# Supplementary material for: Identification and characterization of alternative splicing in parasitic nematode transcriptomes
Source: Parasit Vectors. 2014 Apr 1;7:151. doi: 10.1186/1756-3305-7-151 (PMC3997825; doi:10.1186/1756-3305-7-151)
Supplement: Additional file 2: Table S2 — Coverage of Caenorhabditis elegans CDSs with Roche/454 reads. [file 1756-3305-7-151-S2.xlsx]

## Sheet: TableS2.txt
WS236 CDS	Percent of Reference Bases Covered	Total # Reference Bases	# Reference Bases Covered	# Missing Bases	Average Coverage Depth
ZC373.7	100	894	894	0	26.96
C54E4.2a	100	681	681	0	8.08
F38E1.9	100	729	729	0	38.66
ZK1321.3	100	843	843	0	11.94
C04F12.7	100	609	609	0	42.63
B0218.8	100	927	927	0	71.3
T02E1.5a	100	924	924	0	37.24
Y92H12BR.2	100	534	534	0	10.04
Y57G7A.1	100	414	414	0	24.17
Y59E9AL.7	100	324	324	0	23.12
H40L08.1	100	1335	1335	0	18.17
C50F4.9	100	384	384	0	2
C25H3.9a	100	561	561	0	38.44
T20H4.2	100	708	708	0	22.07
F53F10.3	100	402	402	0	16.17
F26B1.8	100	480	480	0	163.31
T08G11.2	100	849	849	0	7.16
F16B3.3b	100	660	660	0	4.72
Y40B1B.5	100	639	639	0	3.86
Y14H12A.1	100	411	411	0	33.52
F14D7.7	100	312	312	0	91.53
C03G6.5	100	612	612	0	58.45
ZK617.3	100	423	423	0	11.02
F44C4.5	100	897	897	0	8.72
K12H6.8	100	396	396	0	71.96
C35D10.16	100	510	510	0	85.98
F56F3.5	100	774	774	0	213.45
ZK105.1	100	561	561	0	22.36
C32E8.2a	100	624	624	0	1571.46
F57H12.6	100	618	618	0	27.94
D1054.2	100	696	696	0	71.19
C50B8.4	100	456	456	0	4.45
F52D10.3a	100	747	747	0	10.11
Y53C10A.5	100	960	960	0	11.52
H14N18.3	100	468	468	0	123.87
T27F2.3	100	468	468	0	67.36
Y73B6BL.13	100	366	366	0	7.73
K09F5.3	100	312	312	0	14.71
C36B1.3	100	849	849	0	40.98
Y64G10A.10a	100	291	291	0	2.33
Y54E2A.3	100	783	783	0	49.09
ZK813.3	100	474	474	0	190.57
F23H11.5	100	291	291	0	23.38
R07B1.10	100	543	543	0	144.43
C41G7.6	100	660	660	0	50.31
R05D11.7	100	468	468	0	41.67
T23B5.4b	100	450	450	0	10.37
F21F8.7	100	1170	1170	0	46.23
F52E1.14	100	612	612	0	401.77
C25A1.9a	100	1215	1215	0	17.32
Y66D12A.8a	100	735	735	0	4.06
C56C10.8	100	486	486	0	472.49
C13F10.5	100	435	435	0	58.18
R53.2	100	657	657	0	25.12
C15F1.7a	100	543	543	0	282.91
F42F12.10	100	306	306	0	6.93
F23C8.4	100	900	900	0	9.81
T19D7.5	100	429	429	0	2.53
T24H10.3	100	729	729	0	3.79
T10C6.5	100	693	693	0	58.88
H14A12.3	100	879	879	0	57.85
F35C5.1	100	561	561	0	8.27
C47B2.4	100	834	834	0	6.39
B0024.9a	100	438	438	0	40.75
F46A9.4	100	525	525	0	90.74
F43G9.9	100	579	579	0	34.09
JC8.3a	100	498	498	0	25.14
JC8.12a	100	948	948	0	22.5
C54D10.10	100	651	651	0	6.78
F15A8.1	100	372	372	0	10.99
K07B1.6a	100	492	492	0	7.5
F53A9.8	100	264	264	0	34.99
Y71D11A.2a	100	720	720	0	52.24
Y27F2A.8	100	465	465	0	8.54
F23B12.6	100	1206	1206	0	10.84
R10A10.2	100	339	339	0	4.42
T21C9.8	100	426	426	0	8.85
Y69E1A.5	100	519	519	0	66.87
C23H5.8a	100	612	612	0	44.7
W04E12.7	100	669	669	0	135.13
ZK354.1	100	384	384	0	3.23
Y56A3A.21	100	480	480	0	87.66
Y57G11C.3a	100	810	810	0	32.07
Y110A2AR.3a	100	711	711	0	5.61
F52B5.6	100	441	441	0	2101.34
D2024.2	100	816	816	0	37.1
K07D4.3	100	939	939	0	9.91
Y52B11A.2a	100	774	774	0	58.5
C09D4.2	100	765	765	0	115.84
T13C2.4	100	594	594	0	40.92
T20B3.2	100	783	783	0	9.51
F57B10.11	100	633	633	0	38.94
F42C5.8	100	627	627	0	1787.09
K07A3.1	100	1026	1026	0	37.24
Y59E9AR.7	100	393	393	0	4.78
F46C5.4	100	564	564	0	20.74
F21C3.3	100	393	393	0	10.31
T05G5.3	100	999	999	0	31.48
K03H1.12	100	399	399	0	40.48
C24D10.4	100	702	702	0	12.62
F58E10.4	100	609	609	0	15.85
C53H9.1	100	411	411	0	243.72
F48C1.8	100	504	504	0	3.4
K05F1.8	100	237	237	0	13.76
ZK484.5	100	300	300	0	11.15
Y87G2A.19	100	333	333	0	3.68
Y57E12AL.6	100	393	393	0	6.91
C18E9.9	100	480	480	0	41.23
T13C5.8	100	501	501	0	38.09
Y65B4BR.5a	100	588	588	0	242.76
D1086.5	100	678	678	0	11.29
C01A2.2a	100	663	663	0	13.17
C46F9.1	100	408	408	0	3.99
Y45F10A.3	100	819	819	0	26.79
ZK84.5	100	255	255	0	8.4
R08A2.3	100	324	324	0	2.62
Y45F10D.9	100	1479	1479	0	13.37
R10E11.8	100	510	510	0	56.26
ZK858.3	100	678	678	0	85.21
K03H1.4	100	447	447	0	1137.59
F07A5.2	100	933	933	0	68.12
C42C1.14	100	333	333	0	110.62
Y38H6C.1a	100	273	273	0	137.94
Y57G11B.2a	100	489	489	0	2.96
Y77E11A.15	100	891	891	0	157.39
Y22D7AL.6b	100	549	549	0	98.39
C03G5.13	100	306	306	0	7.03
Y73B6BL.29	100	969	969	0	38.55
K02A11.4	100	339	339	0	72.05
C04G2.4	100	384	384	0	4.57
T27D12.6	100	213	213	0	129.76
Y54G2A.3a	100	501	501	0	31.03
ZK856.18	100	891	891	0	3.69
B0334.1	100	420	420	0	10.27
R151.3	100	654	654	0	1023.27
Y38A8.2	100	615	615	0	25.49
M7.1	100	444	444	0	28.05
Y48A6B.9a	100	1041	1041	0	17.23
T28D9.2a	100	627	627	0	74.26
F58D2.5	100	351	351	0	6.1
F26A3.7	100	894	894	0	21.07
T11F8.1	100	786	786	0	53.53
C28H8.1	100	441	441	0	37.52
R09H10.3a	100	408	408	0	65.61
F39B2.6	100	354	354	0	231.83
C54D10.1	100	837	837	0	9.45
C33A12.7	100	714	714	0	49.57
Y48E1B.8	100	1152	1152	0	20
F28C6.7a	100	429	429	0	644.5
W01A8.5	100	936	936	0	47.04
K12B6.4	100	612	612	0	4.62
B0205.8	100	363	363	0	3.99
Y57G11C.16	100	465	465	0	2779.41
F58A4.9	100	435	435	0	26.02
C06E1.1	100	486	486	0	3.95
C18G1.5	100	762	762	0	9.62
F02H6.6	100	882	882	0	48.34
T19D7.6	100	471	471	0	7.02
T05F1.3	100	441	441	0	1325.69
F45E12.5b	100	540	540	0	175.6
F26E4.2	100	414	414	0	15.3
K08C7.6	100	858	858	0	57.34
K03B4.3a	100	531	531	0	43.37
F53H4.2	100	660	660	0	156.96
Y22D7AR.10	100	210	210	0	21.08
H32C10.2	100	732	732	0	7.22
F41G3.1	100	225	225	0	14.53
F08B4.7	100	429	429	0	24.38
F56E10.4	100	252	252	0	1.86
ZK721.2	100	729	729	0	85.5
Y47G6A.21	100	768	768	0	3.65
T22F3.4	100	591	591	0	1123.8
ZK688.7	100	444	444	0	16.62
Y55F3BR.5	100	771	771	0	52.74
R05H5.3	100	450	450	0	405.71
F52H3.4	100	1050	1050	0	32.82
F55B11.3	100	696	696	0	140.84
F02A9.3	100	549	549	0	2158.43
T23B7.1	100	216	216	0	11
F26H11.6	100	843	843	0	29.44
Y39E4B.5	100	1518	1518	0	11.25
C06A8.3	100	456	456	0	3.6
F53F4.10	100	720	720	0	44.69
D1025.6	100	312	312	0	4.69
Y43F8B.11	100	537	537	0	7.29
F53G12.10	100	735	735	0	518.45
Y46H3A.2	100	432	432	0	5.16
F31C3.1	100	615	615	0	199.44
T12G3.5	100	600	600	0	27.45
C09B7.2	100	462	462	0	138.31
W04E12.4	100	684	684	0	2.77
F15E11.1	100	465	465	0	163.45
C47B2.8	100	645	645	0	4.45
F53E10.4	100	663	663	0	42.4
F13D12.3	100	738	738	0	2.21
C34C12.5	100	807	807	0	7.72
F10D11.1	100	666	666	0	76.54
F26G1.2a	100	456	456	0	1
Y47D7A.1	100	585	585	0	23.52
C27C7.1	100	816	816	0	21.74
ZK892.2	100	357	357	0	12.49
F46E10.9	100	741	741	0	15.97
C04H5.7a	100	297	297	0	243.07
R01B10.1a	100	432	432	0	17.26
Y106G6H.3a	100	348	348	0	45.22
T26C5.1	100	627	627	0	253.75
F52C12.2	100	786	786	0	7.77
C16C10.4	100	501	501	0	121.66
F47B10.5	100	363	363	0	11.79
C48E7.10	100	357	357	0	109.79
F54D7.4	100	720	720	0	59
F22A3.6a	100	420	420	0	161.75
Y94H6A.9a	100	906	906	0	17.98
C16C10.10	100	846	846	0	26.56
C23H5.1	100	759	759	0	24.04
T13B5.8a	100	705	705	0	39.74
K01A2.8d	100	495	495	0	27.69
F30A10.13a	100	288	288	0	38.15
ZK970.3	100	474	474	0	211.27
T11B7.2a	100	285	285	0	7.04
C08E8.4	100	630	630	0	32.02
Y53F4B.30	100	630	630	0	59.49
F54C9.5	100	882	882	0	274.21
K02E11.5	100	381	381	0	7.1
Y94H6A.3	100	561	561	0	31.4
B0432.3	100	543	543	0	12.48
F45H10.4	100	525	525	0	103.78
M04F3.1	100	867	867	0	41.78
Y60A3A.18	100	480	480	0	50.62
Y110A7A.4	100	939	939	0	124.45
C34F11.2	100	393	393	0	21.12
F08F8.7	100	684	684	0	68.66
F35G12.11	100	342	342	0	5.97
F38B7.2b	100	687	687	0	7.5
F21H7.1	100	657	657	0	28.33
C25E10.9a	100	408	408	0	17.92
F40F4.2	100	486	486	0	72.86
W02D9.6	100	261	261	0	12.98
M01D7.5	100	243	243	0	86.14
Y24F12A.2	100	1017	1017	0	41.26
DY3.8	100	588	588	0	107.62
C49H3.11	100	819	819	0	190.78
F53A3.1	100	471	471	0	60.92
T13B5.8b	100	708	708	0	2.66
Y39A1A.24	100	381	381	0	121.82
Y65B4BR.5b	100	594	594	0	256.2
R148.6	100	465	465	0	121.86
K09E4.6	100	351	351	0	28.34
T28H11.6	100	330	330	0	13.47
Y116A8C.28c	100	780	780	0	3.66
W10G11.20	100	516	516	0	174.83
C17H12.14	100	681	681	0	32.06
T27E4.3	100	432	432	0	118.31
ZK354.4	100	384	384	0	23
M88.7	100	483	483	0	18.46
W01A8.8	100	489	489	0	65.05
F28H1.4a	100	813	813	0	12.78
B0280.17	100	783	783	0	21.9
F58G6.9b	100	429	429	0	19.55
T08B2.10	100	393	393	0	13.66
Y34F4.1b	100	597	597	0	60.57
F35H10.6	100	477	477	0	4
C14B1.8	100	696	696	0	81.53
R53.5	100	660	660	0	87.72
Y45F10C.3	100	1179	1179	0	22.35
F59A6.6a	100	468	468	0	12.06
T28A8.8a	100	225	225	0	1.93
K09H9.5	100	522	522	0	57.58
D2085.2	100	474	474	0	7.84
D2045.8	100	717	717	0	43.66
D1054.3a	100	597	597	0	66.77
C28C12.2	100	582	582	0	221.44
Y71H2AL.1	100	591	591	0	58.29
C33A12.1	100	453	453	0	114.24
W04B5.4	100	594	594	0	16.9
Y73F4A.3	100	492	492	0	60.01
F42G4.2	100	1290	1290	0	75.57
C17F4.7	100	561	561	0	8.4
F42A10.7	100	564	564	0	18.67
ZK520.5	100	519	519	0	2.95
C15H9.9	100	414	414	0	77.96
Y119D3B.6	100	795	795	0	37.54
T05E11.1	100	633	633	0	1143.43
W08F4.3	100	687	687	0	16.13
F54D10.7	100	795	795	0	3.28
F43C1.3	100	567	567	0	9.78
ZC434.3	100	786	786	0	16.06
M05B5.7	100	243	243	0	83.98
R107.5a	100	819	819	0	28.92
C32E8.5	100	900	900	0	77.2
T28B8.6	100	555	555	0	5.31
F29G9.5	100	1332	1332	0	11.7
Y76B12C.3	100	459	459	0	48.4
F08F1.8	100	456	456	0	33.72
F53B7.3	100	804	804	0	204.61
Y110A7A.11	100	765	765	0	10.58
Y23H5B.8	100	525	525	0	5.15
MTCE.3	100	432	432	0	531.25
Y40H7A.10	100	1032	1032	0	49.12
W06A7.2a	100	531	531	0	7.56
Y47G6A.26	100	591	591	0	5.44
T27F7.3	100	330	330	0	37.52
C05B5.1	100	438	438	0	1.48
K07D4.8	100	960	960	0	85.99
C14C6.5	100	504	504	0	70.38
T23G11.2	100	1044	1044	0	31.02
C06B3.4	100	945	945	0	49.9
F25H9.6	100	714	714	0	91.88
F56D1.3	100	444	444	0	20.8
Y66D12A.16a	100	477	477	0	8.9
F15A4.6	100	432	432	0	212.12
F46H6.1	100	576	576	0	15.09
M18.7a	100	723	723	0	29.36
F32G8.6	100	672	672	0	35.24
T11F9.11	100	924	924	0	5.83
B0261.6a	100	462	462	0	35.76
T23B12.7	100	891	891	0	33.49
F14E5.4	100	1227	1227	0	19.63
Y43B11AR.1	100	348	348	0	8.86
ZK1248.19	100	519	519	0	150.42
Y6D11A.2	100	906	906	0	17.95
C15H7.3	100	1197	1197	0	13.29
C05D11.3	100	627	627	0	23.74
F33D4.8	100	495	495	0	76.15
R07E4.3	100	273	273	0	7.99
T14B4.4a	100	744	744	0	19.97
W09C5.6a	100	369	369	0	48.17
F59B1.2	100	486	486	0	150.67
C41G11.1a	100	1290	1290	0	8.29
T26A5.8	100	414	414	0	148.27
F26H11.1	100	405	405	0	5.35
W09D10.5	100	966	966	0	8.76
K01G5.2a	100	528	528	0	7.25
K08H2.3	100	804	804	0	2.95
Y71F9B.16	100	717	717	0	10.95
R02F2.9	100	498	498	0	35.57
Y73B6BL.25	100	1269	1269	0	22.25
D1037.4	100	636	636	0	34.75
T22G5.6	100	414	414	0	15.24
K09G1.1a	100	636	636	0	7.31
F45G2.10	100	483	483	0	31.69
C03B8.3	100	744	744	0	16.19
T03D8.2	100	474	474	0	6.5
MTCE.31	100	693	693	0	509.5
F17E9.4	100	426	426	0	133.27
F49H6.3	100	507	507	0	50.58
T04A6.1a	100	528	528	0	39.88
T05G5.5a	100	714	714	0	18.74
F30A10.1	100	606	606	0	61.13
Y37H2A.14	100	546	546	0	34.87
C05D9.2	100	891	891	0	4.2
F13G3.11	100	618	618	0	6.51
T19D2.3	100	327	327	0	14.13
C36F7.5	100	969	969	0	10.31
ZK673.7	100	483	483	0	5.44
Y65B4A.3	100	627	627	0	55.78
C33F10.14	100	657	657	0	65.44
C48B6.2	100	552	552	0	27.55
T27E4.8	100	438	438	0	2.54
F10G7.11	100	423	423	0	324.07
K10B2.3b	100	732	732	0	18.12
Y39B6A.13	100	627	627	0	238.51
F38B2.4a	100	633	633	0	16.97
T25G3.1	100	471	471	0	30.32
C15A11.4	100	1197	1197	0	23.42
C26F1.1b	100	552	552	0	6.91
Y110A7A.20	100	390	390	0	90.07
K01G5.4	100	648	648	0	41.12
K03H6.2	100	1020	1020	0	64.81
C06A1.5	100	414	414	0	108.63
F30F8.3	100	738	738	0	45.3
F55F8.6	100	486	486	0	16.51
T28F2.2	100	528	528	0	77.46
F08F1.6	100	378	378	0	16.68
Y46H3A.7	100	888	888	0	13.25
R13H9.4	100	384	384	0	16.34
T12D8.6	100	429	429	0	63.88
M02D8.1	100	594	594	0	100.8
B0213.2	100	219	219	0	7.94
C47E8.4a	100	981	981	0	8.98
C30B5.2a	100	399	399	0	44.21
F45E12.5a	100	594	594	0	26.49
T04B2.6b	100	765	765	0	36.58
ZK1098.5	100	546	546	0	18.44
F41E6.12	100	915	915	0	9.02
Y47G6A.33	100	339	339	0	28.88
C12D8.19	100	222	222	0	2.66
Y73F8A.11	100	1188	1188	0	23.18
T05H4.12	100	390	390	0	43.32
ZC513.12	100	360	360	0	112.83
C49A1.3	100	1335	1335	0	42.47
W05G11.3	100	909	909	0	4.02
M01A10.3	100	843	843	0	11.43
K01D12.12	100	834	834	0	80.71
E04F6.15	100	960	960	0	6.66
F46A9.5	100	531	531	0	59
D1086.10c	100	585	585	0	44.01
F27D4.1	100	999	999	0	19.24
T14G12.3	100	606	606	0	148.05
Y48E1B.12	100	750	750	0	28.51
C16C10.7	100	708	708	0	11.3
K12H6.9	100	396	396	0	71.63
F57B10.10	100	342	342	0	7.41
Y38F2AR.2	100	537	537	0	133.4
Y55B1AR.1	100	441	441	0	1330
F49D11.8	100	465	465	0	31.9
F21C3.5	100	381	381	0	43.19
K07E1.1	100	477	477	0	20.13
K04D7.1	100	978	978	0	60.19
W01F3.2	100	924	924	0	49.25
C18H9.6	100	525	525	0	77.38
Y69E1A.4	100	1128	1128	0	8.3
T19C3.9	100	429	429	0	32.91
C37C3.13	100	432	432	0	42.64
T02H6.11	100	393	393	0	23.21
M01F1.2	100	609	609	0	1358.07
Y38C1AA.7	100	480	480	0	10.26
K08F4.5	100	648	648	0	5.89
C06C6.8	100	327	327	0	1
C23G10.3	100	744	744	0	360.17
C54F6.14	100	513	513	0	123.26
Y34F4.5a	100	576	576	0	229.19
Y71H2B.1	100	432	432	0	15.55
D1007.4	100	507	507	0	4.31
M162.2	100	513	513	0	9.21
C27D9.2	100	504	504	0	44.56
C32C4.3c	100	1098	1098	0	10.5
R09B5.3	100	219	219	0	34.97
C29F3.3	100	402	402	0	5.9
Y43B11AR.4	100	780	780	0	299.54
T28D9.9	100	360	360	0	2.58
W02D9.7	100	294	294	0	237.83
Y32H12A.4	100	582	582	0	23.53
Y87G2A.9	100	513	513	0	27.86
Y69A2AL.2	100	474	474	0	62.42
T07H3.2	100	927	927	0	6.75
F45E4.2	100	681	681	0	33.48
F48C1.6	100	738	738	0	146.03
C30A5.3	100	672	672	0	49.36
F01F1.2	100	486	486	0	62.41
C31E10.7	100	405	405	0	10.85
C55C2.3	100	825	825	0	4.01
T13F2.12	100	324	324	0	1.36
Y11D7A.7	100	486	486	0	13.03
C26E6.11	100	645	645	0	75.32
D1054.8	100	837	837	0	5.8
C16A3.9	100	456	456	0	3338.79
F43G9.5	100	684	684	0	38.36
C27F2.9	100	783	783	0	24.63
W01A8.4	100	519	519	0	119.82
C09G9.7a	100	609	609	0	32.7
T10B11.1	100	429	429	0	20.37
F36A2.7	100	504	504	0	669.94
F36F12.6	100	672	672	0	99.41
R107.7	100	627	627	0	114.97
Y53F4B.33	100	630	630	0	17.26
C44E4.6	100	261	261	0	61.89
Y51A2D.9a	100	426	426	0	177.66
C10B5.3	100	447	447	0	6.94
Y106G6H.16	100	414	414	0	4.89
K07A1.3	100	699	699	0	42.45
K02E11.6	100	387	387	0	3.95
ZK20.5	100	753	753	0	53.48
ZC395.5	100	225	225	0	21.89
C03D6.6	100	486	486	0	275.62
F15B9.8	100	507	507	0	9.34
F02A9.2a	100	549	549	0	948.43
K08H10.9	100	558	558	0	69.94
B0334.2b	100	846	846	0	10.73
C05C8.1a	100	603	603	0	130.9
ZK822.2	100	507	507	0	59.43
F36D1.7	100	342	342	0	21.52
T22D1.11	100	1752	1752	0	19.17
H19N07.3a	100	507	507	0	5.26
B0336.5a	100	606	606	0	5.35
Y39G8B.1a	100	951	951	0	20.57
C16C8.9	100	474	474	0	2.96
T20D3.2	100	705	705	0	189.63
F40F9.2	100	735	735	0	35.72
K11D12.7	100	564	564	0	12.28
T13F2.2	100	375	375	0	23.74
F38H4.6	100	471	471	0	146.31
F23C8.5	100	768	768	0	74
R03D7.6a	100	624	624	0	72.44
T04G9.7	100	396	396	0	220.59
R07B7.10	100	858	858	0	8.87
C47E12.9	100	615	615	0	4.19
T08A9.11b	100	435	435	0	8.79
K07C11.8	100	399	399	0	3.77
K04G7.11	100	705	705	0	14.57
C54G6.5	100	315	315	0	7.38
B0454.5	100	597	597	0	21.5
F49F1.6	100	780	780	0	40.83
T28A8.5	100	705	705	0	3.16
F25H2.11	100	546	546	0	119.99
C17G10.5	100	861	861	0	42.98
F36A2.10	100	456	456	0	81.99
R13A5.3	100	420	420	0	123.38
F32D8.14a	100	786	786	0	45.5
F27C1.8	100	855	855	0	16.21
T21H3.3	100	450	450	0	54
C01G12.3	100	576	576	0	39.3
F46F2.3	100	414	414	0	3.76
ZK1193.1	100	870	870	0	42.69
F32A5.4a	100	732	732	0	68.48
B0304.2	100	657	657	0	7.83
W06D12.3	100	1002	1002	0	7.26
K08F4.8	100	384	384	0	22.7
Y37D8A.25	100	426	426	0	365.08
C08B6.10	100	423	423	0	31.71
F35C5.12	100	381	381	0	33.78
Y5F2A.2	100	396	396	0	19.31
D2023.4	100	483	483	0	13.06
F08G2.4	100	516	516	0	25.52
F11E6.3	100	1038	1038	0	5.43
Y55F3AM.1	100	513	513	0	60
M02B7.7	100	327	327	0	7.46
F27D4.4a	100	1125	1125	0	114.51
C07B5.3	100	300	300	0	58.14
C34E11.4	100	393	393	0	145.32
Y47G6A.22	100	765	765	0	25.87
F53F10.4	100	645	645	0	8.51
Y71F9B.1	100	420	420	0	140.35
F56H1.7	100	489	489	0	122.5
F46G10.1a	100	537	537	0	209.8
F53C11.9	100	243	243	0	54.98
ZK1320.2	100	627	627	0	127.08
ZK637.13	100	480	480	0	441.79
C47D2.2	100	477	477	0	17.73
R05D7.1	100	429	429	0	39.42
C50F4.6	100	279	279	0	118.25
F54E7.2	100	423	423	0	1982.21
K02E10.1	100	657	657	0	84.42
F40F8.10	100	570	570	0	2745.73
C09H10.2	100	318	318	0	54.92
R05D8.8	100	840	840	0	47.34
R09B3.3	100	258	258	0	79.1
F39E9.11	100	966	966	0	6.57
F59A6.6c	100	756	756	0	10.74
ZK131.7	100	411	411	0	1.19
Y45G12C.2	100	633	633	0	22.23
ZC168.6	100	324	324	0	15.94
T28B4.3	100	426	426	0	15.27
F25H2.9	100	747	747	0	100.42
C50C3.1	100	969	969	0	26.27
C09F12.1	100	549	549	0	171.74
C35A5.11a	100	477	477	0	69.69
B0336.6	100	1410	1410	0	28.86
F10E9.5	100	600	600	0	55.49
B0252.8	100	210	210	0	9.82
C45B2.1	100	306	306	0	189.2
K02B12.2	100	591	591	0	8.02
R12B2.3	100	663	663	0	11.33
F15E11.13	100	456	456	0	14.51
F41H10.8	100	825	825	0	97.15
T21H3.1a	100	918	918	0	68.5
R10D12.9	100	666	666	0	98.98
C50D2.3	100	459	459	0	2.47
C08F11.1	100	627	627	0	45.55
C55B7.3	100	1041	1041	0	22.72
K05F1.10	100	423	423	0	9.46
B0393.1	100	831	831	0	271.92
F28F8.3	100	276	276	0	7.73
W08F4.5	100	456	456	0	31.77
W07G4.5	100	1041	1041	0	23.12
F45D3.1	100	453	453	0	9.38
F48G7.2b	100	669	669	0	5.07
ZK867.3	100	450	450	0	18.75
T02E1.1	100	768	768	0	10.52
D1081.6a	100	537	537	0	72.1
R05D7.7	100	318	318	0	3
Y51A2D.11	100	435	435	0	30.11
Y53H1B.2	100	669	669	0	51.22
R11A5.3	100	468	468	0	57.8
F09B9.4	100	585	585	0	6.1
K07C11.3	100	465	465	0	7.22
F09E5.15a	100	588	588	0	199
F36H9.4	100	237	237	0	73.92
F58A4.10	100	495	495	0	39.87
W04E12.5b	100	558	558	0	4.2
F07A11.5	100	945	945	0	8.36
Y37E11AL.12	100	213	213	0	1.98
R08C7.3	100	423	423	0	48.96
Y66H1A.4	100	735	735	0	2.84
R05D8.11	100	561	561	0	25.89
F59A6.6b	100	465	465	0	2
ZK596.1	100	726	726	0	4.52
Y69A2AR.21	100	510	510	0	499.63
T07A9.11	100	396	396	0	121.83
C29F7.3	100	576	576	0	42.24
ZK637.4	100	288	288	0	53.92
D2013.1	100	690	690	0	4
PAR2.1	100	513	513	0	90.86
C14B1.2	100	597	597	0	58.1
R04A9.4	100	687	687	0	7.07
Y119C1B.4	100	867	867	0	5.48
F41F3.3	100	471	471	0	181.11
Y57G11C.40	100	546	546	0	7.44
Y57A10A.23	100	561	561	0	65.35
E04A4.8	100	543	543	0	1815.81
JC8.14	100	423	423	0	223.01
C16A3.5	100	492	492	0	48.9
R13A5.8	100	570	570	0	742.35
C15H11.9	100	1002	1002	0	20.58
ZC155.1	100	969	969	0	25.4
D1081.5	100	828	828	0	32.56
F32D8.5a	100	678	678	0	11.3
F28F8.5a	100	603	603	0	23.04
K06B4.15	100	531	531	0	8.14
D2030.12	100	513	513	0	225.15
F40G9.11	100	618	618	0	32.72
C27H6.3	100	1122	1122	0	15.29
T28H10.3	100	1389	1389	0	74.63
F53A3.7	100	360	360	0	2.83
ZK616.6	100	525	525	0	21.45
F29B9.11	100	267	267	0	7.03
F43G9.10	100	1401	1401	0	61.58
R09E10.6	100	900	900	0	20.85
F23F1.3	100	960	960	0	29.79
F54F3.4	100	783	783	0	6.38
Y5F2A.1	100	399	399	0	40.51
F18F11.1	100	633	633	0	13.88
M18.2	100	273	273	0	83.64
T14B4.5	100	585	585	0	109.62
R13F6.1	100	450	450	0	24.9
C53A5.1	100	420	420	0	31.72
F31C3.5	100	543	543	0	65.6
T15B7.2	100	657	657	0	67.81
R102.2	100	378	378	0	8.29
C25D7.7	100	546	546	0	8.63
C14A6.6	100	657	657	0	17.85
C34F11.8	100	672	672	0	66.63
K02F3.9	100	471	471	0	46.97
K03H1.3	100	447	447	0	15.88
F37C12.9	100	459	459	0	5515.04
F36A2.6	100	456	456	0	4848.86
F57C2.4	100	267	267	0	524.23
Y54E10A.5	100	543	543	0	5.38
F32D1.11	100	534	534	0	9.53
K11B4.2	100	456	456	0	11.03
C44C8.3	100	1128	1128	0	17.85
Y106G6D.8	100	375	375	0	159.3
ZK688.3	100	645	645	0	33.65
LLC1.2a	100	819	819	0	227.75
C33F10.1	100	501	501	0	18.13
F01D5.5	100	498	498	0	344.16
C16H3.2	100	423	423	0	46.68
B0495.9	100	804	804	0	26.63
F35G12.7	100	348	348	0	12.28
B0250.1	100	783	783	0	390.23
K06B9.6	100	207	207	0	1
W05E7.3	100	471	471	0	42.75
cTel55X.1a	100	669	669	0	8.93
Y94H6A.10	100	546	546	0	65.86
B0336.2	100	546	546	0	17.68
Y45F10D.12	100	567	567	0	1287.04
T07C4.12	100	435	435	0	93.11
F38E11.1	100	330	330	0	5.39
M03E7.5	100	651	651	0	29.95
Y37D8A.21	100	732	732	0	106.61
F15E11.14	100	465	465	0	179.23
F29B9.7	100	528	528	0	12.44
T05H4.5	100	930	930	0	15.8
B0035.5	100	1569	1569	0	8.21
F58A3.4	100	417	417	0	59.35
F44F4.3	100	801	801	0	2.55
T08A9.7	100	303	303	0	32.12
T05E12.3	100	786	786	0	46.68
T13F3.6	100	507	507	0	204.31
Y54G2A.52	100	294	294	0	3.25
T03F6.3	100	804	804	0	50.6
K07F5.9	100	330	330	0	10.34
F31E9.3	100	1059	1059	0	5.25
C43D7.5	100	459	459	0	2
F01F1.3	100	747	747	0	21.76
Y46G5A.14	100	303	303	0	89.55
C38C3.5c	100	459	459	0	37.85
T01B10.2	100	465	465	0	29.8
T24B8.1a	100	405	405	0	1355.28
ZC434.4	100	813	813	0	49.36
T20D3.6	100	435	435	0	10.33
R107.5b	100	825	825	0	21.72
Y62F5A.12	100	387	387	0	9.75
F56C9.7	100	714	714	0	119.24
E04F6.7	100	990	990	0	49.61
K02F2.5	100	609	609	0	6.53
CD4.7b	100	585	585	0	151.01
C54D10.13	100	390	390	0	115.06
C04G2.1a	100	531	531	0	182
D1007.18	100	249	249	0	9.93
F45E1.6	100	411	411	0	32.99
C03H5.3	100	864	864	0	11.96
Y54G9A.6	100	1032	1032	0	13.64
F41G3.5	100	996	996	0	5.21
Y37E3.7	100	336	336	0	99.02
F16B4.7	100	258	258	0	1
Y69A2AR.18a	100	900	900	0	14.18
F52E1.7b	100	447	447	0	59.85
K02B2.5	100	354	354	0	258.45
C40H1.6	100	489	489	0	24.47
Y50E8A.3	100	456	456	0	1
C24G6.1	100	642	642	0	11.56
B0273.1	100	672	672	0	61.39
C56G7.1	100	519	519	0	114.65
F22E5.9	100	480	480	0	48.59
M04D8.7	100	513	513	0	1.92
T03F1.12	100	447	447	0	20.89
Y75B12B.5	100	522	522	0	219.21
C04G2.8	100	594	594	0	12.12
F57H12.1	100	543	543	0	34.74
F59A6.12	100	378	378	0	100.05
F15H10.4	100	1215	1215	0	24.57
Y54G2A.14	100	714	714	0	38.09
K07A12.3	100	396	396	0	5.09
M03A1.7	100	411	411	0	183.65
C39B5.5	100	603	603	0	116.81
C02F12.5	100	531	531	0	10.78
Y73B6BL.24	100	1146	1146	0	71.81
T22C1.4	100	336	336	0	78.46
R53.4	100	462	462	0	405.08
ZK652.4	100	372	372	0	86.65
Y53F4B.22	100	1125	1125	0	5.85
C53B7.4	100	396	396	0	3.18
Y37E11B.7	100	318	318	0	3.52
Y49F6B.2	100	759	759	0	10.66
C04E7.5	100	405	405	0	8.47
K08E4.6	100	705	705	0	5.64
T22C8.8	100	636	636	0	1.48
F49E12.9a	100	810	810	0	8.6
C14F11.7	100	249	249	0	13.75
F17E9.5	100	555	555	0	98.85
T03D8.3	100	636	636	0	21.14
F36H1.10a	100	486	486	0	14.42
Y41C4A.10	100	357	357	0	3.23
F19H6.4	100	732	732	0	20.26
Y37H9A.6	100	417	417	0	14.13
K08B4.6	100	420	420	0	19.36
R148.7	100	687	687	0	70.65
C50B6.9	100	723	723	0	42.72
T01C3.6	100	435	435	0	189.95
T10G3.6a	100	294	294	0	37.85
C29A12.1	100	765	765	0	9.12
F26A3.4	100	681	681	0	10.01
K04F1.9	100	420	420	0	19.1
Y46G5A.5	100	663	663	0	33.86
R09B5.6	100	900	900	0	25.18
C04F12.4	100	408	408	0	457.62
Y48A6B.7	100	507	507	0	138.09
F35G12.10	100	906	906	0	19.77
K10B2.3a	100	687	687	0	32.79
T28D9.1	100	390	390	0	5.06
D1086.11b	100	624	624	0	36.09
ZC239.16	100	468	468	0	13.49
C03C11.1	100	600	600	0	13.99
Y37D8A.18	100	471	471	0	153.52
R09E10.2	100	597	597	0	117.74
K03H1.6	100	471	471	0	55.56
ZK1127.3	100	621	621	0	15.9
C02D5.4	100	765	765	0	24.93
F54D5.11	100	870	870	0	22.97
F42F12.3	100	732	732	0	27.21
C08A9.10	100	420	420	0	26.98
T20G5.11	100	1158	1158	0	38.07
Y59E9AR.1	100	393	393	0	11.81
R01B10.3	100	297	297	0	143.99
C01G10.7	100	975	975	0	7.14
Y71F9AL.10	100	570	570	0	5.61
W03A5.3	100	489	489	0	3.98
C17E4.4	100	378	378	0	134.49
F15A4.11	100	438	438	0	5.62
ZK6.10	100	1221	1221	0	17.46
T07F8.4	100	1038	1038	0	14.67
C41H7.8	100	1125	1125	0	29.83
F08B12.4a	100	357	357	0	11.04
R07H5.4	100	621	621	0	73.61
C09B9.6	100	384	384	0	10.43
Y119D3B.22	100	810	810	0	4.35
Y18D10A.19	100	327	327	0	18.07
ZK909.3	100	690	690	0	15.55
M05D6.5a	100	432	432	0	2.99
Y51H4A.8	100	561	561	0	131.17
H06I04.4a	100	492	492	0	2630.92
Y57A10A.16	100	558	558	0	18.26
F23D12.11	100	273	273	0	30.27
T01H3.5	100	498	498	0	50.1
C36B1.13	100	546	546	0	20.56
Y71F9AM.5a	100	414	414	0	8.03
F41E7.5	100	339	339	0	10.33
T19E7.6	100	375	375	0	2.29
Y34F4.2a	100	597	597	0	67.88
F01F1.15	100	582	582	0	210.91
F18A1.7	100	801	801	0	24.07
F40F9.3	100	828	828	0	5.53
F53H2.2	100	204	204	0	1.98
DC2.3a	100	537	537	0	2.84
F49E8.4	100	501	501	0	26.43
F26A1.10	100	216	216	0	18.8
Y34B4A.5	100	660	660	0	38.88
Y54G2A.10a	100	567	567	0	65.96
F44D12.3	100	330	330	0	7.6
B0285.3	100	501	501	0	9.97
Y104H12D.1	100	597	597	0	23.04
T28A11.22	100	513	513	0	2.92
F14E5.5	100	846	846	0	8.38
T21C9.13	100	741	741	0	25.95
Y45F10A.5	100	252	252	0	41.95
F58B3.1	100	645	645	0	46.32
Y46H3A.5	100	1089	1089	0	12.9
W02C12.2b	100	618	618	0	54.75
F43C11.3	100	417	417	0	132.52
K09B3.1	100	558	558	0	18.14
K08E3.10	100	462	462	0	60.79
F27C1.4	100	420	420	0	7.97
T27F7.1	100	627	627	0	53.04
ZK512.7	100	426	426	0	19.25
F44E2.6a	100	459	459	0	8.25
K07F5.3	100	384	384	0	10.17
C25G4.6	100	825	825	0	37.69
R01H10.4	100	738	738	0	34.08
R12C12.7	100	639	639	0	247.94
Y32F6A.5b	100	1338	1338	0	30.21
T13C5.6	100	561	561	0	59.46
F25H2.5	100	462	462	0	61.67
T25E12.5	100	903	903	0	23.42
F23H11.3	100	966	966	0	27.27
ZK742.5	100	438	438	0	40.48
C14A11.9	100	600	600	0	40.79
Y57A10A.26	100	810	810	0	19.93
T02G5.7	100	1173	1173	0	22.59
C16C8.5	100	543	543	0	10.72
ZK632.13a	100	486	486	0	11.4
R09B3.2	100	252	252	0	32.06
C14A4.1	100	897	897	0	219.52
ZK546.6	100	384	384	0	3.48
Y40G12A.2	100	750	750	0	131.83
W09B6.4a	100	765	765	0	74.55
Y41E3.10a	100	792	792	0	50.66
F37C12.4	100	315	315	0	121.49
T06D8.6	100	843	843	0	5.19
C04F12.9	100	420	420	0	21.31
M60.4a	100	489	489	0	108.5
F48E8.8	100	543	543	0	2.17
F54H12.6	100	642	642	0	111.55
C48D1.9a	100	699	699	0	86.09
F33A8.5	100	438	438	0	172.73
Y54E5A.5	100	462	462	0	40.52
F56B3.11a	100	642	642	0	33.91
F40F4.4a	100	498	498	0	32.52
Y39A1A.7	100	564	564	0	22.95
K10C9.1	100	234	234	0	2
Y53F4B.32	100	630	630	0	11.7
C26F1.4	100	393	393	0	272.85
Y44A6D.2	100	231	231	0	17.5
Y67D2.3	100	471	471	0	92.62
ZK669.3	100	657	657	0	8.75
F54D5.2	100	1281	1281	0	34.2
B0261.8	100	546	546	0	14.65
C06G3.8	100	414	414	0	2
C49G9.2	100	300	300	0	13.19
F30A10.14	100	303	303	0	20.65
C16C10.11	100	465	465	0	118.96
F28F8.4	100	966	966	0	11.67
Y45F10C.2	100	354	354	0	224.78
Y39C12A.1	100	1179	1179	0	35.22
R10E11.2	100	486	486	0	18.35
F40F11.1	100	468	468	0	2618.8
R13H9.2	100	384	384	0	16.58
F23C8.6	100	618	618	0	87.89
Y43F8C.8	100	519	519	0	27.28
F28C6.3	100	1293	1293	0	16.44
T06A10.3	100	510	510	0	101.94
C08F11.11	100	336	336	0	2327.19
F52B11.5	100	492	492	0	5.49
C06E2.5	100	414	414	0	6.99
K02E7.11	100	411	411	0	18.63
F55H2.1b	100	666	666	0	5.4
F53E10.6	100	576	576	0	15.74
F28B3.10	100	468	468	0	5.98
F26H9.5	100	1113	1113	0	40.24
C03G5.8	100	306	306	0	51.04
F26D11.12	100	387	387	0	70.07
ZC434.8	100	1083	1083	0	44.36
C50E3.11	100	435	435	0	15.98
Y51H7C.7	100	402	402	0	10.98
F09E5.11	100	657	657	0	28.16
F39E9.2	100	915	915	0	34.3
F11G11.8	100	216	216	0	1
F54F2.7	100	474	474	0	3.53
F53A9.1	100	234	234	0	1.85
ZC168.3a	100	1191	1191	0	26.11
Y22D7AL.15	100	459	459	0	50.93
Y105E8A.4	100	771	771	0	30.93
T24C2.2	100	657	657	0	1.74
T27E7.1	100	681	681	0	106.59
C03D6.8	100	489	489	0	138.73
C34D4.12	100	510	510	0	56.22
F21E9.3	100	450	450	0	14.36
Y26E6A.3	100	615	615	0	80.77
Y54E2A.9	100	597	597	0	64.73
M176.4	100	711	711	0	11.31
ZK1320.3	100	627	627	0	227.53
F42G8.10a	100	546	546	0	71.71
Y119D3B.15	100	249	249	0	2.96
ZK899.1	100	486	486	0	20.65
Y54G2A.31	100	456	456	0	6.94
W10D9.6	100	537	537	0	4.44
C35B1.5	100	456	456	0	347.19
T27E4.9	100	432	432	0	102.17
W05B10.1	100	411	411	0	8.89
D2062.6	100	273	273	0	2.69
T07C12.7	100	540	540	0	141.06
C46G7.1	100	282	282	0	1.6
T16G1.10a	100	453	453	0	7.28
T02E1.6	100	735	735	0	51.12
F21D5.2b	100	993	993	0	8.81
Y71G12B.21	100	597	597	0	10.45
F07D10.1	100	591	591	0	711.49
MTCE.16	100	846	846	0	290.29
C05C8.3	100	786	786	0	23.92
F09E5.8	100	735	735	0	24.28
Y71G12B.2	100	966	966	0	8.3
C24D10.6	100	486	486	0	88.11
D2085.7a	100	525	525	0	5.06
F23B2.6	100	684	684	0	123.76
C50F4.4	100	564	564	0	14.25
D1025.9	100	312	312	0	3.4
K08F4.9	100	768	768	0	15.91
F22B5.10	100	561	561	0	13.57
C35C5.3a	100	735	735	0	3.3
F52E1.2	100	615	615	0	17.67
Y43F8C.9	100	327	327	0	5.12
F40G9.3	100	600	600	0	7.57
F33H12.7	100	459	459	0	237.31
T08B2.8	100	480	480	0	197.58
Y71H2B.6	100	600	600	0	11.01
F58G1.4	100	672	672	0	31.07
R05G6.7	100	852	852	0	31.81
F37C12.1	100	972	972	0	40.21
C53B7.2	100	510	510	0	449.81
C07E3.9	100	462	462	0	29.58
CD4.6	100	783	783	0	28.37
Y41C4A.18	100	303	303	0	1.75
Y110A2AL.13	100	486	486	0	31.34
Y37D8A.14	100	525	525	0	796.67
C34D1.5a	100	651	651	0	93.76
Y73B6BL.27	100	396	396	0	8.4
D1007.10a	100	762	762	0	2.8
Y62E10A.11a	100	342	342	0	31.8
Y37A1B.5b	100	495	495	0	74.63
C53B7.3b	100	810	810	0	10.52
Y38F2AR.10	100	555	555	0	168.26
T01E8.6	100	600	600	0	26.93
MTCE.12	100	597	597	0	379.63
W02F12.3	100	1167	1167	0	23.2
Y111B2A.20	100	1023	1023	0	50.49
B0025.5	100	222	222	0	2.88
Y34B4A.9	100	678	678	0	52.38
F28A12.4	100	1170	1170	0	9.36
F41H10.5	100	834	834	0	10.87
T06D8.9	100	951	951	0	15.12
C06B3.6	100	663	663	0	41.5
C54H2.5	100	834	834	0	4.79
F56F10.3	100	573	573	0	19.71
F23H12.3b	100	498	498	0	12.39
Y75B8A.23	100	261	261	0	3.19
Y67D8C.7	100	477	477	0	37.77
Y48C3A.10	100	576	576	0	26.68
F53F4.13	100	345	345	0	64.68
C05D11.10	100	483	483	0	45.23
T20D3.8	100	849	849	0	5.34
C10A4.9b	100	606	606	0	8.3
T06E6.10	100	750	750	0	51.41
C01A2.4	100	624	624	0	15.62
F54D5.3	100	561	561	0	510.06
B0336.10	100	423	423	0	777.62
K10H10.2	100	1014	1014	0	65.42
Y51F10.7	100	570	570	0	6.81
M28.10	100	753	753	0	11.01
F38A6.5	100	555	555	0	124.52
R11D1.9	100	564	564	0	31.34
F46F11.2	100	804	804	0	39.63
F59A3.6	100	882	882	0	6.97
F26G1.7	100	384	384	0	11.03
ZK1236.5	100	447	447	0	3.75
Y45G5AM.5	100	504	504	0	6.49
Y54H5A.1	100	1362	1362	0	27.36
T23H2.5	100	606	606	0	82.81
K02B7.3b	100	327	327	0	6.65
ZK858.2	100	768	768	0	35.01
F49C12.14	100	678	678	0	122.53
Y43F8B.2b	100	735	735	0	2.6
D1007.12	100	480	480	0	2802.84
Y65B4BL.4	100	975	975	0	37
F53F4.3	100	690	690	0	3.61
R07H5.8	100	1029	1029	0	9.16
K12B6.9	100	468	468	0	51.94
C15C6.4	100	597	597	0	14.63
T01D1.4	100	480	480	0	6.22
Y52E8A.3	100	450	450	0	19.16
Y67D8C.8	100	210	210	0	38.61
ZK131.10	100	384	384	0	1.38
T12B3.4	100	879	879	0	1.91
ZK507.1	100	996	996	0	13.37
C29G2.6	100	609	609	0	152.98
W09D10.3	100	522	522	0	39.08
Y32F6B.3	100	564	564	0	16.98
F57C12.2	100	846	846	0	4.76
D1005.4	100	384	384	0	5.84
R13A5.10	100	462	462	0	4.98
C28G1.6	100	888	888	0	75.35
C25D7.1	100	453	453	0	39.31
F41G4.8	100	729	729	0	65.56
F22D6.8	100	303	303	0	76.01
ZK856.7	100	366	366	0	2.59
C29F9.4	100	906	906	0	9.78
F52A8.5	100	441	441	0	90.62
R07G3.2	100	843	843	0	52.25
F42F12.4	100	537	537	0	24.17
B0416.7a	100	399	399	0	75.07
ZK652.3	100	285	285	0	9.05
Y106G6G.3	100	390	390	0	140.32
T09A5.6	100	522	522	0	58.01
T07A5.1	100	1140	1140	0	4.9
C36E6.5	100	513	513	0	465.81
Y37E3.8a	100	438	438	0	1125.79
T28B8.1	100	513	513	0	16.59
C39E9.8b	100	741	741	0	21.93
F21F3.6	100	705	705	0	63.82
F02E9.1	100	465	465	0	61.02
Y92C3B.1	100	294	294	0	22.93
T12D8.5	100	408	408	0	4.86
R05H5.5	100	711	711	0	19.88
C01B12.8	100	462	462	0	69
Y71H2AM.4	100	420	420	0	19.56
C33F10.9	100	384	384	0	21.23
W02D3.7	100	411	411	0	39.25
F17C11.6	100	372	372	0	66.16
C35B1.4	100	333	333	0	354.97
Y75D11A.3	100	543	543	0	2.46
Y43C5A.3	100	327	327	0	83.35
F52E1.7a	100	450	450	0	24.14
F57B1.5	100	474	474	0	3.91
M01F1.6	100	477	477	0	87.45
M05D6.6	100	486	486	0	31.67
C04F12.5	100	381	381	0	13.98
M01E11.5	100	798	798	0	19.19
VW02B12L.4	100	654	654	0	78.23
F25B4.4	100	657	657	0	21.12
D2096.5	100	414	414	0	90.76
F32D8.6	100	207	207	0	5
C33H5.10	100	1047	1047	0	11.07
T19H12.2	100	678	678	0	48.11
F58A3.5	100	447	447	0	43.62
C25H3.17	100	231	231	0	1.99
ZK185.5	100	1059	1059	0	47.35
F49C12.2	100	963	963	0	5.99
F32D8.9	100	306	306	0	18.4
Y57G11C.12b	100	396	396	0	2.85
ZK973.10	100	531	531	0	98.68
K07A1.10	100	618	618	0	44.54
C27H6.4a	100	819	819	0	15.59
D1054.10	100	567	567	0	83.87
D2007.1	100	336	336	0	5.35
C02F5.9	100	777	777	0	31.99
F08A7.1a	100	597	597	0	34.65
T07A9.12a	100	438	438	0	8.42
D1025.4	100	312	312	0	5.71
C53C11.2	100	342	342	0	6
T05H4.2	100	1218	1218	0	25.02
ZK287.6	100	834	834	0	6.16
D1086.1	100	546	546	0	35.25
F32B4.2	100	504	504	0	2.29
F41G3.18	100	267	267	0	20.14
Y53H1A.2a	100	636	636	0	3.1
F32H5.1	100	1071	1071	0	12.65
F20A1.1	100	342	342	0	47.65
M01G5.6	100	309	309	0	52.67
Y4C6B.7	100	489	489	0	198.64
K07B1.6b	100	474	474	0	5.2
W09G12.7	100	1302	1302	0	196.41
T08B2.12	100	459	459	0	34.92
F28F8.9b	100	573	573	0	60.78
K07C11.5	100	477	477	0	128.96
T03F6.1	100	711	711	0	21.35
Y105C5B.5	100	384	384	0	38.86
E04F6.8	100	387	387	0	36
F28C6.8b	100	570	570	0	10.69
F10E7.7	100	375	375	0	52.59
Y71A12B.1a	100	741	741	0	153.42
Y72A10A.1	100	600	600	0	3.56
F29G9.3	100	474	474	0	61.35
C25E10.8	100	414	414	0	184.35
T05E11.4	100	1278	1278	0	15.9
B0035.13	100	894	894	0	97.48
C02F5.10	100	438	438	0	103.32
F53A3.3a	100	393	393	0	69.6
K08D12.3a	100	456	456	0	352.39
Y48E1B.9a	100	570	570	0	133.12
R04A9.9	100	351	351	0	9.48
C37C3.9	100	942	942	0	8.19
T22H6.5	100	390	390	0	40.57
Y38C1AA.11	100	696	696	0	20.03
T24A6.20	100	930	930	0	28.28
W02D3.5	100	408	408	0	17.43
K07F5.1	100	384	384	0	15.48
B0035.3	100	612	612	0	30.71
F23H12.9a	100	219	219	0	9.92
W01D2.5	100	1047	1047	0	183.66
C30H6.8	100	537	537	0	10.15
F54D10.1	100	555	555	0	19.22
Y74C10AL.2	100	474	474	0	3.96
R90.2	100	432	432	0	9.84
Y60A3A.9	100	636	636	0	14.24
R11D1.8	100	381	381	0	292.19
K08D12.1	100	720	720	0	79.4
C27A2.3	100	735	735	0	9.28
M117.2	100	747	747	0	193.52
K11D12.13	100	567	567	0	18.26
T12D8.2	100	624	624	0	9.19
F53B6.9	100	228	228	0	143.61
T20B12.7	100	717	717	0	89.52
F27C8.4	100	381	381	0	130.16
M01B12.3	100	459	459	0	80.77
C23G10.2a	100	516	516	0	67.25
Y48A5A.2	100	633	633	0	61.4
T04A8.11	100	723	723	0	22.95
W03D8.5	100	804	804	0	24.73
Y65B4A.7	100	471	471	0	4.5
F07F6.8	100	957	957	0	21.43
Y41G9A.5b	100	1236	1236	0	6.85
C49F8.3	100	531	531	0	14.61
F54C9.1	100	486	486	0	70.69
E_BE45912.2	100	627	627	0	43.23
Y62E10A.13b	100	840	840	0	13.26
C07B5.5	100	1128	1128	0	43.15
T26A8.3	100	423	423	0	54.83
ZK1010.3	100	825	825	0	38.46
B0041.4	100	1038	1038	0	40.94
Y75B12B.3	100	285	285	0	5.8
T10B5.4	100	693	693	0	58.29
T24B8.5	100	300	300	0	37.77
Y37D8A.19	100	306	306	0	215.97
F22E5.20	100	615	615	0	51.93
R08D7.2	100	1368	1368	0	6.33
F17B5.8	100	384	384	0	16.7
Y42G9A.2	100	366	366	0	18.8
F55B11.4	100	438	438	0	110.14
F26F4.11	100	447	447	0	117.18
F26F12.1a	100	870	870	0	28.08
F28D1.7	100	432	432	0	285.18
F36H1.1a	100	420	420	0	65.73
C14B1.12	100	486	486	0	4.96
R09B3.5	100	459	459	0	94.33
ZK892.5	100	762	762	0	72.69
D1037.3	100	513	513	0	62.98
Y39G10AR.20	100	336	336	0	7.5
Y62H9A.6	100	546	546	0	137.67
JC8.8	100	417	417	0	63.06
Y37D8A.10	100	543	543	0	56.72
T27F2.4	100	498	498	0	45.38
T24B8.6	100	513	513	0	1.71
F15B9.1	100	570	570	0	188.18
T12F5.1	100	750	750	0	7.65
C05C12.5	100	450	450	0	17.38
C49F5.7	100	267	267	0	63.12
C34C12.7	100	855	855	0	38.86
F45H10.3	100	507	507	0	191.64
ZK809.3	100	633	633	0	93.6
F43D9.4	100	480	480	0	45.55
F10A3.3	100	564	564	0	2.19
T02B11.4	100	597	597	0	150.12
F33H2.3	100	690	690	0	7.85
ZK1248.5	100	1005	1005	0	121.96
F25H9.7a	100	414	414	0	134.37
C27B7.9	100	273	273	0	101.93
W09C5.8	100	528	528	0	361.87
ZK795.3	100	879	879	0	7.49
R155.5	100	210	210	0	1
D2024.7	100	678	678	0	25.07
Y38C1AB.5	100	786	786	0	36.08
C03C10.4	100	735	735	0	5.42
C15H11.6	100	1218	1218	0	8.8
ZC64.2	100	495	495	0	208.43
F45D3.3	100	711	711	0	14.45
C55A6.1	100	687	687	0	250.03
F13G3.9	100	441	441	0	58.25
F55A11.7	100	1188	1188	0	20.46
Y106G6D.6	100	393	393	0	145.03
E04F6.9	100	387	387	0	7.15
F43H9.1	100	777	777	0	10.95
Y10G11A.1a	100	906	906	0	3.25
ZC412.3	100	753	753	0	67.08
K03B4.3b	100	540	540	0	128.72
F09G8.3	100	1179	1179	0	6.15
T06A10.4	100	744	744	0	23.41
F58A4.6	100	606	606	0	21.1
F36A4.8	100	435	435	0	11.31
T07D4.5	100	429	429	0	10.89
R05A10.2	100	486	486	0	152.03
T12C9.5c	100	1104	1104	0	13.75
F54C4.1	100	570	570	0	73.69
F54D8.2	100	387	387	0	40.53
F53A2.4	100	963	963	0	53.18
F57B10.12	100	843	843	0	22.96
F31F7.1a	100	951	951	0	33.6
C02A12.4	100	852	852	0	104.12
T07C4.4	100	327	327	0	67.49
F46E10.11	100	537	537	0	7.28
R13A5.6	100	417	417	0	4.23
Y24D9A.4a	100	798	798	0	9.36
T04F3.4	100	384	384	0	8.46
F48E3.4	100	840	840	0	6.93
C08F11.12	100	354	354	0	321.05
C52B11.5	100	717	717	0	42.29
C02C2.3	100	1302	1302	0	32.87
F02E8.3	100	429	429	0	17.95
F20H11.5	100	1152	1152	0	17.45
T19B10.4a	100	732	732	0	44.48
R07B1.4	100	633	633	0	40.69
Y39B6A.37	100	945	945	0	128
D1086.10a	100	534	534	0	132.52
Y79H2A.2a	100	504	504	0	151.57
F18A1.8	100	510	510	0	62.2
F11H8.3	100	849	849	0	58.52
F22A3.7	100	420	420	0	26.31
F52E1.1	100	795	795	0	13.49
F09F3.6	100	438	438	0	79.39
Y38C1AA.9	100	525	525	0	2.52
C41D11.5	100	717	717	0	41.75
T04F8.8a	100	498	498	0	49.86
D2005.3	100	393	393	0	8.38
F12A10.8	100	1314	1314	0	12.56
R05F9.8	100	384	384	0	18.38
ZK593.2a	100	459	459	0	1.97
Y66H1A.2	100	720	720	0	41.86
C46C2.5	100	672	672	0	196.74
Y77E11A.4	100	504	504	0	2.35
Y54G2A.18	100	642	642	0	58.91
K01H12.1a	100	243	243	0	2.97
K02F3.11	100	870	870	0	8.71
F49D11.6	100	945	945	0	12.06
C16C8.16	100	804	804	0	106.9
T28H10.2	100	687	687	0	8.63
C33C12.9	100	666	666	0	6.07
T20F5.2	100	609	609	0	59.46
C49C3.6	100	663	663	0	11.59
Y71F9AL.5	100	645	645	0	22.37
D1025.7	100	312	312	0	6.74
F21F3.3	100	888	888	0	101.52
F49E11.10a	100	624	624	0	25.6
F39H11.1	100	675	675	0	66.94
F53A9.9	100	444	444	0	10.97
Y67D8B.5	100	582	582	0	141.89
F07G6.10	100	321	321	0	66.84
T14G10.3	100	447	447	0	19.38
F44E5.1	100	237	237	0	2.51
F18C12.4	100	588	588	0	26.92
B0252.4b	100	486	486	0	84.63
F42G9.2	100	606	606	0	196.05
C09B9.2	100	987	987	0	5.7
F58F12.4	100	453	453	0	5.91
B0302.5	100	498	498	0	2.51
Y11D7A.5	100	486	486	0	106.96
K09E4.1	100	1104	1104	0	31
F47B8.8	100	621	621	0	19.31
F09E5.15b	100	600	600	0	234.02
F43C1.5	100	666	666	0	215.6
F59C6.14a	100	528	528	0	33.78
C16B8.3	100	495	495	0	39.21
T14B4.3	100	891	891	0	31.76
F36H12.7	100	384	384	0	12.11
K10D2.8	100	1008	1008	0	34.38
Y110A7A.14	100	753	753	0	81.57
F11E6.5	100	825	825	0	50.4
F34D10.3	100	444	444	0	593.73
F28H1.2	100	429	429	0	116.28
ZK418.8	100	840	840	0	10.7
F32D1.7	100	906	906	0	7.83
C03G5.2	100	306	306	0	11.95
Y53F4B.31	100	630	630	0	33.43
F52C12.6	100	738	738	0	25.86
Y119D3B.13	100	723	723	0	59.95
ZK384.2	100	639	639	0	72.33
F32E10.2	100	813	813	0	30.34
Y105E8B.5	100	645	645	0	170.41
C18D11.2	100	801	801	0	50.65
F56C11.3	100	486	486	0	24.68
R07E5.13	100	414	414	0	14.29
F54C1.7	100	486	486	0	102.7
B0393.9b	100	684	684	0	112.5
Y45F10D.4	100	462	462	0	103.98
F44D12.5	100	330	330	0	5.41
T08A9.9	100	312	312	0	69.55
T19B4.3	100	558	558	0	66.62
ZK354.5	100	384	384	0	19.53
Y71F9B.3	100	552	552	0	69.22
ZK643.2	100	594	594	0	11.05
F54D5.4	100	561	561	0	425.2
Y56A3A.19	100	402	402	0	3.92
K07A1.6	100	303	303	0	17.27
Y45F10C.4	100	375	375	0	406.29
Y62H9A.3	100	645	645	0	88.65
T09E8.3	100	438	438	0	7.05
Y62H9A.5	100	498	498	0	78.39
T01H3.1	100	645	645	0	16.63
M28.5	100	387	387	0	26.6
Y18H1A.11	100	819	819	0	13.58
Y37E3.4	100	249	249	0	14.61
ZK1248.16	100	945	945	0	87.19
C09D4.5	100	597	597	0	1429.09
F22D6.15	100	384	384	0	10.78
F26F2.8	100	504	504	0	3.98
T05G5.4	100	441	441	0	21.49
C33H5.12a	100	540	540	0	66.95
ZK354.11	100	384	384	0	23.76
Y48A6B.3	100	492	492	0	133.94
F58A4.3	100	867	867	0	23.25
F42A10.6	100	531	531	0	142.5
F10E9.7	100	396	396	0	20.68
T22D1.17	100	222	222	0	1
C42C1.12	100	360	360	0	131.96
ZC434.2	100	585	585	0	2100.56
C27A2.2a	100	393	393	0	517.23
F14D7.10	100	312	312	0	59.2
R11D1.10a	100	1185	1185	0	21.67
ZC395.10	100	528	528	0	171.17
Y19D10B.7	100	456	456	0	22.51
F08G12.4	100	525	525	0	8.47
B0303.15	100	588	588	0	47.22
W01D2.1	100	279	279	0	59.55
T14G10.8	100	546	546	0	9.45
T08A9.2	100	432	432	0	14.98
Y39G8B.9	100	321	321	0	175.52
C42D8.1	100	759	759	0	3.97
W09C3.7	100	519	519	0	103.54
B0546.4a	100	486	486	0	17.51
C29E4.15	100	546	546	0	97.64
C06H2.1	100	576	576	0	176.14
F49F1.1	100	798	798	0	55
C50F4.5	100	372	372	0	12.11
F21H7.12	100	567	567	0	10.22
F42F12.7	100	306	306	0	10.8
ZC204.12	100	759	759	0	37.67
T08H10.1	100	1002	1002	0	50.19
Y62E10A.1	100	333	333	0	22.42
F43E2.2	100	435	435	0	234.48
F13A7.11	100	594	594	0	9.97
T03F6.10	100	240	240	0	3.28
B0379.2	100	681	681	0	14.55
W01A11.4	100	579	579	0	65.94
F54C9.4	100	864	864	0	53.12
C28C12.7a	100	717	717	0	20.16
R151.9	100	459	459	0	82.81
F49E12.2	100	507	507	0	404.67
Y38C1AB.1	100	786	786	0	34.24
Y37D8A.15	100	432	432	0	8.84
W10D5.2	100	600	600	0	26.86
F47G9.1	100	615	615	0	93.86
B0041.8	100	600	600	0	108.79
C56A3.2a	100	471	471	0	52.91
F29C6.1a	100	627	627	0	10.95
C50H2.13	100	552	552	0	2.64
C34D1.4b	100	648	648	0	38.09
Y105E8A.27	100	783	783	0	5.63
F11E6.11	100	606	606	0	18.55
C45G7.3	100	420	420	0	41.04
D2030.5	100	489	489	0	29.94
W05F2.3	100	669	669	0	117.52
K04G2.1	100	753	753	0	14.8
K09G1.2	100	435	435	0	6.22
ZK1248.11	100	606	606	0	8.95
W09C5.6b	100	213	213	0	1
Y53F4B.29	100	630	630	0	12.2
F13H10.8a	100	243	243	0	13.66
ZK180.4	100	582	582	0	10.06
F26E4.12	100	492	492	0	45.33
R10H10.3	100	1095	1095	0	55.76
K11H12.2	100	615	615	0	1295.44
R144.13	100	492	492	0	6.96
K08D10.7	100	906	906	0	25.04
Y75B12B.2	100	516	516	0	1378.25
F56C9.11	100	741	741	0	10
C50B8.5	100	576	576	0	77.9
W05B10.6	100	501	501	0	10.07
Y71F9AL.13a	100	651	651	0	1225.66
F13E6.1	100	588	588	0	16.62
D2096.2a	100	561	561	0	41.15
B0035.1b	100	1026	1026	0	16.58
M01H9.1	100	477	477	0	25.77
F22B5.6	100	573	573	0	66.62
ZK1320.7	100	1116	1116	0	12.74
EEED8.7a	100	591	591	0	34.24
ZC250.5	100	615	615	0	227.19
K08D10.4	100	621	621	0	20.37
F10B5.1	100	645	645	0	1316.99
F11G11.2	100	621	621	0	34.65
C56A3.4a	100	666	666	0	52.8
Y39A1A.3	100	636	636	0	23.09
F55A11.8a	100	672	672	0	29.65
W02A2.2	100	555	555	0	25.14
C01A2.5	100	903	903	0	24.98
T04A6.3b	100	1056	1056	0	2.96
ZK637.2	100	432	432	0	66.15
R05D7.4	100	900	900	0	61.67
F42A10.9	100	471	471	0	17.72
Y48G8AL.8a	100	564	564	0	1741.61
F58F12.1	100	492	492	0	251.17
Y48E1B.10	100	624	624	0	115.4
C02F5.11	100	705	705	0	106.92
C14B9.7	100	486	486	0	3230.47
C34F6.11	100	648	648	0	13.92
F27D4.7	100	489	489	0	20.34
B0218.6	100	927	927	0	67.27
F25A2.1	100	873	873	0	21.84
C50F2.7	100	426	426	0	1.67
F23F1.1	100	699	699	0	125.84
D1053.1	100	645	645	0	48.55
C25E10.10	100	510	510	0	8.68
C44B7.1	100	594	594	0	98
E02A10.3a	100	609	609	0	14.79
C18E9.2a	100	1095	1095	0	30.77
C36B1.4	100	762	762	0	35.66
C18D11.6	100	282	282	0	5.45
Y54E10A.17	100	498	498	0	85.79
T09A5.5	100	492	492	0	13.54
K07A1.1	100	552	552	0	18.84
F14B8.2	100	204	204	0	1.99
ZK970.2d	100	666	666	0	49.03
C33A12.19	100	366	366	0	24.83
F10E9.12	100	423	423	0	8.69
Y66D12A.16b	100	468	468	0	10.99
F58A6.8	100	384	384	0	2.48
B0024.12	100	498	498	0	9.94
Y119C1B.9	100	852	852	0	44.06
M7.12	100	726	726	0	16.66
C18E9.4	100	312	312	0	3.66
F35C11.6	100	630	630	0	23.6
Y71H2B.4	100	273	273	0	40.42
Y71H2AM.5	100	366	366	0	16.74
F23H11.9a	100	741	741	0	26.03
Y82E9BR.14a	100	696	696	0	10.66
ZK686.4	100	654	654	0	69.57
H29C22.1	100	438	438	0	173.73
F44G3.6	100	504	504	0	33.48
E02H4.7	100	453	453	0	16.49
T20F5.7	100	885	885	0	4.55
Y57G11B.7	100	648	648	0	62.97
F55H12.4	100	627	627	0	133.28
Y73C8B.3	100	927	927	0	65.37
Y47D3A.32d	100	360	360	0	27.48
D1007.6	100	450	450	0	2162.47
W09C5.1	100	780	780	0	49.38
Y67H2A.2a	99.94	1662	1661	1	10.52
F52F12.3	99.94	1611	1610	1	6.74
EGAP1.3	99.94	1566	1565	1	6.46
F35E12.8a	99.93	1521	1520	1	53.94
W07A12.7	99.93	1509	1508	1	26.72
R11A8.2	99.93	1389	1388	1	31.57
K02C4.5	99.92	1269	1268	1	19.72
B0205.4	99.92	1200	1199	1	4.31
T01C8.5	99.92	1227	1226	1	10.41
C37H5.13a	99.92	1245	1244	1	3.61
Y37E3.1	99.92	1209	1208	1	47.98
C39E9.11	99.92	1218	1217	1	24.69
T07D10.4	99.92	1242	1241	1	51.44
C39E9.14b	99.92	1326	1325	1	10.1
F13B10.2a	99.92	1206	1205	1	23.96
W04G3.5a	99.91	1062	1061	1	5.22
Y41D4B.15	99.91	1167	1166	1	2.98
W02A2.1	99.91	1131	1130	1	59.51
R08E5.3	99.91	1098	1097	1	27.15
T12C9.6	99.91	1167	1166	1	20.06
C39E9.13	99.91	1065	1064	1	19.71
AC3.10	99.91	1056	1055	1	2.78
B0261.7	99.91	1056	1055	1	82.84
C05E4.3	99.91	1101	1100	1	24.04
F13B10.2c	99.91	1062	1061	1	16.74
W03D8.2b	99.91	1095	1094	1	14.31
T01C3.7	99.91	1059	1058	1	7.76
F08C6.6	99.91	1068	1067	1	19.7
F35E12.6	99.91	1053	1052	1	27.85
T22D1.5	99.91	1176	1175	1	47.38
Y69E1A.2	99.91	1101	1100	1	7.16
F30A10.5a	99.9	975	974	1	11.69
C08B11.7	99.9	966	965	1	8.24
K02D7.3	99.9	984	983	1	10.26
B0280.1a	99.9	1008	1007	1	16.34
F21C10.9	99.9	954	953	1	35.05
T04A11.1	99.9	966	965	1	5.5
T19D7.3	99.9	954	953	1	5.43
Y51F10.10	99.9	1014	1013	1	9.2
F25H9.4	99.9	1005	1004	1	7.17
C07D8.6	99.9	954	953	1	37.86
F22B8.7	99.9	1020	1019	1	26.13
B0280.10	99.9	1038	1037	1	15.37
F25E2.3	99.9	984	983	1	11.07
F42H10.3a	99.9	1008	1007	1	2.52
C25D7.4a	99.9	960	959	1	9.41
C05G5.4	99.9	969	968	1	13.59
Y24D9A.8a	99.9	960	959	1	22.99
F29B9.9	99.9	999	998	1	7.56
H31G24.4	99.9	1020	1019	1	5.71
F52E4.5	99.9	990	989	1	3.47
F26B1.4	99.89	870	869	1	9.24
K02G10.7b	99.89	885	884	1	12.98
Y23H5A.3	99.89	924	923	1	19.89
Y57G11C.43	99.89	909	908	1	8.66
F55C5.5	99.89	951	950	1	32.12
C01B10.11	99.89	915	914	1	10.08
T10B5.7	99.89	903	902	1	33.54
B0250.5	99.89	900	899	1	11.5
Y54E10BR.3	99.89	915	914	1	6.13
E02D9.1b	99.89	948	947	1	2.72
F25H2.10	99.89	939	938	1	67.43
Y42H9B.3	99.89	888	887	1	29.85
F42A8.2	99.89	897	896	1	77.69
F02E8.1	99.89	918	917	1	49.98
Y113G7A.9a	99.89	936	935	1	4.73
ZK185.3	99.89	882	881	1	115.81
C30B5.4	99.89	909	908	1	17.24
T25D3.2	99.89	933	932	1	69.38
C16A11.6	99.89	930	929	1	14.38
F11A10.8	99.89	909	908	1	19.3
K02D7.1	99.89	906	905	1	3.65
C50B8.2	99.89	927	926	1	7.94
Y47D3A.10	99.89	909	908	1	11.59
Y73F8A.6	99.89	885	884	1	11.03
F09F7.7a	99.89	876	875	1	3.11
F49C12.9	99.89	918	917	1	1.79
F28H7.3	99.89	885	884	1	73.44
F26F4.8	99.89	909	908	1	27.43
B0272.3	99.89	930	929	1	22.27
Y39F10A.3	99.89	930	929	1	24.58
C49G7.10	99.89	879	878	1	19.22
F47B8.3	99.88	855	854	1	54.22
D1007.14	99.88	834	833	1	14.82
M02B1.4	99.88	837	836	1	11.15
ZK265.9	99.88	852	851	1	36.35
K05C4.1	99.88	855	854	1	13.19
F40G9.5	99.88	816	815	1	42.6
Y116A8C.11	99.88	846	845	1	11.76
ZK525.2	99.88	840	839	1	9.39
T05G5.6	99.88	867	866	1	34.48
F10E9.2	99.88	861	860	1	8.31
F08B6.3	99.88	861	860	1	16.7
C06A6.3	99.88	834	833	1	8.31
B0205.11	99.88	831	830	1	7.23
C32D5.5	99.88	867	866	1	3
F13G3.5b	99.88	849	848	1	7.94
T21B10.5	99.88	819	818	1	5.78
ZK632.12	99.88	801	800	1	5.01
D1054.1	99.88	801	800	1	26.35
K01A2.5	99.87	798	797	1	6.04
Y111B2A.18	99.87	777	776	1	4.71
M01E11.4b	99.87	759	758	1	2.98
W02B12.10	99.87	771	770	1	7.05
F58H1.3a	99.87	747	746	1	4.92
F26B1.3	99.87	1596	1594	2	9.4
B0280.3	99.87	756	755	1	11.15
D1007.16	99.87	756	755	1	14.46
ZK945.2	99.87	753	752	1	4.47
F59C6.5	99.87	783	782	1	144.42
C55A6.3	99.87	753	752	1	9.52
Y110A2AR.1	99.87	756	755	1	31.46
ZC97.1a	99.87	783	782	1	38.21
F56C11.5a	99.86	693	692	1	4.19
T20F5.3	99.86	717	716	1	5.14
Y106G6H.15	99.86	732	731	1	5.27
R05G9.3	99.86	693	692	1	1.36
K01A11.2	99.86	690	689	1	9.05
F26H11.5	99.86	717	716	1	62.64
F54C9.14	99.86	717	716	1	81.01
W02D7.4	99.86	699	698	1	38.43
T16G1.11	99.86	723	722	1	14.71
Y69A2AR.6	99.86	738	737	1	12.49
F35D11.7	99.86	690	689	1	46.15
T23G11.4	99.86	723	722	1	75.21
ZC262.2a	99.86	702	701	1	109.13
F15D3.7	99.86	729	728	1	7.01
W02D9.2a	99.86	699	698	1	5.44
Y66D12A.10	99.86	708	707	1	13.9
T23G7.5a	99.86	702	701	1	81.78
F14H3.6	99.86	738	737	1	115.01
Y105C5A.8a	99.86	729	728	1	14.2
C18B2.3	99.86	711	710	1	13.99
D2085.6	99.85	1335	1333	2	10.99
F10E7.5	99.85	663	662	1	47.78
D1086.17	99.85	681	680	1	2.34
ZC190.8	99.85	684	683	1	7.54
F55B11.2	99.85	663	662	1	127.45
ZK1320.1	99.85	681	680	1	366.6
ZC412.4	99.85	672	671	1	14.29
B0414.3	99.85	678	677	1	46.17
T05B11.3	99.85	681	680	1	31.71
ZK697.2	99.85	1296	1294	2	12.57
E01A2.6	99.85	657	656	1	28.89
Y40B10A.2	99.85	681	680	1	7.68
Y66H1A.5	99.85	654	653	1	191.69
W06B3.1	99.85	663	662	1	1.41
F57B9.1	99.85	681	680	1	12.59
C24D10.5	99.85	678	677	1	22.35
F42G8.11	99.85	684	683	1	8.18
T05G5.7a	99.85	681	680	1	25.49
F27C1.7b	99.85	687	686	1	69.78
F36D4.2	99.85	675	674	1	31.19
F02C9.4	99.84	609	608	1	43.07
T03F1.8b	99.84	618	617	1	22.65
R05F9.5	99.84	621	620	1	12.03
T20H4.5	99.84	639	638	1	9.15
H32C10.1b	99.84	1230	1228	2	8.49
C44B12.1	99.84	612	611	1	5.36
Y62H9A.4	99.84	639	638	1	58.79
M163.3	99.84	627	626	1	3.58
F39E9.22	99.84	615	614	1	67.16
B0334.4	99.84	633	632	1	59.79
K11H12.4	99.84	1224	1222	2	11.17
C54C6.6	99.84	612	611	1	13.75
F35C5.6	99.84	1236	1234	2	12.8
T25G12.4	99.84	618	617	1	2.39
T10B10.6	99.84	615	614	1	13.08
F55A4.1	99.84	645	644	1	25.62
W02D7.7	99.84	612	611	1	40.37
K08E4.2a	99.84	642	641	1	10.69
B0336.5b	99.84	615	614	1	9.5
B0432.9	99.84	639	638	1	5.88
C05C10.7	99.84	645	644	1	19.02
E01B7.2	99.84	636	635	1	58.47
F53F8.3	99.84	630	629	1	62.11
C55A6.11	99.84	621	620	1	4.79
W04D2.5	99.84	627	626	1	35.4
Y38A10A.5	99.83	1188	1186	2	10.51
F02E9.5a	99.83	600	599	1	16.37
Y39B6A.40	99.83	576	575	1	89.51
K07E3.8a	99.83	597	596	1	35.95
C08B6.8a	99.83	582	581	1	23.28
R02E12.6	99.83	585	584	1	4.94
W06E11.2	99.83	591	590	1	16.41
C06E7.88	99.83	579	578	1	10.84
F35G2.2	99.83	600	599	1	36.62
ZK856.8	99.83	588	587	1	22.24
Y73B6BL.9a	99.83	576	575	1	8.66
F10C2.2	99.83	1158	1156	2	34.78
M106.8	99.83	597	596	1	3.54
C14F11.6	99.83	573	572	1	24.05
EEED8.3	99.83	585	584	1	126.89
F10G2.1	99.83	606	605	1	24.27
D1086.3	99.83	585	584	1	53.71
Y71H2AM.12	99.83	588	587	1	6.34
R53.6	99.83	606	605	1	42.67
K11D2.2	99.83	1182	1180	2	13.35
F22B5.1	99.82	555	554	1	20.49
T10H4.12	99.82	1113	1111	2	16.56
C36B1.7	99.82	570	569	1	147.75
F09E5.17	99.82	561	560	1	35.54
Y39F10A.1	99.82	567	566	1	2.66
C11D2.7	99.82	558	557	1	23.11
F26H9.7	99.82	1107	1105	2	113.37
K08F4.3	99.82	549	548	1	75.62
K08H2.6	99.82	555	554	1	6.37
F59E10.3	99.82	555	554	1	62.27
T01B7.4	99.82	552	551	1	58.26
F37A4.2	99.82	570	569	1	56.07
F45F2.9b	99.82	564	563	1	8.61
F07C4.7	99.82	543	542	1	5.8
C50A2.3	99.82	561	560	1	2.06
Y37D8A.1	99.82	552	551	1	13.38
ZK265.6	99.82	570	569	1	91.55
B0432.2	99.82	564	563	1	6.83
Y54E10BR.5	99.82	552	551	1	10.96
F54A5.2	99.82	1083	1081	2	15.98
K04C2.8	99.82	558	557	1	14.28
F55A11.1	99.82	561	560	1	20.51
F54F7.3	99.82	570	569	1	18.69
Y67D2.4a	99.81	1047	1045	2	42
F29F11.3	99.81	1050	1048	2	9.06
F15E11.15b	99.81	519	518	1	27.23
F59C6.12	99.81	522	521	1	1.99
Y48B6A.6c	99.81	540	539	1	3.8
E02C12.13	99.81	525	524	1	29.2
Y55F3AM.13	99.81	1065	1063	2	56.18
Y52B11A.8	99.81	525	524	1	54.41
Y62E10A.5a	99.81	528	527	1	4.46
Y66D12A.21	99.81	540	539	1	35.5
F25B4.9	99.81	522	521	1	61.38
ZK632.8	99.81	537	536	1	16.03
Y67A10A.10	99.81	513	512	1	98.48
F32D1.6b	99.81	531	530	1	11.3
Y66D12A.7	99.81	528	527	1	8.71
D2062.13	99.81	531	530	1	6.64
F36F2.1a	99.8	489	488	1	4.83
F49E8.6	99.8	501	500	1	18.68
Y58A7A.1b	99.8	492	491	1	32.34
K07C11.2	99.8	981	979	2	6.17
T01B10.1	99.8	510	509	1	42.75
F52D1.2	99.8	501	500	1	11.94
F35H10.2	99.8	507	506	1	3.89
F57C9.1b	99.8	996	994	2	4.22
Y73F8A.27	99.8	510	509	1	47.61
F18E3.7a	99.8	1005	1003	2	63.27
Y54G2A.23	99.8	507	506	1	18.42
Y25C1A.14	99.8	492	491	1	8.54
C14C6.2	99.8	510	509	1	10.17
C23H5.8b	99.8	489	488	1	7.93
T05D4.2	99.79	945	943	2	25.85
Y106G6H.8	99.79	471	470	1	52.6
ZK484.1a	99.79	480	479	1	21.84
M02F4.7	99.79	969	967	2	27.71
C45G9.6b	99.79	468	467	1	9.73
F58A4.2	99.79	480	479	1	41.34
Y26D4A.21	99.79	474	473	1	3.98
F44A6.4	99.79	471	470	1	15.75
B0041.3	99.79	477	476	1	11.92
F42C5.5	99.79	972	970	2	33.2
F40G9.7	99.79	483	482	1	24.84
Y38F2AL.4	99.79	486	485	1	1.99
T05A8.8	99.78	450	449	1	3.97
ZC239.20	99.78	459	458	1	4.99
C05E11.6	99.78	459	458	1	1
D1053.2	99.78	465	464	1	2.44
Y54E5B.4	99.78	459	458	1	2.04
F54C8.7f	99.78	465	464	1	23.44
Y102A11A.1	99.78	891	889	2	4.87
Y55F3AM.4	99.78	918	916	2	23.57
W04C9.4	99.78	453	452	1	24.9
R01H2.6	99.78	462	461	1	83.22
T13F3.5	99.78	903	901	2	75.28
T11B7.3a	99.78	894	892	2	15.78
Y47D3B.2b	99.78	450	449	1	3.12
C35B1.8	99.78	453	452	1	83.07
Y67D2.7	99.78	894	892	2	12.81
ZK593.3	99.77	444	443	1	6.99
C35B8.1	99.77	864	862	2	12.62
Y54G2A.75	99.77	429	428	1	59.13
C07A9.2	99.77	444	443	1	48.45
C17H12.13a	99.77	858	856	2	7.93
Y76A2B.5	99.77	852	850	2	92.04
ZK813.1	99.77	438	437	1	120.61
Y60A3A.16	99.77	429	428	1	16.59
H20J04.5	99.77	426	425	1	1.54
Y102E9.6	99.77	426	425	1	179.78
T01B7.9	99.77	432	431	1	1
F37C12.3	99.77	438	437	1	13
F22A3.2	99.77	438	437	1	9.16
W02D3.1	99.77	426	425	1	9.94
C06H2.6	99.77	438	437	1	58.69
F54D12.9	99.76	423	422	1	1.65
Y38C1AA.14	99.76	417	416	1	8.06
K08C9.6	99.76	423	422	1	1.69
C40H1.5	99.76	420	419	1	17.04
ZK1307.1a	99.76	840	838	2	16.92
B0336.13	99.76	420	419	1	4.78
W06D11.3	99.76	420	419	1	3.99
F39B2.2	99.76	420	419	1	43.72
F22D6.4	99.76	423	422	1	205.64
H16D19.1	99.76	1242	1239	3	44.36
Y37E11B.6	99.76	411	410	1	17.23
T21D12.3	99.76	843	841	2	2.24
E03D2.1	99.76	414	413	1	16.61
C13G3.1	99.76	411	410	1	9.94
T06D8.7	99.76	417	416	1	17.62
Y69H2.1b	99.76	417	416	1	1
C17G1.2	99.76	843	841	2	2.16
T23B12.11	99.75	393	392	1	18.13
C30B5.2b	99.75	393	392	1	6.65
Y54G11A.9	99.75	405	404	1	16.58
T22B7.7	99.75	1182	1179	3	8.65
T19H12.3	99.75	402	401	1	6.56
F27E5.7	99.75	408	407	1	4.06
Y39B6A.36	99.75	792	790	2	14.07
W09G3.7a	99.75	1215	1212	3	10.52
Y67H2A.8	99.75	1209	1206	3	14.9
C34B2.2	99.75	408	407	1	44.64
R02D3.8	99.75	801	799	2	48.7
Y18D10A.20	99.75	399	398	1	6.91
Y39H10A.1	99.75	396	395	1	9.32
T19B10.4b	99.74	378	377	1	2.6
T01G6.4	99.74	1149	1146	3	56.38
ZK813.7	99.74	384	383	1	53.97
ZK1010.1	99.74	387	386	1	83.64
T02D1.8	99.74	378	377	1	26.46
R05F9.13	99.74	384	383	1	2.19
C42D4.1	99.74	756	754	2	56.67
F37C12.10	99.74	381	380	1	2.99
ZK1307.2	99.74	384	383	1	1.92
Y73F8A.14	99.74	390	389	1	1.31
C49C3.15	99.74	759	757	2	2.01
C14A4.10	99.73	366	365	1	3.24
F47G4.3	99.73	1125	1122	3	33.38
ZK813.2	99.73	366	365	1	17.59
Y41D4B.9	99.73	1125	1122	3	34.63
F52F12.8	99.73	372	371	1	31.31
C05C10.8	99.73	375	374	1	11.18
C29E4.14	99.73	375	374	1	9.12
C44C8.2	99.73	1128	1125	3	21.6
C15H11.1	99.73	369	368	1	8.96
F20G2.2	99.73	750	748	2	14.69
C25A1.8	99.72	702	700	2	25.47
ZC168.4	99.72	1086	1083	3	63.97
Y46G5A.12	99.72	714	712	2	39.5
R151.10	99.72	702	700	2	2.51
K01C8.6	99.72	720	718	2	21.38
Y47D3A.32b	99.72	357	356	1	6.26
R186.3	99.72	723	721	2	5.21
F56B6.6	99.72	351	350	1	21.93
B0564.1a	99.72	723	721	2	7.59
F54D10.5	99.72	708	706	2	10.87
F36F12.7	99.72	351	350	1	3.18
K01A12.4	99.72	354	353	1	29.16
C32H11.4	99.71	1041	1038	3	59.26
F53A2.6a	99.71	696	694	2	33.98
F38A5.3a	99.71	699	697	2	62.11
AH6.3	99.71	693	691	2	4.92
T26E3.6	99.71	342	341	1	62.74
C06C3.4	99.71	681	679	2	1.37
F55C10.5	99.71	339	338	1	4.24
C50B8.1	99.71	345	344	1	3.47
W02D9.5	99.71	339	338	1	32.09
E04A4.7	99.7	336	335	1	16.49
MTCE.34	99.7	333	332	1	14.92
C13F10.7	99.7	669	667	2	7.86
Y65B4A.1	99.7	1329	1325	4	2.27
F44G4.3	99.7	330	329	1	6.03
K02G10.4b	99.7	330	329	1	1.33
K10D3.6	99.69	327	326	1	6.06
T24H7.4	99.69	321	320	1	8.14
T28F4.5	99.69	318	317	1	37.19
M04B2.3	99.69	636	634	2	30.29
Y59E9AL.6	99.69	645	643	2	5.94
T25E12.16	99.69	327	326	1	1.4
C28H8.4	99.69	642	640	2	9.18
D1086.7	99.69	651	649	2	53.59
Y44E3A.3	99.69	324	323	1	4.19
F49C12.8	99.68	1233	1229	4	61.96
F59B2.7	99.68	618	616	2	19.76
T08A9.12	99.68	315	314	1	43.01
C03G6.17	99.68	933	930	3	23.47
C15F1.6	99.68	927	924	3	8.93
ZK550.6	99.68	939	936	3	22.79
Y12A6A.1	99.68	630	628	2	3.42
K03E5.2d	99.68	312	311	1	27.39
F53C11.3	99.68	942	939	3	44.81
T04F8.7a	99.68	927	924	3	6.33
D1025.8	99.68	312	311	1	3.97
F39H12.3	99.68	633	631	2	171.95
Y51F10.2	99.67	918	915	3	33.06
Y67D2.5	99.67	609	607	2	11.67
F57B10.5	99.67	612	610	2	21.31
Y51H1A.3a	99.67	600	598	2	85.52
ZC328.1	99.67	609	607	2	4.19
T04D3.5	99.67	903	900	3	10.62
Y54E10A.7	99.66	585	583	2	20.28
F25H8.1b	99.66	891	888	3	9.55
K08F11.3	99.66	1173	1169	4	2.99
T01C3.2	99.66	297	296	1	25.32
T24H7.1	99.66	885	882	3	3.85
Y41D4B.14	99.66	291	290	1	27.37
ZK616.2	99.66	294	293	1	5.06
T10E9.8	99.66	591	589	2	11.59
R10E11.4	99.66	870	867	3	2.84
B0393.9a	99.65	567	565	2	48.14
K05C4.2	99.65	570	568	2	36.31
R07G3.5	99.65	855	852	3	64.44
F58D5.2a	99.65	567	565	2	4.98
F42G8.12	99.64	831	828	3	32.05
Y54G2A.6	99.64	843	840	3	6.59
F10G7.3	99.64	828	825	3	20.65
T07C4.7	99.64	549	547	2	47.17
F09E5.13	99.64	825	822	3	68.61
CD4.3	99.64	561	559	2	8.24
F23H12.3a	99.64	552	550	2	3.29
T19C3.3	99.64	279	278	1	19.12
Y37E3.9	99.64	828	825	3	21.97
Y48B6A.2	99.64	276	275	1	40.75
T15B7.1	99.64	1119	1115	4	9.43
R10E9.3a	99.64	558	556	2	46.42
K07A12.6	99.63	543	541	2	3.93
Y54G2A.39	99.63	537	535	2	181.11
F20D1.10	99.63	273	272	1	5.04
T12B3.3	99.63	1071	1067	4	53.99
W08F4.6	99.63	807	804	3	2.27
R10D12.12	99.63	540	538	2	42.44
B0207.6	99.63	807	804	3	5.97
Y51B9A.5	99.63	273	272	1	4.73
ZK1127.1	99.62	780	777	3	9.87
F17C11.4	99.62	528	526	2	9.88
ZK1098.9	99.62	264	263	1	2.69
W03D2.5a	99.62	531	529	2	132.75
F54E7.8	99.62	789	786	3	6.29
Y41D4B.11	99.62	1050	1046	4	103.53
K08D8.1	99.62	261	260	1	1.72
C17H12.8	99.62	1047	1043	4	50.44
C48B4.6	99.62	531	529	2	3.93
C49C3.5	99.62	789	786	3	25.38
W03C9.8	99.62	261	260	1	2.51
T25B9.8	99.62	1329	1324	5	12.35
B0348.2	99.62	261	260	1	4.03
C55A6.9	99.61	1278	1273	5	24.2
T11F8.2	99.61	1275	1270	5	43.45
F26F12.8	99.61	255	254	1	3.14
F37D6.3	99.61	510	508	2	3.77
ZK688.11	99.61	507	505	2	2
Y60A3A.19b	99.61	768	765	3	7.24
D2007.4	99.61	513	511	2	20.64
F42A9.6b	99.61	516	514	2	3.46
C01G12.9	99.61	771	768	3	9.47
M176.3	99.61	510	508	2	35.38
K01D12.15	99.61	255	254	1	1.73
Y39H10B.2a	99.61	765	762	3	47.95
F10D2.9	99.61	1017	1013	4	13.43
C02B4.4	99.6	249	248	1	10.38
C35C5.3b	99.6	744	741	3	1.33
K01G5.10	99.6	747	744	3	3.99
T20G5.9	99.6	495	493	2	39.27
F46E10.10a	99.6	1011	1007	4	9.98
R09B5.8	99.6	249	248	1	12.26
K09G1.1d	99.59	723	720	3	5.83
Y40C7B.4	99.59	492	490	2	1
W06D4.5	99.59	489	487	2	3.92
F21C10.11a	99.59	243	242	1	6.52
F41E6.15	99.59	243	242	1	5.78
F25D7.1	99.59	738	735	3	9.5
F44G4.2	99.59	483	481	2	22.15
Y49E10.16a	99.59	984	980	4	13.52
R02D3.5	99.59	987	983	4	2.61
Y71G12B.15	99.59	732	729	3	4.39
Y38F2AR.9	99.59	246	245	1	1.97
C54C8.9	99.58	240	239	1	11.74
C31H5.5	99.58	480	478	2	2.03
C48B4.7	99.58	480	478	2	113.07
Y37E11B.3	99.58	474	472	2	7.37
F22H10.3	99.58	240	239	1	33.57
K07E8.3	99.58	711	708	3	92.46
F35C5.5b	99.57	1164	1159	5	44.25
R09B5.12	99.57	1167	1162	5	18.55
M05D6.8a	99.57	468	466	2	2.93
C47B2.9	99.57	462	460	2	17.24
Y102A5C.36	99.57	234	233	1	3.97
MTCE.4	99.57	231	230	1	2.81
F31D4.4	99.57	1161	1156	5	7.11
Y71G12B.18	99.57	930	926	4	4.21
F09F9.1	99.56	453	451	2	3.97
F45D3.4a	99.56	687	684	3	63.19
R12E2.14	99.56	225	224	1	10.65
K11G9.6	99.56	228	227	1	58.54
F20G2.3a	99.56	1134	1129	5	5.53
F41E7.4	99.56	225	224	1	2.94
ZK418.5	99.56	678	675	3	9.58
T19C4.7	99.56	225	224	1	9.59
ZK783.2	99.55	888	884	4	7.69
C01F6.9	99.55	222	221	1	3.5
K07A1.4	99.55	888	884	4	130.71
F55D10.2	99.55	444	442	2	32.03
T19D12.5	99.54	1086	1081	5	15.5
F21D5.6	99.54	873	869	4	6.7
C26C6.9	99.54	654	651	3	9.72
F44E2.6b	99.54	438	436	2	3.93
C23G10.2b	99.54	435	433	2	25.94
Y37H2A.13	99.54	432	430	2	4.53
H06H21.11	99.54	432	430	2	1.53
C06B8.8	99.53	213	212	1	1.46
Y51H7C.3	99.53	426	424	2	21.96
C55B7.4a	99.53	1284	1278	6	22.9
F21F3.1	99.53	1053	1048	5	4.9
W05H7.3	99.53	426	424	2	1
F48C1.9	99.53	213	212	1	5.96
F16B3.3a	99.53	642	639	3	2.63
F55D12.1	99.53	426	424	2	1
F14F7.4	99.53	849	845	4	12.61
Y43B11AR.5	99.52	828	824	4	5.74
W09G12.9	99.52	414	412	2	1
K10C9.3	99.52	840	836	4	1.97
F47C12.6	99.52	414	412	2	1.05
F15A4.12	99.52	414	412	2	130.15
F31B9.3	99.52	417	415	2	2.06
ZC334.9	99.51	204	203	1	1
F31F6.4b	99.51	405	403	2	2.44
W09D12.1	99.51	1419	1412	7	19.36
F18H3.1	99.51	612	609	3	3.4
Y45G5AL.1a	99.51	822	818	4	8.01
C24F3.2	99.51	819	815	4	31.05
D2030.11	99.51	411	409	2	7.31
Y68A4A.13	99.51	204	203	1	5.9
C18A11.3	99.5	807	803	4	38.86
Y102A11A.5	99.5	399	397	2	46.67
F26E4.9	99.5	399	397	2	284.69
T05B9.1	99.49	789	785	4	11.22
W03D8.3	99.49	393	391	2	74.01
C28C12.3	99.49	588	585	3	6.47
F25H2.4	99.49	591	588	3	51.29
F52F12.7a	99.49	780	776	4	20.81
F37A4.5	99.48	960	955	5	9.18
Y56A3A.18	99.48	387	385	2	5.51
MTCE.23	99.48	765	761	4	265.26
F38H4.10	99.48	582	579	3	8.26
Y65B4BR.8	99.48	582	579	3	14.33
B0513.3a	99.47	189	188	1	2.97
C44C8.4	99.47	1128	1122	6	1.86
C29E4.7	99.47	753	749	4	4.59
Y34F4.4	99.47	759	755	4	13.09
[truncated: 24,151 more rows]
