# Supplementary material for: Identification and characterization of alternative splicing in parasitic nematode transcriptomes
Source: Parasit Vectors. 2014 Apr 1;7:151. doi: 10.1186/1756-3305-7-151 (PMC3997825; doi:10.1186/1756-3305-7-151)
Supplement: Additional file 3: Table S3 — Coverage of assembled Caenorhabditis elegans isotigs with Illumina RNAseq reads. [file 1756-3305-7-151-S3.xlsx]

## Sheet: TableS3.txt
C. elegans isotig	Percent of Reference Bases Covered	Total # Reference Bases	# Reference Bases Covered	# Missing Bases	Average Coverage Depth
isotig04375	100	735	735	0	4486.78
isotig01767	100	1164	1164	0	21786.3
isotig12465	100	406	406	0	367.5
isotig11791	100	426	426	0	81.62
isotig01253	100	456	456	0	131.36
isotig14154	100	362	362	0	105.25
isotig12492	100	406	406	0	496.6
isotig13179	100	387	387	0	56.68
isotig08425	100	527	527	0	780.41
isotig07348	100	571	571	0	375.43
isotig05328	100	678	678	0	1046.25
isotig05749	100	653	653	0	1512.6
isotig02128	100	1001	1001	0	17520.5
isotig00639	100	723	723	0	295.21
isotig03630	100	792	792	0	1628.12
isotig11076	100	445	445	0	2181.31
isotig03998	100	764	764	0	667.11
isotig06275	100	626	626	0	176.93
isotig06915	100	591	591	0	150.65
isotig06910	100	590	590	0	2718.09
isotig11181	100	440	440	0	99.52
isotig01839	100	1127	1127	0	1368.89
isotig05744	100	654	654	0	649.11
isotig10825	100	454	454	0	277.74
isotig15619	100	309	309	0	18.28
isotig00077	100	904	904	0	367.91
isotig10139	100	475	475	0	2435.74
isotig03376	100	810	810	0	3233.33
isotig07232	100	575	575	0	141.19
isotig04075	100	758	758	0	565.15
isotig11729	100	428	428	0	2224.92
isotig11551	100	431	431	0	2547.33
isotig10153	100	471	471	0	139.25
isotig16704	100	228	228	0	591.25
isotig12049	100	420	420	0	6530.45
isotig11214	100	441	441	0	295.54
isotig04670	100	721	721	0	1397.48
isotig03431	100	809	809	0	3672.16
isotig01451	100	439	439	0	9.42
isotig06093	100	633	633	0	458.82
isotig11428	100	435	435	0	25.8
isotig07691	100	556	556	0	330.03
isotig09614	100	486	486	0	221.15
isotig01279	100	414	414	0	231.91
isotig08615	100	519	519	0	479.66
isotig03397	100	811	811	0	272.98
isotig11267	100	440	440	0	144.39
isotig15645	100	310	310	0	186.07
isotig03674	100	787	787	0	2025.93
isotig16150	100	291	291	0	116.08
isotig08764	100	515	515	0	124.71
isotig06841	100	595	595	0	61.76
isotig09718	100	483	483	0	365.28
isotig00208	100	417	417	0	226.96
isotig11608	100	432	432	0	22.95
isotig13310	100	387	387	0	432.21
isotig01710	100	1223	1223	0	845.93
isotig02659	100	892	892	0	255.18
isotig08885	100	513	513	0	641
isotig05176	100	687	687	0	156.95
isotig11706	100	430	430	0	260.94
isotig07994	100	542	542	0	680.21
isotig06894	100	592	592	0	150.34
isotig06175	100	629	629	0	204.09
isotig03416	100	808	808	0	352.8
isotig12044	100	420	420	0	2635.65
isotig11516	100	434	434	0	129.63
isotig09852	100	480	480	0	8440.44
isotig04320	100	740	740	0	485.82
isotig01104	100	571	571	0	281.58
isotig02726	100	874	874	0	22492.2
isotig07267	100	575	575	0	616.07
isotig05788	100	651	651	0	633.59
isotig04897	100	703	703	0	283
isotig03113	100	838	838	0	998.25
isotig04799	100	708	708	0	7112.29
isotig03279	100	821	821	0	38.57
isotig12909	100	392	392	0	91.77
isotig03694	100	786	786	0	749.59
isotig09059	100	505	505	0	281.63
isotig07391	100	569	569	0	820.41
isotig05947	100	642	642	0	925.13
isotig14683	100	345	345	0	42.62
isotig06370	100	621	621	0	544.39
isotig08119	100	541	541	0	889.57
isotig02675	100	892	892	0	663.7
isotig11980	100	421	421	0	39.23
isotig09085	100	506	506	0	859.87
isotig10520	100	458	458	0	4.07
isotig13428	100	382	382	0	46.77
isotig02282	100	963	963	0	2425.28
isotig09996	100	474	474	0	4353.89
isotig16052	100	290	290	0	940.49
isotig07075	100	584	584	0	1383.39
isotig05806	100	649	649	0	6493.32
isotig05139	100	693	693	0	4016.84
isotig11762	100	427	427	0	524.68
isotig07183	100	578	578	0	160.97
isotig15276	100	324	324	0	551.38
isotig12421	100	409	409	0	63.24
isotig13350	100	383	383	0	883.09
isotig02224	100	978	978	0	4241.85
isotig12198	100	415	415	0	148.5
isotig01438	100	284	284	0	89.75
isotig14607	100	347	347	0	218.84
isotig00563	100	696	696	0	70.67
isotig05880	100	645	645	0	266.22
isotig14447	100	352	352	0	183.39
isotig11548	100	433	433	0	639.72
isotig05989	100	640	640	0	5163.45
isotig12630	100	404	404	0	712.67
isotig06089	100	632	632	0	1033.83
isotig03093	100	841	841	0	4358.52
isotig10746	100	457	457	0	773.58
isotig14064	100	362	362	0	306.83
isotig05721	100	654	654	0	10126.3
isotig07341	100	573	573	0	501.13
isotig02650	100	895	895	0	999.58
isotig05862	100	647	647	0	838.33
isotig02769	100	879	879	0	229.56
isotig03485	100	803	803	0	323.4
isotig10636	100	458	458	0	50.33
isotig11248	100	442	442	0	952.08
isotig00786	100	695	695	0	537.57
contig00916	100	556	556	0	369.8
isotig15519	100	315	315	0	32.77
isotig09399	100	494	494	0	176.92
isotig16539	100	258	258	0	37.34
isotig14468	100	351	351	0	528.66
isotig04521	100	728	728	0	783.07
isotig14645	100	346	346	0	1250.07
isotig11491	100	434	434	0	70.57
isotig16285	100	279	279	0	32.99
isotig04743	100	717	717	0	1313.07
isotig05132	100	691	691	0	208.97
isotig06714	100	601	601	0	5853.81
isotig07241	100	574	574	0	275.41
isotig06503	100	614	614	0	234.39
isotig06556	100	611	611	0	2993.14
isotig06525	100	609	609	0	339.85
isotig11014	100	447	447	0	78.65
isotig14832	100	340	340	0	622.29
isotig06646	100	603	603	0	114.35
isotig11105	100	444	444	0	265.96
isotig04808	100	709	709	0	599.06
isotig11059	100	446	446	0	213.04
isotig06413	100	619	619	0	101.75
isotig14817	100	340	340	0	151.19
isotig02895	100	864	864	0	246.04
isotig03232	100	829	829	0	239.25
isotig04409	100	735	735	0	929.63
isotig02015	100	1034	1034	0	222.67
isotig10488	100	462	462	0	77.13
isotig15698	100	307	307	0	287.82
isotig13018	100	392	392	0	15.2
isotig12098	100	418	418	0	30.08
isotig12707	100	400	400	0	183.77
isotig11091	100	444	444	0	3264.59
isotig03778	100	778	778	0	10771.9
isotig07205	100	577	577	0	47.04
isotig10769	100	444	444	0	55.95
isotig02927	100	859	859	0	155.25
isotig02627	100	900	900	0	892.67
isotig01621	100	1377	1377	0	1915.88
isotig05505	100	666	666	0	122.92
isotig16625	100	252	252	0	137.21
isotig12980	100	396	396	0	1090.83
isotig05912	100	642	642	0	197.6
isotig03842	100	769	769	0	628.14
isotig09252	100	498	498	0	110.73
isotig15918	100	298	298	0	8.17
isotig09195	100	499	499	0	137.84
isotig13005	100	394	394	0	352.1
isotig07865	100	551	551	0	355.74
isotig16098	100	289	289	0	6.11
isotig03826	100	775	775	0	151.09
isotig05865	100	642	642	0	1042.39
isotig01574	100	1022	1022	0	385.86
isotig15754	100	305	305	0	78.33
isotig00111	100	260	260	0	167.43
isotig07603	100	560	560	0	123.72
isotig05545	100	665	665	0	5056.89
isotig03085	100	835	835	0	271.26
isotig05670	100	663	663	0	42.12
isotig08124	100	538	538	0	123.85
isotig09874	100	477	477	0	70.14
isotig10119	100	472	472	0	1326.68
isotig00989	100	364	364	0	100.48
isotig15345	100	322	322	0	2690.1
isotig02242	100	971	971	0	1887.3
isotig07908	100	544	544	0	1117.67
isotig11301	100	439	439	0	716.55
isotig01481	100	371	371	0	21.33
isotig12436	100	409	409	0	103.11
isotig08788	100	515	515	0	549.92
isotig07447	100	566	566	0	471.65
isotig03947	100	767	767	0	1100.58
isotig00597	100	755	755	0	2398.57
isotig10350	100	466	466	0	128.53
isotig12443	100	409	409	0	584.35
isotig11072	100	446	446	0	757
isotig11976	100	422	422	0	32.22
isotig15013	100	334	334	0	3415.63
isotig11308	100	440	440	0	42279.1
isotig04559	100	727	727	0	181.5
isotig03851	100	776	776	0	780.8
isotig00830	100	843	843	0	2566
isotig16172	100	284	284	0	259.45
isotig08114	100	539	539	0	1362.39
isotig05215	100	684	684	0	3267.02
isotig04949	100	698	698	0	24395
isotig14844	100	339	339	0	4084.91
isotig09746	100	483	483	0	187.86
isotig01749	100	1178	1178	0	1321.83
isotig10698	100	458	458	0	1234.37
isotig03856	100	772	772	0	853.84
isotig12803	100	398	398	0	172.32
isotig01553	100	248	248	0	219.73
isotig03182	100	831	831	0	3407.59
isotig11127	100	445	445	0	378.75
isotig05082	100	692	692	0	562.71
isotig11106	100	442	442	0	624.02
isotig07966	100	544	544	0	607.18
isotig07366	100	570	570	0	64.7
isotig12267	100	415	415	0	192.74
isotig02632	100	898	898	0	3303.38
isotig05006	100	698	698	0	4410.21
isotig06982	100	588	588	0	177.33
isotig12986	100	390	390	0	66.64
isotig07166	100	583	583	0	246.31
isotig09932	100	478	478	0	649.9
isotig01905	100	1090	1090	0	574.08
isotig04717	100	715	715	0	417.3
isotig06805	100	597	597	0	362.68
isotig11378	100	437	437	0	70.35
isotig08933	100	507	507	0	391.94
isotig13652	100	375	375	0	1167.22
isotig15287	100	324	324	0	288.93
isotig10461	100	465	465	0	59.95
isotig09965	100	473	473	0	429.82
isotig16402	100	270	270	0	15.38
isotig02207	100	976	976	0	7448.21
isotig12007	100	421	421	0	3473.41
isotig03559	100	801	801	0	531.31
isotig14208	100	361	361	0	6.55
isotig05354	100	677	677	0	336.89
isotig04547	100	727	727	0	435.46
isotig03343	100	815	815	0	1566.46
isotig00824	100	660	660	0	2104.03
isotig07029	100	586	586	0	578.17
isotig15715	100	306	306	0	616.49
isotig06027	100	637	637	0	971.95
isotig07271	100	576	576	0	738.84
isotig16147	100	287	287	0	1340.57
isotig02111	100	1004	1004	0	10583.6
isotig13056	100	392	392	0	6324.31
isotig04920	100	703	703	0	512.68
isotig16296	100	277	277	0	144.69
isotig09598	100	487	487	0	167.68
isotig06940	100	589	589	0	181.4
isotig10517	100	461	461	0	80.98
isotig03009	100	848	848	0	6430.59
isotig14100	100	362	362	0	539.23
isotig04653	100	719	719	0	2438.95
isotig11998	100	419	419	0	668.75
isotig08454	100	528	528	0	1343.49
isotig14420	100	353	353	0	103.46
isotig04142	100	751	751	0	1322.84
isotig05195	100	685	685	0	1002.38
isotig08145	100	538	538	0	1264.59
isotig11625	100	431	431	0	898.86
isotig11827	100	424	424	0	99.19
isotig03509	100	799	799	0	1587.51
isotig15636	100	310	310	0	213.53
isotig02138	100	999	999	0	157.06
isotig04293	100	742	742	0	1645.17
isotig14774	100	342	342	0	1987.64
isotig16559	100	258	258	0	101.33
isotig08985	100	507	507	0	56.04
isotig09938	100	477	477	0	22.75
isotig00933	100	587	587	0	237.45
isotig09024	100	506	506	0	509.43
isotig11359	100	434	434	0	647.79
isotig05252	100	675	675	0	1442.49
isotig10455	100	463	463	0	19.09
isotig01796	100	1142	1142	0	2336
isotig04695	100	714	714	0	1551.12
isotig14362	100	353	353	0	96.18
isotig06161	100	626	626	0	1175.67
isotig02078	100	1012	1012	0	67.36
isotig02063	100	1019	1019	0	466.95
isotig09924	100	478	478	0	270.2
isotig15666	100	309	309	0	511.28
isotig07567	100	560	560	0	521.66
isotig04567	100	724	724	0	2830.16
isotig09351	100	496	496	0	959.99
isotig13837	100	370	370	0	196.65
isotig08192	100	538	538	0	198.84
isotig06004	100	639	639	0	597.92
isotig15439	100	317	317	0	789.04
isotig09799	100	481	481	0	1266.82
isotig13120	100	387	387	0	28265.6
isotig16168	100	286	286	0	118.06
isotig03515	100	801	801	0	1095.66
isotig07510	100	563	563	0	353.98
isotig12173	100	413	413	0	101.54
isotig07761	100	551	551	0	59.56
isotig02320	100	955	955	0	50556.6
isotig13086	100	389	389	0	461.68
isotig15476	100	316	316	0	13090.8
isotig01078	100	552	552	0	111.75
isotig04987	100	699	699	0	3137.65
isotig13551	100	379	379	0	864.32
isotig09524	100	487	487	0	1541.6
isotig05101	100	695	695	0	626.85
isotig00463	100	719	719	0	875.41
isotig11859	100	424	424	0	411.13
isotig02323	100	955	955	0	8242.35
isotig02880	100	865	865	0	200.27
isotig09042	100	505	505	0	1588.32
isotig09460	100	492	492	0	160.79
isotig09004	100	507	507	0	1854.98
isotig13243	100	388	388	0	253.8
isotig06071	100	638	638	0	1285.19
isotig08001	100	543	543	0	61.56
isotig12327	100	410	410	0	271.92
isotig16362	100	274	274	0	137.92
isotig16268	100	280	280	0	89.95
isotig14460	100	352	352	0	353.81
isotig05092	100	692	692	0	403.33
isotig07812	100	550	550	0	591.7
isotig16430	100	269	269	0	87.06
contig01798	100	723	723	0	1607.84
isotig15419	100	317	317	0	151.16
isotig07063	100	583	583	0	195.06
isotig08049	100	541	541	0	80.11
isotig06857	100	593	593	0	487.22
isotig02417	100	932	932	0	1480.15
isotig03401	100	812	812	0	222.68
isotig13314	100	385	385	0	2078.84
isotig13216	100	388	388	0	129.95
isotig04323	100	738	738	0	272.45
isotig02310	100	958	958	0	1999.82
isotig06252	100	628	628	0	196.3
isotig04614	100	720	720	0	3978.87
isotig10739	100	455	455	0	5694.76
isotig16206	100	283	283	0	178.99
isotig14779	100	342	342	0	116.66
isotig01771	100	1164	1164	0	1009.06
isotig11033	100	447	447	0	1459.39
isotig06214	100	629	629	0	866.78
isotig05520	100	667	667	0	303.47
isotig07324	100	572	572	0	1489.02
isotig06472	100	614	614	0	208.67
isotig08371	100	530	530	0	112.28
isotig05612	100	661	661	0	524
contig01391	100	695	695	0	5497.3
isotig04863	100	705	705	0	402.67
isotig02040	100	1029	1029	0	347.58
isotig12467	100	408	408	0	601.88
isotig16326	100	274	274	0	46.05
isotig06567	100	616	616	0	13088.8
isotig13849	100	370	370	0	1339.32
isotig15825	100	301	301	0	105.39
isotig06867	100	594	594	0	178.1
isotig08956	100	510	510	0	1117.06
isotig12710	100	401	401	0	1368.26
isotig06297	100	625	625	0	370
isotig01812	100	1138	1138	0	92.9
isotig02737	100	884	884	0	798.73
isotig06022	100	637	637	0	273.62
isotig04060	100	757	757	0	4568.5
isotig08915	100	510	510	0	1644.3
isotig02465	100	928	928	0	1018.8
isotig16261	100	280	280	0	423.15
isotig16529	100	262	262	0	115.08
isotig02307	100	960	960	0	3395.19
isotig03834	100	776	776	0	84.47
isotig02940	100	858	858	0	537.28
isotig12014	100	421	421	0	159.93
isotig04875	100	708	708	0	3936.21
isotig06775	100	598	598	0	596.97
isotig05698	100	657	657	0	165.93
isotig16669	100	243	243	0	215.85
isotig09381	100	494	494	0	149.51
isotig01497	100	313	313	0	58.62
isotig06485	100	614	614	0	857.02
isotig11394	100	436	436	0	43.1
isotig14964	100	335	335	0	77.96
isotig15819	100	301	301	0	33.09
isotig11854	100	423	423	0	819.22
isotig12534	100	405	405	0	322.51
isotig11270	100	440	440	0	468.49
isotig12088	100	419	419	0	335.16
isotig15948	100	296	296	0	163.84
isotig08561	100	523	523	0	513.31
isotig05611	100	663	663	0	1731.75
isotig04931	100	702	702	0	1836.38
isotig08223	100	536	536	0	108.24
isotig05009	100	698	698	0	5273.8
isotig01010	100	605	605	0	2457.93
isotig00942	100	625	625	0	300.29
isotig01744	100	1175	1175	0	784.08
isotig11933	100	426	426	0	77.64
isotig01218	100	453	453	0	45.64
isotig04390	100	736	736	0	1946.3
isotig04788	100	710	710	0	255.9
isotig14026	100	365	365	0	214.17
isotig05707	100	654	654	0	71495.1
isotig06945	100	589	589	0	278.47
isotig08695	100	517	517	0	260.51
isotig05426	100	673	673	0	187.17
isotig06203	100	629	629	0	487.74
isotig06949	100	589	589	0	322.57
isotig09255	100	496	496	0	3348.69
isotig13503	100	381	381	0	42.28
isotig04456	100	731	731	0	20.48
isotig06612	100	607	607	0	499.23
isotig08570	100	525	525	0	1782.02
isotig03477	100	801	801	0	3550.82
isotig06317	100	619	619	0	724.1
isotig11194	100	442	442	0	845.75
isotig00152	100	1136	1136	0	2064.14
isotig08659	100	512	512	0	3760.23
isotig04193	100	753	753	0	2033.63
isotig05438	100	673	673	0	37.25
isotig00928	100	715	715	0	188.82
isotig04210	100	748	748	0	44.65
isotig01534	100	260	260	0	59.55
isotig04065	100	756	756	0	319.32
isotig15625	100	309	309	0	169.18
isotig13781	100	372	372	0	31.48
isotig14939	100	332	332	0	160.52
isotig00171	100	689	689	0	296.69
isotig13492	100	381	381	0	11.34
isotig12348	100	411	411	0	131.21
isotig02517	100	920	920	0	89389.7
isotig03641	100	790	790	0	327.39
isotig02230	100	977	977	0	5164.87
isotig13805	100	370	370	0	125.91
isotig15908	100	297	297	0	127.5
isotig03620	100	792	792	0	402.51
isotig02707	100	889	889	0	549.24
isotig04337	100	737	737	0	1009.61
isotig03268	100	822	822	0	64.98
isotig05156	100	689	689	0	251.7
isotig14095	100	365	365	0	492.16
isotig06563	100	609	609	0	1496.73
isotig15207	100	327	327	0	89.4
isotig09406	100	494	494	0	240.37
isotig05330	100	679	679	0	153.68
isotig11452	100	435	435	0	245.73
isotig16353	100	274	274	0	250.55
isotig00997	100	572	572	0	916.38
isotig04085	100	754	754	0	1157.48
isotig06929	100	593	593	0	5214.9
isotig03355	100	812	812	0	7796.24
isotig05446	100	676	676	0	1787.29
isotig14727	100	343	343	0	230.58
isotig02346	100	948	948	0	632.07
isotig13093	100	390	390	0	117.71
isotig01222	100	421	421	0	197.79
isotig02469	100	923	923	0	212.95
isotig05968	100	641	641	0	460.14
isotig13364	100	384	384	0	141.21
isotig04268	100	745	745	0	14.63
isotig02844	100	872	872	0	57340.6
isotig05128	100	690	690	0	338.68
isotig02762	100	875	875	0	3732.6
isotig01083	100	476	476	0	452.22
isotig16618	100	253	253	0	479.8
isotig06594	100	608	608	0	6875.14
isotig10625	100	458	458	0	130.32
isotig11717	100	427	427	0	6424.11
isotig13375	100	384	384	0	50.42
isotig11205	100	441	441	0	1895.66
isotig02292	100	961	961	0	414.35
isotig10675	100	457	457	0	171.42
isotig08699	100	517	517	0	317.43
isotig13139	100	391	391	0	53.94
isotig09983	100	476	476	0	261.17
isotig08163	100	532	532	0	218.3
isotig14696	100	344	344	0	453.08
isotig13406	100	384	384	0	366.05
isotig13281	100	387	387	0	46.37
isotig06625	100	605	605	0	756.69
isotig10717	100	456	456	0	519.36
isotig01830	100	1129	1129	0	123.52
isotig09189	100	501	501	0	3187.83
isotig14138	100	364	364	0	249.23
isotig08896	100	510	510	0	651.44
isotig02594	100	902	902	0	273.06
isotig13167	100	389	389	0	635.86
isotig14418	100	352	352	0	3640.98
isotig16556	100	259	259	0	17.56
isotig04969	100	698	698	0	479.32
isotig01709	100	1220	1220	0	54384.2
isotig04284	100	743	743	0	1747.47
isotig05654	100	659	659	0	942.89
isotig09054	100	505	505	0	3976.76
isotig05954	100	639	639	0	434.5
isotig06993	100	586	586	0	2274.25
isotig05203	100	685	685	0	954.81
isotig08756	100	515	515	0	103.4
isotig05024	100	696	696	0	547.86
isotig01610	100	1453	1453	0	357.76
isotig12498	100	406	406	0	436.64
isotig05364	100	676	676	0	115.93
isotig05027	100	696	696	0	504.62
isotig05631	100	660	660	0	35604.4
isotig08767	100	512	512	0	705.33
isotig15958	100	295	295	0	144.9
isotig03104	100	837	837	0	5458.3
isotig14099	100	363	363	0	458.41
isotig09259	100	499	499	0	3097.51
isotig07113	100	583	583	0	493.06
isotig11069	100	445	445	0	74.16
isotig01969	100	1054	1054	0	152.26
isotig04365	100	736	736	0	858.42
isotig04596	100	720	720	0	114.06
isotig15808	100	302	302	0	43.77
isotig00903	100	594	594	0	292.95
isotig15391	100	319	319	0	90.94
isotig11138	100	441	441	0	73.61
isotig08979	100	508	508	0	2391.81
isotig10598	100	459	459	0	185.56
isotig05394	100	672	672	0	202.14
isotig04586	100	722	722	0	112.89
isotig15426	100	318	318	0	393.54
isotig08972	100	509	509	0	370.04
isotig05731	100	652	652	0	448.16
isotig04510	100	727	727	0	303.63
isotig03499	100	800	800	0	14171.1
isotig04031	100	760	760	0	497.36
isotig05466	100	670	670	0	1453.51
isotig00822	100	813	813	0	862.71
isotig08392	100	532	532	0	40.38
isotig08064	100	541	541	0	492.38
isotig08677	100	517	517	0	205.19
isotig03290	100	819	819	0	910.48
isotig04854	100	708	708	0	321.29
isotig02267	100	966	966	0	1233.85
isotig12317	100	411	411	0	1321.46
isotig06699	100	603	603	0	122.46
isotig02571	100	905	905	0	7685.42
isotig13325	100	385	385	0	46.15
isotig11437	100	435	435	0	675.08
isotig00371	100	434	434	0	244.19
isotig03719	100	784	784	0	139.09
isotig07521	100	561	561	0	433.35
isotig15671	100	308	308	0	9.85
isotig05776	100	651	651	0	35.93
isotig11237	100	442	442	0	571.71
isotig14142	100	362	362	0	57.6
isotig07275	100	576	576	0	994.05
isotig08792	100	514	514	0	461.95
isotig06789	100	596	596	0	900.01
isotig03972	100	766	766	0	4856.4
isotig09196	100	501	501	0	526.21
isotig03921	100	766	766	0	559.4
isotig04447	100	732	732	0	236.16
isotig04059	100	757	757	0	1997.03
isotig05599	100	658	658	0	4286.76
isotig10890	100	449	449	0	867.19
isotig04317	100	740	740	0	1665.49
isotig08386	100	529	529	0	77.02
isotig08293	100	528	528	0	827.76
isotig03767	100	782	782	0	4049.85
isotig06054	100	636	636	0	1327.2
isotig04156	100	754	754	0	203.93
isotig09712	100	484	484	0	110.86
isotig12133	100	417	417	0	420.11
isotig06289	100	625	625	0	32.17
isotig05292	100	682	682	0	916.11
isotig06036	100	637	637	0	779.21
isotig10105	100	473	473	0	220.49
isotig06339	100	626	626	0	942.83
isotig07694	100	557	557	0	75.08
isotig06801	100	596	596	0	1802.46
isotig14985	100	336	336	0	318.93
isotig09530	100	490	490	0	126.43
isotig08706	100	516	516	0	10878.7
isotig13185	100	390	390	0	184.54
isotig01111	100	440	440	0	2380.75
isotig01346	100	419	419	0	42.41
isotig06143	100	637	637	0	1569.69
isotig01799	100	1144	1144	0	867.66
isotig15043	100	333	333	0	49.71
isotig15024	100	333	333	0	42.08
isotig05632	100	659	659	0	108.04
isotig02902	100	864	864	0	3546.1
isotig06123	100	637	637	0	1221.01
isotig04983	100	698	698	0	16007.5
isotig14546	100	349	349	0	10.95
isotig01215	100	530	530	0	2812.95
isotig16357	100	274	274	0	626.37
isotig11867	100	424	424	0	81.33
isotig05638	100	662	662	0	708.27
isotig08051	100	541	541	0	2638.5
isotig13826	100	371	371	0	68.46
isotig03424	100	813	813	0	1180.21
isotig15117	100	331	331	0	82.91
isotig05609	100	662	662	0	866.38
isotig03802	100	776	776	0	1796.6
isotig03992	100	764	764	0	755.54
isotig01419	100	454	454	0	436.81
isotig10142	100	472	472	0	480.86
isotig00109	100	510	510	0	542.23
isotig07809	100	549	549	0	1649.06
isotig01953	100	1059	1059	0	4271.03
isotig10550	100	459	459	0	1653.1
isotig04759	100	714	714	0	576.94
isotig01462	100	321	321	0	295.56
isotig09864	100	482	482	0	125.87
isotig10979	100	446	446	0	133.09
isotig01593	100	1505	1505	0	282.77
isotig16255	100	280	280	0	146.11
isotig05317	100	683	683	0	975.15
isotig03662	100	788	788	0	754.46
isotig09690	100	481	481	0	246.72
isotig10707	100	456	456	0	979.41
isotig03137	100	834	834	0	2313.71
isotig10664	100	457	457	0	3617.22
isotig05576	100	657	657	0	38275.8
isotig11734	100	427	427	0	180.97
isotig13606	100	378	378	0	266.74
isotig07154	100	579	579	0	24.04
isotig00191	100	378	378	0	732.96
isotig01861	100	1110	1110	0	1265.07
isotig16005	100	293	293	0	1276.59
isotig09180	100	501	501	0	456.18
isotig05847	100	647	647	0	1944.33
isotig16135	100	287	287	0	1497.05
isotig05071	100	694	694	0	860.77
isotig14346	100	355	355	0	24.23
isotig08545	100	524	524	0	168.27
isotig02396	100	937	937	0	1598.52
isotig01290	100	485	485	0	320.66
isotig15387	100	320	320	0	42.18
isotig09541	100	488	488	0	1804.54
isotig03571	100	797	797	0	64.13
isotig10565	100	455	455	0	103.96
isotig06319	100	626	626	0	541.1
isotig05052	100	696	696	0	261.07
isotig12587	100	403	403	0	308.07
isotig10851	100	451	451	0	516.61
isotig02774	100	878	878	0	686.39
isotig02103	100	1006	1006	0	1454.68
isotig02687	100	892	892	0	4488.62
isotig02018	100	1033	1033	0	56.45
isotig06893	100	591	591	0	405.34
isotig08609	100	520	520	0	287.41
isotig15590	100	313	313	0	276.88
isotig04838	100	707	707	0	1012.22
isotig07852	100	548	548	0	279.31
isotig16480	100	265	265	0	40.12
isotig07824	100	549	549	0	588.4
isotig07426	100	567	567	0	133.44
isotig02755	100	893	893	0	9588.8
isotig08265	100	534	534	0	71.59
isotig03361	100	815	815	0	3033.35
isotig16306	100	277	277	0	64.28
isotig04601	100	722	722	0	50.8
isotig03665	100	789	789	0	816.72
isotig02616	100	901	901	0	567.6
isotig02520	100	914	914	0	2166.56
isotig15248	100	325	325	0	205.75
isotig09485	100	491	491	0	59.14
isotig04197	100	757	757	0	3945.76
isotig11639	100	430	430	0	224.43
isotig10065	100	474	474	0	9086.52
isotig15531	100	314	314	0	10984.7
isotig04928	100	700	700	0	606.82
isotig01827	100	1133	1133	0	638.05
isotig08313	100	531	531	0	105.09
isotig04184	100	750	750	0	144.71
isotig09544	100	492	492	0	855.97
isotig10277	100	470	470	0	461.39
isotig01922	100	1078	1078	0	2854.18
isotig04779	100	711	711	0	414.78
isotig16428	100	269	269	0	31.74
isotig08637	100	520	520	0	439.37
isotig13775	100	372	372	0	662.96
isotig04815	100	708	708	0	597.12
isotig05687	100	660	660	0	183.45
isotig02303	100	959	959	0	17395
isotig02166	100	990	990	0	821.56
isotig05407	100	674	674	0	550.63
isotig04068	100	758	758	0	3999.84
isotig05473	100	666	666	0	229.09
isotig15244	100	326	326	0	135.29
isotig05190	100	683	683	0	64.74
isotig10925	100	450	450	0	1457.73
isotig12626	100	403	403	0	531
isotig05377	100	676	676	0	345.24
isotig16199	100	283	283	0	559.26
isotig11157	100	443	443	0	87.24
isotig02123	100	997	997	0	456.94
isotig07745	100	552	552	0	1657.07
isotig09212	100	500	500	0	983.79
isotig05553	100	665	665	0	191.99
isotig06048	100	636	636	0	1244.74
isotig09768	100	483	483	0	1736.92
isotig05456	100	672	672	0	30.96
isotig04428	100	733	733	0	493.47
isotig08273	100	532	532	0	848.6
isotig08731	100	516	516	0	721.18
isotig05501	100	668	668	0	1090.95
isotig06831	100	596	596	0	238.07
isotig15232	100	326	326	0	56161.1
isotig09162	100	495	495	0	173.87
isotig10431	100	464	464	0	1236.45
isotig07469	100	560	560	0	225.13
isotig15762	100	304	304	0	127.27
isotig04962	100	699	699	0	77.03
isotig12320	100	413	413	0	448.37
isotig15867	100	299	299	0	263.49
isotig05285	100	680	680	0	354.42
isotig02669	100	897	897	0	576.06
isotig06718	100	600	600	0	997.1
isotig02546	100	912	912	0	311.45
isotig13032	100	393	393	0	2409.89
isotig07430	100	568	568	0	95.35
isotig07472	100	567	567	0	244.13
isotig01944	100	1066	1066	0	392.68
isotig06066	100	634	634	0	662.48
isotig00279	100	764	764	0	58.47
isotig03324	100	820	820	0	497.08
isotig01722	100	1205	1205	0	4324
isotig02547	100	911	911	0	1974.51
isotig09203	100	500	500	0	441.17
isotig04351	100	737	737	0	155.96
isotig14538	100	349	349	0	156.43
isotig09660	100	485	485	0	69.5
isotig04230	100	746	746	0	6429.67
isotig03096	100	838	838	0	291.76
isotig00180	100	684	684	0	6465.02
isotig16161	100	285	285	0	50.27
isotig07014	100	588	588	0	2520.39
isotig06199	100	629	629	0	102.4
isotig07982	100	544	544	0	607.62
isotig04902	100	702	702	0	6295.41
isotig00884	100	659	659	0	346.25
isotig13831	100	371	371	0	23.93
isotig05538	100	665	665	0	210.25
isotig00269	100	855	855	0	445.17
isotig00818	100	751	751	0	92.43
isotig03901	100	771	771	0	1746.01
isotig04775	100	711	711	0	405.34
isotig08255	100	535	535	0	1717.22
isotig03895	100	770	770	0	803.49
isotig02508	100	918	918	0	1864.81
isotig01319	100	414	414	0	656.17
isotig03864	100	775	775	0	630.75
isotig11927	100	423	423	0	523.91
isotig00860	100	752	752	0	889.94
isotig03750	100	785	785	0	1056.37
isotig02379	100	942	942	0	1810.46
isotig01822	100	1130	1130	0	496.02
isotig03333	100	817	817	0	2794.18
isotig03546	100	797	797	0	104.16
isotig11915	100	423	423	0	1532.77
isotig06597	100	606	606	0	1139.31
isotig12683	100	402	402	0	113.32
isotig15125	100	330	330	0	607.9
isotig11323	100	438	438	0	51.03
isotig07055	100	582	582	0	1054.4
isotig09704	100	484	484	0	187.88
isotig08510	100	520	520	0	78.15
isotig02814	100	874	874	0	133.89
isotig07614	100	558	558	0	203.92
isotig01685	100	1244	1244	0	980.77
isotig06084	100	633	633	0	1219.2
isotig15369	100	320	320	0	242.32
isotig04168	100	749	749	0	153.03
isotig07310	100	573	573	0	637.9
isotig15631	100	310	310	0	339.38
isotig05561	100	664	664	0	156.81
isotig02135	100	994	994	0	166.53
isotig09439	100	492	492	0	154.23
isotig09231	100	498	498	0	1165.3
isotig13106	100	390	390	0	1322.43
isotig05141	100	689	689	0	862.48
isotig08773	100	514	514	0	972.16
isotig03441	100	806	806	0	267.38
isotig11616	100	431	431	0	105.88
isotig15860	100	300	300	0	204.03
isotig09839	100	479	479	0	206.03
isotig03081	100	840	840	0	404.68
isotig04119	100	756	756	0	1108.31
isotig06336	100	623	623	0	496.3
isotig11689	100	430	430	0	2059.61
isotig14900	100	337	337	0	349.33
isotig05837	100	647	647	0	638.22
isotig13168	100	389	389	0	220.39
isotig00765	100	672	672	0	838.91
isotig04435	100	732	732	0	829.95
isotig13812	100	371	371	0	74.72
isotig16118	100	287	287	0	295.11
isotig15430	100	319	319	0	398.03
isotig12778	100	399	399	0	4217.21
isotig04542	100	725	725	0	121.86
isotig06968	100	590	590	0	18741.2
isotig03684	100	783	783	0	2121.88
isotig05040	100	694	694	0	173.59
isotig09074	100	505	505	0	118.86
isotig06542	100	603	603	0	265.46
isotig04571	100	724	724	0	100.35
isotig10323	100	467	467	0	147.07
isotig01875	100	1106	1106	0	2357.2
isotig16126	100	287	287	0	49.7
isotig04958	100	698	698	0	850.32
isotig00793	100	639	639	0	578.81
isotig00002	100	368	368	0	2858.62
isotig09204	100	500	500	0	412.39
isotig02434	100	934	934	0	3638.92
isotig00080	100	527	527	0	2916.7
isotig03141	100	834	834	0	2261.81
isotig01816	100	1135	1135	0	183.24
isotig03172	100	832	832	0	1584.03
isotig03450	100	806	806	0	376.75
isotig12456	100	408	408	0	90.05
contig01804	100	714	714	0	58633
isotig02604	100	901	901	0	598.94
isotig12225	100	415	415	0	276.95
isotig03785	100	780	780	0	1214.56
isotig06211	100	629	629	0	113.31
isotig05519	100	667	667	0	512.85
isotig08326	100	531	531	0	151.69
isotig00791	100	635	635	0	81.63
isotig04843	100	706	706	0	542.26
isotig08128	100	538	538	0	293.54
isotig03109	100	837	837	0	315.41
isotig03254	100	826	826	0	303.58
isotig02277	100	965	965	0	10374.7
isotig11295	100	439	439	0	806.1
isotig09940	100	484	484	0	1395.12
isotig06957	100	589	589	0	1513.4
isotig13299	100	385	385	0	192.64
isotig04677	100	716	716	0	575.24
isotig01737	100	1185	1185	0	593.74
isotig11290	100	439	439	0	975.48
isotig16021	100	290	290	0	48.64
isotig13315	100	386	386	0	286.08
isotig03151	100	833	833	0	310.31
isotig12249	100	413	413	0	971.19
isotig08199	100	534	534	0	691.16
isotig06059	100	634	634	0	1237.97
isotig02515	100	916	916	0	2093.01
isotig12883	100	398	398	0	430.71
isotig06233	100	626	626	0	29884.4
isotig12385	100	410	410	0	272.71
isotig07225	100	568	568	0	949.94
isotig05856	100	647	647	0	1981.63
isotig02537	100	913	913	0	240.19
isotig12451	100	409	409	0	1130.25
isotig12190	100	417	417	0	1280.36
isotig01474	100	276	276	0	76.56
isotig00160	100	804	804	0	626.1
isotig14600	100	347	347	0	108.93
isotig01326	100	407	407	0	398.52
isotig07684	100	555	555	0	24.66
isotig01636	100	1338	1338	0	17883.9
isotig02557	100	911	911	0	2124.51
isotig13180	100	389	389	0	1262.53
isotig05674	100	659	659	0	300.87
isotig14967	100	335	335	0	36.97
isotig02821	100	875	875	0	2131.47
isotig10945	100	449	449	0	112.85
isotig03555	100	799	799	0	1106.3
isotig03390	100	819	819	0	297.18
isotig03287	100	823	823	0	477.74
isotig00390	100	461	461	0	142.36
isotig13394	100	384	384	0	924.21
isotig02330	100	953	953	0	1121.79
isotig08664	100	520	520	0	1549.13
isotig06580	100	609	609	0	4682.5
isotig10834	100	453	453	0	532.94
isotig14252	100	359	359	0	1450.45
isotig15835	100	301	301	0	75.41
isotig06638	100	605	605	0	3913.16
isotig03117	100	836	836	0	402.83
isotig07400	100	570	570	0	1757.99
isotig01758	100	1168	1168	0	93.92
isotig03462	100	805	805	0	480.58
isotig00993	100	411	411	0	119.09
isotig04396	100	736	736	0	659.94
isotig09304	100	498	498	0	206.2
isotig02729	100	886	886	0	346.03
isotig07505	100	563	563	0	37.52
isotig13722	100	374	374	0	1672.88
isotig15141	100	329	329	0	150.42
isotig03263	100	822	822	0	144.35
isotig10766	100	453	453	0	221.48
isotig10231	100	469	469	0	437.16
isotig03062	100	843	843	0	4695.43
isotig08242	100	534	534	0	35.08
isotig04103	100	754	754	0	2504
isotig07658	100	557	557	0	101.79
isotig03774	100	781	781	0	391.21
isotig02965	100	853	853	0	1116.39
isotig06708	100	593	593	0	9957.23
isotig06330	100	621	621	0	9769.25
isotig03049	100	845	845	0	5225.49
isotig08729	100	517	517	0	307.85
isotig02289	100	962	962	0	2199.08
isotig16392	100	271	271	0	770.77
isotig01661	100	1282	1282	0	5047.05
isotig16277	100	277	277	0	88.05
isotig05162	100	691	691	0	28.25
isotig10031	100	475	475	0	584.83
isotig05705	100	655	655	0	862.51
isotig11748	100	427	427	0	697.77
isotig04432	100	736	736	0	653.31
isotig06142	100	632	632	0	839.07
isotig13306	100	386	386	0	40.4
isotig16388	100	271	271	0	143.64
isotig02732	100	885	885	0	461.64
isotig04918	100	703	703	0	621.95
isotig00947	100	481	481	0	207.21
isotig02462	100	928	928	0	1638.33
isotig01958	100	1057	1057	0	815.72
isotig06118	100	632	632	0	301.8
isotig02093	100	1010	1010	0	26.48
isotig14222	100	358	358	0	41
isotig00482	100	1076	1076	0	9747.18
isotig03040	100	845	845	0	849.08
isotig12343	100	413	413	0	77.95
isotig14355	100	355	355	0	15.06
isotig06953	100	591	591	0	14013.9
isotig01917	100	1082	1082	0	3029.28
isotig06670	100	604	604	0	256.84
isotig08107	100	539	539	0	781.94
isotig09350	100	496	496	0	110.27
isotig14814	100	340	340	0	52.69
isotig07490	100	563	563	0	134.62
isotig08301	100	534	534	0	85.18
isotig06654	100	604	604	0	2995.11
isotig07497	100	562	562	0	151.12
isotig05337	100	678	678	0	228.48
isotig06710	100	602	602	0	943.94
isotig03733	100	785	785	0	5871.78
isotig04405	100	732	732	0	43.44
isotig07869	100	549	549	0	322.85
isotig03967	100	765	765	0	1150.21
isotig15348	100	321	321	0	681.61
isotig12137	100	416	416	0	236.62
isotig02640	100	900	900	0	3552.92
isotig01057	100	541	541	0	294.88
isotig16694	100	232	232	0	90.95
isotig15254	100	325	325	0	383.3
isotig11574	100	433	433	0	932.23
isotig10383	100	464	464	0	243.22
isotig01109	100	381	381	0	45.94
isotig00768	100	708	708	0	6615.95
isotig04350	100	738	738	0	2644.63
isotig02314	100	957	957	0	469.97
isotig09458	100	493	493	0	15499.5
isotig08338	100	530	530	0	25.81
isotig07938	100	545	545	0	709.72
isotig13479	100	382	382	0	40.66
isotig13009	100	393	393	0	1006.52
isotig00478	100	1156	1156	0	1042.95
isotig04525	100	728	728	0	271.17
isotig09542	100	489	489	0	343.02
isotig06262	100	626	626	0	226.16
isotig03087	100	839	839	0	711.43
isotig16456	100	267	267	0	141.75
isotig04254	100	744	744	0	225.46
isotig01179	100	588	588	0	104.37
isotig06817	100	597	597	0	127.84
isotig02649	100	896	896	0	679.99
isotig10541	100	458	458	0	24959.2
isotig02468	100	923	923	0	463.83
isotig03405	100	811	811	0	1005.39
isotig13873	100	368	368	0	810.46
isotig16211	100	281	281	0	116.05
isotig13570	100	377	377	0	60.46
isotig08632	100	522	522	0	1201.05
isotig06507	100	612	612	0	230.17
isotig13156	100	390	390	0	1153.42
isotig00972	100	654	654	0	8846.44
isotig15506	100	313	313	0	280.94
isotig11152	100	442	442	0	87.36
isotig06382	100	620	620	0	2518.49
isotig07186	100	580	580	0	5762.92
isotig00521	100	774	774	0	2835.21
isotig00930	100	781	781	0	295.38
isotig02892	100	866	866	0	1135.41
isotig04762	100	711	711	0	2702.95
isotig16678	100	238	238	0	26.34
isotig01482	100	324	324	0	45.37
isotig07081	100	585	585	0	503.19
isotig07209	100	577	577	0	422.16
isotig00468	100	1101	1101	0	505.03
isotig13098	100	391	391	0	90.21
isotig04180	100	750	750	0	62.27
isotig05647	100	660	660	0	419.12
isotig08450	100	527	527	0	4900.77
isotig16632	100	249	249	0	107.38
isotig04945	100	698	698	0	39.38
isotig04189	100	750	750	0	163.2
isotig06606	100	607	607	0	616.19
isotig09372	100	494	494	0	185.46
isotig11380	100	437	437	0	78.51
isotig00782	100	922	922	0	556.63
isotig03277	100	825	825	0	146.33
isotig14941	100	336	336	0	983.31
isotig16413	100	269	269	0	630.8
isotig05304	100	679	679	0	2503.13
isotig11660	100	432	432	0	3002.1
isotig12617	100	404	404	0	51.49
isotig16572	100	257	257	0	59.15
isotig00261	100	701	701	0	335.61
isotig10097	100	475	475	0	1851.8
isotig02012	100	1034	1034	0	978.68
isotig02491	100	919	919	0	160.53
isotig08987	100	505	505	0	64.85
isotig09979	100	476	476	0	782.11
isotig02752	100	885	885	0	507.01
isotig08783	100	515	515	0	102.99
isotig03320	100	819	819	0	340.58
isotig14908	100	337	337	0	67.35
isotig08922	100	511	511	0	106.05
isotig04420	100	734	734	0	2982.23
isotig06674	100	606	606	0	315.33
isotig02450	100	925	925	0	2835.16
isotig04047	100	759	759	0	3273.75
isotig07392	100	569	569	0	5365.96
isotig15363	100	321	321	0	373.23
isotig10456	100	462	462	0	652.49
isotig08495	100	525	525	0	2614.93
isotig02681	100	894	894	0	2006.76
isotig16739	100	194	194	0	35.4
isotig01664	100	1275	1275	0	1810.34
isotig01570	100	225	225	0	262.58
isotig12034	100	419	419	0	52.36
isotig06309	100	625	625	0	1516.3
isotig03186	100	829	829	0	3473.74
isotig04984	100	698	698	0	431.28
isotig02199	100	983	983	0	371.03
isotig00282	100	664	664	0	110.72
isotig04804	100	704	704	0	750.14
isotig02861	100	867	867	0	15555
isotig06347	100	620	620	0	154.08
isotig13851	100	370	370	0	41.02
isotig15654	100	309	309	0	9.24
isotig02748	100	886	886	0	1852.53
isotig08175	100	535	535	0	876.46
isotig14349	100	354	354	0	1879.18
isotig10712	100	457	457	0	178.51
isotig06666	100	604	604	0	596.12
isotig09826	100	481	481	0	1998.87
isotig07452	100	565	565	0	266.99
isotig09842	100	478	478	0	144.06
isotig04846	100	710	710	0	221.96
isotig12261	100	414	414	0	83.65
isotig02056	100	1022	1022	0	162.41
isotig05015	100	696	696	0	2032.3
isotig04019	100	761	761	0	978.38
isotig08021	100	542	542	0	1051.33
isotig12238	100	411	411	0	469.67
isotig02124	100	999	999	0	15469.6
isotig13276	100	387	387	0	18170.3
isotig10280	100	468	468	0	683.72
isotig11206	100	441	441	0	30.52
isotig12461	100	408	408	0	722.06
isotig01250	100	577	577	0	945.53
isotig13976	100	366	366	0	388.16
isotig02428	100	931	931	0	1387.54
isotig11751	100	427	427	0	11.33
isotig03221	100	826	826	0	797.63
isotig01763	100	1168	1168	0	205.57
isotig01407	100	431	431	0	1111.18
isotig16113	100	288	288	0	89.12
isotig06278	100	626	626	0	311.09
isotig03744	100	782	782	0	959.26
isotig02431	100	932	932	0	274.92
isotig10821	100	451	451	0	11696.3
isotig05832	100	645	645	0	265.76
isotig00807	100	599	599	0	1061.13
isotig04866	100	705	705	0	138.37
isotig04026	100	759	759	0	521.22
isotig03412	100	810	810	0	335.94
isotig09088	100	504	504	0	114.01
isotig05740	100	646	646	0	624.51
isotig04071	100	756	756	0	888.61
isotig10345	100	466	466	0	5839.24
isotig03631	100	790	790	0	299.39
isotig05351	100	678	678	0	131.41
isotig08701	100	516	516	0	932.72
isotig04364	100	736	736	0	220.67
isotig03488	100	801	801	0	2617.57
isotig05025	100	693	693	0	1068.47
isotig16475	100	266	266	0	19.98
isotig02334	100	952	952	0	1582.19
isotig16342	100	274	274	0	470.49
isotig07998	100	541	541	0	575.02
isotig06436	100	617	617	0	602.63
isotig03395	100	812	812	0	92.25
isotig15987	100	294	294	0	2111
isotig15629	100	310	310	0	206.12
isotig13515	100	380	380	0	670.82
isotig06418	100	621	621	0	206.51
isotig10672	100	457	457	0	1275.45
isotig14149	100	361	361	0	5709.13
isotig16485	100	265	265	0	170.79
isotig08946	100	510	510	0	122.54
isotig04213	100	749	749	0	151.75
isotig08310	100	531	531	0	270.01
isotig09870	100	479	479	0	22.01
isotig14237	100	359	359	0	32.6
isotig06693	100	602	602	0	235.68
isotig14004	100	363	363	0	17671.7
isotig12906	100	397	397	0	655.4
isotig14712	100	344	344	0	37.44
isotig02372	100	942	942	0	1245.15
isotig08828	100	512	512	0	805.88
isotig04385	100	737	737	0	6456.13
isotig02220	100	978	978	0	10187.9
isotig05186	100	674	674	0	9639.19
isotig02247	100	971	971	0	522.78
isotig01336	100	386	386	0	78.53
isotig16102	100	289	289	0	468.54
isotig02338	100	952	952	0	290.85
isotig02388	100	939	939	0	236.34
isotig15824	100	300	300	0	35.86
isotig09402	100	494	494	0	1322.49
isotig01394	100	348	348	0	35.34
isotig05884	100	643	643	0	832.31
isotig05725	100	653	653	0	309.09
isotig13595	100	377	377	0	16.1
isotig00616	100	925	925	0	907.99
isotig09313	100	497	497	0	238.72
isotig08156	100	537	537	0	670.16
isotig10292	100	467	467	0	5291.3
isotig10147	100	474	474	0	1465.37
isotig00712	100	728	728	0	1448.65
isotig07573	100	561	561	0	487.78
isotig12040	100	420	420	0	30.74
isotig11511	100	434	434	0	241.52
isotig02527	100	914	914	0	348.18
isotig02257	100	968	968	0	1670.23
isotig07629	100	557	557	0	125.22
isotig09020	100	505	505	0	948.74
isotig04027	100	759	759	0	4713.67
isotig16369	100	271	271	0	9.44
isotig09962	100	477	477	0	261.18
isotig01691	100	1239	1239	0	1411.24
isotig03379	100	812	812	0	352.04
isotig08737	100	516	516	0	1006.93
isotig10190	100	472	472	0	335.72
isotig11648	100	431	431	0	1091.97
isotig05031	100	696	696	0	391.61
isotig15878	100	299	299	0	640.62
isotig14240	100	356	356	0	1090.22
isotig05486	100	669	669	0	221.43
isotig14299	100	356	356	0	444.97
isotig07419	100	568	568	0	66.25
isotig03614	100	791	791	0	1046.45
isotig14440	100	352	352	0	1908.03
isotig03481	100	802	802	0	408.61
isotig06458	100	614	614	0	452.92
isotig12029	100	421	421	0	84.43
isotig00029	100	448	448	0	1977.38
isotig04740	100	712	712	0	126.1
isotig01192	100	468	468	0	43.65
isotig01639	100	1335	1335	0	1434.02
isotig05782	100	651	651	0	971.78
isotig11855	100	425	425	0	198.47
isotig01581	100	1600	1600	0	2004.82
isotig07009	100	588	588	0	389.27
isotig08375	100	526	526	0	498.02
isotig10502	100	463	463	0	293.7
isotig05481	100	669	669	0	2131.45
isotig01775	100	1163	1163	0	11043.6
isotig01558	100	268	268	0	615.55
isotig16727	100	211	211	0	393.54
isotig14613	100	348	348	0	37.98
isotig14732	100	343	343	0	1106.76
isotig10265	100	468	468	0	749.75
isotig05765	100	652	652	0	3130.54
isotig07689	100	556	556	0	703.43
isotig11462	100	436	436	0	63.17
isotig03259	100	824	824	0	82.16
isotig02987	100	852	852	0	2211.99
isotig05434	100	676	676	0	808.37
isotig03112	100	837	837	0	167.94
isotig00375	100	369	369	0	58.5
isotig11109	100	442	442	0	846.02
isotig08197	100	537	537	0	232.29
isotig03671	100	786	786	0	13086.3
isotig02786	100	875	875	0	10340.8
isotig09967	100	478	478	0	132.85
isotig06076	100	635	635	0	1272.84
isotig05223	100	683	683	0	117.65
isotig13213	100	388	388	0	6.54
isotig04271	100	739	739	0	5060.45
isotig16157	100	285	285	0	559.45
isotig02540	100	912	912	0	2593.55
isotig01265	100	375	375	0	2862.02
isotig12227	100	416	416	0	905.85
isotig13896	100	369	369	0	31.72
isotig10179	100	471	471	0	214.95
isotig00240	100	631	631	0	566.88
isotig10986	100	448	448	0	462.28
isotig08329	100	531	531	0	644.3
isotig08086	100	540	540	0	1785.27
isotig02563	100	908	908	0	434.32
isotig12850	100	397	397	0	182.62
isotig01713	100	1216	1216	0	1431.95
isotig05169	100	687	687	0	446.69
isotig05470	100	670	670	0	1895.04
isotig15901	100	295	295	0	182.32
isotig01239	100	500	500	0	381.59
isotig02988	100	852	852	0	3401.93
isotig00551	100	851	851	0	467.08
isotig15409	100	319	319	0	258.05
isotig09560	100	485	485	0	467.96
isotig03985	100	770	770	0	1411.28
isotig06890	100	593	593	0	37.28
isotig05908	100	641	641	0	418.85
isotig13760	100	372	372	0	1282.91
isotig02369	100	945	945	0	895.49
isotig03133	100	835	835	0	592.57
isotig04770	100	711	711	0	53.41
isotig01378	100	375	375	0	244.43
isotig08649	100	519	519	0	179.08
isotig05877	100	645	645	0	786.26
isotig03065	100	841	841	0	617.5
isotig03912	100	769	769	0	364.06
isotig16582	100	256	256	0	109.05
isotig07834	100	550	550	0	14351.2
isotig04584	100	721	721	0	434.31
isotig05756	100	654	654	0	249.92
isotig16259	100	280	280	0	85.45
isotig06351	100	619	619	0	2351.79
isotig03790	100	779	779	0	4325.17
isotig07853	100	545	545	0	11883.5
isotig16438	100	268	268	0	23.81
isotig03777	100	780	780	0	400.37
isotig16001	100	293	293	0	51.67
isotig15491	100	315	315	0	22.69
isotig06313	100	625	625	0	1181.38
isotig10643	100	458	458	0	1070.51
isotig12746	100	399	399	0	2141.93
isotig14871	100	338	338	0	46.88
isotig02252	100	971	971	0	9152.85
isotig09424	100	493	493	0	132.1
isotig09669	100	485	485	0	32.56
isotig13878	100	370	370	0	1889.57
isotig07093	100	577	577	0	4469.88
isotig15351	100	321	321	0	130.63
isotig06207	100	628	628	0	260.71
isotig11946	100	423	423	0	133.49
isotig12084	100	418	418	0	290.69
isotig07553	100	561	561	0	25.26
isotig03678	100	787	787	0	404.54
isotig15410	100	319	319	0	37.78
isotig03650	100	789	789	0	1834.25
isotig05422	100	667	667	0	85.71
isotig01655	100	1291	1291	0	14448.9
isotig14022	100	365	365	0	58.53
isotig01455	100	420	420	0	36.68
isotig02601	100	902	902	0	824.22
isotig08843	100	512	512	0	1343.55
isotig08734	100	516	516	0	1670.01
isotig06793	100	598	598	0	610.68
isotig05694	100	656	656	0	95.06
isotig02847	100	870	870	0	833.1
isotig04784	100	710	710	0	1339.84
isotig04882	100	706	706	0	931.43
isotig01214	100	400	400	0	532.51
isotig11609	100	431	431	0	7.11
isotig00654	100	1182	1182	0	519.15
isotig14632	100	346	346	0	5245.75
isotig12045	100	420	420	0	45.38
isotig05112	100	691	691	0	51509.6
isotig14702	100	343	343	0	107.8
isotig15359	100	321	321	0	31.09
isotig07989	100	542	542	0	640.74
isotig04610	100	721	721	0	727.81
isotig04259	100	744	744	0	5441.78
isotig03159	100	826	826	0	934.99
isotig09569	100	486	486	0	395.32
isotig05168	100	687	687	0	400.6
isotig14903	100	335	335	0	22.77
isotig07022	100	584	584	0	6201.79
isotig04625	100	721	721	0	2657.3
isotig11725	100	427	427	0	2577.56
isotig05679	100	657	657	0	1241.09
isotig01643	100	1325	1325	0	491.11
isotig04052	100	760	760	0	1633.06
isotig06883	100	580	580	0	2983.78
isotig01191	100	500	500	0	63.79
isotig04452	100	734	734	0	2303.48
isotig07910	100	548	548	0	43.58
isotig05515	100	666	666	0	207.65
isotig07723	100	554	554	0	465.51
isotig10774	100	453	453	0	861.77
isotig12773	100	399	399	0	19.59
isotig08747	100	517	517	0	1367.97
isotig11319	100	438	438	0	26.48
isotig10779	100	455	455	0	376.69
isotig07638	100	557	557	0	189.76
isotig15866	100	299	299	0	31.12
isotig06007	100	638	638	0	1947.16
isotig11312	100	437	437	0	32.04
isotig06360	100	621	621	0	3252.5
isotig03347	100	815	815	0	1230.06
isotig07082	100	584	584	0	662.98
isotig15934	100	296	296	0	54.01
isotig05666	100	658	658	0	2439.77
isotig08149	100	538	538	0	1182.3
isotig07875	100	549	549	0	1763.57
isotig03987	100	764	764	0	1365.72
isotig15632	100	310	310	0	363.43
isotig13795	100	371	371	0	1931.77
isotig09529	100	488	488	0	1673.84
isotig00334	100	594	594	0	1827.41
isotig07898	100	547	547	0	1018.08
isotig09992	100	477	477	0	87.98
isotig02957	100	859	859	0	5108.81
isotig05048	100	694	694	0	433.68
isotig11872	100	414	414	0	972.14
isotig16143	100	286	286	0	399.1
isotig11479	100	433	433	0	56.72
isotig03846	100	776	776	0	523.33
isotig03907	100	769	769	0	514.7
isotig05065	100	693	693	0	329.45
isotig06088	100	634	634	0	57.64
isotig01308	100	495	495	0	68.91
isotig10450	100	463	463	0	122.86
isotig04901	100	702	702	0	13368.4
isotig16336	100	274	274	0	679.29
isotig06598	100	607	607	0	624.04
isotig03029	100	846	846	0	1179.26
isotig07927	100	547	547	0	124.86
isotig05439	100	672	672	0	1574.71
isotig03148	100	834	834	0	235.67
isotig11848	100	425	425	0	301.94
isotig04539	100	726	726	0	994.95
isotig09595	100	488	488	0	1274.1
isotig09012	100	506	506	0	113.56
isotig06023	100	637	637	0	267.32
isotig10317	100	463	463	0	931.93
isotig07163	100	581	581	0	166.57
isotig02581	100	908	908	0	3108.36
isotig03505	100	799	799	0	1046.23
isotig02505	100	920	920	0	16717.7
isotig04209	100	747	747	0	2777.52
isotig05816	100	648	648	0	11.94
isotig07236	100	576	576	0	510.89
isotig02714	100	885	885	0	4790.88
isotig05199	100	685	685	0	1525.07
isotig05268	100	680	680	0	6049.53
isotig14084	100	361	361	0	641.84
isotig13429	100	382	382	0	64.42
isotig04713	100	717	717	0	3794.69
isotig03820	100	779	779	0	1283.84
isotig06358	100	620	620	0	77.38
isotig07624	100	559	559	0	1633.83
isotig16294	100	278	278	0	43.89
isotig11796	100	424	424	0	87.81
isotig06725	100	598	598	0	128.98
isotig04172	100	751	751	0	1354.2
isotig04459	100	731	731	0	325.35
isotig16264	100	281	281	0	1679.36
isotig10301	100	467	467	0	1500.38
isotig07801	100	557	557	0	495.01
isotig02327	100	954	954	0	878.14
isotig11780	100	427	427	0	6.3
isotig02884	100	867	867	0	3714.06
isotig04631	100	721	721	0	4434.53
isotig02030	100	1028	1028	0	212.99
isotig08840	100	512	512	0	1985.33
isotig12242	100	413	413	0	1096.32
isotig12830	100	398	398	0	1076.11
isotig00259	100	722	722	0	346.43
isotig02683	100	890	890	0	2696.77
isotig13860	100	371	371	0	88.27
isotig06441	100	618	618	0	704.24
isotig13063	100	392	392	0	638.96
isotig09495	100	489	489	0	473.08
isotig00665	100	530	530	0	959.39
isotig04120	100	754	754	0	94.75
isotig01322	100	470	470	0	792.71
isotig02376	100	943	943	0	1059.8
isotig02006	100	1043	1043	0	7065.04
isotig09265	100	500	500	0	156.81
isotig01099	100	417	417	0	79.03
isotig03055	100	844	844	0	11301.6
isotig11628	100	430	430	0	1930.73
isotig04682	100	717	717	0	1170.76
isotig05557	100	664	664	0	1043.65
isotig08463	100	527	527	0	130.95
isotig04360	100	738	738	0	1175.71
isotig05794	100	649	649	0	297.8
isotig07602	100	559	559	0	32.5
isotig02447	100	927	927	0	2452.53
isotig07883	100	547	547	0	395.63
isotig08780	100	514	514	0	891.1
isotig10076	100	473	473	0	335.72
isotig16566	100	257	257	0	318.29
isotig03710	100	787	787	0	279.73
isotig02068	100	1018	1018	0	21445.3
isotig11684	100	429	429	0	382.06
isotig08930	100	509	509	0	2607.81
isotig03519	100	789	789	0	5144.91
isotig06790	100	596	596	0	801.5
isotig04491	100	730	730	0	1649.25
isotig00187	100	471	471	0	96.44
isotig16056	100	291	291	0	5.09
isotig04691	100	717	717	0	1557.29
isotig00380	100	305	305	0	293.01
isotig01310	100	446	446	0	57.4
isotig04796	100	712	712	0	201.56
isotig09037	100	507	507	0	844.72
isotig04224	100	747	747	0	2204.59
isotig03829	100	777	777	0	195.33
isotig13109	100	391	391	0	53.62
isotig16254	100	281	281	0	515.85
isotig15077	100	332	332	0	28.11
isotig09220	100	500	500	0	682.12
isotig03467	100	805	805	0	5074.03
isotig09732	100	482	482	0	62.88
isotig12500	100	408	408	0	96.04
isotig16299	100	277	277	0	8.99
isotig05461	100	667	667	0	17539.2
isotig07150	100	581	581	0	6228.08
isotig04442	100	733	733	0	620.88
isotig08297	100	533	533	0	903.62
isotig02554	100	907	907	0	4055.03
isotig09510	100	491	491	0	567.84
isotig16535	100	262	262	0	182.87
isotig03470	100	804	804	0	920.37
isotig05624	100	663	663	0	196.14
isotig13916	100	368	368	0	3810.31
isotig01355	100	456	456	0	107.64
isotig10602	100	459	459	0	952.71
isotig04833	100	709	709	0	417.98
isotig09078	100	505	505	0	519.64
isotig08587	100	521	521	0	183.45
isotig15604	100	311	311	0	13.01
isotig13000	100	394	394	0	616.76
isotig04313	100	743	743	0	401.08
isotig06613	100	607	607	0	380.1
isotig06390	100	619	619	0	581.63
isotig13803	100	371	371	0	43.02
isotig01856	100	1114	1114	0	1222.05
isotig16179	100	284	284	0	342.8
isotig16502	100	264	264	0	2404.86
isotig01892	100	1099	1099	0	190.05
isotig15569	100	312	312	0	504.44
isotig12221	100	415	415	0	96.63
isotig14046	100	366	366	0	97.6
isotig02809	100	873	873	0	1783.83
isotig02909	100	862	862	0	760.95
isotig14339	100	355	355	0	17.48
isotig03032	100	843	843	0	354.97
isotig11019	100	447	447	0	155.79
isotig00128	100	1030	1030	0	8613.39
isotig09063	100	505	505	0	1125.49
isotig00758	100	693	693	0	102.25
isotig12923	100	396	396	0	371.27
isotig01598	100	1487	1487	0	5550.66
isotig06736	100	601	601	0	1580.6
isotig05944	100	643	643	0	232.87
isotig11005	100	448	448	0	21.32
isotig13886	100	370	370	0	3498.76
isotig02524	100	913	913	0	279.44
isotig06797	100	599	599	0	1047.21
isotig16013	100	292	292	0	456.17
isotig05673	100	662	662	0	259.53
isotig01050	100	605	605	0	35.36
isotig09678	100	485	485	0	117.7
isotig04038	100	759	759	0	1205.96
isotig07158	100	580	580	0	867.39
isotig09027	100	512	512	0	195.15
isotig05075	100	697	697	0	278
isotig03753	100	782	782	0	1831.79
isotig05662	100	658	658	0	257.95
isotig03458	100	805	805	0	622.71
isotig10008	100	476	476	0	772.34
isotig12313	100	412	412	0	535.32
isotig14309	100	355	355	0	43.11
isotig10244	100	468	468	0	35.06
isotig06544	100	608	608	0	675.66
isotig09573	100	487	487	0	341.95
isotig09114	100	502	502	0	126.72
isotig06658	100	604	604	0	1006.92
isotig04014	100	760	760	0	2665.16
isotig12356	100	409	409	0	108.77
isotig11330	100	438	438	0	232.68
isotig10660	100	456	456	0	1118.25
isotig04792	100	710	710	0	2126.64
isotig04330	100	739	739	0	11767.8
isotig07575	100	559	559	0	103.2
isotig13091	100	392	392	0	34862.4
isotig12786	100	399	399	0	151.1
isotig02151	100	997	997	0	227.58
isotig09017	100	507	507	0	137.29
isotig14965	100	335	335	0	181.99
isotig08317	100	531	531	0	1369.13
isotig02451	100	927	927	0	741.14
isotig03328	100	817	817	0	1018.91
isotig06679	100	602	602	0	71.71
isotig06702	100	601	601	0	3971.87
isotig04976	100	698	698	0	512.87
isotig01717	100	1213	1213	0	729.89
isotig16302	100	277	277	0	91.74
isotig09973	100	475	475	0	1738.22
isotig15554	100	313	313	0	258.35
isotig02392	100	940	940	0	7094.43
isotig13019	100	391	391	0	638.59
isotig10088	100	473	473	0	201.95
isotig08417	100	528	528	0	288.98
isotig01241	100	660	660	0	130.91
isotig04708	100	709	709	0	467.03
isotig16380	100	272	272	0	938.44
isotig01445	100	388	388	0	6019.34
isotig02622	100	895	895	0	69120.5
isotig04819	100	704	704	0	32174.6
isotig02802	100	875	875	0	333.29
isotig07446	100	566	566	0	194.92
isotig07428	100	566	566	0	54.15
isotig13398	100	383	383	0	34.46
isotig05477	100	669	669	0	236.8
isotig06383	100	620	620	0	35.5
isotig01342	100	353	353	0	44.28
isotig08055	100	542	542	0	18.57
isotig06500	100	613	613	0	283.6
isotig12545	100	405	405	0	6430.09
isotig14430	100	352	352	0	980.09
isotig02272	100	965	965	0	270
isotig04667	100	718	718	0	3796.17
isotig06423	100	618	618	0	526.62
isotig09393	100	492	492	0	421.16
isotig15235	100	326	326	0	505.07
isotig04624	100	720	720	0	479.22
isotig02934	100	862	862	0	880.45
isotig10935	100	448	448	0	214.07
isotig01926	100	1076	1076	0	349.02
isotig01026	100	785	785	0	1379.44
isotig09449	100	492	492	0	244.03
isotig11665	100	430	430	0	47.6
isotig12382	100	410	410	0	352.82
isotig11583	100	432	432	0	112.25
isotig01412	100	356	356	0	19684.8
isotig11823	100	425	425	0	779.92
isotig02766	100	878	878	0	495.45
isotig12655	100	403	403	0	12.31
isotig13671	100	376	376	0	55.08
isotig04465	100	731	731	0	39.57
isotig16493	100	264	264	0	62.86
isotig14459	100	351	351	0	530.66
isotig08357	100	530	530	0	64.03
isotig04814	100	708	708	0	1464.3
isotig07148	100	581	581	0	1338.97
isotig13699	100	372	372	0	181.87
isotig07620	100	558	558	0	374.49
isotig14034	100	365	365	0	493.7
isotig07582	100	560	560	0	886.79
isotig02636	100	896	896	0	648.46
isotig13225	100	385	385	0	734
isotig05651	100	661	661	0	4251.32
isotig04334	100	739	739	0	1391.65
isotig06683	100	602	602	0	460.98
isotig05452	100	671	671	0	150.72
isotig08656	100	519	519	0	170.65
isotig12300	100	412	412	0	483.47
isotig10906	100	450	450	0	364.23
isotig07198	100	578	578	0	313.12
isotig07291	100	574	574	0	6294.07
isotig10807	100	453	453	0	282.37
isotig16641	100	248	248	0	53.21
isotig07044	100	585	585	0	1310.76
isotig15976	100	294	294	0	38.8
isotig12181	100	416	416	0	234.94
isotig07141	100	581	581	0	701.49
isotig06173	100	630	630	0	2536.38
isotig10499	100	462	462	0	70.77
isotig12151	100	417	417	0	25.7
isotig01424	100	749	749	0	20428.3
isotig03012	100	849	849	0	531.92
isotig07668	100	557	557	0	373.01
isotig11083	100	445	445	0	126.91
isotig02792	100	876	876	0	68.32
isotig06617	100	605	605	0	685.2
isotig05795	100	650	650	0	6975.26
isotig05984	100	647	647	0	202.13
isotig02995	100	851	851	0	11839.4
isotig08262	100	533	533	0	3427.08
isotig05333	100	678	678	0	73.45
isotig09278	100	497	497	0	158.26
isotig04774	100	710	710	0	97703
isotig01948	100	1065	1065	0	383.74
isotig14386	100	352	352	0	260.94
isotig04514	100	729	729	0	149.04
isotig05508	100	668	668	0	94.59
isotig04629	100	720	720	0	1635.55
isotig01705	100	1221	1221	0	891.76
isotig09820	100	480	480	0	173.09
isotig08603	100	521	521	0	1443.86
isotig01284	100	470	470	0	54.89
isotig14866	100	337	337	0	23.53
isotig05735	100	653	653	0	505.86
isotig11201	100	444	444	0	902.53
isotig06889	100	593	593	0	1921
isotig06779	100	599	599	0	1093.98
isotig12476	100	408	408	0	30.43
isotig15081	100	331	331	0	808.57
isotig04858	100	706	706	0	244.47
isotig14281	100	358	358	0	146.12
isotig11671	100	429	429	0	498.91
isotig14092	100	364	364	0	1185.79
isotig08944	100	509	509	0	1137.32
isotig00770	100	826	826	0	421.46
isotig02618	100	897	897	0	2742.34
isotig06301	100	624	624	0	1262.36
isotig10199	100	469	469	0	606.95
isotig08036	100	540	540	0	293.31
isotig13285	100	384	384	0	85.79
isotig00043	100	544	544	0	226.12
isotig07357	100	572	572	0	477.96
isotig06273	100	619	619	0	348.76
isotig07597	100	558	558	0	452.79
isotig02611	100	900	900	0	15852.4
isotig03687	100	786	786	0	1226.97
isotig04431	100	734	734	0	1201.87
isotig14429	100	353	353	0	609.75
isotig05343	100	679	679	0	100.59
isotig12667	100	401	401	0	16.64
isotig15703	100	306	306	0	16.5
isotig05960	100	641	641	0	2677.63
isotig07485	100	564	564	0	1104.4
isotig11508	100	433	433	0	234.27
isotig09099	100	504	504	0	120.53
isotig08614	100	521	521	0	186.69
isotig11433	100	442	442	0	629.67
isotig04850	100	706	706	0	1855.99
isotig02130	100	998	998	0	891.69
isotig12646	100	403	403	0	20.75
isotig03528	100	800	800	0	263.34
isotig10724	100	457	457	0	719.94
isotig13669	100	374	374	0	985.26
isotig07523	100	562	562	0	1716.55
isotig13320	100	382	382	0	19.06
isotig04246	100	745	745	0	5257.64
isotig11454	100	435	435	0	52.98
isotig04022	100	761	761	0	648.54
isotig07246	100	576	576	0	167.96
isotig11566	100	432	432	0	1060.14
isotig12449	100	407	407	0	254.88
isotig03942	100	767	767	0	333.02
isotig07104	100	583	583	0	25899.5
isotig04429	100	734	734	0	4164.37
isotig03621	100	789	789	0	8293.5
isotig06063	100	631	631	0	370.81
isotig03715	100	782	782	0	3658.48
isotig07282	100	580	580	0	506.46
isotig02343	100	950	950	0	767.58
isotig05772	100	648	648	0	5894.59
isotig12324	100	412	412	0	202.56
isotig00951	100	560	560	0	99.57
isotig02722	100	884	884	0	473.85
isotig11743	100	427	427	0	9.05
isotig03248	100	830	830	0	175.38
isotig13037	100	393	393	0	44.25
isotig12120	100	419	419	0	669.72
isotig08567	100	523	523	0	58588.6
isotig06933	100	591	591	0	2161.68
isotig06230	100	625	625	0	1167.96
isotig05824	100	648	648	0	427.99
isotig06977	100	588	588	0	315.7
isotig16274	100	279	279	0	2181.47
isotig10608	100	459	459	0	2279.99
isotig03365	100	817	817	0	392.3
isotig05106	100	692	692	0	944.21
isotig02495	100	920	920	0	1839.49
isotig01588	100	1548	1548	0	215186
isotig08669	100	519	519	0	12.42
isotig15192	100	329	329	0	41.91
isotig03167	100	832	832	0	407.67
isotig02096	100	1007	1007	0	4353.86
isotig00994	100	616	616	0	323.66
isotig09735	100	483	483	0	126.67
isotig10741	100	455	455	0	355.59
isotig09121	100	503	503	0	46.33
isotig03770	100	783	783	0	9029.86
isotig07765	100	552	552	0	2042.23
isotig06146	100	631	631	0	1066.09
isotig04847	100	707	707	0	259.02
isotig15870	100	299	299	0	7.24
isotig15650	100	310	310	0	70.4
isotig12274	100	413	413	0	173.34
isotig07493	100	563	563	0	1238.75
isotig09680	100	484	484	0	4904.87
isotig14031	100	364	364	0	3471.88
isotig03474	100	808	808	0	506.81
isotig01041	100	543	543	0	344.7
isotig02089	100	1009	1009	0	32495.8
isotig03905	100	771	771	0	421.59
isotig02598	100	901	901	0	144
isotig09277	100	497	497	0	6091.11
isotig15331	100	322	322	0	487.54
isotig04687	100	718	718	0	626.38
isotig12077	100	421	421	0	436.22
isotig00408	100	579	579	0	4572.75
isotig02186	100	985	985	0	761
isotig08778	100	514	514	0	29.53
isotig04164	100	750	750	0	2889.16
isotig05852	100	647	647	0	1149.34
isotig01847	100	1120	1120	0	10573.2
isotig08481	100	526	526	0	3999.39
isotig05995	100	638	638	0	356.5
isotig02608	100	901	901	0	475.27
isotig16376	100	273	273	0	33.31
isotig02490	100	918	918	0	3664.27
isotig14194	100	360	360	0	48.51
isotig02407	100	934	934	0	33497.5
isotig03980	100	770	770	0	937.57
isotig01115	100	496	496	0	55.9
isotig00962	100	655	655	0	1530.24
isotig01900	100	1089	1089	0	65696.7
isotig01977	100	1053	1053	0	4363.78
isotig01782	100	1158	1158	0	2542.53
isotig03819	100	778	778	0	1021.81
isotig05494	100	668	668	0	82746.8
isotig16235	100	281	281	0	123.54
isotig13520	100	380	380	0	1131.88
isotig03045	100	848	848	0	187.14
isotig01437	100	457	457	0	969.93
isotig03722	100	784	784	0	8891.08
isotig09581	100	488	488	0	146.92
isotig05153	100	688	688	0	511.69
isotig07423	100	567	567	0	58.66
isotig04766	100	711	711	0	430.8
isotig08534	100	521	521	0	126.52
isotig00260	100	677	677	0	486.41
isotig00943	100	564	564	0	29.17
isotig02285	100	959	959	0	1025.5
isotig03046	100	846	846	0	1491.48
isotig09364	100	495	495	0	1478.18
isotig07404	100	565	565	0	725.79
isotig10205	100	470	470	0	896.21
isotig08913	100	512	512	0	440.27
isotig06566	100	607	607	0	316.34
isotig08660	100	515	515	0	267.96
isotig01183	100	481	481	0	951.78
isotig12468	100	408	408	0	324.51
isotig04146	100	752	752	0	423.06
isotig15180	100	328	328	0	246.19
isotig06772	100	598	598	0	4012.07
isotig15338	100	322	322	0	91.02
isotig00394	100	812	812	0	3696.77
isotig08322	100	531	531	0	82.31
isotig12834	100	398	398	0	73.66
isotig08289	100	532	532	0	1306.88
isotig16025	100	292	292	0	34.86
isotig08269	100	533	533	0	1712.11
isotig02362	100	947	947	0	1439.32
isotig16424	100	270	270	0	11.36
isotig02778	100	878	878	0	117.22
isotig00841	100	545	545	0	120.17
isotig16569	100	257	257	0	67.52
isotig08964	100	508	508	0	455.66
isotig07501	100	565	565	0	111.71
isotig09327	100	497	497	0	1044
isotig06202	100	628	628	0	581.89
isotig06113	100	634	634	0	155.76
isotig15328	100	323	323	0	640.82
isotig09729	100	483	483	0	519.25
isotig09750	100	481	481	0	241.82
isotig06629	100	605	605	0	371.77
isotig15240	100	326	326	0	335.34
isotig05933	100	644	644	0	1758.42
isotig15512	100	315	315	0	130.43
isotig00302	100	677	677	0	346.82
isotig03766	100	781	781	0	129.84
isotig16745	100	181	181	0	17.98
isotig16591	100	256	256	0	118.35
isotig01473	100	423	423	0	1793.25
isotig12419	100	411	411	0	171.73
isotig04345	100	737	737	0	16.42
isotig01881	100	1101	1101	0	1208.7
isotig07612	100	557	557	0	616.43
isotig00912	100	836	836	0	73.22
isotig10061	100	474	474	0	14000.1
isotig06996	100	587	587	0	1512.19
isotig16372	100	273	273	0	287.01
isotig06156	100	628	628	0	64.15
isotig03590	100	795	795	0	868.04
isotig03816	100	777	777	0	2665.09
isotig09693	100	484	484	0	24705.4
isotig06044	100	637	637	0	1510.51
isotig05373	100	677	677	0	6019
isotig02810	100	874	874	0	747.73
isotig06858	100	588	588	0	2985.02
isotig00618	100	881	881	0	1481.14
isotig03304	100	821	821	0	895.52
isotig11341	100	435	435	0	910.64
isotig04750	100	708	708	0	1943.92
isotig03891	100	776	776	0	381.3
isotig13939	100	367	367	0	6533.17
isotig05542	100	668	668	0	683.71
isotig16440	100	267	267	0	136.54
isotig11797	100	426	426	0	1123.39
isotig13236	100	388	388	0	592.86
isotig14589	100	347	347	0	146.92
isotig04106	100	757	757	0	1106.61
isotig14120	100	363	363	0	347.51
isotig08439	100	527	527	0	416.72
isotig04636	100	720	720	0	1038.24
isotig12728	100	401	401	0	1110.45
isotig03125	100	836	836	0	447.1
isotig13951	100	366	366	0	182.3
isotig16122	100	287	287	0	81.86
isotig15885	100	298	298	0	105.38
isotig07971	100	539	539	0	279.39
isotig15839	100	301	301	0	70.68
isotig03797	100	782	782	0	376.36
isotig07817	100	550	550	0	355.11
isotig08489	100	526	526	0	158.27
isotig00451	100	1190	1190	0	128.25
isotig07749	100	551	551	0	77.08
isotig00877	100	518	518	0	1182.46
isotig04545	100	725	725	0	1344.95
isotig08996	100	507	507	0	396.06
isotig16446	100	270	270	0	135.75
isotig09672	100	486	486	0	196.54
isotig09369	100	495	495	0	368.25
isotig03100	100	836	836	0	4536.29
isotig09943	100	478	478	0	945.94
isotig07954	100	542	542	0	164.97
isotig14534	100	349	349	0	879.64
isotig02977	100	853	853	0	525.97
isotig01094	100	567	567	0	3458.57
isotig01689	100	1241	1241	0	1540.34
isotig02568	100	905	905	0	19286
isotig05368	100	677	677	0	414.39
isotig03220	100	830	830	0	94.91
isotig04004	100	761	761	0	154.96
isotig15641	100	310	310	0	148.65
isotig05534	100	664	664	0	1382.39
isotig05276	100	681	681	0	160.33
isotig10040	100	476	476	0	1788.21
isotig02148	100	995	995	0	2260.09
isotig02723	100	885	885	0	6926.9
isotig08344	100	531	531	0	124.51
isotig05035	100	695	695	0	727.76
isotig00969	100	525	525	0	360.39
isotig03975	100	765	765	0	4462.83
isotig16576	100	256	256	0	135.92
isotig13624	100	376	376	0	30.38
isotig05813	100	650	650	0	775.13
isotig04617	100	718	718	0	302.71
isotig15283	100	323	323	0	64.63
isotig04696	100	717	717	0	857.38
isotig05146	100	689	689	0	244.43
isotig11320	100	438	438	0	1004.93
isotig13147	100	392	392	0	401.68
isotig00258	100	452	452	0	96.6
isotig00827	100	549	549	0	97.69
isotig07216	100	577	577	0	594.05
isotig14910	100	337	337	0	505.03
isotig03512	100	802	802	0	1263.01
isotig08599	100	521	521	0	491.81
isotig10213	100	469	469	0	510.1
isotig15433	100	318	318	0	61.19
isotig09235	100	499	499	0	505.67
isotig13766	100	375	375	0	87.89
isotig16225	100	283	283	0	348.47
isotig06249	100	626	626	0	358.62
isotig15520	100	314	314	0	583.47
isotig03567	100	801	801	0	578.58
isotig05044	100	693	693	0	706.63
isotig06050	100	633	633	0	205.29
isotig04575	100	722	722	0	753.39
isotig15447	100	317	317	0	23.07
isotig01733	100	1192	1192	0	488.62
isotig02789	100	876	876	0	7264.81
isotig12660	100	403	403	0	258.43
isotig03543	100	800	800	0	209.23
isotig00802	100	683	683	0	46668.1
isotig08331	100	533	533	0	321.92
isotig15527	100	314	314	0	397.4
isotig08810	100	513	513	0	343.54
isotig03501	100	807	807	0	1568.93
isotig10094	100	479	479	0	247.2
isotig09345	100	497	497	0	408.27
isotig03607	100	796	796	0	2510.44
isotig16663	100	243	243	0	30.98
isotig02855	100	870	870	0	404.54
isotig09894	100	478	478	0	89.71
isotig07338	100	574	574	0	900.43
isotig09139	100	502	502	0	512.1
isotig03145	100	833	833	0	3339.35
isotig09534	100	489	489	0	327.66
isotig10572	100	463	463	0	823.82
isotig02438	100	932	932	0	4252.3
isotig02081	100	1014	1014	0	727.81
isotig05088	100	693	693	0	462.55
isotig05235	100	684	684	0	226.36
isotig09636	100	486	486	0	421.64
isotig09293	100	497	497	0	1763.6
isotig04782	100	711	711	0	87.93
isotig10518	100	463	463	0	600.08
isotig05041	100	695	695	0	4055.74
isotig16558	100	258	258	0	370.86
isotig11020	100	446	446	0	954.55
isotig04929	100	699	699	0	883.92
isotig09168	100	501	501	0	332.36
isotig10770	100	454	454	0	103.24
isotig00389	100	615	615	0	991.04
isotig08847	100	502	502	0	4269.56
isotig03429	100	809	809	0	647.43
isotig13726	100	374	374	0	1344.92
isotig02509	100	917	917	0	501.34
isotig14773	100	343	343	0	115.4
isotig16551	100	259	259	0	118.75
isotig09592	100	487	487	0	33.61
isotig08869	100	511	511	0	71.18
isotig14421	100	352	352	0	520.38
isotig16664	100	243	243	0	244.58
isotig00744	100	904	904	0	2697.17
isotig13054	100	392	392	0	1633.35
isotig04535	100	726	726	0	161.38
isotig02871	100	863	863	0	1284.59
isotig14585	100	348	348	0	85.91
isotig12284	100	413	413	0	34.38
isotig02119	100	1002	1002	0	165.82
isotig07416	100	568	568	0	15786.9
isotig12337	100	412	412	0	659.16
isotig04720	100	715	715	0	1814.32
isotig06717	100	603	603	0	392.19
isotig08435	100	527	527	0	703.37
isotig10811	100	453	453	0	244.36
isotig06077	100	635	635	0	565.3
isotig16141	100	286	286	0	39.81
isotig09705	100	481	481	0	484.63
isotig16011	100	293	293	0	542.64
isotig06363	100	621	621	0	2452.86
isotig04055	100	758	758	0	719.83
isotig16006	100	293	293	0	289.41
isotig07165	100	580	580	0	113.29
isotig10368	100	465	465	0	4362.35
isotig03845	100	775	775	0	737.17
isotig03260	100	823	823	0	2135.04
isotig11801	100	426	426	0	201.71
isotig11278	100	440	440	0	1930.6
isotig00372	100	239	239	0	2149.08
isotig04427	100	733	733	0	1456.16
isotig02910	100	861	861	0	1034.11
isotig05610	100	662	662	0	37.18
isotig00598	100	1104	1104	0	1874.04
isotig03549	100	792	792	0	669.17
isotig05834	100	648	648	0	18230.4
isotig07262	100	576	576	0	1378.85
isotig16646	100	247	247	0	24.18
isotig03120	100	836	836	0	1407.2
isotig16467	100	266	266	0	10.8
isotig02322	100	956	956	0	1067.94
isotig07441	100	567	567	0	99.67
isotig12992	100	392	392	0	42.65
isotig07127	100	582	582	0	786.53
isotig07975	100	545	545	0	217.97
isotig12437	100	409	409	0	3052.35
isotig10829	100	452	452	0	149.54
isotig02331	100	953	953	0	7061.59
isotig07714	100	554	554	0	416.41
isotig00878	100	663	663	0	534.24
isotig02500	100	918	918	0	1477.66
isotig04231	100	746	746	0	863.07
isotig02834	100	871	871	0	1180.49
isotig00550	100	882	882	0	2291.16
isotig06120	100	634	634	0	1170.98
isotig10225	100	471	471	0	87.72
isotig03577	100	795	795	0	5652.56
isotig13978	100	366	366	0	915.24
isotig16316	100	276	276	0	56.88
isotig09105	100	505	505	0	174.7
isotig05539	100	666	666	0	381.86
isotig12775	100	399	399	0	696.87
isotig12957	100	396	396	0	209.52
isotig08002	100	543	543	0	1551.36
isotig09260	100	497	497	0	186.06
isotig03827	100	777	777	0	607.15
isotig00419	100	443	443	0	67.52
isotig00025	100	464	464	0	1866.77
isotig13633	100	376	376	0	84.43
isotig16311	100	277	277	0	24
isotig12893	100	396	396	0	118.9
isotig15464	100	316	316	0	2193.73
isotig01528	100	285	285	0	14.92
isotig04009	100	762	762	0	4798.15
isotig05005	100	696	696	0	984.64
isotig00183	100	369	369	0	580.7
isotig16627	100	250	250	0	823.88
[truncated: 14,773 more rows]
