# Supplementary material for: Identification and characterization of alternative splicing in parasitic nematode transcriptomes
Source: Parasit Vectors. 2014 Apr 1;7:151. doi: 10.1186/1756-3305-7-151 (PMC3997825; doi:10.1186/1756-3305-7-151)
Supplement: Additional file 6: Table S6 — The annotated transcriptome of Dictyocaulus viviparus. [file 1756-3305-7-151-S6.xlsx]

## Sheet: Sheet1
Isogroup	AS Ig?	Isotig	Isotig full sequence	Prot4EST Translation	Top BLASTX v NR hit(s)	IPR Domain	Molecular Function	Biological Process	Cellular Compartment
isogroup00001	yes	contig00009	CTTTCGTTTAACCATATCTTCACACAACAGCTTTAGGATACGGATGACTTCTTTCATTTTTtAACTGTACTTTCAAACGCTTCGAACCTATTTGGAAACCATTCATCGCAGCGATGGCATTTTGAGCTGACACGGCGTTATCATATGATACAAAACCAAAGCATTTTGAGAGATTTGTTACTTTGTCAATGAAAACTTTCGCTGATAGCACCGTACCAAAAGGAGAAAACGTTGTTTGTAAgTCAGCATCTCCAAAATCTTGTGGCAAATGGTAAATGAAAAGATTAGATCCTTCAGGTCCTTTGACATCtCCATTTCCAGCTCCAGGCATTGTGACTTGAGCgCCATTATTCATTTGGTtCGCCAAAGCATTCAGAGTATATTGCTGCATCACTTGTT…	VVAAKAASPAGTALSTTGGFTAQLGGSTTAASIDPYQQVMQQYTLNALANQMNNGAQVTMPGAGNGDVKGPEGSNLFIYHLPQDFGDADLQTTFSPFGTVLSAKVFIDKVTNLSKCFGFVSYDNAVSAQNAIAAMNGFQIGSKRLKVQLKN	gi|193204845|ref|NP_001022295.2| Protein ETR-1, isoform b [Caenorhabditis elegans]	IPR000504: RNA recognition motif domain; IPR012677: Nucleotide-binding, alpha-beta plait;	GO:0000166): nucleotide binding; GO:0003676): nucleic acid binding;	---	---
isogroup00001	yes	contig00076	ATCCGACTGTATGCGATACTTCTTACCAATGGTTACACCAAGAGACAAAATTGGATGCAGAACATTCGCGAAGATGCACATCACAATCTTCGAACAGTGGTTTATTTACAGAACTTACTGATGACGAAATGAGTAAAATTGAATCAACAAAATCTGTGCGGTGTGGATATACGTCAGTCGCGACGCTTAGAACAAGATTAGAAGCTAAGATACACGGAAAAACAGTCAATAGTCATGGAACCCATATTCGCAAACCTAAACTGGAGAAAAATGAAATCTACAACAAATCTATGGACCAAACGGGAATATTTCTTCCTACTGGGAAAGCGGGAGCGATACCAAATGTTTCACCACCAACGAAAATTCGACGTGTTGTTAGGTCGCAGTCAGAGTCAAACT…	XPTVCDTSYQWLHQETKLDAEHSRRCTSQSSNSGLFTELTDDEMSKIESTKSVRCGYTSVATLRTRLEAKIHGKTVNSHGTHIRKPKLEKNEIYNKSMDQTGIFLPTGKAGAIPNVSPPTKIRRVVRSQSESNLEHLETRLRIEVPATRSYDDSLIAVPPSEKYGSTSRPLKDWHNTSVTLEKYYSNQWWGQPLQAXN	no hit	---	---	---	---
isogroup00001	yes	contig00084	ACGACTTGCCGAAGCAACcAACATATGCAGTAGTTTCCTTATTGCACTATCTCTAGAATGTATATCATGGTACTTTCTTTTtCTCAACTATTATTAGTAATTCTCTTATTAAAATTTCCTCTATATTTATATATATTTTGTTTTCTGAGCAAAACGATTAACAACAGATGACTATGTGGTTcTCAAAATAAACGCTTtCAACAGGACTACACAAATCAACGGAATACATCATGCTTAaTCACTCGAACCAAATTTTtATATATTTATGAGAAGAAGCAGCGAATCAACGTCAAAATAAAAACCACAGAAAGGTTCGGCACGGAATTAAGTCAAATAAAACCTTACGGAACTGAACAACATGGCAAGGTTAGCGATTCCTACAAAGCAATGCGTAAACGG…	LCGSQNKRFQQDYTNQRNTSCLITRTKFLYIYEKKQRINVKIKTTERFGTELSQIKPYGTEQHGKVSDSYKAMRKRDKNTMKEIGMVART	no hit	---	---	---	---
isogroup00001	yes	contig00092	ATGAGAGTCGGATGGtATATGTTAGGCACAATCCATCCGCGGGCGAACTCTACTGCGCCGGGTGTTGATCCAGTACTTTTAGAACAACAATtACGAGCCGCTCGCGACGAAAGCATGCGCTCAAAGTTGGAAGCAAAAGCAAGAAAATTAGAAGAAGACGAAAGATTGAAGCAGAAAGAGCAAGAACTAGAGTGGCGAATGCAAAAaGAACTTGAAATAAAAAaGCAAGCTTTGGAGGTTGAAATCCGTAGGAAAGTACAATTGGAAGAACGGGCTAAGTTACAAATGGAGCTATCACGGACGTATCACCAAACTATGCAACCAGCAGGACACCAATATCCAGATTTTCAAACTCAAAATTGTATTGCTCCATCTTATCCTTTCTCTTCGTTTTCTGCG…	MRVGWYMLGTIHPRANSTAPGVDPVLLEQQLRAARDESMRSKLEAKARKLEEDERLKQKEQELEWRMQKELEIKKQALEVEIRRKVQLEERAKLQMELSRTYHQTMQPAGHQYPDFQTQNCIAPSYPFSSFSAFGSMTTSAANGVEGNSYSSAPDFEMEEIKRLVKETEDKLLELQRNCREEEQVKX	no hit	---	---	---	---
isogroup00001	yes	contig00099	attattcataatagttaccaacgttatatgatagtttttgttgttgttgtactaaaaaatggcggCTAaTAAAACGGATGTATtGcGTtATTATtAATGTATTtGGTATTGTAATTATATAGAaTAaTtAATTtCGTAATTGAGGAGGTTCTGGTGTGTTGTGGTGTTTCTGAtCGATAATGTGATGTTCTCGTGGGTCATGGTGTTTCTGACGGATAATGTGGTGTGAAGAAATAGGACGGATGATCATCCGCTGATAAGAAAGCGCATTCACGACGAATGGTTTCTCAGAAAAGCTTCAAATACAGACATCCGTGAACTGTGAAAGAAAgAATTTCAATGACGTATATTTGAGACAAACATGAGCATtCTTTTtCTtATTATTGAAGTCGATATGTA…	SFSEKPFVVNALSYQRMIIRPISSHHIIRQKHHDPREHHIIDQKHHNTPEPPQLRN	no hit	---	---	---	---
isogroup00001	yes	contig00103	AAACTGGTGATTCCACACCATCAAGAACACCTTCTGCTAAGAAACTTAACCGTACAAAAaCGAACAAATGATCATCTGGATCTTCATAGCAGTTCTTTTCCTTTTTCTAACTTAAGTAGCTTTTCGTATTGGATTTAATTAGTGATGTTGGGGAATTCTCAATCAATTTTAAAAACCGATCTCTCTAACTCAGTCCCAGTTATGACCTGCCCTCATGAACTCATGTCTGATTGCAATACATGTTATGTACGGTAAATTTTGATGTAAGTTTTGAAATATTTGGTCTTTATTCCTTTAGTATTTTCATAAAAATTTTCGTaAAATACCATATTGAGATTCTGGTGGACTCaGTGTTGGTCTTCTTACTACATGAGTATGAGAAAAAAaTCATTCCATGAT…	LQYMLCTVNFDVSFEIFGLYSFSIFIKIFVKYHIEILVDSVLVFLLHEYEKKIIP	no hit	---	---	---	---
isogroup00001	yes	contig00105	TCCGTCAGgAAGTTCGTAAGACTTCTCAAGAGAAGAGGATGAAGCAGCAGTAGCCATTTCTTGTTCGAAATCTAGCGCTACGTAGCACAACTTCTCTTTGATATCTCGGACAATTTCACGTTCCGCAGTGGTTGTGAATGAGTAACCACGTTCAGTAAGGATTTTCATTAGATAGTCAGTAAGATCACGTCCAGCAAGGTCAAGACGTAGTATAGCATGAGGAAGAGCATATCCTTCATAGATGGGTACAGTATGGGTGACACCATCTCCTGAGTCGAGAACTACTCCAGTGGTACGTCCAGATGCGTAGAGAGAAAGCACAGCCTGGATTGCGACATACATAGCGGGTGTATTGAACGTCTCAAACATGATCTGGGTCATCTTCTCTCTGTTGGCTTT…	MCDDEVAALVVDNGSGMCKAGFAGDDAPRAVFPSIVGRPRHQGVMVGMGQKDSYVGDEAQSKRGILTLKYPIEHGIVTNWDDMEKIWHHTFYNELRVAPEEHPVLLTEAPLNPKANREKMTQIMFETFNTPAMYVAIQAVLSLYASGRTTG	gi|312106932|ref|XP_003150813.1| beta-actin [Loa loa]	IPR004000: Actin-like; IPR004001: Actin, conserved site; IPR020902: Actin/actin-like conserved site;	GO:0005524): ATP binding;	---	---
isogroup00001	yes	contig00106	CAAGTCATCACTGTTGGAAAtGAACGATTCCGTTGCCCTGAAGCTTTGTTCCAGCCTTCATTCTTGGGTATGGAATCTGCGGGTATACATGAGACGTCGTACAACTCAATAATGAAGTGTGATATAGACATCCGTAAGGATTTATACGCAAATACCGTTCTTTCCGGTGGAACAACCATGTATCCTGGTATTGCTGATCGCATGCAAAAaGAAaTAACCGCTTTGGCTCCAAGTACTATgAAAATcAAAATTATCGCTCCACCTGAACGGAAGTACTCTGTTTGGATTGGAGGATCCATTCTTGCTTCTTTGTCAACCTTCCAGCAGATGTGGATCTCCAAACAAGAGTATGACGAGTCTGGTCCATCAATTGTTCACCGCAAGTGCTTCTGAGCATTA…	QVITVGNERFRCPEALFQPSFLGMESAGIHETSYNSIMKCDIDIRKDLYANTVLSGGTTMYPGIADRMQKEITALAPSTMKIKIIAPPERKYSVWIGGSILASLSTFQQMWISKQEYDESGPSIVHRKCF	gi|341899417|gb|EGT55352.1| hypothetical protein CAEBREN_00853 [Caenorhabditis brenneri]	IPR004000: Actin-like; IPR004001: Actin, conserved site;	GO:0005524): ATP binding;	---	---
isogroup00001	yes	contig00107	CAAGTCATCACTGTTGGAAATGAACGATTCCGTTGTCCAGAAGCTATGTTCCAGCCTTCGTTCTTGGGTATGGAATCTGCTGGTATCCATGAGAACTCATACAACTCGATCATGAAATGCGATATTGATATCCGTAAAGACTTGTACGCTAACACTGTTCTCTCAGGCGGTAGCACCATGTATCCTGGCATTGCGGACCGtATGCAAAAGGAAATGACTGCGCTGGCACCAAGCACAATGAAAATCAAGATTATCGCACCACCTGAGCGCAAGTACTCCGTTTGGATTGGAGGGTCTATCCTAGCGTCTCTATCTACCTTCCAACAGATGTGGATTTCTAAGCAAGAATATGACGAATCCGGACCATCCATTGTCCACCGCAAATGCTTCTAAATTCCA…	QVITVGNERFRCPEAMFQPSFLGMESAGIHENSYNSIMKCDIDIRKDLYANTVLSGGSTMYPGIADRMQKEMTALAPSTMKIKIIAPPERKYSVWIGGSILASLSTFQQMWISKQEYDESGPSIVHRKCF	gi|341899417|gb|EGT55352.1| hypothetical protein CAEBREN_00853 [Caenorhabditis brenneri]	IPR004000: Actin-like; IPR004001: Actin, conserved site;	GO:0005524): ATP binding;	---	---
isogroup00001	yes	contig00118	AATAAAaTAAGAAATTAACCAACAACAACTTAAACTACATTAAAaCTTTACTGTTACAACTAAACAACCTTAAaCTTACTCAATAACAAGATTtAATAACGATAACTATAAAAGTTAACATTACAGATACAAAATAAAATAAATCAACCTACAGTCCTACAAAAaTTAaCTAACAACAAATCCTTTCTAATTATTCCCCTTAAAAaTAAACCACACAAACAAAaCAAAGTAACTATAATTTGTAACTTTACAACTTCCGAAACAGATCTATTCATTCAGTTACGATTATCTTGCTCCCCTATATTTTTATGTATAATATAACCTATCTGTATAAACAAACAACTTTTAAACAATGCATGCCTTAACAAATGCACAAAAaGACAAAAAAaaCAAaTCCTA…	LSQLGFMMLSFSVSICFFCLFVHLLSHALFKSCLFMQMGYIMHKNMG	gi|429222098|ref|YP_007183187.1| NADH dehydrogenase subunit 5 (mitochondrion) [Dictyocaulus viviparus]	IPR001750: NADH:ubiquinone/plastoquinone oxidoreductase;	GO:0008137): NADH dehydrogenase (ubiquinone) activity;	GO:0042773): ATP synthesis coupled electron transport; GO:0055114): oxidation-reduction process;	---
isogroup00001	yes	contig00226	tCTTtAAGtATTTTTttgAaattttgggAGTATGTTGGgAATGATTTTGTTTTtACAAATTTTtACTGGGGTATTTTtAACTTTTTTttATGTACCTGAAGGGTTGGTTGCTTTTGATTCTGTGCAATATATTATGTATGAGGTTGGTTATGGTTGAGTGTTTCGTATTTTtCATTTTAATGGGGCTAGTTTATTTTtATTTTTtGTATTtACATtATTTTtAAGGGTTTGTTTATATGTAGTTATCGTTTAAAAAaGGTTTGGATGACTGGATTATTAATtGTTTTTttAATTATAATAGAGGCTTTTATGGGTTATGTTTtAGTTTGAGCTCAGATAAGTTTTTGGGCTGCTGTTGTTATTACTAGATTATTATCTGTTATTCCTTATTATGGTAGG…	KGLFMCSYRLKKVWMTGLLIVFLIMMEAFMGYVLVWAQMSFWAAVVI	gi|27543277|gb|AAO16430.1| cytochrome b [Caenorhabditis elegans]	IPR005797: Cytochrome b/b6, N-terminal; IPR016174: Di-haem cytochrome, transmembrane; IPR016175: Cytochrome b/b6;	GO:0009055): electron carrier activity; GO:0016491): oxidoreductase activity;	GO:0022904): respiratory electron transport chain;	GO:0016020): membrane;
isogroup00002	yes	contig00633	GTCGCTGACGACATTTTTCGTCCATGTTTtCCTtcATCATGATGTATAACTCCAGTCATTGACTGAAGaCCATGTGCAAATAaCATCCGATGTTTTtCTtGATAGCTCCTATAATCTTCTCCGTTACACCAGAAGCAGCAGTACTTGATGCTTCAGtACTTGAaTtATTCATATCACTCATTTTtGTTGCAACGTAACAAACAACACTCAGTGTATGtGGAGTGAATGAGGTGGTGTGTCGTTTTATATAGAAGCAGAGAGCCTCGCAATCGTTGTCAATATGTTTACGACGTCGcACAACAACGTGATCAAAGAGCACTTaCACGGCCCTTTACCAGTGCAAGCGTAACGATTGAACAtcTtAGtCAGCTGGTtAGTTGCTGAACTtAATtACAACcT…	VLFDHVVVRRRKHIDNDCEALCFYIKRHTTSFTPHTLSVVCYVATKMSDMNNSSTEASSTAASGVTEKIIGAIKKNIGCYLHMVFSQ	no hit	---	---	---	---
isogroup00002	yes	contig00656	GAGCtATAgttCGTTTTgTGGGAaGCTtAATCTTTCaTGCaCACTTCAaCGATACTTTTTCGTTtCAGGAAAACATGACGAAAAATGTcGTCAaCGACTCAGCATCATCACcAGAAAATCAGGTAATTTTGACTCAATCGTTAACTGAGACATTACTtCTTAACCGACTGCATCGGCATTCTTAACGTTtGATGACGTCGTGAATAGTGCGACGTCGAAaTGTTCAGAAAAaTCACTAGGATTTCTACATCAGCTTTTTCTAAATGAATCCGTAATTACGTCTAGTACTTATTAAGGTTTTTTTTttGAACGTTCAGCATTTAACATTTCGTCGATAAGCTTCGATTTGCTCTATTCTTTACGTTAACAGTTGACTGTAATTAAAAGACTACTCCGTTA…	AIVRFVGSLIFHAHFNDTFSFQENMTKNVVNDSASSPENQVILTQSLTETLLLNRLHRHS	no hit	---	---	---	---
isogroup00002	yes	contig00697	ATCAATAGACATTCGGAATTAATCATTCGAACGATAATCTCTAAACGATGAACATGTTATGTTGATATGAACGCAATCGATTCATCATACGTGCGTGATGAGCATTGACATGCGGTGATGATAATATCGATCGATCGATAAGAGCGAGACACATGgACACATATATGTGCCAGCCTATCACGTCACAAATCGaTAACAATGAAaTAAaCAaTaGAAAAAACATCGATTACACCCAAAAAAAaaaCAaTGACACACATTCAACAACAATgATTCTTCAGAAGATCATGTGAATAATAACAGTAATCGTTGTAATAAAAGTGAATAATTACGATAACAAATGATAAACTATcATAACAATAATAATAaTgAtGATAGTGaTGATAATAAAAATAATAGAAT…	ALTCGDDNIDRSIRARHMDTYMCQPITSQIDNNEINNRKNIDYTQKKNNDTHSTTMILQKIM	no hit	---	---	---	---
isogroup00003	yes	contig01037	ATTATGATTCGTAAGAGAATAATCAAAACGAAGTGTGTAGTGCGGAAATAGGTTTCATTTTAATCTTCCGTAGCCAGGCCCGGTTCGTGGAGGCGGACAGTGATCGCAAGAACCCGGTTGTCCCGGTGGACCGCGAGGGCCAGGAGGTCCATGTGGTCCAGGCAGTCCATCGGCACCCTTCTCTCCAGGATCACCAGGAGGCCCAGGAGGACCTGGTCTTCCTGCTTGCCCATCTTTACCAGGTGGTCCAATAGGTCCCTGCGGACCAGGGGGTCCTGGCGGACCGGGTGGACCAGGCGGTGCGCCATTGATTACTTTTCCTGGCTCTCCTGGAGGTCCTTTCTCTCCTGGAATGCCGGGCGGTCCTTGTGGCCCTGGTGGGCCTGGTGGTCCAGGTAA…	DCEKKSLRTLALASVALATVSVLSCIISLPLVYNHVQSVQSYMQNEVDFCKTRSREMWREMVTVQLSSTGKVNPRVQREAYEAQPVDTHSHQSVPGGSCCTCQV	gi|268578623|ref|XP_002644294.1| C. briggsae CBR-DPY-3 protein [Caenorhabditis briggsae]	IPR002486: Nematode cuticle collagen, N-terminal;	GO:0042302): structural constituent of cuticle;	---	---
isogroup00003	yes	contig01042	CCTAACATAAaGACGTGTTTtAGCTAAaCGAAAAaGTTTTCAAGGTCCATAAGTAATTTtAAGAaTaCAaGGAaCGCGaCGAAaTCaCAATTaTaTGaTGaTGTTATTGAGTGCAAACTAAAAaGGACATCACCGTGATAATCAAAGTCTCTAATGCCCGCCACCAGtGGTGATTCGAGCTGTGCAAGATTACGGTTATtGATCTGCAATAAGATATGCGATAACACTAACGACCGAAAACCTGTCATTCTAACAAGATATCACGGAAAATATCAAGAAGTATATGCAATTTATGTTCAATACCTTGAGTAAAGACGACAAATCGTTGTTTCCTGTAATTAAGAATCTCACACATTCATTCTCCTAATTGACCACATAGACTTCAAGATTGAACTTAAG…	YLVRMTGFRSLVLSHILLQINNRNLAQLESPLVAGIRDFDYHGDVLFSLHSITSSYNCDFVAFLVFLKLLMDLENFFV	no hit	---	---	---	---
isogroup00003	yes	contig01068	CTaCCCTAAAAAaTTTATTGTTAAAGGAAACCCGACATTAGACAACAAAACTATTGATAAACACATACTATAAAAATATTAAAaGAAAAAACCATTAAAaTAATAAATTATACGCGTAGAATTATAATAATAAAACTCACCAACATAAAAAACAACAAAGAAGAAACATAACCATGTCCTAATATCAATAATAATCTAGATAACTTTGTAGGCAAATAAATAAAAACTAAACACATTAAAaGAAAACTTATATGAGTAATAGAAGAATAAGCCGCTAAAGACTTTACATCACTCTGaAAAAAACAAATAAAAATAAGATACTAATATCCCTAAAAAaGAAAaTAAAaCAACTCATCAATTAGAATAAATAAAATTtAATAGACTTtATAATACGAAGAA…	FMIKVSFIFFFHLWLPKAHVEAPTTASMLLAGLLLKLGTTSFSSYYK	gi|429222106|ref|YP_007183195.1| NADH dehydrogenase subunit 4 (mitochondrion) [Dictyocaulus viviparus]	IPR001750: NADH:ubiquinone/plastoquinone oxidoreductase;	GO:0008137): NADH dehydrogenase (ubiquinone) activity;	GO:0042773): ATP synthesis coupled electron transport; GO:0055114): oxidation-reduction process;	---
isogroup00003	yes	contig01071	AATAACTTAAACTTCAACTCTTAAATAAAGACAACAAAGTAGACTCCAAACAAATAGGCATAAAACTATGATTTACACCACAAATCTCTGAACACTGTCCATAAAAAaCACCAACCTTATAAAAaGTATAATTCAAAACATTTACAATCCCACTTATAGCATCCAACTTAATACATATAGAGGGAATAGCCCACGAATGAATAACATCAGAAGAAGTGACACAAAAACGCAAATCACAATTTACAGGAACAACACAACGATTATCTACATCTAACAAACGTTTTTCACCCAACAACAAATCATCAACAGGTAACATATAAGAATCAAACTCTAAACCCTCTACATCACCATAATCATAAGATCAATATCACTGATGCCCCACAACCTTCAAACTTAAAG…	GSNFLFKYKKMEYQLGELLCSVFPTIILLFQMIPSLSILYFYGLMSM	gi|429222096|ref|YP_007183185.1| cytochrome c oxidase subunit II (mitochondrion) [Dictyocaulus viviparus]	IPR011759: Cytochrome C oxidase subunit II, transmembrane domain;	GO:0004129): cytochrome-c oxidase activity; GO:0005507): copper ion binding; GO:0009055): electron carrier activity;	GO:0022900): electron transport chain;	GO:0016021): integral to membrane;
isogroup00003	yes	contig01087	TGTaaagTTTCTGTTGTTTTTtttGTTCCAAaTAAAAaCATTtCTTTtAGTTtATGCATTTTTGAGCTTTTTTTtCACCAGaTAAAATAtACTTCAATTTGAGTTCGCCTTTTgaGTtAAAATTTGtGAAAAAtAATTTTGAATATTtGTTAGGATTGTaGAAAAATTTCGGTCTATTAATaCGAGAAAAAAAAaCCTCAAACAAACTTTTATCCTTTTGAAATAAACATAAATAAAAATAAACAAACGATTtAAGAATTAAAATTTTTCTCAGCTACTTTAAAAAAaGAGAGTTTATCTTAGAAAATATTATGATATTCCAAATAATCATCATTACTGTAGTTTTTCTATCAGCGTTTTCTTTTTtCCCTCATGAGTTATCAAGATTTTTCATCAATC…	MREKENADRKTTVMMIIWNIIIFSXDKLSFFKVAEKNFILKSFVYFYLCLFQKDKSLFEVFFSRINRPKFFYNPNKYSKLFFTNFNSKGELKLKYILSGEKKAXKMHKLKEMFLFGTKKTTETLX	no hit	---	---	---	---
isogroup00004	yes	contig01300	GGGCCATCTAAACACGCTAATTAATACTAGTTTTTCTTCGAAAaaTTTttAGTGAGATGTTAAATTCCTGTCAGATCCTAGTTTTGCTAATCAATTATCTTTTATGCAAAGTGCAGAGAAAACAGAGATTCTTTCGAAAGGGAATTAAGAGAAGATGAAAACCAATAATATGGATGAAACTAATTCAATGGGTTGAAAGAATCAAATTTGATGTTTGGCTAATGCTTCTAAATATGGTGAATGAAAGGGTTGAAATTAATAGAACGAGAAAAGCTGTTTTGGTTCCATTTACAGGCTTTAATGAAGTAACTGGTTCTTAAAGCGTCCTTCAAATTATAaGCGCGCTACTTTAATTGAAAACTTTTACCCAGTACTTAGCTGCTGTTGTTTTCTTAACTA…	LKTFTQYLAAVVFLTRYEFYELFMRRSNDGSKVQLIKEVCKMFVVDVENILAQRTWRMFHRVNIY	no hit	---	---	---	---
isogroup00004	yes	contig01302	TTTTATGCTTTTAACCAAGTTTTttGAAAACAGCTACTCCCTGAACAAATACATCTGTCTGGTTTTtGCAATACATAAAaGCCATGTCGCAAAAaTTGTAAAGAAAAGCTTGTGACGATAATGCTACAATCAATGGTTGAAATAACAATGGTGCATGGAAATACTTTTCACAACAATAAAACAATCAAGTGTTCCAGAACTTTACCATTTGACAATGACAATACCATATTTTACAGTTTAATAATGTAATGTTCTAATAATATTTTACTTGTTATGTTCTAATAAGTAGAATACTACCAAAGAAGTCGTAAAATCGCAAACATTGTCCGAGATTCAAACAATTCCATATATAACAACTTGAAGGCATGCTACAAAAACAGTATATCATATCAAACTGAC…	LFYCCEKYFHAPLLFQPLIVALSSQAFLYNFCDMAFMYCKNQTDVFVQGVAVFKKLG	no hit	---	---	---	---
isogroup00004	yes	contig01320	AaaGaCAGttGGTAACGTAACGaCTAtCCGtACTTTTTTntttttttttttttttttgggTtATtAGACGTGCTTTATTtATTTTGACACATTTGCCACATAAGGTACATGCATTAAAGAAATCTTGATACATTtAATCATCACATCTAGCAAATATTCATTCACTTAATACACAGAAACACTTTCAAATACATTACAGTGTGACCACCATAAGATATAAAATGATACGATAACATACACTAATTTCGATATCACAAATATTTTACATCTGGAAAAAAaGATGAAGCAAACAGGTTGATTAGTAAGCAATACTCATCTAAGCGTAACAAAAAaTTGTCTTTGATTTCTTTGTGCTGCACGACAAACTTTCAACCAAACAGTATTCATAGAAAAATAAAT…	FRYHKYFTSGKKDEANRLISKQYSSKRNKKLSLISLCCTTNFQPNSIHRKINLHEVDTDSTCDNSQTPNLSRFFLKIYCALSINIAIEVEIIKSRVGKYVRH	no hit	---	---	---	---
isogroup00004	yes	contig01322	AGGAGTCTTTTTGTGTACCAGAAAaCGAAGCTTCGTACGATGAATTGTTTGTGGCCGTAAAAACTTACAGTGGCAACCATGACACACGCCTACCcGTTATCAAATCTTTATGGGCgTCTCTTTtGCCTTATATTGTATTCTTCAGTGATGTAGCAAATGCTGAAATACCTACCATTGATTCTGGTGTTCCAAATACAGAGAGAGGTCATTGTGCAAAAACCATTGCGATTTTGAAATATTACGTGGACACAGTTCTCCCTCAAACGCAGAAGTTTTTTTtGGCTTCTTGTAGTTGATGACGATACACTAATTAGCATTCCACGTCTGCTTCGACtCCTTTCGTGTTACAATAGCACCGAAAATGTAGGCCGCTATTAATTTTTACCACTTAATGGACAG…	ASYDELFVAVKTYSGNHDTRLPVIKSLWASLLPYIVFFSDVANAEIPTIDSGVPNTERGHCAKTIAILKYYVDTVLPQTQKFFLLLVVDDDTLISIPRLLRLLSCYNSTENVGRY*FLPLNGQIINFLTVNIRSIFFKKIIQN	gi|241652778|ref|XP_002410416.1| galactosyltransferase, putative [Ixodes scapularis]	IPR003378: Fringe-like;	GO:0016757): transferase activity, transferring glycosyl groups;	---	GO:0016020): membrane;
isogroup00004	yes	contig01323	GGTAAAAAaTTGCGCAACCCATCGTTTGAGATAAACAGAAGCGTTTCGGATTtGATAACAAGAGCACTCCACTCATTTTATAGACTAGAAGAGCTAACTCATGCTTGGCATCAATAGTGAACAAGCTTGCGGTTTTCTTCTGTTCTGCAGTTTCGATAGCTTTAGTTAAGTTAGTAATTAATCCTTTCGAAAATACTACACCCGCAGTGAAATCAGGAAACAGAAATTtGCTATCATCAACATTATCAAAGCCATAAAAATGATGTATGATGGTAGGAGCAGCGTCCATCAAGCCATGACCAaTAAAAAaCTTATCGAACGGATCAAAGTCTTTCAGAAAATCGAATAGAATATCAGCGTTTACACGACTGTCTGATTCCAGAAAAACATACCAaTCTG…	FWISFFSFCLQQFYLCSMSNNNAVTFIILGQRSSYDNLKAKSLAGSLYNQCKSLGKKVAVLVPHNDSPEVHGFWAIWPLLNKIVSLVESDWYVFLESDSRVNADILFDFLKDFDPFDKFFIGHGLMDAAPTIIHHFYGFDNVDDSKFLFPD	gi|402592134|gb|EJW86063.1| hypothetical protein WUBG_03026 [Wuchereria bancrofti]	---	---	---	---
isogroup00004	yes	contig01324	ACGCCAACCTCCCTAGTTCTGCCCCCTGAAGCTTTCACACGACGAATTGCTGATTGAGGACGTCTACAGTCACATTTTTAGCATGAAATGATGACTATGTTGTCTTCTAATGTATTTGCTTCTACTTAACTATGTCTAAGCTTCGTAATCAGTGTACTTATTGTAAtGCTCGAAGCCCTGACTCTCTTAACATTGCTCATACCGCAtGTATATATTCGTACTTCTTTTCTTCCGTGGACTTATTTTAACTTCATTTtAATTTTCTCGTTTGGCTCAACGCGTAGAGATGTGTACACTGGCAAAATGTCGTATGTGTGCACTTCTGTACCTGTTTTttCACTCGTTGTTGGCTTTCTGCAAGTCATTTAATATTAAAGTCTTAAATaTTCCACCATTTCA…	MCTLAKCRMCALLYLFFHSLLAFCKSFNIKVLNIPPFHVQYXKMSAVEERTAEKRPLNDKDDSNEVAVKEPRLENGKTEDEVEV	no hit	---	---	---	---
isogroup00004	yes	contig01326	AATAGCAATTGTTTAATAAATCCTGAACAAAATTAACAATCGATTAATTAGATCACAGGCATTTGACATGATGCAATGAGGAGGAATCTAGAACAATATGACCCGACGCGGCCCTCGTTGAGACAACAGTGTTATCTCAACGAGaAgCCCTGAAAGAGTTAAAGACGATACGAGGAGAAGCCGTTATAATAATAACTTGCCTATGTACACACAACACTCTTCAAATGTTAGGGAAAAAAaCGACAGAAATCCATGAAAACCCGTAAAGGTTGAGAAAGTATAAACATAGGCGGGAATATATACAATTAGAGAATGATGCCTCAACTAGTTGATAAaTAGAAAACAAAAAAAaCAACAATAACTTAAATAACTCTCGGAGAAGGACCcTTGTtCATAACA…	TRVLLRELFKLLLFFLFSIYQLVEASFSNCIYSRLCLYFLNLYGFSWISVVFFPNI	no hit	---	---	---	---
isogroup00004	yes	contig01329	GGGATGGAGTTTGTACGATTAGAAGGAGTTCAGACATTCGGAAGTCTTCTCGCACATGGTTCGACAATGCTTCTACATGAGATCCTGCATTGTTTGGCTGCTGTTGGGGATCTTAAAGAAGCTCTTGAAACTCAGGATATTGGCAGTaCAATCACGTCCGTACTGCAACTAATGGGTGCTCACGATCCGATTCTTGTGAACCATGGCACTGCGTTCCTACTGAATGTATCAGCAAaCAGCATTCGAAACAAAATGTCAATGGTTGCTGCTCAAGCACCGGACATACTGCTAAGTGTGCTCAGTCATCGCAACAACTACCTCACAATTCCCTTAGCCAATGTTCGTCAGCTAATCGCTTCTAtCACCGACAACGTGCTGATCTGTTtGgCGAATCTTaCG…	GMEFVRLEGVQTFGSLLAHGSTMLLHEILHCLAAVGDLKEALETQDIGSTITSVLQLMGAHDPILVNHGTAFLLNVSANSIRNKMSMVAAQAPDILLSVLSHRNNYLTIPLANVRQLIASITDNVLICLANLTRNQDECGRSACIQIARKI	gi|17555542|ref|NP_498236.1| Protein WRM-1 [Caenorhabditis elegans]	IPR011989: Armadillo-like helical;	GO:0005488): binding;	---	---
isogroup00004	yes	contig01347	CCACGAAGTATGAAaaCAAGTCACCACCGGACCTCGACAACCGATAGCAGCAATATttAAACCAAATGCAGCCATAACTCCACAAGAACAAATTCAGAAGAAGATAGACAAAGTGAAACTCAAATTGGCGGAGATAGCAAAACTTGAGGAAAGAATAAATAGCGGCGAaCTTATTCCACTTCCTAACCAATTAGCAAAAGTCGGACGGAAGTCTGAGTATGAAAATGAAATTGAAAAGCTTACGGAAGAGATGGAAAAaCTATAAAATATTGAACTTCCTTACATTCAGTAGACAGGATGCTACGAAAACATCAGCGTGACTCACTAACTCCAGTGTTTGCAGATGTCTTGTTCTTTTCTGTAAAACATAATTTATTGTATATTCCATTGTTGCAGTGA…	QVTTGPRQPIAAIFKPNAAITPQEQIQKKIDKVKLKLAEIAKLEERINSGELIPLPNQLAKVGRKSEYENEIEKLTEEMEKL	gi|341877601|gb|EGT33536.1| hypothetical protein CAEBREN_13114 [Caenorhabditis brenneri]	---	---	---	---
isogroup00004	yes	contig01352	CATCTGATGAGTGAAAAAaTTTTATTtATAGTTCGGAGTGCAGAACAGACTGTTCGAAGTCGTGAAAATTcTCAAATATCTGAGCAGTATCATCACTTTCACATACGAGGAGTGGAGCACACATTGCCCCTAAGCGAAACGCTTCCTCTGAATTTTtGTGAAGAAGCTGCCTGGTGTCCtTATGAGGTAGCCGTGAAATTATTTCATCTGACTCTTTGAACGTTAGTCCAGCCTCCcTTGCACAAGCAAACAAATGTGCTCCTTtAAaTGTGGGgAGcCGATTCTGCCACACACGCCTTCCAACTACTTCTACGGAACGGATAAAATACTGAGGAAGATGATATTTAACTGAAGATAAGAAGATAGCCGGTAGAATCGTCCCATTTCCCAACGCGGACG…	EVIF*PNNWQECYSSALGNGTILPAIFLSSVKYHLPQYFIRSVEVVGRRVWQNRLPTFKGAHLFACAREAGLTFKESDEIISRLPHKDTRQLLHKNSEEAFRLGAMCAPLLVCESDDTAQIFENFHDFEQSVLHSEL	gi|308487566|ref|XP_003105978.1| hypothetical protein CRE_20191 [Caenorhabditis remanei]	---	---	---	---
isogroup00004	yes	contig01357	aTTAAGGATTGCTGCCGAGTTGGATGATccACTTTGCTTGCTCGCTGTCACCTGTATTTCGCTCTAAGCGAAGCCCAGCtAAGCGAAGTTTATTGAAGCaCGAAAAaaTTCTCCGGTGATTCATATACTTAAGTCTTGTAATTTGAAACTTAGAAATTACTTCAAAACTATGCttATCTGACGGACATTTGCTTTCttGTTTTTGTACAGCTCCAGTTGTCTAGATATTGAAGACTAGCTACAAACCTGGGATTTATATTTTTttAGAAATATGTTCTTTGAAGCTCTACAAATAGTATGGTGCTTaGTTGTTGATGTGAGTATTGGCATTTAGGCCAATGGTTTGAATGGACTGTATATATGAGTCCCGTATGTGCTTGGCATCACTAGTATTGTGAC…	TTGAVQKQESKCPSDKHSFEVISKFQITRLKYMNHRRIFSCFNKLRLAGLRLERNTGDSEQAKWIIQLGSNP	no hit	---	---	---	---
isogroup00004	yes	contig01358	GGAGAATTTTtCGTGCTTCAATAAACTTCGCTTGCTGGGCTTCGCTTAGAGCGAAATACAGGTGACAGCGAGCAAGCAAAGTGGGATCATCCAACTCGGCAGCAATCCTTAATTGCTTCTCTGAGATCGCACCGGCACGTCTAGCAAATGATATGTCATAATCAGCCATGGCTGAACAAGCACCACCAAGAGTCGACAGCTTCCACATGATTCGCTCCAACTCCAGATATTTCATAAATAAGTACAACATACGCACTTCCCATTTGTAATCGATATATTCATCTGGAATATGAGGAATACGCACTCTTATCACGAAGCCcTCAATATTACTGATTCCGTAGTGGTTTCTTACTTTTTCGTCGAAATTCTTCTTGTCATGAGATGCTAGTTGCACTATTG…	SIVQLASHDKKNFDEKVRNHYGISNIEGFVIRVRIPHIPDEYIDYKWEVRMLYLFMKYLELERIMWKLSTLGGACSAMADYDISFARRAGAISEKQLRIAAELDDPTLLARCHLYFALSEAQQAKFIEARKIL	gi|268573442|ref|XP_002641698.1| Hypothetical protein CBG10031 [Caenorhabditis briggsae]	---	---	---	---
isogroup00004	yes	contig01383	TCAATCTTTATTGTGACACAAACCGGGAAAAaTTACAGTCTTATACATAGATAGTCATCGTAAAAAGAAGGTTCATGTAAGAATCTATCAATAAACTTGAAAGCTACAAATGAAGAACGATGTTTATAATGACAGTGAATATTAAAATATCGAACAACAAAGCAGCATGAGTTGCATGAGCAGTAAATTGACAACACAAGATACAATTTTGAAAAAGTGACGTGATAGAGAAGAACTGCTATGATGTTTATCCGCGTCGACTGAGTAGTTTtAGTTTTTtCAGCATCCAAACAAAATGTTGAGGCATTGGAGCAAGTATACGTATTGGAGCATTCGACTGAGAAATGCCTGGTAAATGAACCTCTTTCAAATGAGAATACATGGGAATCTTACGAGCCT…	Y*KTALEKIRSNIVPVWRMSQDELVNLMANRVIYKSDDIIAFDKPYGMAYSGGSQKTPQLDKLLQEIKARVAPKCERLCLVKSLDKYQSGVILFATNSAVQSALKEDIENGLVEHVTRCIVRDELEDSPLKITIPLFKTLKNRDFKLQPLT	gi|393905184|gb|EFO23604.2| hypothetical protein LOAG_04880 [Loa loa]	IPR006145: Pseudouridine synthase, RsuA and RluB/C/D/E/F; IPR020103: Pseudouridine synthase, catalytic domain;	GO:0003723): RNA binding; GO:0009982): pseudouridine synthase activity;	GO:0001522): pseudouridine synthesis; GO:0009451): RNA modification;	---
isogroup00005	yes	contig01542	tttcTACATAAAGCTTTATTTTATGACGCTTTTGTAAAATTTTTCGTTTAGGCCTACAAAATACGTAGACAATATTTTTTTATATTGTAAAGAAGGAGGTGAAGAGGTTTTGAGGTGTTGAGATTGAACTGCGAATAGGTTGTTTAGACAAATTATCGATTTCTTTCCACAATTGGTTACATTGGATATTgTATATGAAAGATTTTATTGCGTTTCAATGTTTGAATTGAATTAACGACGAGTTCCATCTTCGAAGAAGACACCACCGTCAATAGCGCAATATTTGGGGCAGATACCAGGCTCTCCACCTGATCCTGCTTCTCCCTTATTTCCTGGGGCTCCTGGATTTCCAGCGGCACCGGGTTGACCGTCATTTCCTCGAGGTCCTTTGGGTCCAGG…	XAGNPGQPGAPGSPGKPAVSSSVPGEPGPAGPPGPAGPPGSNGQPGNPGADGQPGPKGPRGNDGQPGAAGNPGAPGNKGEAGSGGEPGICPKYCAIDGGVFFEDGTRRNSIQTLKRNKIFHIQYPMNQLWKEIDNLSKQPIRSSISTPQNPSPPSLQYKKILSTYFVXPKRKILQKRHKIKLYVEX	gi|256016619|emb|CAR63605.1| hypothetical protein [Angiostrongylus cantonensis]	IPR008160: Collagen triple helix repeat;	---	---	---
isogroup00005	yes	contig01546	ATTTATGTACTACTGAGTGACGTTAATATTACTAGATGAAGGACGACTCCTAGATGTTCaGTTAATTTTCATCTAACTCATTCTCGAAGTTCTACTGTTCACTTCCAATCAACATCTTCTTAAAAAaCTTCTACTACATACTAACTTCTTCTACTAACTTCTAACGATTTTCATCTACTACTTCTTCTAACTAACCTATTCGTCTTCTTCTAGCTAACTTCTTCTATTAACATTCTCTAGAAACTCTCTCGTATACTTCCTCTACTATTTtCCtCTGCTGATTATTCTAACTAACTTAATCTTTtCtAACTGACTTCTACTAATAACTTCtTGTAGTAGAGTGATTATTTTAACTaactcctttcaataacctctgccgctAACACGTTACACAAGTGT…	LLSITSAANTLHKCPYNFLCLVLTSSTNMYSFTAHTNTPTNLE	no hit	---	---	---	---
isogroup00005	yes	contig01600	AgCTCCCGGATTTCCAGGCTGTCCGTTACTACCGGGAGGTCCAGCAGGTCCAGGTGGTCCAGCCGGTCCAGGTTCTCCTGGAACaCTaGAAGAAaCAGCAGGTTTtCCTGGACTTCCTGGAGCTCCGGGTTGTCCTGGGTTTCCTGCAGGTCCTGGTGGTCCTTTAGGTCCTGGAGGTCCTTGTCCTGACTCGCTTGATGCGCTTCCTGGGTTACCATCTCTTCCTGCATCTCCTGGTGCACCTGGTAATCCTGGAGGTCCTGGTGGTCCAGCTGGACATGGTTTGCATGGAGGAATGCTGACTTCATTACATGGCTGGCTcGGTGGTTTGCCAGGGCTACCAGGAGCACCTTTAGCTCCAGGATTACCCGGTCGTCCTGGTTGTCCTGGTGTTCCGGC…	ISVVAILGAVTTLPMVYNYVHHVQRTMHSELNYCKISARDIWSEVNTMKISGNRTARQAGYEVSQGVEEANIGGCSACC	gi|268536336|ref|XP_002633303.1| C. briggsae CBR-COL-125 protein [Caenorhabditis briggsae]	IPR002486: Nematode cuticle collagen, N-terminal;	GO:0042302): structural constituent of cuticle;	---	---
isogroup00008	yes	contig01902	cagtggtaacaacgcatCCGGaCGCgggggACAACAaaGTTTAGAaaTGTATGCAACgTTGaGTGGTATGGTtGTTTATCATAAaGTGAATAGTGACACGTTtCTATTTTCAGTTGGAATTCTCCTTTGGGAGCATCGCTTTTCCAAGCTGTCTGCTTTATTCAACTTTCAAAGTCTACTATCTGTTTTACTGCTTCTCATTTGTACTTGTGCTTACGTCAGATCATTTGCTCCGAAATTAATTGATAGAAATAAGGAAGGGTTATTGGGAGTTTTCTGGAAACTGGCTAGAATCGGTGAACGCTTGAGTCCGTGGGTCGCGATTAGCTGTTTCTGTATGGGTTTTGTTGTTTTGTTTCTTTGATTAGCTCCATTTGGAATTCGTGAAGCTGCGATGTC…	FGIREAAMSGRVDESYYELKKRRPPKHGNCTGNNHFYVTRKSSISATLKRVEEMLHSKVNEVYIHGLGSSLNRAMVIALEVQKIFSDAVSLNLTTSTVNVTDDLFPLSDEFEMGVRNRPLSAIQIYICR	gi|194762990|ref|XP_001963617.1| GF20488 [Drosophila ananassae] gi|312097382|ref|XP_003148958.1| hypothetical protein LOAG_13403 [Loa loa]	IPR002775: DNA/RNA-binding protein Alba-like;	GO:0003676): nucleic acid binding;	---	---
isogroup00008	yes	contig01903	GAGTACTtGAACCTTTATATAAAAaTCATAACAATAAtGCAAtAACAAAaaaTAACCAATAGTTGGATTAAAGCAAGACCACATTCGGTAACTACAGAGCGTGAATTTGATACCAGACAATATATCGGATGCGcTGTTACTTAATAGACTGTTTTGAATAATGAGAACAAATAATATTCAATTCAAGCaCAAAaGAGAATCACTTATGTCAAAACTGTAAGACGGAATGAGTCATCAATACGCAGAATGAGTGTGGTAAATCATAGGTAAACTAAGACATTATTTCTACAGATCAAGagTGTTAAAGACACATAGATAGCAGGTGTAGCGGAGTTTGGGATTATGAGTTGAATGAAATATTATGTTTAGTAACTGTCCGGTTTTAGATAATGAAAGGGG…	XLNPEIGRKRTFGKRHVIHGIQWKARIPLWTCDSCNESASSTFNTLAYNINKCIKKMGTLLMGAVLGSVDTNPNMGKPLSLSKTGQLLNIIFHSTHN	no hit	---	---	---	---
isogroup00008	yes	contig01913	TAACAACGCATCCGACGCGGGGCATTTAACATTGTCAGTGTTGgTGTATGGCATCGTACTCGCAGTTCCTCACCAAAGAAAAGGAGAACGAACTGCGATCTATCGCAAAAGCGATTGTTGCGCCTGGAAAAGGCCTTCTCGCTGCCGATGAATCTACTGGCAGTATGCAGAAAAAATTGGGAAATCTCGGAATCGAGAATACTGAGGAAAATCGTCGACGATATAGACAGTTACTCTTTACTGGCAATCCTGACTTGAATAAATATATTTCTGCTGTGATCATGTTCGACGAGACATTCTATCAAAAAACCGATGACGGTACACGTTTTGTCGATGCCCTCAGAAAACAAAACATCATTCCTGGAATTAAAGTTGATAAAGGTACGGTTCCATTGGCTG…	MASYSQFLTKEKENELRSIAKAIVAPGKGLLAADESTGSMQKKLGNLGIENTEENRRRYRQLLFTGNPDLNKYISAVIMFDETFYQKTDDGTRFVDALRKQNIIPGIKVDKGTVPLAGTAGEVTTQGMDDLNSRCARYKKDGAQFAKWRCV	gi|314907317|gb|ADT61995.1| aldolase [Haemonchus contortus]	IPR000741: Fructose-bisphosphate aldolase, class-I; IPR013785: Aldolase-type TIM barrel;	GO:0003824): catalytic activity; GO:0004332): fructose-bisphosphate aldolase activity;	GO:0006096): glycolysis; GO:0008152): metabolic process;	---
isogroup00008	yes	contig01916	CAGTATCTCATAATCAGGTGGAGACtGTACGTTACTTAATAGAGCAAGGTTTGgaTCCGCTTGCTGTGGACAGTTTTGGAACAACGCCAATGTCGGAAGCGAAGCGAAAGAATTTCAAGGGTGTCATTAACGAGATAATCAGTGGAGTGGAACACCAAGAAAATCGAGGGGATCATTCCGTTACAGAGAGTAACACATGATTAACATCAATTATCTTGCTCAAAACCAGTTATATACTCATGGAGATAATTTATTAATAAGAGATATTAACAGGTGAATAACAAATATTCACTCTAAAATATCAGTAAGTTCCCGTTTGAACTTCGCAATAGTTGTTTTATTCATGTTGTTAGATCGTTGATGAGTTTATGGATCGCTATTGAAAAACTATTCTTTGTA…	LRLPCNLTVNMGDELCDNNATTMRYHFDKETMTCLPFKYTGCGGNANNFPDSFTCTRHCIPMDYHNCPANAPPMKREDGTYGCNDRVKCPKGSTCMKGFVIGLCCDNKEYEKYLNNAKPDCGHKKIVKDTSVEYSTPLFGKTCGHQFCPEK	gi|17562520|ref|NP_504351.1| Protein K11D12.7 [Caenorhabditis elegans]	IPR002223: Proteinase inhibitor I2, Kunitz metazoa; IPR020901: Proteinase inhibitor I2, Kunitz, conserved site;	GO:0004867): serine-type endopeptidase inhibitor activity;	---	---
isogroup00008	yes	contig01919	TGATTACCGTCAAACGATCTTTGATCCCAGgTCTACGGTCACACGCTATTGATTGATGGACATCAGTGCTTATCGTACTAGTGACAAATGTAACAATGATAATgATGAGCGGTGATAATCTGTCTGCTGTTCTTTTTGGTGTGAAAGATATACGTGTTGTACAAAGAGAAATTCCTAAGCCGAATTCTAATCAACTTCTAATAAGCGTCCATACGGTCGGGATCTGTGGCTCTGATGTGCACTATTGGACCCATGGTTCAATTGGGAAATACGTAGTAAAAGAACCAATGGTTCTTGGGCACGAAACTTCTGGTACTGTCGTTGGTATGGGATGTGaTGTAAGTGGATTCAAAGTTGGTGATCGAGTAGCACTAGAACCAGGGATCCCGTGTAGATGTT…	MIMMSGDNLSAVLFGVKDIRVVQREIPKPNSNQLLISVHTVGICGSDVHYWTHGSIGKYVVKEPMVLGHETSGTVVGMGCDVSGFKVGDRVALEPGIPCRCCDQCKNGRYNLCSAMKFFATPPVHGSLTRYVVLDADFCYKLPENVSFEEG	gi|17562876|ref|NP_505591.1| Protein R04B5.5 [Caenorhabditis elegans]	IPR002085: Alcohol dehydrogenase superfamily, zinc-containing; IPR002328: Alcohol dehydrogenase, zinc-containing, conserved site; IPR011032: GroES-like; IPR013154: Alcohol dehydrogenase GroES-like;	GO:0008270): zinc ion binding; GO:0016491): oxidoreductase activity;	GO:0055114): oxidation-reduction process;	---
isogroup00008	yes	contig01924	CTAAACTTCGGTACTATCGAGATGAACATTTCAACATTGCGCCTGTTCATTATCTACATTGGAAACGTTCGAACCATTGACCAACGCTGTTTCGTTGACCTTATTCCTGCCAGGGATTACACCATCAGGATAAATCCTCCTCAGCACCTCAGGTGGAACATCGGGTGGGGgCGGTTTTCCACCGAAAGGTTTTAGCCAGTCATGTTCAAGGGCTTGTGCAGCAGTCACTCTCTCGTCCTGATCAAATGCAAGCATAGGAATTAGGAAAGATGCAAATTGTCGTGCTTGCTCAAAAGGCCAGTCATATTTTTGACGAAGCACATCGAGGAGTGGCCACGGCTTCAACTGATGTATGTGAAGTAAGCGTCCTTGCTTATTGAAAAACTCTTTCCAGTGCTG…	YHVIRKLGWGHFSTVWLCWDTKDKRFVALKIVKSADHYTDAAQDEIKLLLAVREADPEDLGCQRVVQLLDEFSVSGVNGVHFCMVFEVLGCNLLKLIIRSNYQGLPLEQVRKITKQVLEGLRYLHEKSRIIHTDIKPENVLVTMSHEEIKL	gi|459683744|emb|CCU83308.1| Protein SPK-1, isoform d [Caenorhabditis elegans]	IPR000719: Protein kinase, catalytic domain; IPR002290: Serine/threonine-protein kinase domain; IPR008271: Serine/threonine-protein kinase, active site; IPR011009: Protein kinase-like domain; IPR017441: Protein kinase, ATP binding site; IPR017442: Serine/threonine-protein kinase-like domain;	GO:0004672): protein kinase activity; GO:0004674): protein serine/threonine kinase activity; GO:0005524): ATP binding; GO:0016772): transferase activity, transferring phosphorus-containing groups;	GO:0006468): protein phosphorylation;	---
isogroup00008	yes	contig01926	CCACATGTAAAGCCGTTCTCTTATCGTAGTCAGTCTCAACTAACTTGCTACCCGCAGcTTTCCAACATCGCAACTGCTCAATGTCACcGTATGCAGCCGCAAGACAGAGATCCACTCCAAGTTTATACTTCGGGATATCAATAACGCCACCCGCATTTCGAATCGCTACAACACATTTGATTGCTTTCGCTTTCACGGCACAAAGAAGAGGGTTATATCCGAAAAGATCCTTTGCATGGACGCTGACTCCAATGCTTAGCAGATACTGAACAGCATCGAGGTTTCCGTTTGATGCTGCCACATGAAGCGCCGTACGGAGGTTATAATCAGGATTTGAAAAATTCACACCTGATTCCTTGATACGTCTCAGAAATTCTGGCTTATTCATCTTCGCTGCAC…	NYDSIFRTCSNQYPFTVHDNLCRDVGLLRIFPSMSIESVRSFLLPPTKGVVLQTYGAGNMPQKRQDIIEAIKEAIGRGCLIVNCSQCLKGQVDVNYATGKILYDIGVIPGSDMTSEAAMTKLCYVLGKDEWDLSTKKMMLQSNLRGEMTVT	gi|308504705|ref|XP_003114536.1| hypothetical protein CRE_27369 [Caenorhabditis remanei]	IPR006034: Asparaginase/glutaminase;	---	GO:0006520): cellular amino acid metabolic process;	---
isogroup00008	yes	contig01927	CCTCCGATATCTGCAGTAGCAGCTTCTTGGATCTTGCGTTTAGATACTGCTGTTGATTTATCAATGTTCTTAAGAATGATTtCCTTGAGAATTTCAGAATTGCATTTGGGATCGAATGCGGCTTCAATATCGCGTCGAACGCGACTTCCAGGTGTTTGTGATAGATAAGAATCTACTCCGTTAGAACTCAACTCCGCTGTTTTTtCtGCTACATTAACAACTTTTTGAGATGGACCTGTGTACTCACCAGCTCTTGGTGGCCCAACATCGTAAACTGACGGTGGTAGTTGCACCGGAGGATACTGTGGCGGGAACTGCTGCGGATATTGTGACGGATACTGTGGTTGAGGGTATGAAGCGCTAGCATATGACGGAGAAGCACACCCAGATGAAGCGCAA…	VGPPRAGEYTGPSQKVVNVAEKTAELSSNGVDSYLSQTPGSRVRRDIEAAFDPKCNSEILKEIILKNIDKSTAVSKRKIQEAATADIG	gi|308507287|ref|XP_003115826.1| CRE-GRL-5 protein [Caenorhabditis remanei]	---	---	---	---
isogroup00008	yes	contig01928	cTTGAATGTTGATGTTCATTATAGCCAGAGGTTCCATATTAGGACTGTCAAATGCCGCAAGGGCAGCATTATCAAGTTtAATTGTACGATTTCCACGCATTAGTTTGTTGTTGAAATAAACGCATACCTCGGGAATGTAGAAATTTCCAGCAATGATCAATGCACCGACTAGATTCTCCATACCATCAGAACGAACTTCGGCCACAGGAATTTGACTCCCTGTAATGATGACGGGTTTTCCGAGATTTTCCATCATAAATGACAATGCACTTGCCGTATACGCCAAAGTATCAGTGCCATGTAGTACGACAAAACCGTCGTAATTATGATAAGCTTTTCTAATGTCAGTAGCGATTCGAATCCAATCGTCAAAAGTCAtATCACAAGAATCCAATAGCG…	LATTTISVPYTSEPQCIFESTTLIRECIQNLVHELHDAKITPHSINAPHTWPETRVLCLYTGGTIGMRSDDGVYSPKPGYLPEVLRTLPPLNDRLFIEKNFPSSAVKPYSLPPVRLMKKRVVYWIVEYDPLLDSCDMTFDDWIRIATDIRK	gi|193207372|ref|NP_001122863.1| Protein C27A7.5, isoform d [Caenorhabditis elegans]	IPR006034: Asparaginase/glutaminase;	---	GO:0006520): cellular amino acid metabolic process;	---
isogroup00008	yes	contig01933	ATGTCTCTGACAAGGCGCGTACTTGCTTTGTATTATTTTTtCTTATTCcTCTACTTCTGaCTTACATTTTTttGTTAGCGTATTGTTATATATGTAAaTGGGATTTTATTTGCTTGTTTATGCTTCGCATCTCGTGGTTAGGATTAATATTATGCTTCTATGTAAaTTTCTTGTTTTTCTGTCATGAAAGTTATTCAaTATTATAGGATAaTGAGGAGCGAGGTGAGCGGAGAaGTGCCGGAAGATTTGGCTGATGGTCTTTCTGTTGAAAAGCAGCAAGAGCAGCAATTAATGAACAAGCTTGCTGCGCAAGGTCGATTGCCCGCTCGCCCTGCaTCCTCATTTTTACAGAAGAAACTTCAGCAGAGgAAGTTTTTTGACTCCGGTGATTATGCAATG…	MRSEVSGEVPEDLADGLSVEKQQEQQLMNKLAAQGRLPARPASSFLQKKLQQRKFFDSGDYAMDKDRIKHTAPLGRPPHPMATSVAPTATCPILNITSIASPDQIVPDGETNLQIPRPDTVPQRKASIINPAVHCKLSPMPH	gi|17508185|ref|NP_492609.1| Protein ENSA-1 [Caenorhabditis elegans]	IPR006760: Endosulphine;	---	---	---
isogroup00008	yes	contig01938	GACTGATTGAAATTTATACAAAAACACCTTAAGTGGTAATTTAGTGAACAAGGCGAGAAaCGAAAACACTTGATCGAGGAGGACAAGGACAATAAGCAGCATCGTTTCCTGGTAGTCCTGGAGAACCAGGTTCACCGCGTGGCCCATCAGCTCCAGGTAATCCAGGCGATCCAGTCAATCCAATCAGTCCGATTATACCTCGTTCTCCACGTTCTCCATCGCTTCCTCGTTCTCCATTTCTTCCcGCCGTTCCAGGTGGTCCTGGAGGCCCAGGTTCTCCTGTTTCtCCTTTTCCACCAGTTCCATCTTGACCGCGCTCACCAGGTTGACCATCAGACCCTGGATTCCCTGCTGTTCCAGGATCTCCAGCTGTTCCTTGTGCTCCAGGTTGACCATCTT…	XAPAQNEGCIQCPAGPAGPAGPDGAAGEPGTSGRNGEPGLPGQDGQPGAQGTAGDPGTAGNPGSDGQPGERGQDGTGGKGETGEPGPPGPPGTAGRNGERGSDGERGERGIIGLIGLTGSPGLPGADGPRGEPGSPGLPGNDAAYCPCPPRSSVFVFALFTKLPLKVFLYKFQSV	no hit	---	---	---	---
isogroup00008	yes	contig01944	CTCTCTCCTGTgTCGTtcGTTCGTACGTACGTTCTACGTAAGtaGtAGTAGTtAcGTAACGTACTACTTACTTtACCgTTTTTTTACTTTTTttttttttttttttttttttttttccTTTAAATCTCTATTTTATATAAAAACCAATATCAGTGTCAAAATTCAAaCGATTTTGGTATCGCAGAGTGCGTTGAAATAAGTGCATCGATcctTACATGACTCACATGGTagACCATCGGTGTAAATTGGaCTGCCAAGTTtATTTGCGGGTCCCCATATTTGCAAACGAAGAGCAAAAaTGGTtcGTTATTTtCATTTtCTTCATAATGTGCATTTTGATCATAATTGCATATGTGATAAGCACATCCATGTTTGTTTGTCCCTCCATTTGCCATTTTT…	MLEIAFTLRTDGKMANGGTNKHGCAYHICNYDQNAHYEENENNEPFLLFVCKYGDPQINLAVQFTPMVYHVSHVRIDALISTPLRYQNRLNFDTDIGFYKNRDLKEKKKKKKKKKEKNGKEVVRYVTTTTYVERTYERTTQERX	no hit	---	---	---	---
isogroup00008	yes	contig01966	tcaaactgtagaggtgaggttgagtttctttagttataaaattaaacaaatatcctcaccatgtaacttttgattattataagtatcggtgcagtgaagcgttgacctcacatcatcaccatattcatgatgagagttattccatgtaattgaggaaataaatattcctcgaaaaggatgaaaatatcggactgttcaaatgtattctgtttttttcaaagCTAATAGCTAACGCAACGAATTTACCTCCAAGGAGATGATCCACATAAAGAGCACATCTTATTATTTTTGTTTTttGtATTTTCttGAAATTTTGTGATTGTTCGATTCAACGATGAAACAGGGATTGTTTCGtAGATTTCAGAAGCATTGAATCAAATAAAGTTTCATACAAAAAAG…	XPHSMTTKIVSRMQIRSIFRNILKFEMKTDEISIGHPRKKMVFIHTNFFDETLFDSXASEIYETIPVSSLNRTITKFQENTKNKNNKMALYVDHLLGGKFVALAISFEKXQNTFEQSDIFILFEEYXISSITWNNSHHEYGDDVRSTLHCTDTYNNQKLHGEDXLFNFITKETQPHLYSLX	no hit	---	---	---	---
isogroup00010	yes	contig02078	TATAATCTTTATAATGTGCGAAATAGATAGGTGACCAATACCTAGAGAATTTATTTGAGCTACAAGCCTTGGTAATTTACCACGTTATTTTTTGCACTTTAAAATGGCTTCTTAATATGGAATAATTTCGTATTTTCTACAGATATTACGTTTAACAAGTGATGAATAAATGGAAAAAGGAGGATATTAATAGTCCTTAGAAATTAGTTTAAGTTGGTAGTTGAGGTTAACTAGTATTCACATCCTTAATTCTAGGCTTCCCAATAAGCCACAACTCACGCCTCCCTGTCCAATTTACCCTCGGAGAATTTTATAGTTTGTCAAATTTTTCTTAACTGGAAGCTTTTTtCACACTAAACCTTGTAATTATGTTTTGATATATTTtGATTGCTAGGTGGA…	YILIARWIRIILSPRKKTSSSLGLHLLTTFRYFPILQNVVYTSRNLYTFRKLLIECR	no hit	---	---	---	---
isogroup00010	yes	contig02080	aaaaCAATTAATCAGTtATGCAATTCCTTAaGGTCAAATCGAATAATGAAGTATTGTCTTTAGaCAAAGTCGAAAaTTAAgAATTtAAATACtATTTTTCCTCAACTACATGAtAAAACTAATtCCTCTGGACTCTTACTATCCTCCTtgTGCATCAATTCATCAGTTTTTttAaCCAGATaCTTCACCGTTCAATACTAAGATGCCATTTTAGAATGAAGAAAAAAATATATTAAGGTTCTAAAGGTTAAACATATATTACATTTATCACTTAGATATTTCGTACATTATAAAAATTGAAACTTTAATAGGTTCAATCTTCAAGTCCATAGGAAAAGTAAATCTTTTGAACTCTAAGCATCATCCCTGTTGATCTATCAATCAGTTTCAAAGCTAAAA…	TKSKIKNLNTIFPQLHDKTNSSGLLLSSLCINSSVFLTRYFTVQY	no hit	---	---	---	---
isogroup00011	yes	contig02130	gCAACATCCGTTACACTGCTCGCTGTAAGTACTTCTAGCGGTTCGATTTGCTGCTACAGGCAGCTCTTTGATGGAGTACACACTGGACCATACATCTTTAGCGGAGCCCTTAAAAAGTGCaCTAAAATAAAAaCGATTCATAACCATAGCTGCCTTCATTTTATATTAGTGGTGCCGATATATGTGTGATAAGACATTtACCCTTTCCTTCTTAAAAAGATTCATGAACTCACCGTTATATGTTGCATGTAATTGCTGTTATTCAAATTTTTCGATGTGATGAGATTGAGGGAATCGCCACAATTTGTAAAATAGACATACACACATATCCATATGTAACAAAAGTTTTATCACTGTAGTTTATTTCACAGCGAAACTCCATGTTTTtGTTTCTGATAG…	LFKGSAKDVWSSVYSIKELPVAANRTARSTYSEQCNGCC	gi|308470423|ref|XP_003097445.1| CRE-DPY-4 protein [Caenorhabditis remanei]	---	---	---	---
isogroup00011	yes	contig02133	CTGACCGAACGCTATCAGAAATATATCAACATTGCTAGCATATCAGAGAAGAAAGAGTTTCTCTTATTGCTATACAACTATAAAAAGGATGCAGATAAAATGTTTCTCACGACAAATGGCATAGAAAGTTAATATTCATGATTTAAAAGGTGATTCTAATTCCATAAAAAAATGTATTTGTTTTTCTCGGGACGTGATTAATTTGAAAAATAGATTCAAAAAGTTTTACTATTTGGAAAACATTGAGTAATCGAATCACGGATTGTCTCCATACATGATGGATTAATGTGACGAAGTATCAGAATAATATCAATAAAACATATGTACGTTgaaaGGTCATCTATCGTAGTCGAAAGAAAACCTCATAAACTCATAGCTGTTTCGTAAATAGAGTCGGCT…	YFVTLIHHVWRQSVIRLLNVFQIVKLFESIFQINHVPRKTNTFFYGIRITF	no hit	---	---	---	---
isogroup00012	yes	contig02163	GACAAACATTTAttGCTGAACACATTGGATGTATCAGAAAGCGTttCGCTTATTGGAaaTCTAATGAGCGAAGCGAGAAACGAAGACGTttGAACGAGGtggCACGGGACAAATTAGGGccaaGGCaATTCGGCTAACCCTTGGGgaGTCcGGGgTCCTCCTGGttCACCAGGCTGTCCATCGCTTCCAGGTTGTCCAGGAGCTCCAGGTTGTCCGGCTGGTCCAGGTtGACCAaTTGCTCCTGGCTGTCCAGGTTGTCCTGGGCTTCcAGCTTtACCGGgTGCTCCAGCCGCTCCAGCGGgTCCAGGAGCTCCAGGGTTCCTTtGAACTTGTTCCACTCTCACCAGGCTGACCAGGTTGTCCATCAGATCCTGGgTTtCCAGATGCTCCAGCATCTCC…	XYAPINCPSYDGGCIKCPPGPPGPAGPAGAPGNPGPDGNPGQPGSSGQGGQPGPPGPPGDAGASGNPGSDGQPGQPGGVEQVQRNPGAPGPAGAAGAPGKAGSPGQPGQPGAIGQPGPAGQPGAPGQPGSDGQPGEPGGPPDSPRVSRIALALICPVPPRSNVFVFASLIRFPISETLSDTSNVFSNKCLS	no hit	IPR008160: Collagen triple helix repeat;	---	---	---
isogroup00012	yes	contig02177	CCCTGGACAACCTGGAAGCGATGGACAGCCTGGTGAACCAGGAGGACCCGGACTCCCAGGTAGCGATGCTGCCTATTGTCCGTGCCCACCTCGTTCAAACGTCTACGTTTCTCGCTTCGCTCATTAAAaGGCAGAACAACATAACCTTTTtCCTTATATTCAATTATTGTATAGCCTGTTCTGTTTAAAGGCTATCAAAAAAAAGGaTAAATCATTGAGTTTAAAAGTTTTTTTtCGTTATATCAATGTCATTGATTGACTACCAGTCATGAGTACTGTACATGTTAGCATCATGATGGAAAGAAACAAATCACATAGTTGCGTCAAAATTACTTTTTATATGGCACTGTTTGTACCTACAGATGAATGCACAACGGACGCATAAACAGAATTCACCGG…	PLNRTGYTIIEYKEKGYVVLPFNERSEKRRRLNEVGTDNRQHRYLGVRVLLVHQAVHRFQVVQG	no hit	---	---	---	---
isogroup00014	yes	contig02274	CTACTCCCTGTGTGTCCgTTcGGTCtAGttCTCTttAGttttttttTTTTTTTTTTTTTTaGAACTTCACAGTTCATTATTTAAACATTAAGCACAAAATTTTGTTTTGAACGTGATTTTTCTTGTTCTTCGGGAGGGTCGTACATATGCAATGTACTGTATCCTAAACTGGTTTCACTTTCCTGTTCTtCTTCTATCTGAACTCGTTTGCCTTTTTTCGTCTTCTTACCATCGCGTTTCTTCTTCCACTTTCTTATGCGTGGGATGAAGGGCACCAGCAGCACAACAGCGACGACAGCGATCAGAAGTGCTACCATTACCGATAGCAAAACATACCAGCTATAAAATACCACGACATAAGGTAAAATTTAATAACCAATATAAACCTACTAAGACTAA…	XINLFLCMKRELGLPAVREGNRVVVVTPTRLVLSFLMLFTFGNKVLTRCPTNFSTVEEISVLEASLSLSRFILVIKFYLMSWYFIAGIFAIGNGSTSDRCRRCCAAGALHPTHKKVEEETDGKKTKKGKRVQIEEEQESETSLGYSTLHMYDPPEEQEKSRSKQNFVLNXLNNELEVLKKKKKKKLKRTRPNGHTGSX	no hit	---	---	---	---
isogroup00014	yes	contig02277	TTTTCTTATGCGTGGGATGAAGGGCACCAGCAGCACAACAGCGACGACAGCGATCAGAAGTGTTACCATTCCCGATAGCAAAATATACCAACTATAAAATACCAGGGCATAAGGTAAAAtcaaTAACCAATATAAACCTACTAAGAATAAGACTAGCTTACTAAGAGCGTTATCTCCTCGACTGTCGAGGAATTAGTAGGATATCTTGCCTGTATTTTGTTACAAAATGCGAATAGCATTCAGAAAGATAAAACTAACCGGGTAGGCGTCACCACTaCAaCTTTGTTACCCTCACGCACTGCAGGTAAACCCAATTGCCGTTTCaTACAAAGGAATAAATTGaTTGCCGTTtCACTTTCTGGATGTGAAGATCTaGAGAAACCGCCTACTTCAAATTTT…	XIYCSWKYQCVPLRDSDITRIICICSEDYCNEKKRMMTMLTTTNELKKFEVGGFSRSSHPESETAINLFLCMKRQLGLPAVREGNKV	no hit	---	---	---	---
isogroup00025	yes	contig02634	CACAGTGAAaTCCTTTATCATGTTTTCATATAGTAATCTCAAAAATCCAGATAATCAATAAACATTTTCAAATTGTTCACATCTGTCGTACATGCAACTTTATCCTCATTCATTTCTTGACTCCAAGATTTTTAAGAAGCTTCACAAATTGTCGTCAAACTTTCTTTTTCACAACAGCATTTGAATGCAACGATTTTGATCTGTTCTTCCAAAGAAATGATTCTGGTTCGATCGCGTAGGTGGCGTTCACCTCTTCGATATCTCCTATTCCAAAAACTTTCCATTGTGTTGATGCGATATCGACTAGACGAATATCTTTATAACTCATTTGTCCAAATgAAACCGCATAATCTGAACAGCAAGCGGATGTTGATGTTTTCGCATGACTATGGCTGGCGT…	HVMKIERHAPESTLFFLRCLIMIHPEAKKAANFVAAIRDTYGKVCNQTIYFTHSKELQRKVADQFFVVVDTPLNAFHWNYYKDALVTTSEVPAHWTYIGDEQGILVIGNLRKLVRSYNHRNAIMFGRIFTQKSIISYIFPFLQHERMSVQS	gi|71992249|ref|NP_499361.3| Protein W09D10.5 [Caenorhabditis elegans]	---	---	---	---
isogroup00025	yes	contig02636	aCGTTTAATAATTTTtATTTCGAAATTTCGATTATCAACAGAAGAGATGTAACATCAGTGTACGAACAATAAATCACAACAACGTATAAAAGACAAAAATCAAATGAGATGTTTTGCATCGAAATAGCATACGAGAAAATCATATTCCCCGCATGAATAATCATAATCATAATTAGTCCAAATACAAACAATGATACAACAAGTACTATTACATGCCAGCATGAGAAGAAAGAACAACCGCTTTTCCACAATACCACTAAAAATAAGACATTATATGTAATAACCACATACATGACTATAATAAGGGTTTGTAGGAAACTACTTGATCATAACTATGAACGTAGAAATATTCCAAACCACGCGTCAATCAGCAGAAATCGTGAATAATAAACCTATTAC…	FYSQLETAQIRNDMLENELSKELENGRLFRILSKINTIVERPEHNMDPSWSETGDRFLIKLFRDYVFHQVTESGKPWMDMAHIVQCLNKLDAGVSEKVQLVSRDGYNFIVVSYGDLRRCLEAAFRELSTTPSVIP	gi|402590578|gb|EJW84508.1| hypothetical protein WUBG_04581 [Wuchereria bancrofti]	---	---	---	---
isogroup00031	no	contig02774	TATAAACATTTGTATTACGAAATACTTTTGTAAATTCAAACTCACAGAAGAGGAAAATGAGGAAAAAagAAAaGAaGACCCAACGAATGTTAACTGACAAACCGAACACGTCGTAAATCAGAATGTGATTACGGTACGATTGCACACAATGTGATAAAATCGACGACATAATGACGATGTTGCTCTGTTCCATTAATAAAAATCAATTAATTTATTCCTAATGTCGTCAATTTATAAGCACTTTGTGTAATCGCAGTGTAAATATTAAATATTTTTCTTCTGACGCTCCTTATTtATAATAACATCAAGCGACAGCTTTTTATATTAAACGCTTTTTTTTttCTtCCcAACAAAAaGAAAAAaaTaGGgAAaCGaTGCTTAGGACATTTGAATCTGTAA…	XNNASDSKATKHSEADVVSKTIKPSESSKSGADANQNIIKLVEEKVLQIQMPKHRFPIFFFLLGRKKKAFNXKKLSLDVIINKERQKKKFNIYTAITQSAYKXDDIRNKLIDFXLMEQSNIVIMSSILSHCVQSYRNHILIYDVFGLSVNIRWVFFSFFLIFLFCEFEFTKVFRNTNVYX	no hit	---	---	---	---
isogroup00032	yes	contig02812	GACTTCGTtATTGCGCAGCTCCGATGTCTTATGAAATGGGATCAACAAaGGATGATACCAATAaCTGTCAATCCGGAAaTCCCGATCACGGAAAGCATTCCACAAACACCATATTCCCTTCTTCGTCAGCAGTTTTCGTCGAGAAATCAATTTTGGAGACAGATAACTATGGCTTTCCTCTCAGTATTTTCATAAACGGTAACTTATTCTATCCATATGTTTCGCTTTCATATTTGGATATGATACAATCGGATTTGGTTCGTGGATTTACAATTGGAGCTACAAATGCGCTCTTCGTCACTAAAAGAGACCATATTGATGTTATTGTCACAATTGATGATCAGAATTGCGGGCAGATTGATTTCATAGACAATAATTtGAAGCGAGAACTAACACTGA…	NCQSGNPDHGKHSTNTIFPSSSAVFVEKSILETDNYGFPLSIFINGNLFYPYVSLSYLDMIQSDLVRGFTIGATNALFVTKRDHIDVIVTIDDQNCGQIDFIDNNLKRELTLTSADLRFVDYVIKNIEENRRSNAVFEGNDEWLRMQMQEY	gi|402581352|gb|EJW75300.1| hypothetical protein WUBG_13791, partial [Wuchereria bancrofti]	IPR018307: Late secretory pathway protein AVL9;	---	---	---
isogroup00044	yes	contig03074	TTCCTATATGCTTCAACAAGATTTTGCCACTGTTCTTCAGTCACTTCTTTAAAATATGGAGCAAATGAATCCATAGACTTTAAATATTCTTCTTCGGTTATGAGTGCCTTATTCTCATCAGCATCCGCCGGCAATGAGCTATTGAAAGCAAAGCCCGTGTCACCCAAATAGTACGGTAGCCAGAATGTTCCTTCGTCATTCACCGTACCCATTACGGCGGGAACTTTTTTGAATTTTCCTTCCTCTATTATATCGCGAACATTTCCGTTAAAGAATACTTTATCCTCGTCAACAGGCACAAATGGGAATGACATTGGTGGCTCCAGATAGAACATCGCACCACCAGCATTCAGTATGTCATCCGCTGATTTCGATTTCAAACATTCTAAGACAGCTGAA…	ALTNLWATRSPETLKKVSFEFAKNLSCVDIEDPSAVLECLKSKSADDILNAGGAMFYLEPPMSFPFVPVDEDKVFFNGNVRDIIEEGKFKKVPAVMGTVNDEGTFWLPYYLGDTGFAFNSSLPADADENKALITEEEYLKSMDSFAPYFKE	gi|44935068|gb|AAS49410.1| secreted acetylcholinesterase [Dictyocaulus viviparus]	IPR002018: Carboxylesterase, type B;	---	---	---
isogroup00046	no	contig03106	CTGATAGAAGATGTTCATTTATGAGGTCAATTCATGAATACTTAAGGAAATTTCTGTAACTCATTTGACGAAGCCAATAAGCTCTCATGTTACCGTGTCTTTTGTTTTtAACAATTCTATGTGTAATTTATACAATTCCTACAATATTTATACTAATTTTCTTCTGGAACAAGCCTGAAGAAGATGTGCTTGGTTTAGTGACCAGGCAAAAACAATGTTATGCGTGAGGCTTTTAACTAAGCATTTCGCATATTCTAACGATTATCTAGCACTCATTTTCGTTACTATAAGCTTTTCATTAATATACATATACATACATTAAATTATATATAAAAGGAATAGGCGGTGTACATCTTAAATAACCACCGAATGGAAAGTCTTCGCATGGCCGCACGCTTT…	SSMKMSLYVDRIDSMQNERLHIRATNLLPHCVYKLVLR*MNLK*KTSNKFSVRRRQE*LHLSI*IK*VLFS*YQESIEAQSGLYSVLKHNYGTHMSYAVYKADFTGEIDVPTTKPLRGSYSEADAMGLFKSVRPCEDFPFGGYLRCTPPIP	gi|341883740|gb|EGT39675.1| hypothetical protein CAEBREN_29304 [Caenorhabditis brenneri]	IPR006862: Acyl-CoA thioester hydrolase/bile acid-CoA amino acid N-acetyltransferase;	GO:0016290): palmitoyl-CoA hydrolase activity;	GO:0006629): lipid metabolic process;	---
isogroup00048	yes	contig03150	GGCTTTGGTTTTCAAACTTGATCATATACAACCAGGTCCATCCTGTTACCcATATGGAGGTTTCGTTGTTGGAAAGCAAAAaGTAAACATGTGGTAAACAAAGTTCATAGATTTTTCATGCATTTTATCTTGCACTCTTTGAAGTTCATGCTGCCATTAAATCATGAAAAGACGGCGGATCTTAAACCGATAAATGCTGACCAGGTGGGAAGGGTACAAAACCATTGGAGGACCTGACGCTtAGTTACTTTACAAAAGAAAGGATGAGAACTAACCTACGAAGCATAGTGTTTTGTGGAATgAACTGTATTCAAAATACGACGGAGACGGGACGGCTCTTCTTTTCTTACCTCCTTGAACTATTCGACGTCCGACAAAACATTCAACAGCATGCCGGCA…	XALVFKLDHIQPGPSCYPYGGFVVGKQKXKHVVNKVHRFFMHFILHSLKFMLPLNHEKTADLKPINAXPGGKGTKPLEDLTLSYFTKERMRTNLRSIVFCGMNCIQNTTETGRLFFSYLLELFDVRQNIQQHAGSLGSPTQLTYI	no hit	---	---	---	---
isogroup00048	yes	contig03152	TAACAaCGCATCCGACCACAaGGGaTtGAtCAACGCCAACAATTAtCTtATTtAtCTtATtCAGATATTATTTTTGCGAATACTTTTGGGAAAGTTGGAACGATGGATGATTCTTCGTCTGCGCGTAACAGTTTTTtCAACGTTATCATCACTGACGAATTGATGAATATTACATATTGAAATTATGAGAATTTCATTgCATATACTCTACTCCTACCACAACaCTAAAATAAAAAAAaTTAaCATTAACGCTACAGGTGGACACTTATGGGTTCTACAAATTGGTTtGAAATTtCCTATTGATACAAGCTTTTCTAGATCGATGATCAACACGCTAAAAATGATTTCAAATATAATTCCcATAATTTTTGAAGACAATTGTAAAACATCACTTGTCAT…	MTSDVLQLSSKIMGIIFEIIFSVLIIDLEKLVSIGNFKPICRTHKCPPVAVNVNFFYFSVVVGVEYMNEILIISICNIHQFVSDDNVEKTVTPDEESSIVPTFPKVFAKKYLNKINKIIVGVDQSLVVGCVVX	no hit	---	---	---	---
isogroup00049	yes	contig03173	CCAAGCATGTAACATATGAGAATGTTGAACGTTGGCTGAAAGAACTCCGTGACCATGCTGACCAAAATATTGTGATAATGTTGGTAGGGAACAAAAGTGATCTCCGTCATCTTAGAGCTGTTCCCACCGATGAAGCGAAGATCTATGCAGAGAAGAATCAACTGTCATTTATTGAAACTTCTGCTCTAGACAGCACCAATGTAGAAGCAGCATTCACCAACATTTTAACCGAAATTTACAAGAGTGTGTCAAATAAGCACGTTGGTTCGGATCGTATGGTCGTTTCATTGCCTTCATCTGGAGTCGATATCACGTCGTCAACCAACGAGAGTCAAAGGAAACTCTGTTGTTCGTTGTGATGAGCGCAAATCTCACCTACAGCCTTAAGGCTCTGTGTCC…	KHVTYENVERWLKELRDHADQNIVIMLVGNKSDLRHLRAVPTDEAKIYAEKNQLSFIETSALDSTNVEAAFTNILTEIYKSVSNKHVGSDRMVVSLPSSGVDITSSTNESQRKLCCSL	gi|341883094|gb|EGT39029.1| hypothetical protein CAEBREN_12928 [Caenorhabditis brenneri]	IPR001806: Ras GTPase; IPR003577: Ras small GTPase, Ras type; IPR003579: Ras small GTPase, Rab type; IPR005225: Small GTP-binding protein domain; IPR013753: Ras; IPR020851: Small GTPase;	GO:0005525): GTP binding;	GO:0007264): small GTPase mediated signal transduction; GO:0015031): protein transport;	GO:0005622): intracellular;
isogroup00050	yes	contig03196	tactttttnttttttttttttttaGAAAAaTAACGCTTTATTGTAgTCAGAAGAATTTTGAAAAAaGTCAATTTTATGCATATCAATAGTGATCTAAGACCTATAATGAGCATAAGCTCTAttcGCTTCACATGTTTTATGCAGTTCCCGTTTCGCTTGTATCGTAAAACCTTCGTTCCGACTAGCCGACAACAACTCGTTGGCGAGGATGTCCTTTAAATGCATTTCACCATGAGCAGCCTTTTGTCGACAGATTTCGCGCATCATTTTCATTGCACGGAACTCCGCTTCAGCTTCTTCGATGGGAAATGGGACTTGATATACTGTGCCACCTCGGACTACGCCTTGCAATTTCATGAGAGGGCTACAATTTTTTATAGCTTTCCTTGCAATAACGAA…	AVNMTSRWVQLLLVRSFSNSRTTESRYDPRVFREPITNIEKIHQPLDENDERNFLFLKAMKSDETPVFYRDHTVDKLIRVFMKCGKKELCKKHVYAALEIIKSRQYKAWRKADEHEKKTIELDPFVIARKAIKNCSPLMKLQGVVRGGTVY	gi|115534488|ref|NP_502782.2| Protein MRPS-7 [Caenorhabditis elegans]	IPR000235: Ribosomal protein S7; IPR023798: Ribosomal protein S7 domain;	GO:0003735): structural constituent of ribosome;	GO:0006412): translation;	GO:0005622): intracellular; GO:0005840): ribosome;
isogroup00055	yes	contig03276	TTTAATAATTTGTAATCATGATAAAAAAGTCGAACAATTATTTCCATAAGATATGGGCTATTACGTAATCGTTGCTCTAGAAAAACGCGAGTTTCAGACAGTACAGTGCTGTGAGCTGTACGACCAGAACTGAGAGACGTTGCAATGTAATCGATAGAGGACTCTGATACATTCTGTGATTTAAGTAATGGGATGAGATCAGTCAACAATGTTTTGCTAGGATCACTTGAATATCTAATGAAATGATAGTTCTTGTAATAACTGTTCATTTTACATCGCCAATTTTGCGGAAAAACGTGAAGATCTTCGGCTGTCATTTTCGGTTCCAAAATATATTTATCTTCAAACGCATAACGTAAAGCTCGATTATATTCTTCTTCGAGGAAGCACGTCATATTT…	RFEPLSKEEIAKAAESYLAQDKTVMLGSKGYDNVRLLKRKNSDILPNRTFIGSSAAEMCESGLGNCLRPFARIQPLIVTAPKYRLLSCMVQKTMSTVMSAILCFLIREKEFMEAGRSILREYPDIRLCGGRNEFHSMDKMRETYHLSNDDL	gi|308490450|ref|XP_003107417.1| hypothetical protein CRE_14059 [Caenorhabditis remanei]	IPR005331: Sulfotransferase; IPR007669: Protein of unknown function DUF595;	GO:0008146): sulfotransferase activity;	---	GO:0016021): integral to membrane;
isogroup00056	yes	contig03305	TTGCGAATTATATAATATTTATTCATGTGGTGCTCAGGTCAAACATCCAATTTATTGCTTTTATCTTATAAAATAACAAaTAGTGGTCTAGTAGGATACTTTTTCTTATTTTTGCTGTCTCTAGAATCAGGATAAGGATTGACATAATTTATTTCCTTATGGAAATGACCTTCTCTTTGTCTTGGTGTTGCAATGGAGGTGTTTAAATTGGAGTGTTCTACACAACGATTTGAAGAAACTAGTTTGCTTCCCAGATACTGCTGCTCACCAACCAAATTACCCTGGTACCAATTtACCAATCCTTAAGAGATATAATACTTCGTTAGCCTCGGgTCCCAGGTATACGGCTTCAATACCTTGTCAATGTGGCTACTCCTTCCTACCTAGTAACGCATTTCT…	MEVFKLECSTQRFEETSLLPDTAAHQPNYPGTNLPILKRYNTSLASGPRYTASIPCQCGYSFLPSNAFLLMYSTLEKPNTNKNCEGNFSFSKGNFFVKFLILLVVFLMEVQKXD	no hit	---	---	---	---
isogroup00056	yes	contig03311	ATAGGTAGTTGCCAAGCTTTGTTCCACATTTATGACAGAAAATCTAAGTAATTTTATTATTGTTACACTGATTAATGAACTACGAAGCTAAACCTCAATCTTTGTAATGTAAAATGAAAATAAGAAAACAATGATTAAAAATTAGTATAAAGAAACATGAAAGTGCAATGGCACGGCAAACTGGTACAATAGTAATTTAGTTAAGATAAATAGCACTGACTTAGTAAAGAGTGGTCAACTCAAGTCACTGTATAGAGCAGACTCGCATTCAACCAACTTATAATATTTCATTGAATACGAATGCGTAGGTACATCTTTCCAAAAGGAATTGATCAACGTCAAAGCTTATCTCATCTTATGTTAAGTCGAAACATAGAACAAAGCAATATGTTTTGACAA…	NKAICFDKKHTRCQGKVRHNIDLPTFPLKSDTFIHFIGSTI	no hit	---	---	---	---
isogroup00060	yes	contig03384	CGgTGATCGTGTACCGTTATGCTGATGAGAATTGTGTTATTCGGCAATCCACGAGCAGTCTTACAGAGCAAACGAATGGCTTCCTTACTTATCAATGATAACAAATACGCTTTCCTGAAAGAACTCGGGCTCAAaGAAAaTAATTGCGGTGTTTTCCATGGCAAaTGGATAGCTAATGGTTCAGTTGTGCAGTCAATTTGTCCAGCCAATGATAAaCCAATTGCTAaTGTGcaaTaTGGAACCGTTCAGGACTACGAGATGGTTaTCAAGGAAGCACGTAATGCTTATGAGCATTGGTGTGAGGTGCCAGCTCCACGACGTGGTGAGATAGTTCGTCAAATTGGAGAAaGATTACGTTCTCAACTAAAAATTTGGGTAAACTAGTATCTTtGGAAATGG…	TVMLMRIVLFGNPRAVLQSKRMASLLINDNKYAFLKELGLKENNCGVFHGKWIANGSVVQSICPANDKPIANVQYGTVQDYEMVIKEARNAYEHWCEVPAPRRGEIVRQIGERLRSQLKLGKLVSLEMGKIIAEGVGEVQEYVDICDYATG	gi|321455305|gb|EFX66442.1| hypothetical protein DAPPUDRAFT_302712 [Daphnia pulex] gi|355691556|gb|EHH26741.1| hypothetical protein EGK_16795 [Macaca mulatta] gi|395510582|ref|XP_003759553.1| PREDICTED: alpha-aminoadipic semialdehyde dehydrogenase isoform 1 [Sarcophilus harrisii]	IPR015590: Aldehyde dehydrogenase domain; IPR016161: Aldehyde/histidinol dehydrogenase; IPR016162: Aldehyde dehydrogenase, N-terminal;	GO:0016491): oxidoreductase activity;	GO:0008152): metabolic process; GO:0055114): oxidation-reduction process;	---
isogroup00075	yes	contig03640	GAaCTAGATGAGCCTATATGAAcTCCAAaTCGAGTTtAttGTTTTtATCtCAGTTGCAATAAACAGACGTGTATAGTACTTTTCATGCTTTGTAACGGCTCCTTAAAAgAGACCACTTGTATTCTTCTTCCCcTATGGTGTTAAAAACaCCTCCCGAATATGAGGAAATtATCtACAAATTATAtACAtAATATTtCTGGAACATTGTTTAATGATATATCTCAAaTATTGTTCTGCACGGCTGCAACAACACTaCTtCGAAAATCAATAAGGGTGTACAtGAGCcGGCGCAAAaaTCTTGTTTTtGTGTTCCcAGGTCTAAGTTGAAATTAGTACAAtaCAAaTATTTATTATTtATTAACAaCTACTTGTAaTTGCCCCAAcGAAAAGtAGTAATTG…	VTATPFWGVDVHAVPARHLANTRAVMSKLNDEQRKELLSPLLDQGWKMVDGRDAIKKQFQFKNFNQAFSFMTRVALKAEKMDHHPEWFNVYN	gi|402580211|gb|EJW74161.1| hypothetical protein WUBG_14933, partial [Wuchereria bancrofti]	IPR001533: Transcriptional coactivator/pterin dehydratase;	GO:0008124): 4-alpha-hydroxytetrahydrobiopterin dehydratase activity;	GO:0006729): tetrahydrobiopterin biosynthetic process;	---
isogroup00075	yes	contig03642	GGTGAGTGTTTGACACTGGAGGTAAGCACGACTTTTCGATAAGCATTCTCGATTATTtttGCATATGTCATAGTAGATGAGGAaGAAAAAaGCAGATTGATTGATGAAAGTCTATTCTAGAACGTTGCGTCGTAGTACTTATTCACTGGTTATCGCGTAGACAACACCTGAGTACTTGATATAACTTATGATTTTtCTTGAGTATTTCTTGAAAaGTGTAATTtAcTATGTAATAGTAATTTTATGAACATGTCCGTAGTTCTTTATATAATCAATTCATATAGATTTTATAACATACAAGGATTGTCGTGAATAATACTCGTCATATTTTTTTtCGTAGGTCGACATTGTTCTAAGCACTCATGATTGCAACGGTCTATCGCAGAAGGACATTACACT…	NRLSSINLLFSSSSTMTYAKIIENAYRKVVLTSSVKHSP	no hit	---	---	---	---
isogroup00078	yes	contig03696	GATGTATATTTCCTGTGGTTGAATATGAGTGTCATAATACGTTTGTGTCGGACTCTCAGTGGTAGTAATGGTTTACGTCGTGCAAATAAGAAGCGGTCTTACTCATGTGTTACTCGCGGTCTTGATGTCGCGGTAATTGGCGCTCCCAATGTCGGCAAATCATTGCTTACAAACCAGCTGGTTCGAGCTGCTGTTtCTTCAGTAAGTAGTAAGATGGATACTACAACTAAGAACGTAAATGCTATCCTAACAGAAGACAATATCCAGTTGATTTTGGTCGATAGTCCTGGAACTGTAAGTCAGCGACACGTTAAAaCTATGTCTCAAAACGGTAATAAGGTTTTAACAGAGCCTGAGAATGCTATTCAGAAGGCAGAACACATCCTTGTtGTACAGGAT…	LNMSVIIRLCRTLSGSNGLRRANKKRSYSCVTRGLDVAVIGAPNVGKSLLTNQLVRAAVSSVSSKMDTTTKNVNAILTEDNIQLILVDSPGTVSQRHVKTMSQNGNKVLTEPENAIQKAEHILVVQDATATGDYIHHRVMHLLHRYSHVSS	gi|256016489|emb|CAR63540.1| putative Uncharacterized GTP-binding protein [Angiostrongylus cantonensis]	IPR002917: GTP-binding domain, HSR1-related; IPR005225: Small GTP-binding protein domain;	GO:0005525): GTP binding;	---	GO:0005622): intracellular;
isogroup00084	yes	contig03787	TTTTtCTGTTAGGAATATTACAGAAGTATTGAGAACAAAATCAGGATCACGAGTCAGTATGCTTAGTATTTGCACATAATCAAAGCAATTTTACAATTCAAATTGaGGAAAAACCGCGTTAAATCTAGAATGGCGACAGTTCTTAGAATTAAAGTGGATTATGGTAGGAATACGGCACATTCTACTCATAATTTATAAATATTCACGTCAATAGAGTTGTGAACTAAAAACAAaCAGGGAGGAATATTACGTTGATGCACATCGATAAATGTGATTTCAATAAACGGCTTGGAGCTATAATTTAGCTACTATCTGGCGCAAAACAAAGAACAATATTGTAATGTACGACCGATATTCAAGCGAAAATAACCGCTATATACAATTCATAGTTATAGGTAT…	TAWSYNLATIWRKTKNNIVMYDRYSSENNRYIQFIVIGMIRRIFCTI	no hit	---	---	---	---
isogroup00084	yes	contig03791	AAATCAATCGATTTAAAACTAGTAACCTGCATGAATTCCAAGCAGTAGCAAGTCAACCATTAGGTAAATAGCGACTTGCTGTGTCATATTGTACAAAAAaTTCTACGTATCATACCTATAACTTTGAATTGTATATAGCGGTTATTTTCGCTTGAATATCGGTCGTACATTACAATATTGTTCCTTGTTTTGCGCTAGATAGTAGCTAAATTATAGCTCCAAGCCGTTTATTGAAATCACATTTATTGATGTGCATCAACGTAATATTCTTCCCTGTTTGTTTTtAGTTCACAACTCTATTGACGTGAATATTTATCAATTATGAGTAGAATGTGCCGTATTCCTACCATAATCCACTTTAATTCTAAGAACTGTCGCCATTCTAGATTTAACGCGGCT…	YLHIIKAILQFKLRKSRVKSRMATVLRIKVDYGRNTAHSTHN	no hit	---	---	---	---
isogroup00091	yes	contig03911	CTCAAaTATTGTGATGTTGTGATACTATGCCGCAGAAAaCTTATAAaTGtGACAGTTTGAAATCTAGATAATCGAATGTATtAACTTACACTGATAAATTCAGAAAGAAAATGGTaCtAATCTTCTCCGTGGAATACAATTCTAAATCCAATGACTAAATACGTAATTTACGGAGATAAATTCAAGAAAATTCAAAATCCTAGCTaCCGTTTGAAaaTTGTGTttttttttGGAACGGAATGAAACCTTCTAGGTATTAGTGAGAATACCAACATAATAAAGTGCGGCAAATAAaCGGCAAATTGATAGTGCACGCAATTATATAAAAGCTGAAAACCAGAGCAATAGAAAAaGAGCATGTACTTCACATGGTTCACTGTATCTCTGACAAAAACATTT…	DIAKRYAITSNVFVRDTVNHVKYMLFFYCSGFQLLYNCVHYQFAVYLPHFIMLVFSLIPRRFHSVPKKNTIFKR	no hit	---	---	---	---
isogroup00092	yes	contig03919	tttttttttgCAGTTTTGGgCATTGTTTTTAACTGCTGGTTTGGTATCATCCCTATTTGGCATTGCTCACAAAGCAGTATTGAAATCACCGATTCGAGCTGTTGGAGCGGTATCAATATCTACTTTTATTTGCTATATTTAAGAAGATCGAGAATTACTTCAATATTTCAAAGAGTAGATTTAGCTCAATGGGTATAAATGCTTGTACAGCTGAAGAAGAAATTATCTATTATATGATATTCTCTCTCTGGTTAGCACAAAGACATCATTGCAATATTTATTTATCTGTAATATTGAGTTTACCTATTTTGGAAACTTATATTAATTTACATTTAAATCGGTGAAGCATCGTATGAGAAGAAGAAGCAAGTAAATGTAAAACACAAGTATTAGGTTTTA…	XFFLQFWALFLTAGLVSSLFGIAHKAVLKSPIRAVGADQYLLLFAIFKKIENYFNISKSRFSSMGINACTAEEEIIYYMIFSLWLAQRHHCNIYLSVILSLPILETYIN	no hit	---	---	---	---
isogroup00094	yes	contig03955	CACTTCGTCCTtAATGCATACgCGATTgTTGGCACGTAGTCTCGGTAACGTATCGGTATCATgTGGGGACCGAGAAGAAaCTCCTTCTTCACGACTTCGGAATACCATTGATATGTTGAAGAAGGCCAGCAATTCCGATCTCACTCAGTGCTCACTTTACGAtGAtCCCcTGAGTTCATGCGGGGACAAAATGAGAAGGCGTGGTGCCGTGCAGAAAAGGGTTGAGCGATACCATCCACGCTGTCGAATAGGTCGAAACAAGGCGAGCGAAGAGAGCGATAGCAATAGCAGTGATGTTAGTCCGTTGAATtCGATCAAAAaCCGACAACTCGTTtCAACTGGTAACAATAaaTCAATCGCtCTGTtGGAGACTtCAATCCAAGCCGAAGATGATCCTAC…	TSSLMHTRLLARSLGNVSVSCGDREETPSSRLRNTIDMLKKASNSDLTQCSLYDDPLSSCGDKMRRRGAVQKRVERYHPRCRIGRNKASEESDSNSSDVSPLNSIKNRQLVSTGNNKSIALLETSIQAEDDPTSIRRLDQQKGAITRSTET	gi|115533240|ref|NP_001041142.1| Protein H24G06.1, isoform e [Caenorhabditis elegans]	---	---	---	---
isogroup00102	yes	contig04081	aTTACACGACTATCTGAAAATTGATCGGAGCATtGATTATTAACGATAaGCTGTACcACAGCAACAAAaCAACTGGAGACATGTAATAGGCTTTACTGGTATCACTATGTACAAAAAaGTTGACAAAACAGTGAAGCGAAAAATAAGTAGTAGAGAAaGTGGTGTGGGACCCGCACAATACATGAAGGCGGAAAATGTATTAAATTAATTGACAACTATACATCTGCAAAAATCTATTGATTTAACACACCATATGCTTCTCCAATAATATTTTATAGGTGTTCAAAAGGCTTAAGAAGATCAATTTTCCACTACATATTTTTACATTAGTGTTTTATAGGTCTTCAGAAGAATAGCTGCATGTGAACCAGAAATTCCGTTTGTGCGAGGTATCTAGAG…	NIAKRLSRQQFYTKDLQSQHMYTKSQSIVCVPLFTPVDKCDIFTAPLDTSHKRNFWFTCSYSSEDL	no hit	---	---	---	---
isogroup00109	yes	contig04189	GTTGGGCGTTGGACGCTTGCTCAACTTCGACAAACTGACGGTATCATTCCGAGTCAAGCCGGATGGAACAAAGGAGATTCACAAAAATTGATGACCAATTTTGGtACACCACGTAACACATCCACTAAAGTGAAAGCTGAAAATCTACAGGAGATACCTGAGGAGATTGCTAATCGAACTCATGGAGAGGTTCGTCTACAATCCGGAACTAATAAATTCAGCTCGCAACGCGGAATGACTGGATTCGGAACGGGTCGTGATGTCTGCAGAGAAGGTAAACACGTCAACACCAATCCTTCAGATCTGTCGGAACTTCCTGAAGAGAAGATTCGCTTATCTGATGGTATTGTACGTCTTCAAGCTGGTACAAACAAATACGACTCACAAAAGGGTATGACC…	VGRWTLAQLRQTDGIIPSQAGWNKGDSQKLMTNFGTPRNTSTKVKAENLQEIPEEIANRTHGEVRLQSGTNKFSSQRGMTGFGTGRDVCREGKHVNTNPSDLSELPEEKIRLSDGIVRLQAGTNKYDSQKGMTGFGTSRRETTKMLDSKHP	gi|71983406|ref|NP_001021093.1| Protein UNC-87, isoform b [Caenorhabditis elegans]	IPR000557: Calponin repeat;	---	---	---
isogroup00116	yes	contig04290	GTTCACTCATTACATTTGTAATGAAGACGATGATAAAGAGCAAACGAAGCATGAATGACGACATTGTTGACATGCGATAAAAATTCGGTGTTAAATAGACGCAgcAATTCAGAtttttttaaggcgaataaaagctagcacgtatatattatcagagaaaagtagaaattgttattctacactatgaaaaatgtgtgtatatgagatttcacattgatattttggcgcactaaaatgtcatttgcaaaaatacaaagtcgaaatgctgagtattaaaaactattaataaaagggaatagcagtaacaataaaatttCAATAAAACTTTTaaCCCTGGCAGATGAGTTTTCAAAATTCAGATGAATTCATAGGACTGCTTTTaaaaaaaCCATCTTTttC…	MSFQNSDEFIGLLLKKPSFSCFFVIVTIHKPNNTARFYMAENVMTFILHVFVFYKLANDLGGKDKHEKSLFYCPEVVLVDDPXRHVLSSSQFVTPGTHFPLTQPSNFSELERLAELDPKIQVIITNSPSLTGPFGSIMAPGTGGCGSHQPGRPPIANPMKAMTSSARITHNDIPRVGCVVTTX	no hit	---	---	---	---
isogroup00131	no	contig04499	GCTCTCGtGATTGGGATTATCCAGATATGGTGAAGGAAGCTGTGAGCATGGCGTTAGACGATTGTTCTCTGAAATATTCGGATATCGAACAAGCGACAGTCGGTTACTTATTCGGAGGTACTTGTTGTGGTCAACGTGCACTATATGAGATTGGACTCACCGGTATTCCGATCTTCAACGTGAACAACGCTTGTGCGTCTGGATCGTCAGGAGTTTTTCtATGTAAaCAAGTCATCGAAAGTGGAAATGCAGACTGTGTCCTAGCTTGCGGGTTTGAGAAAATGGCTTCTGGATCACTCGACGGTCAAGCTGGTGATGGTGGTGATCGTGTTATTtCTGTTGACAAACATATCCAGGTGATGTCTGATACCTACGGCCTCTTtCCAGCGCCAATAACCG…	SRDWDYPDMVKEAVSMALDDCSLKYSDIEQATVGYLFGGTCCGQRALYEIGLTGIPIFNVNNACASGSSGVFLCKQVIESGNADCVLACGFEKMASGSLDGQAGDGGDRVISVDKHIQVMSDTYGLFPAPITAQMFANAGKEHMEKYGTKR	gi|345894103|gb|AEO14647.1| DAF-22 [Haemonchus contortus]	IPR002155: Thiolase; IPR016038: Thiolase-like, subgroup; IPR016039: Thiolase-like; IPR020615: Thiolase, acyl-enzyme intermediate active site; IPR020616: Thiolase, N-terminal;	GO:0003824): catalytic activity; GO:0016747): transferase activity, transferring acyl groups other than amino-acyl groups;	GO:0008152): metabolic process;	---
isogroup00141	yes	contig04646	ACGATTAGCACATAGATCAAACTCCAGATCTTATCGCTAACATATAAAAGGCGAGgATATCGTCCAAAtCGAAGTTtcGCGAGTGCGAAaGTTGGCATAACAAAATTTATACATGCCAAAGTTAGAATAGTGATATCAAGCCAAAAAGCTAGATCCCAACCGTCCTTGAATGATTGCCAAAGTAGATCAAGGAAGTAAATGTTATCGACCAGATCAAGGCAAaTAGAAgTGTTtAGGtATGTTATGTAAAGCTGACGAGCGCTCaTCAATGGCGTGTAGTGaTGTGCTTCAAGCATAAATAAAAaGATGAGCACCGACAATGAAAGTCCAAGTTTAAACAGATGGTCGTCGAATAGTttGTCGTTGTTGTCTAGTGGGCCTGGCGGAAGTTCAGTATAA…	GCLCSQLNIIKTQMEEVCSVDGKVKFAWIGWLVYSLVLIGKLSTCFRLFYTELPPGPLDNNDKLFDDHLFKLGLSLSVLIFLFMLEAHHYTPLMSARQLYITYLNTSICLDLVDNIYFLDLLWQSFKDGWDLAFWLDITILTLACINFVMP	gi|193206136|ref|NP_001122770.1| Protein F13E9.11, isoform b [Caenorhabditis elegans] gi|405974842|gb|EKC39455.1| Cat eye syndrome critical region protein 6-like protein [Crassostrea gigas]	---	---	---	---
isogroup00141	yes	contig04647	TAGCTCATAGCTTTCTATTtGGCTTCTTGCCAAATTAAGACTATTCCGCTTGCCTCCAATACAGCTCTATAGAATATTGACGTCCTCATCGAATTACATTTTAAAGGAAACCCAGTTGTTCTGACGGCAATCTTCTACAAAGACCGGTGCATTCATTACCACCGACTGCAGCATACACAATCTCCCGATCCCGTCTATGGAGCACGGAGGTATAGCATTTACTATTGTTTCGTGATTTTCGAGAGAAGTGATTAGTTTGTAGAACAGTATAACTCGTAAATTGTGAAATTCTTGTAGAGCGTGAAGAAAGTGTGCCACAATTTTAGAGATCGTAAGTTGTTCAATAGCATATTTCATTCATGcTTAAGAAAAAAAaGCATACCATGAAAAGAACGACTG…	MLXEKKAYHEKNDWIRKYKFLSNFMHSALHLNVQIGKKKKKTKEELXERRQQGKVRX	no hit	---	---	---	---
isogroup00145	yes	contig04697	TAGGGAACGAAAGCGAAGTCGATCTGGAGACCGTAGACGTAAATCGCGAGAACGTAAAAGGAGCTCtTCAAGGAATCGTAACAGGCGAAGTAGGAGTCGCGAACGCAGACGAAGTCGTTCGCCGACGCGCAGGGAACGGAAACGCAGTCGATCACGCCGACGAAGTACGTCGCGCGATCGAAGGCGGTCTCGTGAACGTATGCGCAGTCGCTCGGgTGACCGTAGACGTAGTCGCTCGACTGACCGCAAACGTAGTCGTTCGGGTGATCGCAAGCGTAGTCGTTCGGCTGACCGTAAACGCCATCGTAGGGAGCGCAGCGCAGGTCGGCGGGAACGTAGTTGTAGTAGAGAAAGGCGGCGAAGATAACATATATACCGGTATGAATAAAATTAGGAGCA…	GNESEVDLETVDVNRENVKGALQGIVTGEVGVANADEVVRRRAGNGNAVDHADEVRRAIEGGLVNVCAVARVTVDVVARLTANVVVRVIASVVVRLTVNAIVGSAAQVGGNVVVVEKGGEDNIYTGMNKIRSMISYSDDIYVYICVCRS	no hit	---	---	---	---
isogroup00161	yes	contig04927	TTCTCTAGCAGTAAGTGATCACGAAAAGAATGGTGCTTCTTTTATTCATTGCATGTGGTGAGTAACAGGTCAGTATCAATGGCATCAAAATCaaTACCACACGTACGCTGCTATGTGAACaaTTGCCCAAATAATCAATTGTTtCTCAAGTAAATTtCTTtATAATtATAACAAaTaTaGTACAGAGaCTtAAAAaGAAGTtaGAAaCcAAaTATATATGgAGAATGAATTCTAACCAGTTtATCTCAATATGTTATGAATTCAGAATACAGGAAATCTCACTACTCATACTGACAGCATtGATTTAGCAAAAGAGGACCTGAGTGTAaGAACCTTTGGAACTCGTGTGCTTCTGAGCGACGAGGCTAAGCTAACTCTCGATCGATACGCTGCACAGCT…	IQNTGNLTTHTDSIDLAKEDLSVRTFGTRVLLSDEAKLTLDRYAAQLAQQLMRVYSDDSTPLYELLPHVQMLLIKLKSCLECYVSPSIKHREENKF	no hit	---	---	---	---
isogroup00179	no	contig05160	attggtgaagaGATTGgAAGCAGTAACTGTCAAGCTGGAAAATATCTGCGGGAATGTGCAACAaTTTGATCAAGGGTCATCtCTTTTGAATAAAAATGGCAATAATGCGAATGCTGCCGAGGCTCCAGCTGACGTGAAAGCTTTTGACAACGCTTTATCGGACTTAATTGAGCAGTGGTCAAGTGTGTCTGACCAGATTGGCGGCGATGTTATGATTTTGCGTAATATGGTGGTGTCAGTGTTCAGTTCCCTGAGACTTTTTTtGTGGACAGCTGCTAGCCAATCTGAACCATCGCCCGATGAAGTTCAGAGATTGGTTGCACCCATTGTGAATCTCTTGTCAAAAATTAGCGATTTCAAGGATTCTAAACGTAATACGGCACAATTCAACCATCTTTG…	LVKRLEAVTVKLENICGNVQQFDQGSSLLNKNGNNANAAEAPADVKAFDNALSDLIEQWSSVSDQIGGDVMILRNMVVSVFSSLRLFLWTAASQSEPSPDEVQRLVAPIVNLLSKISDFKDSKRNTAQFNHLCAVAEGIPAVGWVLVKKTP	gi|17551212|ref|NP_510713.1| Protein CAS-1, isoform b [Caenorhabditis elegans] gi|341901928|gb|EGT57863.1| CBN-CAS-1 protein [Caenorhabditis brenneri]	IPR001837: Adenylate cyclase-associated CAP; IPR013992: Adenylate cyclase-associated CAP, N-terminal;	GO:0003779): actin binding;	GO:0007010): cytoskeleton organization;	---
isogroup00181	no	contig05181	GATACGCTCGATGCTGCAGTAGATGCAGTTGCCcAAGGGCGTGCCAACGTAGCGCCAGAAAAGCTGCCGTGGTCAACCCTTCGTACGTTACTTGGCCAATGCATATACGGAGGAAAGgTTGACAACCAGTTtGATCAACTTCTGCTCGATTGCATTCTTGAGAGACTATTCACACCAAAAAGCTTTGAACCGGAACATGTGCTTGTTAATAGATTCGATGGTGATTCATCGTTGTGTACTCCTGACGCCACACAACGTGATCAACTTCTTGCATGGGTTGAAGCAATCAAAAGTCAGCAGCTACCAGCATGGCTTGGGCTTTCAAaCAATGCCGAGAAaGTACTACTGActcTAAGAGGCGAAACAATGTTGAAAAACCTTCTGAAaGTGTCCGACGAT…	DTLDAAVDAVAQGRANVAPEKLPWSTLRTLLGQCIYGGKVDNQFDQLLLDCILERLFTPKSFEPEHVLVNRFDGDSSLCTPDATQRDQLLAWVEAIKSQQLPAWLGLSNNAEKVLLTLRGETMLKNLLKVSDDELAFTGDGEKEAKPQWMA	gi|256251522|emb|CAR63664.1| putative Dynein Heavy Chain family member [Angiostrongylus cantonensis]	IPR004273: Dynein heavy chain;	GO:0003777): microtubule motor activity;	GO:0007018): microtubule-based movement;	GO:0030286): dynein complex;
isogroup00187	yes	contig05264	AAGAGAAAGATGAAGCTGATCGGAAGAATCGTCAGCTTCAAGAAGAACTCGATCATCTGCTAACCGAGCTTAATGGTGTCTAGCGTACTTCGTCGATATGTGAATACAATTAGCCAAATCTTCAACTCTATTTTTACGCACACCATTACAACATTTGCTGTGCTAGTTGTTTTTATTTttCTTCTTTTtATTTTCTTCGTTCTTTCTTATTTCATCAAATGCAATGTGTTATGATACTCGACAAATTGTTTTCAATTTCCGGTGTGTGAGTGTGATTTACTAAACATTAAATAACAATATTTACAACTGGGTTTATATATTTGTAACGATTTTTCTGATATATCGCATGTTTGGTTGTGCTTATGTATATACAAATAGATTTTGTGTGTTAAGAATTTA…	XEKDEADRKNRQLQEELDHLLTELNGASVLRRYVNTISQIFNSIFTHTITTFAVLVVFIFLLFIFFVLSYFIKCNV	no hit	---	---	---	---
isogroup00187	yes	contig05270	ggtAACAACGCATCCGACGCGGGgACTAGAaTCAGTACTACGGACTCATCCTCACAGTTAGCGGCTGCAACCAATTACTACTACAAACTACTGCCAAAATGGACGCAATCAAGAAGAAGATGCAGGCGATGAAGATCGAGAAGGACAACGCTCTCGATCGAGCTGATGCCGCCGAAGAGAAGGTCCGCCAGATTACCGAAAAACTGGAACGAGTTGAAGAAGAACTAAGAGACACTCAGAAAAaGATGATGCAGACGGAGAACGACCTCGACAAAGCGCAGGAAGACTTGGCTACTGCTACAAGTCAGCTGGAGGAGAAGGAAAaGAAAGTTCAAGAGGCTGAGGCAGAAGTGGCTTCTTTAAATCGCCGAATGACTTTGCTCGAAGAAGAGCTCGAAC…	MDAIKKKMQAMKIEKDNALDRADAAEEKVRQITEKLERVEEELRDTQKKMMQTENDLDKAQEDLATATSQLEEKEKKVQEAEAEVASLNRRMTLLEEELERAEERLKIATEKLEEATQNVDESERVRKVMENRSFQDEERANTIEAQLKEA	gi|157381696|gb|ABV46676.1| tropomyosin [Angiostrongylus vasorum]	IPR000533: Tropomyosin;	---	---	---
isogroup00193	yes	contig05349	TGCAATAAAAGTTTTAATAGAAACTTCAGAAAAACAAAAAaTATAAAACGCACCCTTTATTCCTGAGGTGTTAGCACTACCATTTTGTCCATTTTGCAGACCACCTCCATAATTATGAGATTTTTCATCATCTGAACCAACTTCTAGCGCTCCTAGTCCATTAATCTCGTTATCGCCATCAACTGTACACATATAAGGATCAAACTGAACCTGTAAATCATTACAAAGATTAAAATTATCGTGATGAAAATTATCACCATAGCTAACACCGAAATTGGTAGTTGAGTCCACCCAGCAACCAGAAattaaaaaaaaaaaaGAATAAAGaTTTAATGAATACTTCAACTAATAACGCAAGAATAaCTTGTATCAAACAGCTACTATGCTACATTGGTATTC…	MYFIGILVASPTFNLVFLSLLSNWYLRSPRLMRNTNVASSCLIQVILALLVEVFIKSLFFFFFNFWLLGGSTTNFGVSYGDNFHHDNFNLCNDLQVQFDPYMCTVDGDNEINGLGALEVGSDDEKSHNYGGGLQNGQNGSANTSGIKGAFYIFCFSEVSIKTFIA	no hit	---	---	---	---
isogroup00197	yes	contig05398	AAAAGCCAGATGTAAACACAGGTGATTGGCCAGTGGAACTATCTGTTCAGGAGTGTCCACGGTTATTGAAgAAAGAAATGAAGCATCTATTTCCTGGGATGAATTTTGATAACGCAGCTATCACTGTGCTAAATATtACCCAGAAAACGGAAAATGATATGAAAATCTGGAGCGAAAAAATGGAACAGGAACGTGAAATGCTCACTGCATCGTTTATATCATCTGCACTAGTTATATGTACTACACTACGTCGTAGTGGTTACTGGGCTGACTTTATTGATCCTTCTTCCGGTAGACCATATCTAGGAAAATTTACAAATCATACtCTTTTTGAaaCGGACGATGCATATAAACAAATGGGCTTTCGCATAGAAGATCTTGGCTGTTGTAAGGTGCTTC…	VNTGDWPVELSVQECPRLLKKEMKHLFPGMNFDNAAITVLNITQKTENDMKIWSEKMEQEREMLTASFISSALVICTTLRRSGYWADFIDPSSGRPYLGKFTNHTLFETDDAYKQMGFRIEDLGCCKVLQHVSWGTRAFVGTLFTDAPTDC	gi|308490967|ref|XP_003107675.1| hypothetical protein CRE_13305 [Caenorhabditis remanei]	IPR019362: Protein of unknown function DUF2246;	---	---	---
isogroup00233	no	contig05851	CAAAGGTTTACCAGTAAGGACGAGAAACCCTATTGTGCAAACTGTTATGGTGAATTATTTGCAAAACGATGTAATGCATGTTCGAAGCCCATTACTGGTATTGGTGGCGCGAAATTTATTTCGTTTGAAGATCGGCATTGGCACAACGACTGTTTTATGTGCGCTCAATGTACTACATCACTtGTAGGAAAGGGATTTATCACCGATGGCACGGATATTTTATGTCCAGAATGTGCGAAAGCACGATTGATGGCTGCCAATTCATAATCTCTTCAATCAACGTGTAGTGTAATTCATCACATGGCATTCTCTTCTATAATCTGTCAGTTTCTACGTTTTTATTACTATCAAATCACTCTGGATCTATCAGATGTCTGTAGTTTCTTTTTtAAAATTaTT…	QRFTSKDEKPYCANCYGELFAKRCNACSKPITGIGGAKFISFEDRHWHNDCFMCAQCTTSLVGKGFITDGTDILCPECAKARLMAANS	gi|170592875|ref|XP_001901190.1| limpet [Brugia malayi]	IPR001781: Zinc finger, LIM-type;	GO:0008270): zinc ion binding;	---	---
isogroup00280	yes	contig06414	TGTCACCTATCAGTACAATCAATACCATATCACTATGATAggACCAATCTATAAAaGCATAACTCGACTGTAtCTTACTTTACTTTtGACTTTCAACTGTTGCCtaaaaCTTTTtGtCCTTGACTTtGGACTTCGACTTACtCTTGGACTTGGACTGTGACCTTtCCACATCGACACTTCTTtCGACAACCCGCTCGATATATCTTGCCCTTCACTTCCTCTCAGGGAGgTTCAcTTTCGTATACACTATATTGTgTCACCAAAGATACATTAGTTTTGCTTATATTGTATAGTTTCGATAAGAGTTTATTCGTAGAAGTTTGAGGTACATCACCCGACTTTGGAATAAGCTTTACGGCTACCGAACCCAAGCCATGTGTTCTTGTTATGGCATATCTA…	LWTSTYSWTWTVTFPHRHFFRQPARYILPFTSSQGGSLSYTLYCVTKDTLVLLILYSFDKSLFVEV	no hit	---	---	---	---
isogroup00346	yes	contig07143	TTTCCTGCACTCAACTTTTTATTACTTGCAGATGATATAAGCAcATTTATGGCCTCTTTGGTCCATTGATATTGTGGTTTTAATAGAAACAATATGTACAGCAAATAAAATTAACATGTAACTGCTACGCGTGATGTGTTTCGGCACAATTTTCTGTGTTGCGAATATGAAATTTGAAAGAAAACGAAGAAATTATATTCAAAGTAAAAaCAAAACATAGCAATAGTGAGCGTTAGCTGGTGAGGTTAGAAAAAATGGGATTTAATGTTCCAGAGAACAGCTGATATATCATTATAGCCCAAGGGGATTTTATTAACTACACGAATTAGCCATCGCCACAAAATATCAGTAAATTATTGATATACAAACAAATAAAGAACAAAAACATTTCACAGGAAT…	CLFSYLKHHDVHWILCNRFLPLIHHRVASEQPIFHSVASEASHFLLFFLHIPVKCFCSLFVCISIIY	no hit	---	---	---	---
isogroup00346	yes	contig07144	GTGAGCGCATGGAACGTTTTTGATCCGACGAAAAaTTCCTCAAGGATACTTCGAGTCATTGTAGAAGACGTAGAAGATGTTGTACCAGTATTTGGAAAGGCCTCGAACACTACTTTCCTCATGCCTCATTTACCCGTACAAGGAGACATCGCTATTGGTAAAGTATCAGCAATTAATGGAGACATCAATTCACTAAACCACGTACATTATTACCTCCTAGAAAAGTGCACACGAGAGTACGATCAATTCTCAGTCGACGATCAAACTGGCAAGGTCACATTTAGACGACAACAATGGGAACCGCGTCGTCGTATACGCCTTTGTCATTTCGTAAGCAATCATGCTGGTTTGGACACAAGCCAAATCaTGTTCGATGCAAAGAACACAAGCATGATTGAA…	AIGKVSAINGDINSLNHVHYYLLEKCTREYDQFSVDDQTGKVTFRRQQWEPRRRIRLCHFVSNHAGLDTSQIMFDAKNTSMIETSIVFEEERLNTLRLPPLENNTVTIIQEGLRNTAIVATSGKIFDRGIRYSIDHVIFTAFGNTSEISDT	gi|341892633|gb|EGT48568.1| CBN-CDH-10 protein [Caenorhabditis brenneri]	---	---	---	---
isogroup00348	yes	contig07168	TTCGAAAAAaTtAAaTGTTAgGTAATGAAACAAATTGTCAGGAAATCACTATGATGCAAGTATAAGGACCGTGCGTGAAATTAATCACTTtGAAATTTGtCAATTGTAGTCAACTTACTATAGAATGAAAATACTTtACTGTAAAATAAAaTAACTAATTTCTTtCTTTAACTGTTGAATTTTTTCCAATTTCATATTtCCATACATTGTTGAAAGTCCAGAAaTAAaCACAAGAACGACTACCAtATTAAGGAGCATCACTAGACAGATAGCGCTTCATGGAGTAACGTTATATTCTCAATTGAGTTACATTGAATAAACAATATAGCGAAAAGTTGTAATCCATCTAGCAATAATCTTGGACATCATCATAGTCAAAGATGAGTCAAATGAaTTGAG…	MQNLMPSGCFLMTLSQLNSFDSSLTMMMSKIIADGLQLFAILFIQCNSIENITLLHEAAICLVMLLNMVVVLVFISGLSTMYGNMKLEKIQQLKKEISY	no hit	---	---	---	---
isogroup00351	yes	contig07201	TAAAAGTCGTTTGTGCGTAACCAGCAGTTTGTTCAACACCAACAACAAGCATCTTTCAACAGTCAGGAGTGTTGCAGCGCAATAAAGCTGTCACACAAATTCAAAATATCACATATTGAGCTAGTGTATGTGGGTTGTAAAATAATTCTTATCAATATTATCCTTCCCTTATGACAGAGCTATAAGTATTGTCGTCTCTCCTGAATTTATTTATTTACCAATTCAAATGCTAAATTTGCTGTTCGATTCAAGTCTTCTCATTATTTCCTGTATTAATTAGGCTTTATAAAAATTCTGAATGATCGGTGTTGTTTCTATGTTGAGTTAGTCAATCGTATACTATTCGATGTAATTTGATTGATTGTGGCTGCGCAGTTTTGGTATCGGAGAACCGCCCCT…	KLNGIQQKKTTRWFVCVVVHLRGSEVKSAVQRGLDVLQENCSEETDEIRKLDSQLDHLNDYVSKMEERLKVHNEKLMETLRHQKEEREKRRRSFHERMTQNQAEDTAFQQQMASILSRVDSVRNRQSIHDIVNKMDIPKVN	gi|393912039|gb|EFO18965.2| hypothetical protein LOAG_09529 [Loa loa]	---	---	---	---
isogroup00421	no	contig07939	CATATCTACGAATATCATATTCTACTTCTGCTCTAAGCTGTTGGTCGCCATCCAAAAATTCATCAATCATATCTTTATTTTCGCGACAAATAGCTCGAAAAACTGTGTACAGCTCTGAACGTAATCTAGATCGCTTCTCAGCGAGGTAAACCCTCAAATCAAGAAGTGCTGGCATAACATATTCTATCATAGCCTTACGAAATATTTGTGTAATCATCTCTTTAGCAGCAGCAACGACAGCTGCTGGTGGTTCATCTTCCTCATCAGGACCTCTTCCTACTTCCATATTCAATTTCATCTCCTTGAGAGACATTATCGTTAAAGAATCTTTCAAAAGATCGTATACACAAGGGTCATCGTATTTCAACTTCCCATTCATTATCGGACAGATAACTTGTG…	SGFLSVNCKTAYSQWYTSMVDRYSPIVAACLKDSSTLVRQQTLQSLTSLIKEQFIRWEGQIMYRFVSTILDENKVIRDYTKFCLRDVLLPQFPGLFSNHFIECLMYFNKASRRL*SKRCAAIIDPAQHVSLHSSSNFENRMTIYKFMLSTF	gi|312076815|ref|XP_003141030.1| hypothetical protein LOAG_05445 [Loa loa]	---	---	---	---
isogroup00462	yes	contig08353	AATTGAAGGTATGTGGACGTACAACACTGAGGCAGAAGAGTGTATCCTGTTCACGTCATTCTCGACGAGTGTATCAATTTTGACATACGAGGAAGAAGCTGATTATATGCCGTGGCTTGGTATTTAGCATCGAGCAGACTGTGAAAGTCTGAACACTACGTCGGTTGACTTGGCCATCCCTGCCGGTACACTATCGTCGACTCATATTAATCAATTCAGCGAAATCACAGAGTGAAGTGTGTTACTTTGTAATGCTTTACATCAACCGGCGATTATCGTTATTGCTGCTGTGAGCTGTTACTAGGAGCATAGACGAATACGGAGGAGATATAAGACATGCGTCTCGTAGAATCTGTTCAGATTGTCATCCATCAATTGAATGAAGGGATTCAAACTTGC…	MKGFKLADVVVEIIENHRVAASTAPRHLIFYFSGISEDSRLLYVSY	no hit	---	---	---	---
isogroup00478	yes	contig08515	TCGGTTGTTATTCAAATATTTTCAATCACCTTACTGAATAACGCCGTCAATTCtATGGCTATGTGATGAATCAGTGTTAATCGTATTTTCATCGTACAAAGAAAAaGTTTTtCCaGCAcAagAAAAAaCCTTATGATTTtCAACCTCAAaTTGTCAATGAGGTGGACAAAACTAAGCCATTTAATtATATCTAATAATAGTATTACTGTTATTACGGTtGAAGAaTTATCTATATCTTATCAATTACGATGCTTATTAGCTTACTCCTTCTGAGGCAtGATAGGTAAAGTGAGGtAAAGTGATTTTCAAAGCtAAAAAaaTTTGAGAAATCAAGGAAATAATCGTTCGAGTTATtAAATATGTATTGATTTCACAAGATCATCTACAATTTGAGCCCTT…	DIDNSSTVITVILLLDIIKWLSFVHLIDNLRLKIIRFFLVLEKLFLCTMKIRLTLIHHIAIELTALFSKVIENI	no hit	---	---	---	---
isogroup00481	yes	contig08546	AAACTGGGTggTATGTATCTGTCTGttACCGTATCCACCATAACCACTGTGGCCATAGTCGcACTcaCTATTCCAGTCTATAACTTATTAATGATAACTTATCAAGATCTTttCTTCAAGAATCTTTTCACACCAATTCGTTGCTAGTCACCCTTAAACACCACGGTATAAGTACCAGTaCCAAGTGTAGCTTATCTCCAAAAaGCtATTAtCTATTACATCAATAATTATTCGTATCCTTaTTGaTCTTAAAAaTtAAaTTCtATAAaGAaTGAAAAGAAAATCATtAGTCAATTATATAGCTGCAGTACAAAACAGTTCTTATTTTCATGACTTAAAGAACAAACACTGTGTAAAACATTCGTTtGTATGAGGAATAATCCTATAAaGACTTATAGG…	KLGGMYLSVTVSTITTVAIVALTIPVYNLLMITYQDLFFKNLFTPIRC	no hit	---	---	---	---
isogroup00486	yes	contig08596	ATCTGTCGTGAGCTGTTCGGCTTTTGCACACAGCTCCTTCAAGTGTGTACAACGACAAGCTAACGTTCGCACTTCGAATCGTGAGATTAAATTGCTACAGTATGCCAGCGGACAGCGAGGAGCGTTATCTGATGAGAATTATTATAGATATAAAATATGGCGGAATTGTAACACTGTTGTATTTGCCTTGTGTCCTACATCAGTAATGTTTTCTTCACAATATTGACTCAATCGAAAACTATTtCCAGGTTTTATTCTAAATGTTTTTGTaTTTTCACGATTTTTCCTTCCTTGTATCGTGAACATCTTCCAGTTGCTACTATTATTGATTGCTAGCTAATTTTGTATCTCCCCGTAGGAGTGAAGCAAACAGTAAACCTATCCTGGGTCTTTTTAATG…	SVVSCSAFAHSSFKCVQRQANVRTSNREIKLLQYASGQRGALSDENYYRYKIWRNCNTVVFALCPTSVMFSSQY	no hit	---	---	---	---
isogroup00573	yes	contig09425	TCTTCCGCTTCGCCACGTGccTCCTAATGTATCAATACGAAGAAAGAAGgTATCATTTTACAAAAACCAATTCTCTTTCCAGATATGTcATTTCAGAGTGAAATTTGTGAACGAAAAAGAATATTCAGAACGCTGTCTgAAAAaTTAAAAaTGATGATTtCTTAAGTATTCAACAAACCTATTGGAGTCAAAAAATTTGTTTGGATTTttGTTGAAAAATTCTGTCACTGTGAAGAGGGATAAAAATAAATTCACTCTCTTCGTTTTGCACTCGACTGTCAAACTGATGAAGAAATTTTTGATTGAAAACTAATTAAATGTCAAAAAGACATCATTTCCTATGTATGAaaTACGATCGATCTACGCTAAGTCGTGCCGACaGAAAAAaCCTGTATTGAT…	XLPLRHVPPNXINTKKEGIILQKPILFPDMSFQSEICERKRIFRTLSEKLKMMFLKYSTNLLESKNLFGFLLKNSVTVKRDKNKFTLFVLHSTVKLMKKFLIEXLIKCQKESFPMYEIRSIYAKSCRQKKPVLIGNFLPSNDDFAERERVAGKNSYSDLAFAVVFLEYALEVAFKNLSPKQALTADHFEVRSGLTSVPTDVKIRTIIDVPLLIPEFLKRENLHTRKLGQGYKLADVHFTGNPFSYPRISLVAIKTKNKFTNIFMLIKFFFDTSXSSNPLHIMRPHSIIVDKKKIKGISQQNFVKLTLNEDILRYERINRMLIVLKWSDANGIGIIAENNDAITQHDTFDKYFCVVAAXNDYSFMQSFLLSGHEADXSNNEILRVQLTFSSVSSTXFQIE…	no hit	---	---	---	---
isogroup00573	yes	contig09429	GTTAGTAGACTGAACTGGCGTTtGGTACAACATCGATGGTACGGTCAGTGATGGACTTTTGACGAAGGAaTGGATAGTTCAGAACGGAAAAtACATGTTGTTGATTATGATGTGAATTTGCTGGATCAGTGGATGCACAGTACTTTATTAAGCAAGGAATCACTTtGGTGATAACATTCTTATTATTATTATTATTATTATTATTATAGTAAaTGATTGTACcAAaGATCACTTAGCAATGTTCATGAATATTAAAAGATATTTGTTGTTTAGTtATCCTTATATTTTGTCAAaTGATGTAGCAACCATCCTCCATAATGGAGAATGGTTACTACTTACATGTGACAAATATCTGTCATTAGGTGTCAAATATTACATGTCATATTAATTGTGGTTCTA…	MDSSERKIHVVDYDVNLLDQWMHSTLLSKEHFGDNILIIIIIIIIIVNDCTKDHLAMFMNIKRYLLFSYPYILSNDVATILHNGEWLLLTCDKYLSLGANITCHINCGSKSSHRKLEVAEEVKVQMSRFIKGHDFDMFSGNEL	no hit	---	---	---	---
isogroup00574	no	contig09435	CCAAATCGATCCCAGTAATCTAATGTAAGGAGCAGCTATCGCTCCTCCTCGTGATAGAACGGAACACAATCCGACGGAAACATTTCGTATCGATGTGGGAAaaaCTTCGCTAGCGTACACGAAAAGCGACATGAAAGAACAGCTGATTGAAAATTTCCCTAACATCCAGCAGAGCAGCGACAGCCAATTGTCGGCCATAGAAAATGCCGGCAGTAAGAAGCATATAGAAGCCAATAGATGCGTTCCCGAAACAACATACTTCCTTCCGCATTTTTCGAGGAATATTGGTGCTAACACATACGCAGGAAGTTCAACTAAACCCATCAGGAGGTAATTAATATAGGTATTACCGGCCAATTTCGTACTGTACAGCGATAAaCCGAAATAAGTAAAATTGTC…	FDLRDDRAYLSEWSMSFFMIGNMIGGSTFSYAADRFGRRTVLLLCMLFQAFFAFVASFSPSIHFFSVCRLFQGACYTGANIVAWVAAYEHSHTDFRSYTTFFFGLAWVIGYSLVAPYAYISYTWRDMMLWIAASMFLYTVWCWGLVPETLH	gi|341890168|gb|EGT46103.1| hypothetical protein CAEBREN_21267 [Caenorhabditis brenneri]	IPR005828: General substrate transporter; IPR016196: Major facilitator superfamily domain, general substrate transporter; IPR020846: Major facilitator superfamily domain;	GO:0022857): transmembrane transporter activity;	GO:0055085): transmembrane transport;	GO:0016021): integral to membrane;
isogroup00575	yes	contig09439	AAACATCCAAAATTTAACGAATATCGTTAGTTGATGACAATTCTTAGACTATACCCTAATGTTTACAGCACATAGCAGTACTGAGTTTTATTGCCTTATACAAATGCTTtCATTCTTAAAACATTAGTCAGCACATAGGCTGCTTATCTTCTACACCATAAAGGCAAGGATGAGCACGAATGCGATTGCCCTCCCCCTCAAAATGCACCCGAAATTCGTTTTGTTCATGATAATGAGAAGATGTGCAAGTACGATTGGTCCGTACATTGAGTCgGGATGACTAATCTTTTATCAAACCACTGCTGCTCACTCTCGAAAAaCCACTCTGTCACTGATTCATCGTCTCCGGAGGCAATGGAGGGCTTGATTTGCATGGGTACGGACTCGAATCCGAGTTCA…	MTNLLSNHCCSLSKNHSVTDSSSPEAMEGLICMGTDSNPSSLIQFKLMATTRKYSEPLKDLKIGIAVFTPINSAGKNISDFSSTIATGEEKAYEKYTQSCSLKNYFVTPHL	no hit	---	---	---	---
isogroup00575	yes	contig09444	aaacgttttatcaaaaatataaaatggtgacatgaagattcacaaggcagtttagtagtgcaccaaagttttcataGTAAGATAATGAAGAAGATAATGCTGTTTTCATTGTCACGTAAAAATCATCTAGAAGAATCGAATTCATAAATGATGTATAACGATCAGGcTTCGCTAtAAGGTATTTTTTACTAGATtATTGTTGATACTGTTGTATTTCTTCAGCAAAGGCATTTGGgTAGAATGGTtGAGTGATCGAATTTCATCGCTCACTTtTATTgCAAAATTGTTGAGAATTTTCACTGAATTTCAAATGTTCAATTCATTGAGCTGTACTGATGTAGTGCGCTGTTCCGTTGTGTTATTTGCGCAGCAGATATGCCGTATTGCTGAATCATTGAA…	CITIRLRYKVFFTRLLLILLYFFSKGIWVEWLSDRISSLTFIAKLLRIFTEFQMFNSLSCTDVVRCSVVLFAQQICRIAESLNRIHECLLTRSRNFASLKTTLLWTEVSMKRDCDRN	no hit	---	---	---	---
isogroup00575	yes	contig09446	CTGAACCATGCATCCATCGAAGTAGAACTGAGTAGTATCATCAGCAGAGCAGAACGATGGCTTTTTAGGTGCTTTCGGAAGATCGTCGGAGCTCGTCTCCACTGCCTTCACTTTCTTACCAGCCATTCGTGCTTTTAGATGTTCTTGACGTTCTTTAACGGCTTGCTTAAGAGCCGATTTGTACTGTTCCACTTGACTCTGGTAGTTATTGAGCTCTTTCTGTTCCTCTTGCGTTAGATCACGTAGTTTGAATCCGTTTGCATACAACACATTCCCCGTTACTACACATCCAGCTGAGCCACcAACTCCTCCGCTAACCGCTATTGTTCCGaCaGTAAGTCTTTTCTGTCTGGGAGCACCGATAACGGTGGCAATTATAGAGCATAAGAGAATAAGCTT…	MKLILLCSIIATVIGAPRQKRLTVGTIAVSGGVGGSAGCVVTGNVLYANGFKLRDLTQEEQKELNNYQSQVEQYKSALKQAVKERQEHLKARMAGKKVKAVETSSDDLPKAPKKPSFCSADDTTQFYFDGCMVQ	gi|31339949|sp|Q9BN10.1|API_PARTN RecName: Full=Aspartyl protease inhibitor; AltName: Full=Pt-API-1; Flags: Precursor	IPR010480: Proteinase inhibitor I33, aspin;	---	---	---
isogroup00576	no	contig09448	AaCTGTACCaaTGAATGTTAATATGAGgTtACcATATTATTAATATAAaTGATCGCAAATTgTtctctATTTTCTTTTGtATTAATTTGtCGTTCCATTTTCTtCCATTtATTTCAGACCACACTTCGACaTTATTTGGCTTtCAGCACTGTTACCATTAGCAGATAGCAACGTATACCTGAAaCACAATATTaTAATgTTATTGATTCATTCACAGTGCTGAGAATATATAGTGGTCATCTTGAACcGTTCTTGAACATAAGTATCAAAATCAtGTTtAAAAAGTACcATATTAGTTAACGCAAAATAGCGTCTGCTTATAAGCGTTTGCCAATCTTGAAAGGAAaTTTATGGgACCATGACAGATAGAAAAAGTGGTCGCTCATAATAACTTgTAGT…	LKKLQNVMSECYCNSFLLKFGDNESFFNNIRSAYVLDNQRKDAALTAVI	no hit	---	---	---	---
isogroup00577	no	contig09457	AAGGAATCATTATGACCAGTTCGTCGTTATTAATATCGTCAGAATATCTTCTATATATCATATTAGCAATCGATCGACAAAATCCCTCAAAAGGTTCCCGCACAGAGAACGATTACGGTGGTTTTCACTTTGTCAAAATGTGCTTTATGAGTAGAGTGCgTGTGCTCCACTCATTTTTTtCTCATCATTCTATCGTGTCGCTTTGTTTGCTTCTCGACCTCATTTCCACTCATTTTACACTGGTAGCATGTTGTCAACCATCATCAGTCAATGATGGTATATCATCATACATTCCTCAACTCTAACACATAACAAaTCTTAAGGTCGACGAAAATCACACTACATTACTTACAACTAGCTTTTATCGTTTGTATTTATTAGCAATTTTTTTCTAACACA…	MTSSSLLISSEYLLYIILAIDRQNPSKGSRTENDYGGFHFVKMCFMSRVRVLHSFFSHHSIVSLCLLLDLISTHFTLVACCQPSSVNDGISSYIPXTLTQTNLKVDENHTTLLTTSFYRXVFISNFFLTHFSTSTILYTTLRKKYSVTHMRVHVCNMKIAHFYVYVSSSAEKSKAGIVKYFNESIFSYHNVLPLRAIFVFLNKXLIRKKKKKKKNKKK	no hit	---	---	---	---
isogroup00609	yes	contig09750	GTGGTAACAACGCATCCGACGCGGGGGgAACAGTGAGAGTATACCTATTCCAGGAGGAGGAACTGAAGGATACCATGTTTTGCGGGTTCAAGACAACTCACCTGGACAGGCAGCAGGCTTGGAACCTTTTTtCGATTTTATTGTTTCCATAGGGAATATAAGACTGGATAAAGACAATGACACTATGAAGGACATTCTTAAGCAACACATTGAAAAACCGATTGAGATTACTGTATACAATAGCAAAACGCAAACAGTGAGACAAACTACCGTCATCCCATCCGAAATGTGGGGTGGCCAGGGTTTGCTTGGAGTTTCTATTCGTTTTtGTTCATTTGATGGTGCAAGTCAGCATGTTTGGCACGTCATTTCAGTTCAGCCTAACTCACCAGCTTCTAT…	GNSESIPIPGGGTEGYHVLRVQDNSPGQAAGLEPFFDFIVSIGNIRLDKDNDTMKDILKQHIEKPIEITVYNSKTQTVRQTTVIPSEMWGGQGLLGVSIRFCSFDGASQHVWHVISVQPNSPASIAGLISDSDYILGAESVLNQADDLIAL	gi|17543358|ref|NP_501354.1| Protein Y42H9AR.1 [Caenorhabditis elegans]	IPR001478: PDZ/DHR/GLGF; IPR007583: GRASP55/65;	GO:0005515): protein binding;	---	---
isogroup00638	yes	contig10012	ATATATATATATATATATATAccATCggACACACATAAaaTaTAaaTACTGTAGATGCTAGTAGATggTACTACTATTGTGATGGCAGAAAATTAAAtttCGTATATGGCACTTTATAAAAATTTCTAAAATAATTGAAAGCTgAGCATAGAATACAAATACGTAGACGCACATGTATGAACCAGACTAAACTATAACAATCAAGATATCAGGAAgCTTcTCCACACAGCAATCAGTAATCATGGCAAATAAACATGcAAAATAGATACACTTTTTTTTAaACCAAATCGCATAtACgCTTGCgACTACATTAATGCTCCGTCGAATTTTTGTCATCGCTAATAGAcATATTTACTGAAGAATCATCTTCATCATCCAGATCTTCTTCATTCTCTTCAT…	KAEIEYVLDEENVLYIRSRNRWPYRFEEEARMMTRDAKRGIKQHAIIDDDMLPP	gi|341899493|gb|EGT55428.1| hypothetical protein CAEBREN_22449 [Caenorhabditis brenneri]	---	---	---	---
isogroup00645	yes	contig10073	AATGGTATGAGCGAATTGACTGGTCTTCGTATTATACGCTTATTGGGAAGTAGCACTTGTGCTTCTCGTATTGCTCCGCTGCTCGACATGTTAaGTCCGATAAtGCGACCcATCTTCCATgCATTCCGCGGTTGAACcGATtCGTATATCAATACTACCGTTCCTATAGTAGGATTGTTGCTTGTGCTTCTTTTACTATTGaTGGTAACTTTaTGTTTTTCTCTGAGAGCAGTTAAGTACTGTTGTCTCCATATTGACCAAtACCGTTCTGTCAACTTGTGGCTAGATTTTAGTGCTTCTTCTGCTTGTTGTCTGGTCCGTAATGCAATTGCTTCTTGTGGTGGAAtATAGGTTTTATCttcctcctcgttttcgaattgacttcaaatgggtatgtaa…	YIPPQEAIALRTRQQAEEALKSSHKLTERYWSIWRQQYLTALREKHKVTINSKRSTSNNPTIGTVVLIYESVQPRNAWKMGRIIGLNMSSSGAIREAQVLLPNKRIIRRPVNSLIPEALKSSHKLTERYWSIWRQQYLTALREKHKVTINS	gi|308479846|ref|XP_003102131.1| hypothetical protein CRE_06761 [Caenorhabditis remanei]	---	---	---	---
isogroup00645	yes	contig10077	TGAACGATTGATAAAGTCAGTGAAACACGCACTCTACAAGGTCTTACAGAAATCAATACCCACTGTTGAGGAAATGGAGGGATAGAGGAAAGTCTAAACACTCGTCCATTCACTTACGTAGCAGACGACTCGAGTGAACTTaCAATCTTACACCCTATAGACTTCATTCAAAGGGACATGATAATTACACACCcATTTGAGTcAATCGAGAAGGACGAGGAAGACAAGAtCTACCTTATATCACAGGAAGCAAGtGCATTACGTACCGACGACAAGCAGAaGGAGCATTAAAATCTAGCCACAAGTTGACATAACAGTATTGGTCAATATGGAGACAACAGTACTTAACTGCTCTCAGAGAAAAACATAAaGTTACCaCCAAATAGTAAAAGAAGCACA…	ERLIKSVKHALYKVLQKSIPTVEEMEIEESLNTRPFTYVADDSSELTILHPIDFIQRDMIITHPFESIEKDEEDKIYLISQEASALRTDDKQKEH*NLATS*HNSIGQYGDNST*LLSEKNIKLPPNSKRSTSNNPTIETVVLIKESVQPR	gi|308468799|ref|XP_003096640.1| hypothetical protein CRE_29148 [Caenorhabditis remanei]	---	---	---	---
isogroup00656	yes	contig10173	GGCTTCTATGGACtGATGTGCGAATTGAAaTGCCGAATGGACTGTCCTGATGgCCGCTGcGATTCGGTGTTTGGATATTGCACATGTGATaAaGGATTCTATGGCGAAAATTGTGACAAGCCCTGCCCTAGTTTTttATTCGggtaaaaaactgcagacacacgtgcaaatgctttcgcgagaacagtgagggATGTGATAGCAaaaaTGGTCGATGTATTTGTCTTCCcGGATTTTACGGTCCGTTTtGTAAACGACGATGCCCATATGGATTtCATGGTCCGAATTGTGCACAGAAATGTCAATGCACGGATGGATCGCGCTGTGATGCCGTAACGGGTGAATGTGCTCAAAAaTGTCCTCCTGGATATACTGGACAACTGTGTGATCAAGTGTGTG…	GFYGLMCELKCRMDCPDGRCDSVFGYCTCDKGFYGENCDKPCPSFIRVKNCRHTCKCFRENSEGCDSKNGRCICLPGFYGPFCKRRCPYGFHGPNCAQKCQCTDGSRCDAVTGECAQKCPPGYTGQLCDQVCEPGTYGYDCDQRCNCSEPG	gi|308453967|ref|XP_003089657.1| hypothetical protein CRE_17674 [Caenorhabditis remanei] gi|402590601|gb|EJW84531.1| hypothetical protein WUBG_04558, partial [Wuchereria bancrofti]	IPR002049: EGF-like, laminin; IPR006210: Epidermal growth factor-like;	GO:0005515): protein binding;	---	---
isogroup00702	yes	contig10588	taaaGAAAAGTTTTATTTCAAaTGAACAATATTTATCACATTTGAGCAAGCATCACAATAATTATAACTAATATTAGTGAATTTTATACCATATATTACCATTTGTTTACGTGTGAGTACAGATAGATATGAAAAATGGAAGAAAATGAATCACTATAAACCTGACATGAAAGCAATAGAAACTCGTGATGAGGTCCCACAGAAAAAaTTTAACATGACATCAGTGACGTTGTATTAAGGATACAAACAAGATTAACATAGACAAAAAaTCCTCAATAGTTATATACTTGAGTGTTAACAGTCATACGGTCATAAACGGCTTCAGTAATTTCTATGATAATTGAACTAGGTGCATACAGGTATGTTGCATATATCGAAAAACAACTTCATTATTGAAGC…	LILVNFIPYITICLRVSTDRYEKWKKMNHYKPDMKAIETRDEVPQKKFNMTSVTLY	no hit	---	---	---	---
isogroup00742	yes	contig10950	CACGTGCCGGTTCAGCATATTGAGGTGCCACTTCTGCTGATGCTGGCTGCTCATAGCTTGGTTGTTCGTATACAGCTCCATTATATaGCGGTGCTGCTTGAGGTGTTGGTTGATCATAACCAGACTGCATATcCTGCTGAGCTGCTTGAGAAATCGTTGATTtCTTTGCTGCCTGAGAAGCTGCTTTAGACATTGCTGGTCGTTGTACTGGTTGCTGTGCAACATTTGGAGCTGCTGTAGACACCAGTGGTCGTTTTGCCTTATGCTGTGAAGCATGTAGAGCTGTTTGTGCAACAGTCTCTCCATAGACTAGTTGATCACGAGCTAGTTCAGTATACTGAGGACCTACTTGGGCGGTCACTGGCTGCTCGTAGCTTGATTGTTCGTGGAGAAGTCCAG…	XILSGYEPTPQATPQFAEPVYEQSSYEQPASVEVAPQYAEPAREQPTYGQAAPQFAQQSLQRPVVSGAAPQAAKQSMVSQAAPQQFQFNYNQPVPSQAQVQKTRPAHGQPSYGQAVPGKVASQYAEPARDELIYGLADSQTAQQVGPHTTQQLGQRQTVSQAAPQQFESGCHQPEPSQAAPQFAGLLHEQSSYEQPVTAQVGPQYTELARDQLVYGETVAQTALHASQHKAKRPLVSTAAPNVAQQPVQRPAMSKAASQAAKKSTISQAAQQDMQSGYDQPTPQAAPLYNGAVYEQPSYEQPASAEVAPQYAEPARX	no hit	---	---	---	---
isogroup00778	yes	contig11239	AATAAaaGTaaCTaGCTTTGGCTCAAGTAATGAAaCCcTTtGGCGGAaTACACCTACGCATTCGTGCTCAACGTGATATCGATGAGGTGATTGAATGCGAAACTGCTCTACTTGCTTACTTGAATTAGCCACTCTTtACCATGTTAAGTAATGGTTATCTTGAAAAGATTTCACTGGTACTAATTTACTGACCGCAAaGCGATAGTAGGCTTCATAAGAGTGGGGTGCTGCTGTGCACCTGAATCGTACGTGCATATCAATGTGGTAATTCCATCACGGAGCTTGACTGAATTAACAACAGACTGATCCTCTTTCTCTTCTCTCAATCAAAATCATAGCTATAGTGAATTATAAACATGTAATAAAGATAAATTTTCATAGATTTGAAGAAATTATTAA…	XKHLKWEQHEMQNIGNVISISILIEFQMRLIYPANDKXVFQHFFGFHLFIFDFSFLVFVILLQFVSNMFITGFKSDFKKYSFFNLMNKVFHSGCDGRKLKSDFESLWGEHSTVILTLQNDFSSRIQQALMNSVLLLNNFFKSMKIYLYYMFIIHYSYDFDXREEKEDQSVVNSVKLRDGITTLICTYDSGAQQHPTLMKPTIALRSVN	no hit	---	---	---	---
isogroup00778	yes	contig11241	CTAGAGAAGATCACTGATCCAACAATTTTTTCAGTGTATATAATGAAaTTCCTTTTAAAAAaTCCTTCTCAATGGTTACTAtCtAtGTCAGTAACATACGTTTTAGAAACCTCATGAAATGAGATCACTTCTGGTACCACAACGAAAGTATTAGTCTGAAGCATGTTATCCAAATCACTTGATGGTGCATCAACAACAGCATGTCGAGAAAAACATGACCTTTTTGtATACGCACAGCAGCATCATGCAGTTCACGGATTGAACATAAaCGTGATAAACGTGATATGGGCGAaCAAGCCTATAGAACTGTGCAGCCCAAAAGGAaTATCGAGGTCAGATTCAGCAGCATTGGCCACTTTTAGCAATAAaGAaTCACCAGGATACGATTGGATATCAAAA…	GLDVQDIKPAWLFWVNSDTILEILWKLVEIYVWANDHRNLRRASLILAKLCGGVQSGSFSEETTNEELVLHLCRQIGSRLGINVESLNELRHGMVLAGIWHIYNVNAFDIQSYPGDSLLLKVANAAESDLDIPFGLHSSIGLFAHI	gi|341882456|gb|EGT38391.1| hypothetical protein CAEBREN_05790 [Caenorhabditis brenneri]	---	---	---	---
isogroup00779	yes	contig11247	gaatcgtctatcattcaaatactttgctatatagttattcaacttgtttatggatggcaaacagtggaatcggaTATACTGACCGTTTCAAACGAGATCAGTTCTGCTTCACTTATACAGTATCTCATTAGTCCTACAAGTCCTGTGTATACAgTGCtAATGTTtACTCTAGTCCCTGCAATGTTATTtACAAAGTTCACAGCAGTATTCGATTTGTTACTACGTGGTAACGACGTTTTACAACACATTGACACTGGTACTTGTTTTATACCAGGACCTCTTtGGATTCGCAGAACAATCGGATACGGTATAATGTTTGCTCCTACGTTTATTGTCGTGATTTTCGCCTCATACACAATATATATAATGATGGTACGCCATAAACTACCATTTTACGAC…	ESSIIQILCYIVIQLVYGWQTVESDILTVSNEISSASLIQYLISPTSPVYTVLMFTLVPAMLFTKFTAVFDLLLRGNDVLQHIDTGTCFIPGPLWIRRTIGYGIMFAPTFIVVIFASYTIYIMMVRHKLPFYDLLKPTSDWMIHTAVNSTR	gi|32564965|ref|NP_872021.1| Protein C09E8.1, isoform b [Caenorhabditis elegans]	---	---	---	---
isogroup00779	yes	contig11253	TTGGGTATCGCCATTCGGGCATATCTTTTTGACCAAATTCGTCCTACGAGAACAAGGGACGCTACAGAGATTTATGAAGTTGACACAGTGATAGCAATGGATGCTGATGATGATTCTCCGATTATTTTTGACCTCGCACGATCATGACTCATCGTATGCTTACATGCAATTTTGTTTATTCCTTAGCTGTATCTCTTCGCACTTTTTATCCTTTAGAATATTGTGTATTTCCTCGCTTGCAGGACATTGATTAGAAGATTTTGACCATCAAGTTTCCAAGTATCGTTTAACGTAGAGTATAAGTCGATAACACAGCTAAGTTTCAGCTGATTCATATCCAAAGCAGAAATGAACTCCAGTGTTTTCGAAATTGTCACATCTATTTCAACTATACACAAA…	SDLCIVEIDVTISKTLEFISALDMNQLKLSCVIDLYSTLNDTWKLDGQNLLINVLQARKYTIF	no hit	---	---	---	---
isogroup00780	yes	contig11255	GAAGGTTCTTCCTTATTCATATCATTCATCCCAGCAGGAATACGACGAGTTATGAAAGGTAACCTTCCCTGTGGATAGTAATTTGGCAATGCGCCGGAATACTCACTTTTCAAAAAATGAAGATTAATCTCGCGTTTTATATTACGGGAATCAACTGCTACTTCCGGGAGAAAAAaCGAAGATGGGAATCGATACCATTCCTTACCGACACAAAGGCGTAGTGGATCTGCTCGCAGTGAAAAGTCTAGATCACGCTGATGTTCCATGAGATGTTCATTCAAGCTTTTATAAATCTCAATATGTGCACTGAAaTTTTtATGAaGAGCgAATgTTCTTGATATTGATGCgAGTATGAAAAacATTACAGTGAGCCAACTAACAAACGAAAAAGAAGGAATA…	APLNIVLYNVFSEHGPDIYGVEPLSYYLKNLILNWNIAVFLIPLAVPLSVLNYFHSWKALEQYKKWGIPLHPLYWRHYSPIFLIYITLVAWCIIFFNQSHKEERFLFPIYPLIALLAAVSLDSAERLINRYIPSFSFVSWLTVMFFILASI	gi|402591774|gb|EJW85703.1| plasmid Maintenance protein containing protein, partial [Wuchereria bancrofti]	IPR005599: GPI mannosyltransferase;	GO:0016757): transferase activity, transferring glycosyl groups;	GO:0006506): GPI anchor biosynthetic process;	GO:0031227): intrinsic to endoplasmic reticulum membrane;
isogroup00780	yes	contig11260	GAGTAACGTCTTCCGTCGTTTATACGCACATCTGTTTTTAATATCTTCGAAATCACACTGGTTCTATCGTGCATTCTTCATTCCATATCTTTCTGTGAGACGAACTTCCTTTGCAAATTACACACTTTATGAAAGAATCCCTCCTACTGTCAGGGCTTAACTTTTACAGCTCGTTATGACGCTGTTCTTAGTTGTTAAAAGTTAGCTTTTCCATTCAGAATTCGTCATCATTTTCATTGTATGTACTAGTACTTTTATTATAACGAaTATGTTTGTGAATGTATTTCGGTTAATACTACTAGGATACTAgATAGAGTATTCTTGTTTGCACGAGGACTGTTAATTAAGGTCTGCGAAGTTATAAAGTCTTATTAAGAAgTAAGACCTAGAATTACTTTT…	SNVFRRLYAHLFLISSKSHWFYRAFFIPYLSVRRTSFANYTLYERIPPTVRA	no hit	---	---	---	---
isogroup00781	no	contig11263	CTAGAAGCGGAAAGTGATATTGACGAAATTGACAACGTATCAACTGTATCACGCAAAGCAAAGTATCCTCGTTGTGTTAGATCTGCATCGGAGAATGGGTAAGCAGAGCTTACCTTTTCGATGTTAAGTtGGgTGCGTCCGAATTTCGACATCACATCTTCACTTCCTGGACATACTTCTTCTACCACTTCCTTtACTGCCATGTCCACGAAAATATTACCACCACGCGCTACATTCGCTGGCGGTATCCATCTCAAATAGCATTCATTCCATAACTGAATATCAGCTAGTGTAATCGGAGGTCGTATTACATCATAAATCAATGGATTCCCTGAAGATCTCTGAACCACTATGGCAGCTCCATTCGTGATACTAATAAATAGCCGAGAATACGATTCA…	PTFLLFLDCLAQLFDSTLCRIVPAFCASSVADQLSSNKCGGPFPLERFFNESYSRLFISITNGAAIVVQRSSGNPLIYDVIRPPITLADIQLWNECYLRWIPPANVARGGNIFVDMAVKEVVEEVCPGSEDVMSKFGRTQLNIEKVSSAYP	gi|115536633|ref|NP_871895.2| Protein Y48G1C.11 [Caenorhabditis elegans]	IPR022587: Myotubularin-associated;	---	---	---
isogroup00808	yes	contig11485	cagctaccgaaaagcactacgctcatggctgccagttacacatccttttgatcacgaattatcggaaaagcaacacactagcgatgcaacgccgttagttcatcaacaggatctgcaatgtgaaacgaaaggcaagaaagagaagcacaagaaagagacgctcaggaaagacctcgtggcaggagccgctgagcaagcgtccaactagacctacgaaggatttccgCTATAAGGTTACGTATAGAAGTATAAGAAACGGTGAAATAaGAAAaGTACTAAAAaGAcgAACGTTcAACaGaGCATTgAAATGCGAAAAAGCCCAGaAACCAGGCAACTATTGGAAaCAAAAATGGAAAGCAATTCGGAAAGCAACCATGCCATTcGAACGTCATAAAATCT…	XSYRKALRSWLPVTHPFDHELSEKQHTSDATPLVHQQDLQCETKGKKEKHKKETLRKDLVAGAAEQAPTRPTKDFRYKVTYRSIRNGEIRKVLKRRTFNRALKCEKAQKPGNYWKQKWKAIRKATMPFERHKISTPNGAGSVENTLSSIPYFITTRNLKEAQKHQKHQLESTTRIDTTNTETMDSEEQPNRYDLRSQRRINY	no hit	---	---	---	---
isogroup00809	yes	contig11492	GGCTGGAGATTGGGCAGTGATGCATGCTGATTGGTTAATTCTgaTgACTTTTCTTATGAATATTTGTGAAATTCTTTAATACCTGTGTTCTGTTACTTGTTCTGTATCATTAGATATATCCTCCACTATATTGCTgATATTTCTTATTATTCTGTTTTATGTCGTTCAGTTGGTTTTtATTTTtCTATTTTGTCTCTTCAAATCAGATAGTTTTTGGTGCTCGTGGATCTTTTACCATCACATGTGGAAATACCGGTAATTTATTCTTGTTGCCggTTCGTAATTTCCAGTCACAACCTTCTGTCAATCCGTTTTATCGGCGTCAAAGGTTGCTGAGAAAGGTAATCAGATTCCATCATAAGCTGTCATGCAAAACTCAGTCATATGAGTTCTTGAATA…	XAGDWAVMHADWLILMTFLMNICEILXIPVFCYLFCIIRYILHYIADISYYSVLCRSVGFYFSILSSSNQIVFGARGSFTITCGNTGNLFLLPVRNFQSQPSVNPFYRRQRLLRKVIRFHHKLSCKTQSYEFLNTHVVLLDCTTWHRSQDIGNFHVIILICAFKTTSLFLCFFDSCLX	no hit	---	---	---	---
isogroup00809	yes	contig11493	CATTAGTTGGAAGGTTGGAGATTGGGCAGTgATGCATGCTGATTGGTTAATTCTATGACTTTtCTTATGAATATGTGTGAAATTCTTTAATACCTGTGTTCTGTTACTTGTTCTGTATTATtAGAAATATCCTCTACTATATTGCTGATATTTCTTATTATTCTGCTTTATGTCGTTCAGTTGATTTTtGTTTTtCTATTTTGTCTCTTTAAaTCAGATAGTTTTTGCTGTTCGTGGATCTTTTACCATCACATGTGGAAATACCGGTAATTTATTCTTGTTGCCGGTTCGTAATTTCCACTCACAACCTTCTGTCAATCCGTTTTATCGGCGTCAAaGGTTGCTGAGAAAGGTAATCAGATTCCATCATAAGCTGTCATGCAAAACTCAGTCATATGA…	XISWKVGDWAVMHAXLVNSMTFLMNMCEILXIPVFCYLFCIIRNILYYIADISYYSALCRSVDFCFSILSXLNQIVFAVRGSFTITCGNTGNLFLLPVRNFHSQPSVNPFYRRQRLLRKVIRFHHKLSCKTQSYEFLNTHVVLLDCTTWHRSQDIGNFHVIILICAFKTTLFLCFFDSCLX	no hit	---	---	---	---
isogroup00811	yes	contig11505	AAGTGTGGTTTAAAAACGCTTGATGCTGAAAAGATGATTCGAGAAGAGAAAAAGTCTTGGAAaTTCTTGAAAAGTTGTTCATAGAAGAGAATATCCCGGACAGCATATTAGATGTTGTTCGTCTTCTTGAAGAGGAAAAGGTGAAACTTGACATAGCCACCGTAGATGGGAGCAAAGAGGATGTTGATCGTTGCGAACGTTTGAAACAGGAAAAaGCTACTTTGCTAGGACGTAAAGACCAACAGGAAGCTGTCAAAGAAGCATGGATGGCGGAACTAATGAATGAAATCACGGAATGGCGTAATACTGTCGAACAACTTATACGAAGCATCAGCTCTAATTACTCCAAaTTCTTTGCTCAGATAGGATGTGCTGGAGAAGTATACCTCGATGTGCCCG…	KDDSRREKVLEILEKLFIEENIPDSILDVVRLLEEEKVKLDIATVDGSKEDVDRCERLKQEKATLLGRKDQQEAVKEAWMAELMNEITEWRNTVEQLIRSISSNYSKFFAQIGCAGEVYLDVPEDLSDISEYGIMVMVSFRSGERLRRLDH	gi|402590179|gb|EJW84110.1| hypothetical protein WUBG_04978, partial [Wuchereria bancrofti]	---	---	---	---
isogroup00870	yes	contig11980	GAATTAGTTTAGAAATTGAAaTCATTCATTTAAAAAGATTCGTTaCACAacAGCcAaCcATACTTTATAACTACAATTGAAACATTTTCATGTATATTTTCAAGATGATAAAAATaGCacATCCTTTCAAaCTCAAGATAGTTATAGATTGTTAATAATCGCGAAGATGATTCAAAAATTATTaGCTATTTGGAGAACCTGGTCATATATATCTTCCCTGTTCTGAATCCAGACGGATATGAATTCACACGCACCGATAGGACAAATCCCAGAGTACGTTTCTTCAAAGTGTAATAATCCAAAAAGAACAAATTTCGTAATAACAACTCTGTGTGCTGCGGTATAAATCACTATTTTGGTAACCTATACATATCAgACAATATATATGTGAACGAAACC…	IVNNREDDSKIISYLENLVIYIFPVLNPDGYEFTRTDRTNP	gi|526478167|emb|CCD72562.2| Protein Y47G6A.19, isoform a [Caenorhabditis elegans]	IPR000834: Peptidase M14, carboxypeptidase A;	GO:0004181): metallocarboxypeptidase activity; GO:0008270): zinc ion binding;	GO:0006508): proteolysis;	---
isogroup00876	yes	contig12027	TTAgAaGATCATTTATAGGACCAAAATTTTTCGAAAATTAAAGGTTCATATGGAGAACATTGGAACACTGCGAAGATTAATAGAATGAGAAGGCTATATAAGAAATGCACGTTGCAATTAACAATAACAGTGTTTGCAGGTGTTACTATGTAAACGATGGTAATTCAGTAAAAACGATTACTACGTAATAAATGGAAAATAAAATACAACGCAAATAATTTTTAGAATGAAAAAATGATTAATACATTTCGATTACAAAACAACTACGCTGTTATTTCGTCAATTTAAAAaCTTTATACAGTCAAGTTCTATCATTCATAATTCGAACGAAAATGAGAACGATGGCAAAATGGGAAATGTGAGGAACAATTGATTAAAACTATTACATGGAGCACATTT…	LFQLYNAYTLWILWNNCDGQWQVFALCCMFFGLAVGNIVTTSIVILKKFRTTGSYNYIVGLTRKYSIR	gi|308480185|ref|XP_003102300.1| hypothetical protein CRE_05833 [Caenorhabditis remanei]	IPR012926: TMPIT-like;	---	---	GO:0016021): integral to membrane;
isogroup00941	yes	contig12548	AAAAGTTTGATTAAATTGTTTAATTGATGAGTAAGAATTTTGCCAAAAATCATATGGTCCTGTGAAGCAAACAACTTCGCCGCACAAAGTGCGGACTCATCTGCTCCAATGACAGTGGCACAACCGATTCCCGATGGCATTCGTATAGAAGACCACATGTCTAGCATTATGTTACTGTCGGTCACAGGAGGACAGTTGATCACTGGTAGGGTAGAGTTGCCGGAAAGCACTGGTCCTAACCCATTTGACAGTCCAGCGACAGCAATTATAACCGTTGGGATCTCATCGGCCTCGTACTCACTCATGATGTCCAGTGTTGTAGAGGTTGCCTTGTGTGCGGAACTAATACGCAATATCGGTGTTATTCCATAAAGTCTACAGCTTGCAGCGATTTTTtCT…	ISLKLTEGKTKIIYSIRGHEDFVLIRSKDQLTAFNATRKNILEGKARIANKTTINVFKLLNSIGLATHFVEEAGINQFIAKSCKMIPIEWVARRIATGSFLKRNPGVPQGYRFDRPKIETFFKDDANDDPQYSDEQIECAKFEFNGVKIGK	gi|341882355|gb|EGT38290.1| hypothetical protein CAEBREN_32162 [Caenorhabditis brenneri]	IPR001636: SAICAR synthetase; IPR013816: ATP-grasp fold, subdomain 2; IPR018236: SAICAR synthetase, conserved site;	GO:0004639): phosphoribosylaminoimidazolesuccinocarboxamide synthase activity; GO:0005524): ATP binding; GO:0016874): ligase activity;	GO:0006164): purine nucleotide biosynthetic process;	---
isogroup01029	no	contig13224	AACAAAGATATTTATTACTCATACACATTACAACACTAAATGAACGAGAGCCTCAATCTAGCCCACCCCACACCCTCGACTCGTGTTTCTAGAGATCATCAAGGAGTAGGACCTAATCAACTTCCTCAATAGTTGGCCCGCCAGCCGACGCACCACCACCACCAGGCATTCCTCCGCCCGGCATACCTCCTGGCATACCACCAGGGACACCTCCTGCACCTTGATACATCTTCGTGATGATGGGATTACACACTGCCTCAAGTTCCTTCTGATGGTGCTCAAATTCGTCCTTCTCAGCGGTTTGATTGCTATCGAGCCACCTGATAACCTCATCACATTTATCCTCGATCTTCTTACGGTCTTCGGCTGATATTTTGTCTTTCAGCTTCTCGTCATCAA…	VGIDLGTTYSCVGVFMHGKVEIIANDQGNRTTPSYVAFTDTERLIGDAAKNQVAMNPHNTVFDAKRLIGRKFDDPAVQADMKHWPFKVISAEGSKPKVQVEYKGETKVFTPEEISSMVLTKMKDTAEAFLGSTVKDAVITVPAYFNDSQRQ	gi|345650980|gb|AEO14648.1| heat shock protein 70 [Haemonchus contortus]	IPR001023: Heat shock protein Hsp70; IPR013126: Heat shock protein 70; IPR018181: Heat shock protein 70, conserved site;	GO:0005524): ATP binding;	---	---
isogroup01031	no	contig13240	ttCTCAAAACTTTTTACTATGCTCaGAAAaTATTTTACAATAATAACATTCACAAATATATTTTTAAAAAaTtGCAGGAACAATGCGAGTACGTGCAAATACAATACAAAACAAAAaGAATAAACAAAAATCACACTAATTAAATGCACATAACCTTTCAAAATCAAAAGGATTAAaCGCACTAAGATGAATCAGTTGGAGTTTCCCATCTTCGCTTCGTGCTTTCtCACTGGCGAGCCAATTCCTATCATAATAATACTGATACATGTTACTAACTTCTTTCTTTGTATACTGTTTGGTTTCAATAGGTAGAAATGGTTCAATGCATTGGAATCCTTCTTCTCCAAACAATTCCAGTGGAGTGATCCTCGGCACCGTTATATGATCTCGTGCATTTGA…	GISTPLLASDCVGGLFRELKRLSSAGAFKLFVAIDDANSLWGKTLVKKADRTYASPSELTLVVHFRSLISSDWNNGCILLVADKKEHSNARDHITVPRITPLELFGEEGFQCIEPFLPIETKQYTKKEVSNMYQYYYDRNWLASEKARSED	gi|268532260|ref|XP_002631258.1| C. briggsae CBR-DAP-3 protein [Caenorhabditis briggsae]	IPR008092: Ribosomal protein S29, mitochondrial; IPR019368: Ribosomal protein S23/S29, mitochondrial;	---	GO:0006915): apoptosis;	GO:0005761): mitochondrial ribosome; GO:0015935): small ribosomal subunit;
isogroup01169	yes	contig14210	GGTAACAACGCATCCGACGCGGGgAGCCAtCAAGTTaTGCTCAAaaTCGTTGCTTTAGTTtCTTTCGTCGCTGTAAGCTGTATTGCACAAGGACCGCAAGATGTTCCACCATTTCTACAACGTGCTCCTATGACTAAGCAGAAAGAGTTTGAGAGGTTAATGATGAATGTTGGTAGTATGACTGATTCTCAAATCGACAAATTAGTCATGGATTGGATTGGGAAACAGAGTCCAACTATACAGAGCGATTTCAAATCGTTCATGAACGAGGTAAAaGCAGCACAAGCTCAGGGAGAAGCAGCTCACAAGGCAGCAATTGAGAAATTTAGTCCTGAAGCAAGGgCGGCGGATGCGAAACTAACAGCTATAGCcGCTGATCCCCTCAAAACGAGTCAACAA…	MLKIVALVSFVAVSCIAQGPQDVPPFLQRAPMTKQKEFERLMMNVGSMTDSQIDKLVMDWIGKQSPTIQSDFKSFMNEVKAAQAQGEAAHKAAIEKFSPEARAADAKLTAIAADPLKTSQQKGAEIDAFLRSLSPTVRMEIENAMRG	gi|190607413|gb|ACE79378.1| surface-associated antigen 2 [Necator americanus]	IPR003677: Domain of unknown function DUF148;	---	---	---
isogroup01171	yes	contig14220	aaaaGTAAtATTTATTGGGCAAATTGGCAAACTAATGAATACAATATCAATAATTACAACTAATTTAGCTGGAAaTCCGCTtGAtGTTTACTATGATGACGAAAATTTCACCCCTACAATATGTATTCCGTAGAACACCTCATTAAAACATGTTAGTAAATTTCTTTATCACGTATTTTATACGTCATATAAaCTCCCAAGCATAAAAACATACACAATTTAAGAGGTATGGTTTTGATACAATTAAAATATCCACACATATCTTCTTTAAACCAGACATCGATTGTATTCTAGCTTACTGCAGAAACAGTCTCGTCATTGTACGGTTCTTTCGAACCAACGATGAAGCCAAGAGTGCGATACTTCTGATGATCGTTGTAATCTCGAATCTGTATTGAC…	APLLRKLGVLSCTNPKDTDVLTFISSMSTRRSPHLQITWRRDRRIGSLAACYLSLVHEHRELIKGKKARFFAKTFSEGEEGEEILIWERDSTKSIQIRDYNDHQKYRTLGFIVGSKEPYNDETVSAV	gi|402593176|gb|EJW87103.1| hypothetical protein WUBG_01987 [Wuchereria bancrofti]	---	---	---	---
isogroup01171	yes	contig14224	tttttTTTTTttttAAAAAaaGTtAATATTTATTGGGCAAATTGGCAAACTAATGAATACAATATCAATAATTACAACTAATTTAGCTGGAAaTCCGCTTGATGTTTACTATGATGACGAAAATTTCACCCCTACAATATGTATTCCGTAGAACACCTCATTAAAACATGTTAGTAAATTtCTTTATCACGTATTTTATACGTCATATAAACTCCCAAGCATAAAAACATACACAATTTAAGAGGTATGGTTTTGATACAATTAAAATATCCACACATATCTTCTTTAAACCAGACATCGATTGTATTCTAGCTTACTGCAGAAACAGTCTCGTCATTGTACGGTTCTTTCGAACCAACGATGAAGCCAAGAGTGCGATACTTCTGATGATCGTTGTAA…	HSCRIRLGSTRYNTKGEEGEEILIWERDSTKSIQIRDYNDHQKYRTLGFIVGSKEPYNDETVSAVS	no hit	---	---	---	---
isogroup01296	yes	contig15097	TATCCATAGAATCTACACTGACACAATTTATACTCGGTATTACGAAAACaaTAATTATCTTTCttATTGTTTCttATTGGAAATCAGAACaaCGaaCGTACCGTAATCTCTACACGGTGCTGCTACATATTCAGGaaGTTAACCTACTGAGTCTAATCTGGTGTAAAAAAACccTaaTGTTAAAAAAACCTaaTGTTCATTTAGGGATTGAAGGATTTGCAGCTGATTTATCCAGAGAGGGTACGTCGATTTTgTGCAAGTAATGATTACGACtTTCATATTTTCTCGTATTTTCATCCGTTTGTCGGTTTTAATGCTCCACTCAAAAAGATGAGGTCAGAAGTTGGATTGGTTGGATTGATGAaCTCGGAAGCTTCAATGATTACATGGgATCAACTA…	DYDFHIFSYFHPFVGFNAPLKKMRSEVGLVGLMNSEASMITWDQLGLWKNKTIFGIPTYGRGFRLVNWRLNRPYSLATGTVDDLTSYSQACKLIEEHSIYTYVWNEQAASPY	gi|341891973|gb|EGT47908.1| hypothetical protein CAEBREN_15854 [Caenorhabditis brenneri]	IPR001223: Glycoside hydrolase, family 18, catalytic domain; IPR013781: Glycoside hydrolase, subgroup, catalytic core; IPR017853: Glycoside hydrolase, superfamily;	GO:0003824): catalytic activity; GO:0004553): hydrolase activity, hydrolyzing O-glycosyl compounds; GO:0043169): cation binding;	GO:0005975): carbohydrate metabolic process;	---
isogroup01301	yes	contig15134	GACTCTGCGGATGATCGGCGAAATCCAGGCGATGCTGATAGGATTGCTTTTATCTTGGACGGCATTGTGGTATCGTTATAGAGATCCCAACACTAAAACTACTCAgCTATATGAACTCCCTCAACGTCCcAAaCTTATCGGTCCACTGGCTGTAAaCGACAAATTGCAAAGCGTGGAGTACATTCTGAAAGAAGAAATTGTAGGTCCGGAGTCGTTagTAGTAGAAGGAGAATCCATATATACTGGTTTGTACGATGGACGAGTTGTGCACATAAAGAATAACAAAATAATTgaacAAATaagaTTTACtAAaGCAaCGCgATGTGGTTCGTTTGACACCGAGCCTACCTGCGGTCGTCCGTTAGGTATCCGTCGACTaAATAAaGaCGAACTGGTtcG…	LIGLLLSWTALWYRYRDPNTKTTQLYELPQRPKLIGPLAVNDKLQSVEYILKEEIVGPESLVVEGESIYTGLYDGRVVHIKNNKIIEQIRFTKATRCGSFDTEPTCGRPLGIRRLKKTNWFVADAYLGIFIVNFKAGTFRHIVKSTVAIEG	gi|308502612|ref|XP_003113490.1| hypothetical protein CRE_26071 [Caenorhabditis remanei]	IPR011042: Six-bladed beta-propeller, TolB-like;	---	---	---
isogroup01303	yes	contig15146	TGCGCCAACGCATTCGTGTTCAACGTGATATCGTGGAGGTGGTTGaaTGCGTGCCTGGTATATaaCAGTGACTTGAGTTGACCACTCTtCACCAAGTCAGGGTCAATCATCTTACCcAGATTTCTCTGGTACCAATTTGCTGACCCTAGAGGGTGGTGGTGCGGCCACGGACTGATTCGAGCCGGCGTGTCACTGCGGCACCTCCACCACGAAGCCACTACGCtCCcATGAAAAaTATTAATAAATACTTAATAACAACTGCATGAAAAaTAATAAAAGATTCTTAATAACAACAGTAGTAGTGATTGATCGTAATAACAAACATTATTAAAGCTCGGATAATATGTAAAGAAATaTCCTTTGCGACATGGaGGATTTTTCAATCCATTAAACATATAC…	MYAKQIYQIRINAIPIPHTRHDISRSERDAKQSAHHSDPSSACVNVWNDEYVSEYMFNGLKNPPCRKGYFFTYYPSFNNVCYYDQSXTTVVIKNLLLFFMQLLLSIFNIFHGSVVASWWRCRSDTPARISPWPHHHPLGSANWYQRNLGKMIDPXLGEEWSTQVTVIYQARIQPPPRYHVEHECVGA	no hit	---	---	---	---
isogroup01307	yes	contig15174	CCTACATCTTGTAGGTTGGACTGGCGAGAAaTGTGTATGGTTGgTGATtCTGCTGgTGGTAATTTAATCATGTCGGTCAATTTGAGACTCATTGAATtAGATGTGAAAAAGAAGCCAGATGGAATCGTGCCcGTTTACACTCCATTTTTATTTCAATATCTGCCATCACCATCTCGACTTTTAAGTGTCATGGATCCTCTTTTACACATGGGAGTAGTCCTACGTTGTGTTGCGGCGTATACTGGTGGGAATATCAACAATAAAAAGAATGAAGAGATTGCAGATCATTGTGGTCACAAATCTTTGCAGGAATATGTTGATCAAGTACAAAAATCACAGCCTTTCAATTTTGCTGGAGGGTCTCAATCCATTGTTTCACTTGTACAGAATGTAAATGAC…	RLDWREMCMVGDSAGGNLIMSVNLRLIELDVKKKPDGIVPVYTPFLFQYLPSPSRLLSVMDPLLHMGVVLRCVAAYTGGNINNKKNEEIADHCGHKSLQEYVDQVQKSQPFNFAGGSQSIVSLVQNVNDPLQVDSSEAGSLFSEKDEKPIK	gi|268579175|ref|XP_002644570.1| Hypothetical protein CBG14512 [Caenorhabditis briggsae]	IPR013094: Alpha/beta hydrolase fold-3;	GO:0016787): hydrolase activity;	GO:0008152): metabolic process;	---
isogroup01309	yes	contig15189	TAACAACGCATCCGACGgGGggAtcaTTGTGCGCTCGTCTTCGGAGGgAAGAGGTCGACATCCAGCTTAACTGCAGGCAAGTGGAGTCGCGTGGATTCGGCGTAAAATCGTTGAAGAACTGCTCACGGCTACACATATTTTACTCCCAACCCTCTTTGTTGCGATGGACGATTATTtATTGTTATTTTTGCTGCGTGGAATAGTGTTATTCtAGCAGCTGTATGATGTTAGCTTAAGAGTATTTATTTACAGTTATGAAGCTGACTCTGCCGCTCATCTTCTTGCTCTTTGTCATCCTTCAAATACAGTTGGCTGCAAGCGTATTGGTCCAAGCCAGGCAACCCGGTCAACCTGTACACGCCCCAGCATACGTTTTGCACAAGAAGTAACTTCCACTTG…	XTTHPTGGSLCARLRREEVDIQLXLQASGVAWIRRKIVEELLTATHILLPTLFVAMDDYXIVIFAAWNSVILAADDVSLRVFIYSYEADSAAHLLALCHPSNTVGCKRIGPSQATRSTCTRPSIRFAQEVTSTCHAFDEGRWWFVSSGFAARPNNQLLIFNKIFFIKKX	no hit	---	---	---	---
isogroup01318	yes	contig15252	CGCCAACCTTATTCGTAAGTCTTTGCAACCTGGTAAGATTGTGCAGAAGGCGGGCATGATCAAGAAGGCAGAAACTAAGCTACATCTTATTCGTGCTCCTGTAGCCAACAAAGAAGCAGTCAAGCAGAAACACAAAGAAGAAGAACAGCAAATGGAAATGAACTGAAATTTTTCCATAGCTGTTCCCTTCTTAACCGTTGACTTTTCGTATCTATTAGGAATGGTAGGGTTCACTGTTGTAAAGAATATGTTGTTCTTTTTCTTTGACATTTCTTGAGTTAATTCTAAATATTGTTTGAAGTTTTTTtAGAAATATTTTTACATTACATCTAATGATCGTTGAGCTGTTTACCAATACTTGTTGAATTACATATGTAGAACTTCTGTTTTTTtGTTATA…	ANLIRKSLQPGKIVQKAGMIKKAETKLHLIRAPVANKEAVKQKH	gi|341892013|gb|EGT47948.1| hypothetical protein CAEBREN_10334 [Caenorhabditis brenneri]	---	---	---	---
isogroup01565	yes	contig16982	AGCTTCTCTTTCATTTGaaaaCATTCTTTAAaaCTCTATCAGTTTTAGGTTGGTAGTAAAATaTGGAcGAATAGTTACTaGTTAATtACTTTTATTGTGTAAAAATTGCAGGAACTGGAGCAAAAGGCTTCATCAGAGGTTGCTATTCGTCGTTATTTCTtGACGGTTtCAATCGAACTGGTtCAGCAGGAGCGTTAGCGACTCATTCATTCTGTCATACATTCAATCTAACACAATTACTAAGTAGAGGTCATCCACAAGAAAGCACTATGAGTGTGTGTTCGTGTCGAGGACAACTCTGCAACAGcGCTCCACCGTCATCACCCGGTCATAACTATGTGCCATGTTTTCTAGTCTTCATGTTAATTTGTAAAGTTTTTTtGTAGTAAATAAGTCAAG…	IAGTGAKGFIRGCYSSLFLDGFNRTGSAGALATHSFCHTFNLTQLLSRGHPQESTMSVCSCRGQLCNSAPPSSPGHNYVPCFLVFMLICKVFL	gi|86565317|ref|NP_001033392.1| Protein HOT-9 [Caenorhabditis elegans]	IPR010558: Caenorhabditis elegans ly-6-related;	---	---	---
isogroup01609	yes	contig17252	GGgACGTAAAAAGGCAAAAAGAAAGACAGCGTCAAAAAAAAaGGCAACCATTGAGGAATACTCGAAAAAGGTCACGAAAAAACGCTCTGCTCAAACAGCTtCcAGAGAAGAAGAAACGCCAAACACTTCTATTCAGCAGAAGTCCATGCATCAAAAACCATCAACACAAGGTGTTGTAACAGCTCGACGAAGTCTGGAAGATGCATCACGTCGTACGTCAAGAGCTTCGAAACGAGCGCAGGTGAAAGTGTTTGTCGAAGAGACATTTCGAAAAGGCGTTAAAGGTCTGATAGCGGAATTCAAAATGATGAAACGTGTGAATGATTTTACAAAAATGACAGAATTTGTTGCTCAGAATCCTCAAGGAAGAAaTCGATATAAaGACGTGGGATGTCTGGA…	KKRSAQTASREEETPNTSIQQKSMHQKPSTQGVVTARRSLEDASRRTSRASKRAQVKVFVEETFRKGVKGLIAEFKMMKRVNDFTKMTEFVAQNPQGRNRYKDVGCLDKDRVILKIGPVSYIHANYVSTPSNPKRFICTQAPLPKTCPDFW	gi|308497582|ref|XP_003110978.1| hypothetical protein CRE_04697 [Caenorhabditis remanei]	IPR000242: Protein-tyrosine phosphatase, receptor/non-receptor type;	GO:0004725): protein tyrosine phosphatase activity;	GO:0006470): protein dephosphorylation;	---
isogroup01609	yes	contig17254	GGGTCGTAAAAaGGCAAAGAGAAAGACAGCGTCAAAAAAAAaGGCAACCATTGAGGAATACTCGAAGAAGGTCACGAAAAAaCACTCTGCTCAAACAGCttccAgaGAAGAAGAAACGCCAAaCACTTCTGTTCAACAGAAGTCCATGCATCAGAAACCGTCAACACAAGGTGTTGTAACAGCTCGACGAAGCCTGGAAGATGCATCACGTCGTACGTCACGAGCTTCGAAACGAGCGCAGGTGAAAGTGTTTGTTGAAGAGACATTTCGAAAAGGCGTTAAAGGTCTGATAGCGGAATTCAAAATGATGAAACGTATGAATGATTTTACAAAAATGACGGAATTTGTTGCTCAAAATCCTCAAGGAaGAAATCGATATAAaGACGTTGGATGTCTGGA…	KHSAQTASREEETPNTSVQQKSMHQKPSTQGVVTARRSLEDASRRTSRASKRAQVKVFVEETFRKGVKGLIAEFKMMKRMNDFTKMTEFVAQNPQGRNRYKDVGCLDKDRVIIKIGPVSYIHANYVSTPSNPKRFICTQAPLPKTCPDFWY	gi|308497582|ref|XP_003110978.1| hypothetical protein CRE_04697 [Caenorhabditis remanei]	IPR000242: Protein-tyrosine phosphatase, receptor/non-receptor type;	GO:0004725): protein tyrosine phosphatase activity;	GO:0006470): protein dephosphorylation;	---
isogroup01611	yes	contig17264	TCCGAaaGCACGCGGTCTTGTCGGAAAATAATTCCTTCGTCTGGAATGCAATATCTCACCTCTTTTACACCTCCTAATTATTTTATCCCTCATTTGACTTCAGATCAAATTGATGTTGTTGAAGCGTTTCGCAGATCAGTAAATTCGGCCACAAATCTTTTGCGTTCATCTAATCTCTCAACTTCTTCATCAGACTGCTCGGAATCCGAAGGAATATGTGCGGACTACCACAGTAATGACAATACCTCGATATCATCATTAGGTTGCGTAGAAGGATTTTCAATGAATGAAAACAACGACTTTCAATTTAACGATCCTCTCATTATGGTCAGGTCTGCAGATCTTTCCAGTCATCTGCCTGTCAAACGATCCGATTTTAAATCTCGTTGTGGGACTGAT…	SESTRSCRKIIPSSGMQYLTSFTPPNYFIPHLTSDQIDVVEAFRRSVNSATNLLRSSNLSTSSSDCSESEGICADYHSNDNTSISSLGCVEGFSMNENNDFQFNDPLIMVRSADLSSHLPVKRSDFKSRCGTDVSVLCKSTSKTTRIPSLMSRSLSASCERNAIQRLDAFSSPVSLGSSDHLCDDRIDIKCETRQLLARSQKRLASRMDIKEPRSSLCVKRQVFLSSSLPPILRRSVSRPRFFTRPQMPRRGEQSLHVGRSCSVEHYQETSIRESLENNSPYMPPMNSSQKKYKKRRNNLGGYSLDIEKLVVLRKSTLSRCHVCRHANSLRRLVSRYSLRIGKYNVAHRSLCICGRDKNLSLTVLTIKAFIDPMSVKRIVNMFDYAALLAFIALILNI	no hit	---	---	---	---
isogroup01611	yes	contig17268	AAaaGAGAGAAAAAAaGCCGTGAATACATAACTTGTGAAGAGGAATTGCTAGCTTTTTGTCGCCATTCAGTTATGTTTTGTTGTTGATGTGATCGATTCCATGCACAAAATGCTTATTGATTTATGCAACGGGAAATAATGTCATCCTTATATTAATATTAGCTTCGTTATGTTCATGTATTGTATGAGCACATTTCAATTGTAACACATTTCAAAAGTGCAACATTCTCTTTtCTTTTTttttAAaaCGAATAATTCTTTAAGTAGTTGATCTACTTTGTAATGCTAGTCAAGAATATGATGAACCGGTGTCAGTCTTCATATATGTAGGTTTTtACTTTACCATTAATCTTATGTATACATAAACTCCTCAATTAAGACAATAAAACGCACCAATGA…	SYVYINSSIKTIKRTNDRAKYYAYQLPSNLLQLSDTHASRLKLFMLNTSFI	no hit	---	---	---	---
isogroup01612	no	contig17270	GCAAGAACGTTCGGTGAATCGCCTCAAAATACCAGAATTTTTTttGCAATCTCAAAATGATATCACTGAAGATATTAAAAATGCTAGAAAAAATCTTAAAAGAGTTGACTCCAAAGTTAAATGTAAGTTGGTCGTGGTACCTAATGAAAACGTAGCACTCAAGCAATCAAATTCCAATTGCCTGAAACCTGTGTCTGAAAATACCACAACAACTCAAAAAGAaaTTaaTGTACTGTGTGTCCAGCCATCTACCACTTCCATTTCGTGTTCTCAACCTAATGATCAATCAAGCTATTCATTTGATATGAAACAGCCGTATttCATGCCAGACAAAGGaaTATGTGATGCGAATCCTttAAACTTAttCTGCTCTGTGAAttGTATCGggAGACCTGGTGT…	MSGAAFSTAVGQGGRNFVIPKRSENRNDKFGNIVQAKQEMGMTKEQQEEAKRAFLASVAKGIPLSSDLKSGDLKSKIKELHHRICKLEAEKYDLEKRHERQEYDLKELNERQRQVARNNALKKGIDPADAASSKY	gi|341890078|gb|EGT46013.1| CBN-TNT-3 protein [Caenorhabditis brenneri] gi|385657218|gb|AFI70748.1| troponin T, partial [Dictyocaulus viviparus]	IPR001978: Troponin;	---	---	---
isogroup01613	no	contig17276	ACTACCACAACCAACATCTCCTTCAAGACAACCGATCACGTCCAGTGATCATTTAGAAGTAGCATACCATAATCGACTTCAGTGATGCTACACCTCAGTACCTCCATTCTTCTTCAAACATTtCTGGTACCAATACTCATTATTTACGCTGATAAGCCATTAATTGTGGAAAATGGTGCCGTATGCGAGAATAAAGCCACCGGATTTTTtGTAGTAGACAATAAAATTCTTGGTACAGCCAATTCAATCGTCTACAAAGATACACCTGAAGAAGACTGCATCACTACTTGTTCAACGAATAGAGATCGTTTTGGTCGTTCGATTCTTTGTGCGTCATTTGTTTACGATCATGTTTCATTCACTTGTACGATATTCAAaGAGAAAGCGAAaCCTGAAGGA…	ILLQTFLVPILIIYADKPLIVENGAVCENKATGFFVVDNKILGTANSIVYKDTPEEDCITTCSTNRDRFGRSILCASFVYDHVSFTCTIFKEKAKPEGNADVVHVVGKRYFEKICLEEEVPKECADSQFIRADDFVLIGFARNVTLVETME	gi|268576433|ref|XP_002643196.1| Hypothetical protein CBG08058 [Caenorhabditis briggsae]	IPR003014: PAN-1 domain; IPR003609: Apple-like;	---	---	---
isogroup01614	yes	contig17282	TTTTGTTATCTTCTTATTTATTAAAAAGTCACATTTAATCGGGTTTTtCTCATATGTTCTCTTCATTGCTTAATTTATTTCTTTTATGAGGTTACGTGTAATTTTATGCAGCTTTTGATTTCGATGAACTCATTTTCAAAAGTTGAAAATCTCAGCTTTCATTCAAAGGTGATGGTAGATTTGAGGAAAAATCTCAAAAAGAGTGTCTACTATGAATACATTATCTTTtATTtCCTTTAAGCTGAGGGAAAAAaTCATATCAAGCTATTAGCTATGCATAGGAAATCAATCGATATGCATCAAATTCATGAGCAACGACGGAAATAGAGTAATATCTAATCTGTTTtCATTCTATACTAATATATTAACTCCTCATAGCTTAACTCTCATATATATCAA…	XFVIFLFIKKSHLIGFFSYVLFIAXIYFFYEVTCNFMQLLISMNSFSKVENLSFHSKVMVDLRKNLKKSVYYEYIIFYFLXA	no hit	---	---	---	---
isogroup01614	yes	contig17286	TTTCGTTATCTTCTTATTTATTAAAAAGTCACATTTAATCGGGTTTTTCTCATATGTTCTCTTCATTGCTTAATTTATTTCTTTTATGATGTTACGTGTAATTTTATGCAGCTTTTGATTTCGATGAACTTATTTTCAAAAGTTAAAAATCTCAGCTTTCATTCAAAGATGATGGTAGATTTGAGGAAAAATCTCAAAAAGAGTGTCTACTATGAATACATTATCTTTTATTTCCTTTAAGCTGAGGGAAAAAaTCATATCACGCTATTAGCTATGCATAGGAAATCAATCGATATGCATCAAATTCATGAGCAACGACGCAAATAGAGTAATGTCTTATCTATTTtCATTCTATACTAATATATTAACTCCTCATAGCTTAACTgTCATATATATCAA…	XFVIFLFIKKSHLIGFFSYVLFIAXIYFFYDVTCNFMQLLISMNLFSKVKNLSFHSKMMVDLRKNLKKSVYYEYIIFYFLXA	no hit	---	---	---	---
isogroup01615	no	contig17290	GCACACTGATGTATTGTTAGAATATCCTCCTTATTGATATGATAATCCTTATCGTTTCGTTCACATTCAGTTCTTTTCATTATTTGGCGTTTATCATCAATCATAATACGTTTTGTAATTTTAATCGTACAACACCACGATATTATTTTGCATACAAACAGAATCTACTCTGATGAGTATTCGATTCTACAGCATGTCAATTTTtCTTCCCTCATTATCTAAGATGAGTTTATCAATGAGATATTTTGTATGAATCATTATAGTATGAAATCATATTCGGAAAAGAAaTTATGCTAATTTTTCCAGCATCGAAAATACCTCAATAATCACTCCAACATACGAGGATGCAACATTGTTGATACTATTGCTAACTCTGCTGTGTACTCTTTTCAAAACAAT…	SLSFRSHSVLFIIWRLSSIIIRFVILIVQHHDIILHTNRIYSDEYSILQHVNFSSLII	no hit	---	---	---	---
isogroup01616	no	contig17294	CCTCTTGTAAAAGCGCACGCTTTCGACATAAACTTCCATCATTTTTGTGCAGGAATGCGAAGCGCAACTTTAGAGTTAGCTCAGGATGTCCGAGAGGCAGATATTTCCTGTAAGCGGGTAGTGATAGTTCAGCCAAATTCTGAAGAACATCCATGCGTCCTACAACTTCTGCTACGGAAATTAGCTTCTGACATATAGCAGTCAAGGTTGTGTTATATGGTGAAAGAACCTTAATAAAtTTATTAAATATAGCCATCCACTGAGCGAAGTCTTCAGAAGGTTGTCCATTCAATGACCTTGTTGTGTTTTCTAATTCTGATTTCGCCTTCATATTGTATTCGAGTGCCTCGCTATTCTTCAAATTAACTTTCGATTTGCAAATAAAACAGGAAAGCTGAt…	SSRVPNGFVRLMARFYLKVLAQGESVVSFNSRTCKDLVDNCTELLKSAKHTENFSLVFNILTTYMHGVDVQSIKTELFSAYGKLVSNAFSITDATGRLLGTGLYLGISVHNHSCKPDAFVHFDGSTAVMRCPQVEKKYHSNLTISYVDLLN	gi|312076846|ref|XP_003141043.1| MYND finger family protein [Loa loa]	---	---	---	---
isogroup01617	no	contig17305	GAATCAGAACGTCATCAATtCATAAACAGGtGCTTTTTtCTTCAGTCATTAAATcACTCGATAGTTGAGGTGAGTTAATTAAGTTTATTCTTGtAAaCTCTCCcTCGACTGTTTaGtCAGAATGCTGAAATGAAGCACAGCTAAGTTTTTTtATTTACCACAAAaTACCGTATTCTACAACGAAATTtGATTTCCTCATCCTTCATTTGTTTTCAAAAGGGATCCGAGAAACGTGAGACGAAATGCAAAGAAAAACAGAAATGTATTCATCGAATGACTCTATTCACTCTCTACCGCAATTCGATCGTAAATTTGTCAGGTAAATGATGAGGTAATAAAGATATGCGCATATAGGTATGAACGAGGTGCGATATGGAGGAAAGATAAGCGCCAAGGACA…	MNEVRYGGKISAKDIYTICQQNIGRRPPLAIKETAIHYHHQHQQQHIVSIFETILLELYKLKRYKQRIDMNRYESTRIDGNDTNRYESIETX	no hit	---	---	---	---
isogroup01618	yes	contig17306	CAGCTCCGAAAATGTGCCCCTACCTTATGGATCTCTTCGTGGAACGGGAAaGGAAATCTGCACTTATTTGTATTTTCAGAAGCTTCCGACCGACGATTCCTGTAGTAAAGgTGAGTGAATGGTTGGGCATGTCTGAGTCATCGCTTGTAGAATGGTTGAACATCTTGGAGATCGATTGTCAACAAGGTGGTATGCTAGACTGTCGCGTGTATGCCACGAAAACATTTTAGAAGCATTTCTCGATGGATAGGTCAATCTGTCATTCCTGCCAGGGTTATATATGTAGTTAGGTACTTTTTTTtATCAAAAATGATCTCTGGTATGTTTTTGGATAGATGGTATCGGCCATAACCAAGATGTGCCAGTGTGCACATCGTAAGTGGACATCACTGATTAATC…	APKMCPYLMDLFVERERKSALICIFRSFRPTIPVVKVSEWLGMSESSLVEWLNILEIDCQQGGMLDCRVYA	gi|32564169|ref|NP_498275.2| Protein HPO-10, isoform c [Caenorhabditis elegans]	IPR005062: SAC3/GANP/Nin1/mts3/eIF-3 p25;	---	---	---
isogroup01618	yes	contig17310	GAAATTTCTTGAGGATATAGCTCGACGTACTCGCAGCGCAAATGAAACACACACATCTGACCGCATAGAGTCCGGGAGGCCTTTCAACAACGATGAAATATCAAGCATATTTGCCATTGCAATGTAATATAAAAGGCGATAAGCAATGAATTCCGGCTCATTAGGACAGTCCGGAATTTCATGATACAACAGTTTAAGTTGACTTTGGCACTTATTGAATTCTTCTCGATCTTTATTTTCTAATGCTATCCTTGCATTGATTTCATACACAAGAACAGTGAAATGATTTCGCACTCTTTGTACAGTGAGATCTTGCCTTATAGATCGTAACTGGTCTGACAAATAACGGTAGGgAGCACCcGAaCGGTACTTTGCTTTAACATTTTCTAGAGACTTCTC…	KQKEVPRWHVEEDSHRIEERARRFADDTRVTPVDVTFSPRPNRVRLVRGTCQNIEKSFFRLTTAPDPSQVRPPEVLEKSLENVKAKYRSGAPYRYLSDQLRSIRQDLTVQRVRNHFTVLVYEINARIALENKDREEFNKCQSQLKLLYHEI	gi|268571965|ref|XP_002641196.1| Hypothetical protein CBG09057 [Caenorhabditis briggsae]	IPR005062: SAC3/GANP/Nin1/mts3/eIF-3 p25;	---	---	---
isogroup01619	no	contig17316	tgccaaattgaaaaaaattaaaccaactaatgacattgacacaaaagcaatatcaagaagattacaaaggcatttctcgagcatcagaaattatgcgatatggtttccctggtttcgataacttgcggacgttcgaagattttgttttgtcttacgatcagaaaacgaaaactgctcattgggtaagttcgtggtccacatgtcgatttaactttagatgtgaaatagttcataggtgtgcgaacatctaactccaaccagtcttacgtacgatccttctgttgatCGCTCAAAATGTGAATTTCGAGAGGATCCTAGTTTCCACAAATATTTTCAATCTGAAAATTCTGATTACAAAGGCAGTGGCTATGATAGAGGACATTTAGCGGCTGCTGGAAA…	KLNQLMTLTQKQYQEDYKGISRASEIMRYGFPGFDNLRTFEDFVLSYDQKTKTAHWVSSWSTCRFNFRCEIVHRCANI*LQPVLRTILLLIAQNVNFERILVSTNIFNLKILITKAVAMIEDI*RLLEIIRKTQNSVNQTFLLSNMSPQVG	gi|17505967|ref|NP_491371.1| Protein CPS-6 [Caenorhabditis elegans]	---	---	---	---
isogroup01620	no	contig17318	ACAACATCGTGTTGTTGGAGCGGTCCCCGTTCGTATGAACGCTAGCCGACTATCGAATGTTCGGTATTCATCGGTAGAAAGTCTAAATTCCATTGATTCAGATGAAAGTGATCCTCAGGACACAATAGAAACCCGTCTCATAGTGACTCACCAAGCATCTACGGACTACTGGCTCGCTTTGGCTGTGCTCTATCACCGTCTTGTTGTACTCAGTATcCAGTTAACTGATGATGAAGATATAACAAAAACGAAGTCGACGAATGGGAACGtCGATACACAGAAAGATATGCTCTTAAATCATTTGATAACTTGTGCTGGTAATCAACGACGTCCACTCGCATCTATGAGTGGAGCTCGGTGTTCTATTGGAGCTTCATTTCTCAACGGTAAAATTATTGT…	QHRVVGAVPVRMNASRLSNVRYSSVESLNSIDSDESDPQDTIETRLIVTHQASTDYWLALAVLYHRLVVLSIQLTDDEDITKTKSTNGNVDTQKDMLLNHLITCAGNQRRPLASMSGARCSIGASFLNGKIIVCGGYDRGECLRTVEEYDI	gi|308475164|ref|XP_003099801.1| CRE-TAG-147 protein [Caenorhabditis remanei]	IPR006652: Kelch repeat type 1; IPR015916: Galactose oxidase, beta-propeller;	GO:0005515): protein binding;	---	---
isogroup01621	no	contig17324	CTTTTTGTTTTTTTTttCTGTTCTGCTTATTGTTTTtCGAGAAGAAATACAAAGTTTGTTTATCGTAGAATCGCTAAAAaTATCGTTTAGTAAaCGATCATAAAATTATTTCATTCATTCTTAACGGCTAATTCAAGCGGCGTtCAAATATCCGTTCAATAGGAAAAGCTAGCTAGTATCATTCCGAATACTGTTGAGACTCCTCAAAACACTCAGAGGCAGAGTCTTCTAATGCCATTAGTGCTGTCAATATTTATAGTATTTTGTTCTCCTTCGTTTTTTtCATATTTCTTTTGTTTTTTCTTTTTtttCTGATAATCAGTTTtGACtGAAGAAATCGTTTTCGTTGATtCTATGACGGATTATCCGCTTtATACACTCATCCAGTTATTTCGTTgA…	PVISLKVAHGQIGAGQHAQDGHVALRGVLRTPQQQPYGYGINGAQYGAVSGELQSQSLAR	gi|341882939|gb|EGT38874.1| hypothetical protein CAEBREN_31850 [Caenorhabditis brenneri]	IPR015710: Talin-related;	---	---	---
isogroup01622	no	contig17330	TTATGACTTCTTCCATAATTCGGTAAGCTATGGTAGTCTTTTGTAGTTGACCAATAATCTTTAGACGGACTGACAACGTCGTTATCGTTGTACTGCTTACTGACTTTCGTTTTtCGCTTACGTCTCCAAGTATCCAAATCTTCTTGCCATGATTCATTCTCGTCAAATTGTGACAATTTAGCTCTGTCCCTTCTCTGTTGTTCGGTGATGCTTATCAGTTTTCGAGCGTTTTCTGCCAACGACACACCGCTACTCGTCGAGACGAACTGGAGCGGATCGTGTGCCATCTGACCAGGACCACGTAATGATTGTAGGCCCGCCGTAGTGATATGTGGTAATGTAGAGCTCAAATTTTCACAATCTTCAGCACAACTCAAATTCGCGAGGTACTTTGTGACC…	SFQKLHYFYMDAKTKVTKYLANLSCAEDCENLSSTLPHITTAGLQSLRGPGQMAHDPLQFVSTSSGVSLAENARKLISITEQQRRDRAKLSQFDENESWQEDLDTWRRKRKTKLRGPGQMAHDPLQFVSTSSGVSLAENARKLISITEQQR	gi|7500086|pir||T16204 hypothetical protein F28F5.3 - Caenorhabditis elegans	---	---	---	---
isogroup01625	no	contig17353	AATACAACGAAAAAAaaTTTATTCTTTTttaCGAAAACCAAATtCCTtCTGGTGCTCTAACATTTCACTTCCAAATTAAATAGGCCGaTCTtTGACTCTATTAaagAAAAAATTCCTGTTGCACTGTCAGCATTTATGCAGCCGAATCGCACGcACCTCAATAGCATCGCGGAAGCAGCAATTCGGGGTGTGTACTCAAGTGCGAGTCCGCCCcAAGCAAATCACATCTGCCAgCCCcTaCAGTGgTGGGTGCaTTGATACTTAAGGAATTCAGGCGaGAAAATAGTACTATATTGGGAAAAGCATAGACCAGTtATTTTTAATTACCTCATCGATATCGAAACGAGGACGAGTGCGAAAACCTaaTCCTCAGCGGTGTAGAAAACGCACAAGCTTATC…	NTTEKKFILFYENQIPSGALTFHFQIKWPIFDSIKEKIPVALSAFMQPNRTHLNSIAEAAIRGVYSSASPPPSKSHLPAPTVVGALILKEFRRENSTIWEKHRPVIFNYLIDIEXEDECENLILSGVENAQAYRHSEIDNNGDFKGILNFYECFEKVVTVITPKTTYFSYFNKKFGKDLLRDF	no hit	---	---	---	---
isogroup01700	yes	contig17802	ttAGAAaTGTGCTTCATAGAAATATCTTTTGTGACATGTTATTGTATTTATAATTGTACACGTACACACAACTCTAAAAAAaGACAAAAAGAAATAATATACATAATGATATATATACAACACATGTTTGCAGTATACTGTACTACGTAGTGCAATTCGAAATATGTCAAAACACAGGATATTTAGTATGACATAACACTTATAATTAAAAAaTTAAGAAATAGGAAAGATTGTAGTGGTAACAAATAAAAaTATAACCAATATATCAAAGCATTTCTAATCGAAAGATTAATATAAAACACCAAACCTATACAATAATAATTCCCAAATTTTTtAATTGCACCATAAAAGATCAACAAAGTCAGAAACTTAACAAAGTCTCACCCTATACACTTTGTG…	XKYRRKSKTSILQIKKMMTQGRSLLIAPNLKDIAPSIVTQLDGTNIIYTAKQIPGCYFKVETFWNVFLTCKCYKSSDEASHFYFSLIXLKGENLVLYIFSPQFYYFSLTCNIYCILLCFSCVYGCPEHKSECIEHVLACYPSSSLLHTYNNSAQQCDFDMNNNKYFCDLIADTEMLLIIISTRFKQNILADDQAIQYQGTSTHDQPYASLFESYQQICVVILNQLVVFDLITTNNLLLLSTELMYVPHCIFIFCSSMQRRYSXSQISTTTTNVIVITLVFHFAKTYN	no hit	---	---	---	---
isogroup01713	yes	contig17880	TGTGATGACATTCGTGAAGTGATAGCCGTCACCATCGGTAGAGAACGTCTTGGTCATATACAGCATGGTTTGCTCAGATTAAAAGAAGACGGTGTTTTCGGTAGTGGGAACTGTACTGAAGTCGAGATACGTGATATTATGTCGCGTCATATTCTGCTATTTTATTCAAATTTCTTGCGGCCATTTATCCAATCGCTGTATATTGTTATTGACAGACTGCTTCAAGGCGATCATATAGTTGACGAATCTGCCACAATCAGGAAATGGTGTCAACTCTGTGTAGCAAGTGAGTACCTGATGCCATTTTCGTTGCTCTTGGAGGCAGTAAATTCAGATTCTTTTCGCAATTCACTCCGGTTGTTACGACATAAAGGGATACTCTCAGAGGATTCGGAATAT…	CDDIREVIAVTIGRERLGHIQHGLLRLKEDGVFGSGNCTEVEIRDIMSRHILLFYSNFLRPFIQSLYIVIDRLLQGDHIVDESATIRKWCQLCVASEYLMPFSLLLEAVNSDSFRNSLRLLRHKGILSEDSEYFNVLEGENMRARLIKLLT	gi|341883672|gb|EGT39607.1| hypothetical protein CAEBREN_11291 [Caenorhabditis brenneri]	---	---	---	---
isogroup02076	no	contig20053	TGGTTCGAATCAGTTAACGGTCGAATTGAAAGCCTTGTATATTCCAaCCAAATGGAAAAGCATATTGAaCGCTTttACATGTATGGAGACAATGCTGAAGTTTTACCCTATGAACGTGTTACGGAGAAAATTCAAGCCATCCGTAAAATCATTGACGAATTAAAGATGCAAAAGGAAAACGATTTTGAAACAACTGATATGTTGTCTCGTCTCGTCCCTATACTTCGAATGTGCTCTCTTGATGAGCTTAGTGTTATTCATTCAGAAATTTATACGAGAAATGATAAACGAATGAAAGCCATTATAGAGCATTCACTGGCAATTGCCGGGACAAAGAACACTATCACTCATTTACTTCGACATGTGGAAAAACAAAACATGAAGACTTACAGAATTGTA…	VNGRIESLVYSNQMEKHIERFYMYGDNAEVLPYERVTEKIQAIRKIIDELKMQKENDFETTDMLSRLVPILRMCSLDELSVIHSEIYTRNDKRMKAIIEHSLAIAGTKNTITHLLRHVEKQNMKTYRIVSILKSIQETPYPSSNTVEELLR	gi|157381660|gb|ABV46673.1| vitellogenin 1 [Angiostrongylus vasorum] gi|308511371|ref|XP_003117868.1| CRE-VIT-2 protein [Caenorhabditis remanei] gi|308511455|ref|XP_003117910.1| hypothetical protein CRE_00882 [Caenorhabditis remanei]	IPR001747: Lipid transport protein, N-terminal; IPR011030: Vitellinogen, superhelical;	GO:0005319): lipid transporter activity;	GO:0006869): lipid transport;	---
isogroup02077	yes	contig20060	ttAAAACATAATATGTTGGAAGCAAGTAGTAATTCAGAACAGTATGAAATGATGGTAGATATTGTCAATAATCTTGTATTGTTCGTTGATCCAAAGAAAAaGGAACTAGCTGAACGCAGAAGAAAGTTGCGTTTCGCTTGTAAAATGGCAGATATGAATGAAATGCGAGAAAGAATCGTGGAACAACAGTCTGATTTGCGTGAAATCGTTTCTGTCGTGCGATCACTTGAACGTCAATTATTCTACTTGGATACTCAATCTGATGGTGACATTGATGAGCAAAAGCGACGGGAAATTGTTGAAGAAATGGAAGAACAAAAGTAAAACAGCTCGAAGTTTCGGACAAGCTAGCTATTtACATAAGTTGCTATAAACAACGACAAGTCGAGGCTGCACGTG…	LKHNMLEASSNSEQYEMMVDIVNNLVLFVDPKKKELAERRRKLRFACKMADMNEMRERIVEQQSDLREIVSVVRSLERQLFYLDTQSDGDIDEQKRREIVEEMETKVKQLEVSDKLAIYISCYKQRQVEAARATVCSKLEEEDVLAVVARR	gi|268570028|ref|XP_002640675.1| Hypothetical protein CBG19737 [Caenorhabditis briggsae] gi|312076039|ref|XP_003140683.1| hypothetical protein LOAG_05098 [Loa loa] gi|321477236|gb|EFX88195.1| hypothetical protein DAPPUDRAFT_305741 [Daphnia pulex]	IPR019443: Domain of unknown function FMP27, domain-6, C-terminal;	---	---	---
isogroup02077	yes	contig20061	AtCATGAAGTACTTTATTAACAAATAAAGAACGAGAACGAATATTCAATGAAGGCACACAAGAATGAAATTGCACAACGGCATAACCTGACACTACACGGGAAAACGTCACAACGAAAATTCTAGACTGATCTTTGATCATTTCATATTAATAGGATTCATTTTGTTTATTTGACGTGTTGATATGGTTAAAGTAAAACATTTCATTTTTTTtCTTTtAAAGTTATAGCAATAAAAATTTGTCAGCATTGAATACATTAGAGATATACGATCACATCAAACATAACGGGAATGTAACAATAAGATTTTGAGAAAGCACAAATCTACACGTGTCAAaTATTGGTAAGACGGCTTACTGTAGTGATTCTAAGTCATACAAAGTCGTTCACAATCAGATTTC…	MAHLMIKPADVPEINELTSSPIIESNDEGTIEMATEAPSVDDTKEVKDVNDKSVCQIKPSEGRTCREDEKAPRTNLHYFYSPKDRRCKLYFYRGCGGNANRFEKKSDCERLCM	gi|392923269|ref|NP_001256938.1| Protein MLT-11, isoform b [Caenorhabditis elegans]	IPR002223: Proteinase inhibitor I2, Kunitz metazoa;	GO:0004867): serine-type endopeptidase inhibitor activity;	---	---
isogroup02078	yes	contig20063	tttttAACAGGTAACATTTATTATTACTTTATTTCACAAACACACCTATGTCTGAAATCCTCGCAGTCATCCTTTAAGTAAACAAAAaCGACAACGATAAGCGTCTCTATATACCCTAACACTAATCCTATTAAATGAAAAACACTTCACATAACTTTACAGATACATTTCTGATTCTAAATACACTTCTAGAAAAAGTCATAACCTACGACACAAAATGGGATGCAGAAAATGAAATTAGTATAATATCTACCCAAGACGATGAGATGGAAGACATGCAATCGCTGTCAAATCCTAGAAaTCTCAAGTATTTCATTTCATGTTGAGACTCTTCTTGCATGTAGCTACAACATGTGATACTTTGGGAAGAGCTTCTTCTTCAAGATGTTGCGCATATGG…	IACPVVFRGPNGAAAGVAAQHSQDFSAWFAHCPGLKVMAPYSSEDAKGLLKAAIRDDNPVVFLENEILYGHSFPVSDEVLRDDFVLPIGVCKIEREGNHVTVVSFSKGVELALEAAKQLEALGISAEVINLRTLRPLDFETIKNSVMKTHH	gi|268553491|ref|XP_002634731.1| Hypothetical protein CBG21051 [Caenorhabditis briggsae]	IPR005475: Transketolase-like, pyrimidine-binding domain; IPR005476: Transketolase, C-terminal; IPR009014: Transketolase, C-terminal/Pyruvate-ferredoxin oxidoreductase, domain II; IPR015941: Transketolase-like, C-terminal;	GO:0003824): catalytic activity;	GO:0008152): metabolic process;	---
isogroup02078	yes	contig20067	TTttACACTTAGCAAACATTTATTTACAAAACTAATTACAATAATTGTAGTCATCTACCATTCCACCTTTCCATAAAGGGAAGACTTCCATCCGACCGCTACATGCGTCAGTGAAGCGATAGAGATGGTAGCATCTAACAAGCTCAGACAGATGTCGAAACCATTGCATTTTGTTATCTTCAATCTGCACATACCACCATTTTGAGCCGTTCTGTTCGGTGAGTTGGACCACGGGAAAATGAAATACCATATTTTTtGTATTCCTGTGCACAAGAAATAGTGTGACTGGTGTAGAGATATCATCATTATTCTCTCGTTTGTAATAAAGTGCAAAATCGTCAACTCTCACTTGAGTGGCAGCCTCATCACTTGTTCGAACTCCGATGAAATGTTCTTCTA…	VDSRIEEHFIGVRTSDEAATQVRVDDFALYYKRENNDDISTPVTLFLVHRNTKNMVFHFPVVQLTEQNGSKWWYVQIEDNKMQWFRHLSELVRCYHLYRFTDACSGRMEVFPLWKGGMVDDYNY	gi|308494402|ref|XP_003109390.1| hypothetical protein CRE_08180 [Caenorhabditis remanei]	---	---	---	---
isogroup02079	no	contig20068	AACGAAAGCTGAAGTTCGAATCTACTTATCTAAGATCCATACCATCAGCAACaCAGTATGAAAAGTCCTTCATGCATCGAGACGTCATTACACATGTTATAGCCACCGAAACCGATTTTATTATTACTGCTAGCTCCGATGGCCATCTGAAGTTTTGGAAGAAGAAaTACGCCGAGGGGgTCGAGTTTGTCAAGCATTTCCGCTGTCAcTTGGCATCTTTTTCGCACTTGTGCGTTAACTTTAATGGTACGTTATTAGCCACAGTATGTCAACAAGACAAAAACGTGAAAGTTTTTGACGTTGAGAATTTCGACATGATCAACATTCTCAAATTTGATTTTACACCTAGAACAGCCTGCTGGATACACCAAGGAGCTGATGCAGTCAACTACCTTGCTG…	RKLKFESTYLRSIPSATQYEKSFMHRDVITHVIATETDFIITASSDGHLKFWKKKYAEGVEFVKHFRCHLASFSHLCVNFNGTLLATVCQQDKNVKVFDVENFDMINILKFDFTPRTACWIHQGADAVNYLAVCDGDSGKIFVVDGKGTSN	gi|170584829|ref|XP_001897195.1| cyclophilin-type peptidyl-prolyl cis-trans isomerase-15, Bmcyp-15 [Brugia malayi] gi|449278708|gb|EMC86499.1| Peptidylprolyl isomerase domain and WD repeat-containing protein 1, partial [Columba livia]	IPR001680: WD40 repeat; IPR011046: WD40 repeat-like-containing domain; IPR015943: WD40/YVTN repeat-like-containing domain; IPR019781: WD40 repeat, subgroup;	GO:0005515): protein binding;	---	---
isogroup02080	no	contig20076	ACTATTGCGATGAAGAGTATTTATGATCAAATAGAATATCAGTAATGcAGTAAGATGAAAACCGATTCAACAACAATGGAtAAGTTTCAAATATGTGGTTATACTAAGTcAAATTACTTACAACATTTCAACTATAAAAAGTGAAGAAAGAAAAGACACAGAATGTACAGAACGTAGGAATTGAAGGGATGTAATCGATCTAAGTAGGAAAAAAAaaGAAATAGATGAAaTTTCTTCAACGTAAaGGTTCTTtCtACTGAAAGTACTTTACAAACACTTCTTGaaaaCGAAAATGTTACGGAAaGTGTCCAACAGATAAaTTtCAAATgAATTCTTTATACTGAGGTCTTCAATAGTCAGTCAAAGTGCATAAATGGCTAGAATATATTAATTACATTG…	XVVTTHPTFFFFDLNFFPLISHRNTTDGFGXLMRFFLTWLFDRRHYPKRKTQSSSMASNNASPVVAANPTVGETPTSEXVFPEFFLVWRAFGFYSVDLSIIXNITTKNYLFHLNXSSIALCSSFFXMITNISRIVNSVNNHASGASGSLNCKNQEAMEVDADTSIVNNSTEDITKAIKKKPFVTPHGFERGLTVERIHGFIKRADLIFAIVEFKNCNIIEFLSTKILQHYDPLALIRGFEEHYVRWRQKQKLQQSSPIF	no hit	IPR016197: Chromo domain-like;	---	---	---
isogroup02081	no	contig20078	TTTAGCTTTTTGAGGAAAAaTGTTAGTAAATTTAAAGATATTCAGCGTAGTCGTTATGGCTACTCGTCGATTCATCGAaGGTTtGAAATCGCCATGGATATTAGTATGTCCTGGAATTGGAGCAGCGTATGGGCTGTACCATATTTTGGATGCTACGCAGTCTGGCGCTGGATATGATCTCAAAGAAGACTTGGCAGGAAAAACTTACATCGTGACAGGAGCAACTTCAGGAATAGGAAAAGCTACTGTGGCTGAATTAGCAAAGCGAAATGCCCGAGTAATTATGGCGTGTAGAAATCGAGAGAAGTGCATTCAAGTGCGCAGAGATATTGTGTTAAGCACGCGAAACAAGCAGATTTTCTGCAGACAATGTGATCTCGAAGATTTTGATAGTATACG…	MATRRFIEGLKSPWILVCPGIGAAYGLYHILDATQSGAGYDLKEDLAGKTYIVTGATSGIGKATVAELAKRNARVIMACRNREKCIQVRRDIVLSTRNKQIFCRQCDLEDFDSIRTFVQKLSKGKFELDRIDGVVHNAAVMDCVRKVNKDG	gi|341894213|gb|EGT50148.1| CBN-DHS-24 protein [Caenorhabditis brenneri]	IPR002198: Short-chain dehydrogenase/reductase SDR; IPR002347: Glucose/ribitol dehydrogenase; IPR016040: NAD(P)-binding domain;	GO:0005488): binding; GO:0016491): oxidoreductase activity;	GO:0008152): metabolic process; GO:0055114): oxidation-reduction process;	---
isogroup02082	no	contig20086	AAATTCTATTTCATTTtAAGAAGCCTTTtCgCaCAtAAGAATCAACATCAACAtATGAACATTtGTTACATAAATGAATTAAAAGAtAAGAAGTTCCTTTtCAACTATATGTTCGTTtGAAaTTTCAaTGTGCATAAAaCAaCAAAaTTCCCGACACAGTATCAAAGCTTCTTTCCTAATTCACCATAGATATAGGGCACTACCAAACGAACAATTTCGTTGaTAAAATaGCTGAcAATGATAGTTGTCTCTCACTTTTGTTGTAACATTtATGTATGTTCAAGACATCAAGCTGAAaCCcTGTTtGACACGACTGGTTCTAAaTGATACAGATAGTTTCATCATATAATAATCAACTGCGGGAGATCGAAAGAACGAACAAGAAGGAATATTGAAAGC…	WHSFRLHRFSDAFNIPSCSFFRSPAVDYYMMKLSVSFRTSRVKQGFSLMS	no hit	---	---	---	---
isogroup02083	yes	contig20088	GAGTGTTtAAaCTTTCATTAAAACAATATGACAACAATAACTACGCGTACAGAATACATCATAAATTACTGCATGAACACAAaGATTACTTAAAAGAGTTGGTAACTGAAaTGTTAGAGAGAGAGGAAATAAATCCTACTATGCACCAATAAAACAAAGGATGGGGTGACTACATTAACTCCAATAAACCACTAGACGAAAGCAAACGATTAGGCAAAAAAGCTCTTTCTCAACCAATACAGCTTTTtCTTTTGTAGTAGTGTTATCTCCCATCAGCTGCTCGCTCCTTCCTCATTTTCTTTAAAGATTTAATCGCCACATTGAATGTCAGCCAATGAAACATTGTCGAGGAATGGCCGTAATGCAGCAGAGCATGGAAACTGTCCGTCGAATAATCAG…	HYLLSLLIATTYYSRTFVTTQQIHKTFGSVRKECTDYSTDSFHALLHYGHSSTMFHWLTFNVAIKSLKKMRKERAADGDNTTTKEKAVLVEKELF	no hit	---	---	---	---
isogroup02083	yes	contig20090	AACTATCTGTTATCACTACTTATTGCTACTACGTACTACTCCAGAACATTTGTGACAACTCAACAAATCCACAAAACCTTCGGCTCAGTTAGAAAAGAATGTACTGTTTATTCGACGGACGGCTTCCATGCTCTGCTGCATTACGGCCATTCCTCGACAATGTTTCATTGGCTGACATTCAATGTAGGCGATTAAATCTTTAAAGAAAATGAGGAAGGAGCGAGCAGCTGATGGGAGATAACACTACTACAAAAGAAAAaGCTGTATTGGTTGAGAAAGAGCTTTTTTGCCTAATCGTTTGCTTTCGTCTAGTGGTTTATTGGAGTTAATGTtGTCACCCCATCCTTTGTTTTATTGGTGCATAGTAAGATTTATTTCCTCTCTAACATTTCAGTTACC…	NYLLSLLIATTYYSRTFVTTQQIHKTFGSVRKECTVYSTDGFHALLHYGHSSTMFHWLTFNEAIKSLKKMRKERAADGDNTTTKEKAVLVEKXAFLPNRLLSSSGLLELMLSPHPLFYWCIVRFISSLTFQLPTLLSNLCVHAVIYDVFCTHSYCCHIXFNESLNTTK	no hit	---	---	---	---
isogroup02084	no	contig20095	GCAGCGCAGATATTTATTGGCAGCATTACCGATACATAATTTTTAGAGAGAAGAATATCAAATACACATGTTTACAATTATGAGGATCGTGAACAATAAAATCCTGTACAACTCCATTCGTGGTGATTTTCACACGATGAAAGAGAACAAATTGAAAAATCTCAACTAATCACATGGAGATCGATAATCGAGTGTGTAAGACAACTCAACAAAGGAGGAAATTACACTGATTGAACAATAAACATTTtAGAAAAAAAaTCAATAAAAaTTATTATTTAAATATAATACTTGAGTCGTTCGATGTTACTACTGTATAAAGAAGATCTATAGTCTATAAGTAAAATCAGTTGAGTCAATTATATGATATTCGGTGAAAAAAGTAAGTAATTTAATGAAGAA…	VLLEVPHEGGIILLRLRLSGCVICLVFFLTRYSLSYSNFFCFFIKLLTFFTEYHIIDSTDFTYRL	no hit	---	---	---	---
isogroup02086	no	contig20105	CGGAGAGGTCGGAAGAAACAGAAAGAGGGAAGCAGGAAaTCTTGAGTTGATAGAGTCTAATGAATATTTtATATTtATGAACGTATGTTAACATATAGAAAAaGTCATTAAGAGAAAaCAAAAaGGAatAATACGATAGGAATAATGTTATaGGAAaGAtAATGTGATTAGTTtACAAGATATAGAACAAATTAaGATCAGAATACCACAtCATTTAAATCAATACGTTTTtGTTTTCTTTCTTCTGTTTCTCCATGTTGTTTCACCTTGGAAGGAGGCAACGAATTCTGAGTCAAAAAaGGAGGTGACCGATTTGTACGAGTACATTAGTCTCCTTGGCATAGATTAACTTTtAACTATATTATTGATATGATTTAATTGATTGAATTGATTTTtCTt…	CYRKDNVISLQDIEQIKIRIPHHLNQYVFVFFLLFLHVVSPWKEATNSESKKEVTDLYEYISLLGID	no hit	---	---	---	---
isogroup02088	no	contig20115	TAACACAGTTGATGGAACTCGAACAACAGCTGAATGACTTACCAAAACAGACAACGGATTCCAGACGACAATTCAAATGCGATAGAAACTCATACATGTACAATTACTCACACAGCATTCAACTTTCTAAAGCTCACAGCAATGAGGTGTTTCCCGACGATCTAGCCAGTGTTGACGTCAGTGCCTTCAAGCATTTGATATGCTCTCAGCCTGTTCACATCGATGCCAGTTTGTTTCATTCATAATTTCGAATTGTAATCTGTTCGAACAGCTTTTTGCAGTGTCATTTTGTATTTTCGTAATGTTAGATGGTTATTCATGAAACTCTTTCCAACTAGATCTCTATCATAAaTcTTAATCATCAAATTTTtACTTTTGTAAGAAATTCTTCAAAATTTG…	XTQLMELEQQLNDLPKQTTDSRRQFKCDRNSYMYNYSHSIQLSKAHSNEVFPDDLASVDXQCLQAFDMLSACSHRCQFVSFIISNCNLFEQLFAVSFCIFVMLDGYXMKLFPTXISIINLNHQIFTFVRNSSKFELKTLPTPTTSIHFLFVGLNVFLSSSSLRCNLFVYLMITVKLI	gi|312097023|ref|XP_003148849.1| hypothetical protein LOAG_13292 [Loa loa]	---	---	---	---
isogroup02510	yes	contig22226	TTGTGGTGAAAaCGTATTACTGAATGATGTGCTTCAAaTAAAGTATTGTAGGAATCAATATGAGTTTTaTGAGCGACTTGACGAACGTCGTGTATCATCCATTCTGCTTCAAGAAaCAGCTGATGTTTTGGAAAATCTCTATGTCTGATCCTTCCTTAGAATCAtaTCTAAATCAGAGATTTTCAAACCATCGAGCTAAAATACTATTAAGATAATGTCAGATAAGCCTTGGTGTTATCAATCCCTTGTGGCGGAATGCGCCTACCCATTCATGTTCATCGTAATATCGTAGGGGTGGTTGATTGCGAACCTGGCCTCTACAATAACTTGAGTTGATCATTCTTCATCAACTCAGTACTAGTTGTCTTACCCAGATTTCTCTGGTACCAATTTACCGAA…	SFFINSVLVVLPRFLWYQFTEHEGMSGLVDLWRPRTYSGLRVTVAPSQLSHSVCQSTDTLYVDIHLYTISS	no hit	---	---	---	---
isogroup02556	yes	contig22455	aaTATGCGTTGAATAAAAGTGACCAAATAGATTGTGGGATACTGTAGGAAAAATTTGGAGGTATTTTGAAAAaTTATGAAAAAGATTTTGGTAAAAAaCAAACAAAAATAGAACTGCTAACTCTATCGGTTTGAACTGCTGTATCGACATTAACACTGATTCGTGGTGTTCGCCTGAAATGATGTTCATCGACGGCACGGTGACGAACACGTGTGTTGTTCAGCGACGTTTTAGCGATCACGGTGGAACAGATCGTTGATGAACTTTCTTAAGAAAGTACAATTTCGTTGAAGAAAAAAAaTACTAATGATTTATTTAAGCTTTACCTCAGTTTCGAGGTACCTTTGAAGTCATTTAAATGACACGCTATCGCATATCTTAATGATTTTTCGTTTCTTA…	TTHVFVTVPSMNIISGEHHESVLMSIQQFKPIELAVLFLFVFYQNLFHNFSKYLQIFPTVSHNLFGHFYSTHI	no hit	---	---	---	---
isogroup02608	yes	contig22715	GAAGAACATTTATCATCGGTCACCGAATTCTATTATATAACATATCAACTAAGAAAATTCTCTGAAACAAAATAATGAAATCAAGAAGTAATCACAACTTTGACGTGAGCACATTCATCAGTAAGAAAACGAACAATGAACAACTTTCAAGTCGGTCGATATTCCATCGACAATATGACAAATAACATTTGTTCATTCGCTACAAAGAAAAAAaGAAaTATCTAAATGAATCTACAACACAAGGTGCAAGAAGCTCACTATAAACATTGAAAGCTCATTAATATTATATAAACAGTTAAGAGATTTTAACAAACATCTAGTTTTAAAAATAGCAACGTATGAAGACATACTTATAAGTTTTGAATAACAGAGAAAGTTTGAGGCTATTGATCGTAAAAC…	XRISYNDLDSGEIIAIYHFSSAGTYNSSDDNIIDXAFLKNGLSHAPDAGRYVMATPATYRFLLESAFEPTSXN	no hit	---	---	---	---
isogroup02608	yes	contig22717	CGTTACGTGATGGCTACACCAGCAACCTACCGGTTCCTTCTGGAATCAGCGTTTGAGCCGACGTCTTAGACGTTAGTGTCTCCACTGTTTAATTCCGTCAAGGCAATAAAGTCAGATTGACAGCTTTTTGTTCTGGGTCTGTACCTCTCATGATTGTTTGTACAGCATAGGCGTCATTTGACATGTTTGTACTTTTCAAGACAATCTCATCATACTGTTTTGTACTAGTCGATCCTCTTAACAGCTAGTCAGTTTTACGATCAATAGCCTCAAACTTTCTCTGTTATTCAAAACTTATAAGTATGTCTTCATACGTTGCTATTTTTAAAACTAGATGTTTGTTAAAATCTCTTAACTGTTTATATAATACTAATGAGCTTTCAATGTTTATAGTGAGCT…	SVLRSIASNFLCYSKLISMSSYVAIFKTRCLLKSLNCLYNTNELSMFIVSFLHLVL	no hit	---	---	---	---
isogroup02617	yes	contig22760	GAGCTCAGCTGCTTATCGGCTTACAGACGATATAGTTGAACCAAGCTTCAATATGCGCCTCATTGAGGCTGTTAAACACAGCAGGTGCTTATATGACTCAACAGATAGGCAATACAGAAGTACAGAGTACAAGATAaaGGTTTGGAATCGTCTGGTCCAAGTTCTGCAGTTTGATGGTGATGCGCGGACGCtATATGCCCGATGGAAACAACTACGGGACAAATATGGAAAaGAAAAGCGGAAAGTGAAGTaTCAAGGAGACCAATCTACGTGGCAaTaTTTCAAACATCTTtCTTTTCTTGATCCACATATGATTGATAGAACAGCAGTCGAATCCCCGGCTAGAAAAGAGCATCCTGATGTGCAAGTCACTGTTACGGATCCATCCTTCGGGACTAA…	RLTDDIVEPSFNMRLIEAVKHSRCLYDSTDRQYRSTEYKIKVWNRLVQVLQFDGDARTLYARWKQLRDKYGKEKRKVKYQGDQSTWQYFKHLSFLDPHMIDRTAVESPARKEHPDVQVTVTDPSFGTNLIEEVRAHPCLFDIRDPKYRHSE	gi|341882264|gb|EGT38199.1| hypothetical protein CAEBREN_12315 [Caenorhabditis brenneri]	IPR006578: MADF domain;	---	---	---
isogroup02628	yes	contig22815	CTAATCGACACACGATTaaGCAAGAttACAAGAAATACCGGAACTACACAATATTACTTCAAAATTGTGGTAGAGGTCTGAATTCTCGCATGTAATGAGtAGCTCCAaaTCTCTttAAAaaTTACTGCCATGTTCTAACGCTtTGAATTGCAAAAaGCTTACAAAAAGAATTATATGAAATGGTGATCTTTTCTGATAAATTTATCGAGAAAAAGCAGAAAATGAGAATTGAATATAATTACGTGATCCATTtCGCCAATAGCAACGGAAGCAGCTGAAGCAGCAGCTCTTTTCTtCCTTTTCTTCCCTTCGTCATCTTCACTTTCTTCATCACGACGCCGTTTTtGTTTTtAATTTTTttGCTTtAGCCTGCGGCTTtGGAGCAGCACAAAACTGTTC…	KGAFCEAKIKKICKSVKCKIVLKEAPFGSMVVEEHLVKGTLEVNQTVDVYHGKHSVKGVIQHIKDCSTYHVVFNDGDEKVLRRTQMCLKGAKHFDTESNLDQMPLYNPEQF	gi|170596076|ref|XP_001902632.1| Arid4a protein [Brugia malayi]	---	---	---	---
isogroup02628	yes	contig22817	aggaactgaggtcagtgcaaaattcaaaggagcattctgtgaagcgaaaaatcaaaaaaaatatgtaaatctgttaaatgtaaggtcagtatgcattataatgtgaattacaaatggcatttcttgtgtttGTAAAGGAATTCTGGAGTGATGAAATATTCGGTTACCTAATttCAATATGAAGACAGTTATACAAGGCTTTTCGTTTCTTTATGTACGTTTAGATTGTTCTGAaaGAAgCACCTTTTGGATaCAATGGTCgTTGAAGAGCATTTAGTAAaaGGCACCCTCGAGGTTAATCAAACTGTTGAtGTTtATCATGGGAAACATTCAgTTAAGGGTGTTATTCAACATaTAAAGGATTGCAGTACTTATCACGTTGGTTAGTTtGAAACCCTG…	DSYTRLFVSLCTFRLF*KKHLLDTMVVEEHLVKGTLEVNQTVDVYHGKHSVKGVIQHIKDCSTYHVG*FETLYLYLVFFNHINSLIT*RFVVFNDGDEKVLRRTQMCLKGAKHFDTESNLDQMPLYNPEQFCV	gi|312088781|ref|XP_003145992.1| Arid4a protein [Loa loa]	---	---	---	---
isogroup02644	yes	contig22896	AGTCAAACCTGTGAGTCAAATTCACGCCGCTGCCAAACATCTTCTATGTCTTAGGTGGTAATAGAAaTTTAAAGTGAATAGTAACGCTTAATAATAAAAAaCAACTCGTAATTtCACAGTACAAACTATATGCTTTCGAAGAGATATTGTTACATGAACTGTCAAGTATCAACGTTATTGCATAATAAGTAGATCACATTTACTAGAGAACATTTCGATGATATCAACCGATAGTCACATGAGTGCACTCACATTACCTCATATCTCTTAGCTATATTCGTTTTTCtCTTTTCACTTTTCTCTGCTAGGTTGCTGATAGCGTTCTAATATCCGTAATGATGATGAATTAGTTGTAAAACTTTGGAACTCCATCCGTAATTCGAATCCGTATCTACAAAT…	CIERSQIECLGNVIDKHNRPDICRYGFELRMEFQSFTTNSSSLRILERYQQPSREK	no hit	---	---	---	---
isogroup03742	yes	contig28382	AAGGAACGACTAggTTaCGGtAAACCGTAAcGACttACTACCGttacttttttttttttttttttttGCTTACAAAAaTGTTTATCCCAATCTTTTGTGAAATATTCACACTATTTAGGACCATCTCCAAATACGGTTCGGTTCAACAAACCTCCACATATAATGCACTATCAATATCATATCAAATTCAACAAACTGAGCTAGACCACTGGCACTGGTAATAAAATACTTATAACGAATGCTTATGCGAATTAACAAAAACCTGAGAGCTTTCTTAATAATTTAGATGGATGGAAACATTCTCCGTTATGAACAAATTATGAGATGCATATTTGTGACCAACGTTTTGTTAACGAATTGGAACACTATTGAAGAAAAATGTGAGCTAACGAAGCAAAA…	TVTTYYRYFFFFFFLLTKMFIPIFCEIFTLFRTISKYGSVQQTSTYNALSISYQIQQTELDHWHW	no hit	---	---	---	---
isogroup03742	yes	contig28385	TTCTTCGATTTGCTTATAGGCTTCCTTATGAAAAAATCCACATCTAACTCTTCTTCGCCCAAAGAATTTTCTTCGGAAGATTCCTTATAGATATCATCACCATTTACGACTCGTTCAAATTGCCTTAGTTTGTCATAGTTGACTGTTAAAGAAGCTTCTTCAACTTCGCTAGGAGCTTGAGCATCGACTTTAGTAACAACTGGCGCAAGCATTCGTTTCTTCCCCAAaTCCCTTCTTTtCTTTTTATACACATGTCGTTTTGAATTTCGCGTTTTACTTtCATACTCATCATTATCAGAATAAGTCGAGTTGCGATTTTCGCTCGATGAACACATGTCATCTTTGAACAGTTtCCTGCATTCTGTCAAGTGTTTCTCTGATAAGGAAAGTTTTGCAACT…	RLMVGASRNFGMQKTSVYLPMELAYIARQRPELLSAAIREYTAMGEDKDCAEQCLSESERVMVHVYLNATDWQTVTALADIEMPRDIVSHRVSRALMAFDRRHSSIHNGIYVPDDSQLFKNVTDCFERERLNFLFSTLFKTPNSLTHTYQV	gi|308480776|ref|XP_003102594.1| hypothetical protein CRE_03270 [Caenorhabditis remanei]	---	---	---	---
isogroup03744	no	contig28390	TTTTTtCaTACAGTTtCTTGAtCGCCTCCgTTaGTtAAAAAACATCGATAGAAaTAAAAaCGCAATAAAAAAaaaCGAATTCACTTGGATGAGACTCATTTATGGACAGGTAGAATAGAACAGTTGAGGTATGGAGGTAGTGATAAGGGTAGTAGCCAGAGAATTTTCAATAACGATTCAATTTATGGTAGTTTTTCAAAATTTCAATtAATTAAGCTTTTttGGCTTGTAAGCTTCTTATAATTTTGAaTACTGAAAAAATCTCATACGTTGAAGAGTTTGTTTCTTTTTTttCCTCTTTCCTCAAAAAaTTTCAATTAAAAGTAAACGCCTTTACTCACTTCCTTATCACTCAAAAAATCGATTTTtACAAATTCGATTTAATGATCTACTGAAATA…	KRNKKKRIHLDETHLWTGRIEQLRYGGSDKGSSQRIFNNDSIYGSFSKFQLIKLFWLVSFL	no hit	---	---	---	---
isogroup03745	no	contig28394	TTCACTGTTTGGAGTTGGACATTGGGCAGTTCCGAATTCAGTGGTGACACTTGGTGGACTGGACATGAAAAAaCGtCGTATGAAAGTGCTTCACGTTTGGAACCTATGTGGAGAGTGGCAGCCGACCCCcTTGGTGCGACAAaCTTAAGCCGCTTTGAACTTCAGCATTTATTCCCGTCGCAGGTGCTTTTACAGGCGTAGTGGACATCTATACAGTTTTCTGTTCAAACATTGGAATTTTTATATATACTACATTAACCTTTTGGAACGTAACTTTTTTTTGTCGTTtGTGTGGTGTAGCTCTAGTTCGATCTCCGGCTGTTAGCCGAGTTTCCTATCTTCAGCTCACTTAGTTCGGCTTAGTGCCGACAAATTTGTGGTCCCTCATTCAACAGCATC…	FTVWSWTLGSSEFSGDTWWTGHEKTSYESASRLEPMWRVAADPLGATNLSRFELQHLFPSQVLLQA	no hit	---	---	---	---
isogroup03746	no	contig28398	CAGTGGTAACAACGCATCCGACGCGGGGATGGAGCTGGAAATGGAGCACCTAGTGACTACAGCGGATATTACGCCAATGGTTCGGGTAGTCATGGCGGTCCTGATATGACGAAAGCAGGTCGTGaTCGTGGTGGCGGTCCTGATGGTTATAGTTCTCGAGGCGGCTACGACGGTGGTCGTGGAGGTTACGATGGTGGGCGAGGAGGTTTTGATGGTGGTCGAGGAGGGTATGGCGCTGGTCGCGGAGGATaTGATAGTGGACGAGGCGGTCGTGGAGGATTTGAGGGTGGCCGAGGCGGATATGACAGTGGGCGAGGCGGTCGTGGAGGTTACATTGATGGAGGCTACGACGGAGGAAGAGGAGGTTTTGGCGGACGAGGTGGTCGTGGTGGGAGAGGA…	LGSRQDDRVELKETVFVQGVPVSANETYIADVFNTVGDIAKNDRTGAPRIKIYTDRATGEPKGECMITFISAEVAQRCIEMYNGQPFPGGDRPMTISIAKFK	gi|17532119|ref|NP_495483.1| Protein FUST-1 [Caenorhabditis elegans] gi|268562591|ref|XP_002646698.1| Hypothetical protein CBG13075 [Caenorhabditis briggsae]	IPR000504: RNA recognition motif domain; IPR012677: Nucleotide-binding, alpha-beta plait;	GO:0000166): nucleotide binding; GO:0003676): nucleic acid binding;	---	---
isogroup03747	yes	contig28402	GTGCTGGCACCTTACTTTTtCATAAgCATGGCTGATCCGAAAATTGACGAACTTCGACTCCcAATGGCTGTGCTGAGTCGTATTGTTAAGTCTTCTTTGCCTAACGGTGTGGCACTGTCAAaGGATGCTCGTACGTATATGATGCGCGCATGTATTGTTTTCATTCTCTATATTCTCTCACAaGCGGAaGATTGTGCCTCCTCAAAAAAAaGAAAAACGGTCATGGTTGAAGATGTGATGACGTCACTGAAAATTTCTGGATTCGATACACTATTCGATCCTTTGAACGATGCATTCAATTTGTACAAAGCATCCAATGCTAACAAAATCATGAAGTTGAAAGCTAGTAAACGGGCGCAGTCTAATCGATCTGATTAGCATAGGAATAATCACGCTATC…	MADPKIDELRLPMAVLSRIVKSSLPNGVALSKDARTYMMRACIVFILYILSQAEDCASSKKRKTVMVEDVMTSLKISGFDTLFDPLNDAFNLYKASNANKIMKLKASKRAQSNRSD	gi|512893327|ref|XP_004923153.1| PREDICTED: DNA polymerase epsilon subunit 3-like [Bombyx mori]	IPR003958: Transcription factor CBF/NF-Y/archaeal histone; IPR009072: Histone-fold;	GO:0003677): DNA binding; GO:0043565): sequence-specific DNA binding;	---	GO:0005622): intracellular;
isogroup03747	yes	contig28405	CTTTATTCTTATTtCAACTTtCAAAaTtGAAAATaTTtACaGaTAAACGGATGGCAaCAaGaTAAaCAATGAAAGAAACaTTCCAAAAAaGCAAGTACTCTCATTAGTCTAATATGACTGACATATTGGTTAGTACTATAAGTTTAATACATAATCAAAAGAACGACATAGAATCCTATGTGTTTTATTTTAAGGAAAACAATGTTATACATTTGCTCAGTTTGTTCCGAGAACATACTCTACTTCACATAAGTTATAAACTCATGCTTACGACTATATAAAAACCTGAaGAAAAAAAAGATaTCATACTTCACAAAAGCACAATAGAGACATCGACCAGAGGTACCAGATCATATCCACTATCTCATTATATCTACATCAAAGTGCACTCAACCTGCA…	KIDELRLPMAVLSRIVKSSLPNGVALSKDARTYMMRACIVFILYILSQAEDCASSKKRKVMVEDVMTSLKISGFDTLFDPLNDAFNLYK	gi|512893327|ref|XP_004923153.1| PREDICTED: DNA polymerase epsilon subunit 3-like [Bombyx mori]	IPR003958: Transcription factor CBF/NF-Y/archaeal histone; IPR009072: Histone-fold;	GO:0003677): DNA binding; GO:0043565): sequence-specific DNA binding;	---	GO:0005622): intracellular;
isogroup03748	no	contig28406	TCGACGTCAACTCCACAGCTGTCGATGGGACTCCTGAaGAAAGCGcAAACGGCCGCAATGAGCCGCATCTCTGGAGTGAGGAAATTGCGCGCTCCATCTCATGAGGGTCATCTACCTGAATATGGCGTACCATGCGCCAAaGAAATTTCGATATATACACAACAGTTGAACGACTGGGgACCGGATGTGTTtAAAATCGATGAACTTTCCAAAAaTCACGCATTAACGACAATCACTTATGCGTTATTCAGAGAACGAGGTTTGATAAAGACGTTCGAAATACCGTCCTCTGTCTTCGTCACGTACCTTCTGAATCTCGAACATCACTATCGATCTAACCCCTATCATAACCACATTCATGCTGCCGACGTTGCTCAGTCAATGCATGTATTGCTCACC…	STSTPQLSMGLLKKAQTAAMSRISGVRKLRAPSHEGHLPEYGVPCAKEISIYTQQLNDWGPDVFKIDELSKNHALTTITYALFRERGLIKTFEIPSSVFVTYLLNLEHHYRSNPYHNHIHAADVAQSMHVLLTSPVLTEVFSDLEVMAAIF	gi|17535659|ref|NP_495601.1| Protein PDE-4, isoform a [Caenorhabditis elegans]	IPR002073: 3'5'-cyclic nucleotide phosphodiesterase, catalytic domain; IPR023088: 3'5'-cyclic nucleotide phosphodiesterase;	GO:0004114): 3',5'-cyclic-nucleotide phosphodiesterase activity; GO:0008081): phosphoric diester hydrolase activity;	GO:0007165): signal transduction;	---
isogroup03749	no	contig28412	CCTTTTCGTCTCTTTTTTtATCTGGTTTATTGATTTtCTTTTTAGCTAGGCTAGACTTTTTAGCGATTACTGATGCATCACCTTGTTGAGTTGACGGAGTAGATGATAAAGGACTTTGTGTTGTTTTTtCTTCTTTATCTTCGTTCCCACTTATGATTGTTCGTTGAGGAGGTGAATGTGCAACTGGAGCTTTATGTATCTGAGCAGCGTCGCCTTGGTCAGCCAAGATTTGGTCAGGAAAGCGTGCTCGCTGCTCTTTCAGTGCTTGGATTACTGCATCGTTAACGTTTACAAACATCCGATTCTTGGGAACTTTCTGATAGAAATCGGTCGTTTCAAACAGTTGGCGCACCGCTACTTTACAATTTGCCATTAAAACTGTGATGTCGATGGTAGAGT…	IALAKLISRKLNYEVDANQEWFALGAMNDSLFFRCFAGGSSLGRTMMQVKFGTKSQMSTVVCCSIMVGFVYGAGSFIYHLPKAILASIIVVAMKDLFIQLVKGFCLCRESIVDFMIFLVTLVAVIVIDVNNGLIIGISFALLSVVFRTQWA	gi|268564570|ref|XP_002639148.1| C. briggsae CBR-SULP-6 protein [Caenorhabditis briggsae] gi|524875418|ref|XP_005094437.1| PREDICTED: sulfate transporter-like, partial [Aplysia californica]	IPR011547: Sulphate transporter;	GO:0005215): transporter activity;	GO:0006810): transport; GO:0055085): transmembrane transport;	GO:0016021): integral to membrane;
isogroup03750	no	contig28414	GGGGAAACAATACATTGCAAGATCTCAATCACATCTTtGGACTTATGCTATCGGAGCTACTTTACTCATTAGTGCTGCTCCGTGCATCTTACTTCTTTTTATACCTATTCAGGATAATTCTCCATCCAATGGACCGTGGTTAAAAGTTTTGCTCGCATTTGGTTCTGGAGGTTTGCTAGGCGATGCTTTTTTtGCATCTTATCCCACACGCACTACCTGgCGGATCTCATTCTCATTCGCATTCATTTACAATGGGACATAGTCATGAACCACATGACATGAGTGTTGGTGGTTGGGTTCTTACAGGTATTATCGCATTTTtGTTGGTTGAGAAACTgGTTAGAATCATCCGAGGAGAAGACAGTCACTGTCATTCTCATGATGTAGGAGCTAGAAAGA…	YIARSQSHLWTYAIGATLLISAAPCILLLFIPIQDNSPSNGPWLKVLLAFGSGGLLGDAFLHLIPHALPGGSHSHSHSFTMGHSHEPHDMSVGGWVLTGIIAFLLVEKLVRIIRGEDSHCHSHDVGARKKTDHSDDDLMASEDKAPEIKET	gi|71992548|ref|NP_510563.2| Protein HKE-4.2 [Caenorhabditis elegans]	IPR003689: Zinc/iron permease;	GO:0046873): metal ion transmembrane transporter activity;	GO:0030001): metal ion transport; GO:0055085): transmembrane transport;	GO:0016020): membrane;
isogroup03751	no	contig28418	tttctGGCGACAGATTTATGTTCACTCTACTCGAAACCCTTGAAAAAGAATCGTATAGAAGAAATCTTATAGGTAAAAaCCCATGAATTTCACAATTGATATGTAGGCAGAAAAaTTTTTAATGAATATATGAAATCTTAAATGAAAAATCATTCACTTCATTCTCTCAAAAGTAATTTATAGCTCCAAGTGCTAGTGGAAAGTTATTGGACTACAGACAACATAGCACGGCACAGCAGTGCTCAAATTTCAGAAAAAaTTCGCTAAGTGGTATTATTACGAAAAAaCTATCAAAGATGTCGTAAGGAACATAAAGCAAGCAAACAACTTCAGACACTATTATAAAAAGCTATGCGTAATGATTTAGCTTGAAAACATCAAGCTTGGTGACATCAAATT…	KVLYNSPYPDYIKDVPLFFVCAFCLRAFNDQCLFIVHRDCCTCLTPPGIEIYRDSGSALSFFEVDGAQERTYCRNLCLFAMLFISSKTLHIEVGTFFFYILTKIMDDGCRIVGYFSKEKNPSRNNNLSCLLTIPSEQRNGYGHLLIDMSYK	gi|194377362|dbj|BAG57629.1| unnamed protein product [Homo sapiens] gi|268565555|ref|XP_002639480.1| Hypothetical protein CBG04078 [Caenorhabditis briggsae]	IPR002717: MOZ/SAS-like protein; IPR016181: Acyl-CoA N-acyltransferase;	GO:0016747): transferase activity, transferring acyl groups other than amino-acyl groups;	GO:0006355): regulation of transcription, DNA-dependent;	GO:0005634): nucleus;
isogroup03752	no	contig28422	ACACGGAaaCATGACATCACTATTGAGATGATTCTTTCgcatAGGgCTGGACTACCTTATTTtGAGAAAAGTTTATCGTTAGCGGATCTAACTGATGGCTTACGTATGGCTACAATTATTGaaGAAGAAAAaCCaaaaTaTCAaCCTGGAaCAAAAACTGTTTATCATGTGCTAACTTTTGGATGGTTACTTGATCAGATATTCTGTCGCATTGATCCTCAACATCGTACTATcGGTCGATTTTTTCGCGAAGAAATCGAGGaGAAACATCACGTAGACGTTCATATTGGTGAATGTGTGGCCGATGAATATCGTGTTGCTCGTCTAACTAATATAAATATACCGTTAGCTGTTAGAGAATTTGTCTACGATCGGAAAATTGCCGTCATCGGAAGTCAT…	KHDITIEMILSHRAGLPYFEKSLSLADLTDGLRMATIIEEEKPKYQPGTKTVYHVLTFGWLLDQIFCRIDPQHRTIGRFFREEIEEKHHVDVHIGECVADEYRVARLTNINIPLAVREFVYDRKIAVIGSHVMSPRSYFAKGLKNMRQFGK	gi|341885044|gb|EGT40979.1| hypothetical protein CAEBREN_10010 [Caenorhabditis brenneri]	IPR001466: Beta-lactamase-related; IPR012338: Beta-lactamase/transpeptidase-like;	---	---	---
isogroup03753	yes	contig28428	TCCTAcTCCCctGTGTGtCCTTGgtCtAGTCtCTAGTTTTtaGTTTTtttttAAaGAAAAGTATTTTTCTTTTGCAAGGATTTCATACTTGTTGAAAACAATCTGTAATAGTGAGTCAGAAAATCTCATTGTATATAAtAGGTAagAAAAAaGCAAGATTTATGCAGGAAAGTAAAGAGGCTTTTCAGTTGAAAAAGAAAAaCAGAATGACATAGTAAAATTGTAGTGGGTAGGGTGGGTAAGTAGTAATATAGAAAAAAaTTAATGACAAAGTAGAATAGATAGAGAGGTATACGTTCAGTCTATGTAAAACGATgAGGATATTTTTACGATGAGCATACAAGCAACAAATCGAAAATCACAAAATGTAGAATTTTGTTAATTTTTTtCTTCTTTAGA…	TERIPLYLFYFVINFFLYYYLPTLPTTILLCHSVFLFQLKSLFTFLHKSCFFLTYYIQ	no hit	---	---	---	---
isogroup03753	yes	contig28429	TAACAACGCATCCGACGCGggATTCACTCAGTTTCCGTCCAACAACGATGTCCTGTCGCATTATTGTCGCACTATTCCTAGCCGTCATCGCTACAACACACGCTGGATTTTTCGACGATGTTaGCGGAAAAGCAACAGAGGTTGGCAACTTTTTtACAAAACAATTTAACAACGTTAAGGATTTATTCGCCGGAAATCAGTCGGAACTAGAGAAGAATGTCGATCGAGTAAAAGGTCTTTTGATGGAGATCAAaGAAAAaaTGAAGATGTTGGAACCGATGGCGAACGATGCACAAAAGAAAACCCTCTCACAAATTGGTAATTACCTCGATGAAGTCACACAATTTGGTGATAAGGTAGCAAAGGATGGTCAGGCGAAATTCCAAGAAAATAGCgCAA…	LSFRPTTMSCRIIVALFLAVIATTHAGFFDDVSGKATEVGNFFTKQFNNVKDLFAGNQSELEKNVDRVKGLLMEIKEKMKMLEPMANDAQKKTLSQIGNYLDEVTQFGDKVAKDGQAKFQENSAKWQDMLNNMFQKGGLSDVMKLLNLKSA	gi|184991864|emb|CAQ43040.1| surface associated antigen 1 precursor [Teladorsagia circumcincta]	---	---	---	---
isogroup03754	yes	contig28430	CTACTTTGATCAAAGAAGGAAACGATAATATaTCgaaaaaaaTTACAGAAAaCTGTTATTGCAATTGCAATATGGTGATACGCCTTTTCAAaCGCATATTtGCtATTCCCATTGAGAATGAATTCAAGGCTTtAGAATCGACAATAGTTAAATAGCTAGATCAGGGAAAAAGAAGCATTTCTACTGATGGAAAaTTCCAaGAAaCAGCCGTTTtACACAtAGAATCGTTTTATTTTTtACTTtATTATTGTTtATTtAGAATACAAAAGAAGTAGAGACGATTGAAATCAATTCAGCAAATGCAGTAGGGAAAGGAATAGGACTGCCAATAAAAAAaaTaGAAATTGATAACTAGATTCACAAAAAAGCTATGGTGCGAAAAAACCAAGTTGAGATCGA…	TLIKEGNDNISKKITENCYCNCNMVIRLFKRIFAIPIENEFKALESTIVK	no hit	---	---	---	---
isogroup03754	yes	contig28433	tttttgCTAGAaCTGCGGATTTTCGTAAAATTAGACAACACCTTTCTAACCTTACCATGGTTTTTTTtATGTTGATgAGGATCTTAGGAACAGaTTTTTCTTACAGCATTTCCTTTCTGCATATCCAGCACTCCcATAATATTAGATAAGCCGCTACTATTTTTCGTTAATGTCATCATGAAGTCAATGTTTCTGATGTGATGTTTGTGAGTTTTGGAACGAAATCTAtatctaTCAACCTTATCGTTTCTTATGGTTCCACGTAATATTATGAGTATTTTACTAGTGATTTATCTAGATTGCTGAGGTGCATCTACATATAGGTGTAACTTCAATACTTATATTACCGGTCTTCATTGATAATTTAGACCTTAATAATGTTTGCAATCGTTTTTtCTC…	GAKLTKFKFLQTFAATAAGKPPYVDILTSSKIYQNTERPLQWCLFKFDRQTHHQAKNAYILFTRSSGIRFKSNALKYNEKKQQEMHKKGSKMKLKKFQTPSGQLSEKEAYVFVTNLTKLNPEIKFKENLADIITFEKYHRHREQQQEKKRLQTLLRSKLSMKTGNISIEVTPIC	no hit	---	---	---	---
isogroup03756	no	contig28438	ATAAATAGGGGTGCTTAAAAGTCATATCCACTGAGTCTCGCTGTAGTTGAATCACTCTAGACGTTCCTGCTGATTTAACTATGTATCTCTCGAAGTCGATTATTAGAAGCTACGAACGTCTCTGATCGATAACAGCGTGCGGTGTGTTCGCCCCAAGTCCTTAAATTAGTAGCTCGGCATTTTCGTTCCAATATAAGTAGAAATGCGAATGCTCTCACCAGAAATATTAAGTCGCGCTGCTACGGCAACAAAAATCGGCTCTTCCGGAATGGCCTTCACTTTCGCTGCCTTTGCGTATCTAATCGCCCTAATTGCGGTTGCATTTTGTATTTTTTtCGCAATATACACTGTGATATGCATCGATGAGCTCAAAACTGATTACAAAAATCCCATAGAGCA…	CIFFAIYTVICIDELKTDYKNPIEQCRNLNQLILPEYMIQMTYTILFVLSWQMFATLMNLPLAVYHIATYMRRPVMSGPGIYDPTTILNRNELSASLRASWTK	gi|308501122|ref|XP_003112746.1| hypothetical protein CRE_30765 [Caenorhabditis remanei]	IPR003377: Cornichon;	---	GO:0035556): intracellular signal transduction;	GO:0016020): membrane;
isogroup03757	no	contig28445	CGGtAtGGAAAAAGGTTTttGCttGAtACGTTTttACAGCGTTAACACCCGTTGTGGAGTACCCTTTTGACGGTGGATCTTCCTTTTGGAATCCATACTTGTTGTCGTATTAAAGTGAGGCTATGATTCACGCCATAATAATTGTTGATAGTATGTATACAGAGTGCGAAGAGGGTGGTAATGCGACTCTTTCGTGGAAgaaagattggagcAATAGCGTCTGGAGGCAAAaaTTGCATTGTTAATTCTCCCTTTACATTTCCAAAGAATGGTAGAATTGCAGAGGACTAAATTAAGCTGACGATGTTCTTCGGTTGATGGTGGATGCATTAATTGTAGaaaaTACTTTGTCGACTAATCTCTACTTTATCATCCAAATTACGTGCAAAGCAAAGACAT…	MHPPSTEEHRQLNLVPAILPFFGNVKGELTMQFLPPDAIAPIFLPRKSRITTLFALCIHTINNYYGVNHSLTLIRQQDGFQKEDPPSKGYSTTGVNAVKTYQAKTFFHTX	gi|170588329|ref|XP_001898926.1| Integrase core domain containing protein [Brugia malayi]	---	---	---	---
isogroup03759	no	contig28453	ACACACACAAACCTCAACGAATTGTAAACGATTTCAACTGAATGAAATGTTTTTATCGATTTTTtCGTTTCTTTTACTAATGTTTCCTATTTaTTTTtATTTTTAcTATATAAAAAGCATTCAATATAAGCTCAAGCTGGTCTTCAtaTACCATATCGGATACTGAAACACGTTGAGCTCTGACGTCACTATGAAAAAAaaTCGATTGATCAAACGTTGCGCGTTCATAACATCTGAGTTGCATGCATAATTATCATAGTAGAATTATTTCAATGATGTAAGCTTAAAAAAaaCTaaCTCGGTTCTTTCATTTTCATGGGAGGGAGttCGTCCCccTCGTTGAGTGTAATGGTTTTGTTTCACTTATTATGCAACTAACTCTTTGTAAGAATACCTttt…	LCMQLRCYERATFDQSIFFHSDVRAQRVSVSDMVYEDQLELILNAFYIVKIKINRKH	no hit	---	---	---	---
isogroup03762	no	contig28462	AATTTTGTTTCAaTGCTGTAGATTCTTATGAAAGTAATGAGGGTATTTGCAACTCTGTTaAGAAAgAAtGTAATTTACTATTATTGGTCTATTATTTACATGGTGTAACTGCTAGAAGAGATCTCTCTTCTGATAAATCGTATGATATGAGGTTATCTTACTCAgTAGGAGTGTTGAAATCACAGCTTCTTCTCGTATTTGTATCGACTGAGTATTAGGGCTGCCTATCGGAATTCAGaTTAAAAACAaCGAAGTCATCAGATTATTTATCAAaCAAAATTCTTCaTGTAaCTGAATTTGTTaTAACACAGCTAGAGGCTCTCACAATGACtCTTaCCTAACATAGCTTCATACCcTCCCTCTGTCTTAAGCAAAGGAAAATCGTTATTGATGACCTCT…	FCFNAVDSYESNEGICNSVKKECNLLLLVYYLHGVTARRDLSSDKSYDMRLSYSVGVLKSQLLLVFVSTEY	no hit	---	---	---	---
isogroup03765	no	contig28474	AGCGATAAATTTTATTGAACACCAAATCTAACGAATAACATCAGCAATTTCAAATGTGGCCCTAAAGAGGGCCGTTGGGTTAATAAAATGTACAATTCGAAGAAAATATTCACTTGCTAGAAGTGTACTTAGTAACAGCCTTCGTGCCTTCTGACACAGCGTGTTTCGCCAGCTCTCCAGGTAGGATCAGTCTTACAGCCGTCTGAATTTCACGAGATGAAATGGTCGACCTTTTATTGTAATGCGCAAGACGGGAAGCCTCTGCCGCGATTCGCTCGAAAACATCGTTGACAAATGAGTTCATAATTGACATCGCCTTCGATGAAACGCCCGTGTCCGGATGAACTTGTTTCAGTACACGGTAAATATAGACAGAATAGCTCTCTTTCCGACGGTGCT…	RTGDKKKKHRRKESYSVYIYRVLKQVHPDTGVSSKAMSIMNSFVNDVFERIAAEASRLAHYNKRSTISSREIQTAVRLILPGELAKHAVSEGTKAVTKYTSSK	gi|308450808|ref|XP_003088435.1| hypothetical protein CRE_15218 [Caenorhabditis remanei]	IPR000558: Histone H2B; IPR007125: Histone core; IPR009072: Histone-fold;	GO:0003677): DNA binding;	GO:0006334): nucleosome assembly;	GO:0000786): nucleosome; GO:0005634): nucleus;
isogroup03978	yes	contig29329	tttttacataagtaaaaatgaaatttattggcgcagtgggaatttgtgtgtagtttatatagtgttttCCTCCTAGTTTATGGCTTCATCATCTTGCTAAATAAAACACAAGTAGTCTACCAATTGTGCCGAATCTGTCGGAGGTCTAGGTATATATGAAGTTTTtGAGTATATGATTCGCAGTGGTAGTGAAATTTCAACTGTATTCGTTTATGAACGATGCACGTGAAGTTCTTTtAGATCCAAACAAGTACGTATTCAAGATTTAATTGATGCGTTAATGAAGATACAGACTTGTTCAACAGCGATGAATGAATCTTCTAATGAAACTGAACAGAGATGTTCCCGTATTGAAAAGCTTCTTTTGAGTATAGATCAGGATGCAGACGGTATTATTGA…	RSKQVRIQDLIDALMKIQTCSTAMNESSNETEQRCSRIEKLLLSIDQDADGIIDGDLMLEVISLLERHGDVKLSTDQIASVVSILKKECEFESLDKNTESRAHSPNKDQQGSASFQTITSGERGLDEPSQKLNKEIVDIPNVDPQLITPLR	gi|268554560|ref|XP_002635267.1| C. briggsae CBR-LETM-1 protein [Caenorhabditis briggsae]	---	---	---	---
isogroup04462	yes	contig31262	aTACATGATTTATTTTGATTACGAAAACCTCAAACTAGAAAAGTAAACAAAGCAATAaTGCAGTTATAGACGTGGTTTGGATCTCATTGTACTATTGTTTGATTGTGTAGTAGTCATCGCTGTAATGCATTAGTCAATATCTAAAACGAACAGTATTAAGAGATTCTTAATGATAATTTAATAACATTGATGAACAACAGTGAtAGTTtGACGGTtGAATGTATTATGAAATACCAaGGGTTTCTtAGCGATTGtCTTTTAGCAGCGTTAaCCGTAAAACGTATACCcATACAATAAATAGgTAATCATTAAaCGATTTtAGATGAGCTAGTCGTGATCcGATCAGATAATAGATCATGCTGAGTAGATTGTGTCcAaTTGatCcTGTTCAcTtAAaTT…	LPIYCMGIRFTVNAAKRQSLRNPWYFIIHSTVKLSLLFINVIKLSLRIS	no hit	---	---	---	---
isogroup04462	yes	contig31264	tgtcatgcGGCCACAATTATGTATTGATATGTCACTTGTCTGTAATGGCGTGCAAAATTGCGTTGAAGGCGATTTCAGCGATGAACGGCACTGTTATTCACGTGAAATTGTCATTGGTATATCAAGTGGTTTTTtAACACTAGTTACCATTGTGTTGATCTGTGTGTGTTGTAACAAGTTCCGGAAACGGTGTCATCAACGTAAAATGTTACGTGAACGACGTACCATAGCTAATGGAAAAACTCAACGAACATCGCGGAGCACTCCATTCCTCAATCACGAAATAGTGATCGATCATATTGGTGCATCGCGACGATTTATGTATGAACCTAACAACGCATTACCATATTTTGACCAGGAGTTGTCGATGCGGCCTCCACGGTGACAATTAGAGAGCGA…	RPQLCIDMSLVCNGVQNCVEGDFSDERHCYSREIVIGISSGFLTLVTIVLICVCCNKFRKRCHQRKMLRERRTIANGK	gi|341876499|gb|EGT32434.1| hypothetical protein CAEBREN_02372 [Caenorhabditis brenneri]	IPR002172: Low-density lipoprotein (LDL) receptor class A repeat;	GO:0005515): protein binding;	---	---
isogroup04463	yes	contig31265	CAaCGGAGCTGGTCGTAGTGGTGCATTTTtGGCTGtGGACGCAAATCTGGAATTGATGAAAAAACTGGCCAACTTGATGTCTACGAATATGCTAAGACTTTAGTCAACTCACGTCCTCATCTCATTGATTCCGTTGATCAATATCAATTCATTTACGAAGTCCTAGCTGAGGCTGTTTTGTGTAATATTCAACCGATTCAAATGCATCAACTGAAAGAACGAAGCAGTATGTATAAGGCGAAGAAGAATCGGCAATTGATGGAGACACGGGACAGTCATGAAAATAAGTTATTACTGCAGCTTACTCAACCGCTACGTATCGGTGACTGTGCTGGTGGTCATCGGCTAGAGAATCGTGGGAAAAATCGAGATGTCATGGTAGTTCCACCTGATCATGCT…	CIFGCGRKSGIDEKTGQLDVYEYAKTLVNSRPHLIDSVDQYQFIYEVLAEAVLCNIQPIQMHQLKERSSMYKAKKNRQLMETRDSHENKLLLQLTQPLRIGDCAGGHRLENRGKNRDVMVVPPDHARPYLQTLHGESKDYTYINAVEVDGF	gi|212645551|ref|NP_001129826.1| Protein T13H5.1, isoform f [Caenorhabditis elegans]	IPR000242: Protein-tyrosine phosphatase, receptor/non-receptor type;	GO:0004725): protein tyrosine phosphatase activity;	GO:0006470): protein dephosphorylation;	---
isogroup04463	yes	contig31267	GTtCAACAGTTTTTATTGAAATTACGAACCATTTACAAGAGAACTCTtTCTGACATAAACCGTAATTGATTACTCGTTATAAAAGAAATTATTAGTCGATATAATATTTCTTGACATATAAGCAATATTATGCCTTGGGGGATATTATTTCTCATGCCATGAAACATATTTTGCTACAACGAGGATCGATCATAAATGCGATATTAACTTCAAAAACGTATAAAAATATGTTATCGATCAATCAATcAATGAAGAGCACTTAATATTTGTACAACTCAATAAAATCAATCAAATTCTGCACATGCTAATTACTTGGAATGAATTGAATTGAAACTCAATAAAATCGGATTACTCTAAACTCATTTTAAAAaCTAAAGTGAAATTCATATGATAGCTGAT…	QIAKALDGKVKLGKVDCEQFPGVCQGAQIQSYPTVRFYKGRHNGKRQNIWGLQLQTQDKATIIRIVLEQLNHSIKRDEL	gi|341894920|gb|EGT50855.1| hypothetical protein CAEBREN_20089 [Caenorhabditis brenneri]	IPR012335: Thioredoxin fold; IPR012336: Thioredoxin-like fold; IPR013766: Thioredoxin domain;	---	GO:0045454): cell redox homeostasis;	---
isogroup04464	no	contig31268	ATTAATCTGGAGCGACTGGAAACTATAGGAGATTCGTTTTTGAAATATTCTGTCACTGATTATCTTTATCACTGCCATCCTGATCAACACGAAGGAAGACTGTCGTATGCAAGAaGTAAAGAGGTCTCAAATTGCAATTTGTACCGACTTGGTAAAAGACTAGGCATCCCGTCTTTAATAGTAGCGTCAAAATTCGATGTATATGATTCGTGGCTTCCACCATGTTATATGCCGAACAACGATTTTAAaGCTCCTAACTCGGAAGATGCAGAGGAGCGTGATAAATTTATTGAAGACGTTCTTGATGGGAAtGAAACGGTACAAAAACTGCCGAAACCAGTTACTGGATGGGATCAGGCAGACTTGAATAATGATGTGCGTCAGCTGGAAAATGGCATT…	INLERLETIGDSFLKYSVTDYLYHCHPDQHEGRLSYARSKEVSNCNLYRLGKRLGIPSLIVASKFDVYDSWLPPCYMPNNDFKAPNSEDAEERDKFIEDVLDGNETVQKLPKPVTGWDQADLNNDVRQLENGIETINFVKPSVTSTAIEEL	gi|402595090|gb|EJW89016.1| type III restriction enzyme [Wuchereria bancrofti]	IPR000999: Ribonuclease III;	GO:0003723): RNA binding; GO:0004525): ribonuclease III activity;	GO:0006396): RNA processing;	---
isogroup04465	no	contig31271	TAACAACGCATCCGACGCGGGGggCTACTAACAGgTCATTCATGAAaTGACAACTAACTTTATCGAAGTGAACGGCATCAAGCTTTACACTAATGTAGGTCTTTGGCCATTGAATGACGACGGAGGAGTTCGCCTATGGAGTGGTACTATTCAAATTGATGCCAGTAAAGCTGATGGCGAGCACTGGTACAAAGTTCGATGCAGTTGTCATAAATCCCATCTGTTACTTTTTCGTTGTACTCATGGAACTGGAAAATTAAAAGCTGGAGAAATTAAGTATCTAAGTCTTAAAGTTCCTGAACCAGCAATTTCTACAGCTATTATGACAGTCATCATTGACAATATATCTACTGATCTCAATCTATACAAACTTGATGGAGCTGAAGAATTATTCTTTGG…	MTTNFIEVNGIKLYTNVGLWPLNDDGGVRLWSGTIQIDASKADGEHWYKVRCSCHKSHLLLFRCTHGTGKLKAGEIKYLSLKVPEPAISTAIMTVIIDNISTDLNLYKLDGAEELFFGTGEPEKLAVLKNAVKNENKWEAADDVHQKAFDVVPTLPKPIFENAPNGLTAYVVNSSTRTSTWQLLNQIVYPVVLELLQDLGDFAKVEAKKYRNYTSRSKWTSDGVKANDMTEMVLNRLSEKLREEYKGTNSLRNELIDIFEENNXHHNEFMII	gi|341892259|gb|EGT48194.1| hypothetical protein CAEBREN_23912 [Caenorhabditis brenneri]	---	---	---	---
isogroup04466	yes	contig31274	AACAACGCATCCGACGCGGGGACACACCATTGAATTGTCCAACAGCTACTAACAACGCAGCAAATGCAGCTCCTCAGGCAATGCAGGACGGCTGTATCATAATCAATAGTCTGGTGAATGGCGTGTGTACGATGGCTGCTAATATGTGTGATCTTATGAATAATATTGCGAATGTGAGACCGACTCCTACAGAAAACCGAACTATTAGGGGAAGCCTTATGACCACCAATGTTGTCATGGCTAGTTGGTCGAGACAAATGTGGCAGAGCGTTTTGAACAGGGTGTTTCAACGAATACGCTCAGGTCGATTTCAAAAGTCCTTCAGCACAGCCACAGTCACCATCAATAACTAACACATCCAAATGTAGAAAGAAAATAGAATCAGAAAAGCAGATTATA…	MQDGCIIINSLVNGVCTMAANMCDLMNNIANVRPTPTENRTIRGSLMTTNVVMASWSRQMWQSVLNRVFQRIRSGRFQKSFSTATVTIN	gi|256251644|emb|CAR63725.1| hypothetical protein [Angiostrongylus cantonensis]	---	---	---	---
isogroup04466	yes	contig31276	aatggCGTGTGTACGATGGCTGCTAATATGTGTGATCTTATGAATAATATTGCGAATGTGAGACCGACTCCTACAGAAAACCGAACTATTAGGGGAAGCCTTATGACCAGCAATGTTGTCATGGCTAATTGGTCGAGaCAAATGTGGCAGAGCGTTCTGAACAGGGTGTTTCAACGAATACGTTCAGGTCGATTTCAAAAGTCCTTCAGCACAGCCACAGTCACCATCAATAACTAACACATCCAAATGTAGAAAGAAAATAGAATTAGAAAAGCAGATTATAAGCATTTAATAACCTATGTTTAAGAAAACGGTCTGAAATCTTGAATAGCGAAATTTCTAGTAAGTATATGAGTGCAGTGTAGAGATTCATCCTAACAAATTTtATACTCATTTGAT…	TMAANMCDLMNNIANVRPTPTENRTIRGSLMTSNVVMANWSRQMWQSVLNRVFQRIRSGRFQKSFSTATVTIN	gi|256251644|emb|CAR63725.1| hypothetical protein [Angiostrongylus cantonensis]	---	---	---	---
isogroup04467	no	contig31279	aGgaCTTGAATTCATGTTGGAAATGCTTACTTTAATGGTGCAAGAATACAGATCAAGCATTGAAAAAGCAAGACAGATAGTCTTGTTGGGGTTATTAACAAAGCTTACGAGAGATCCCTTAAGCGACATCATGGCTTTATGTCAAAGCAGTTGTTCAAGCTTGTAATTCATGCTGCTCCTTACCGAAAGACTATACTGAAGGCCGTTGCCCTAGGAAAGGAAGGTCTTGATGACTTATGTATAGAACACATCGCCAACCACTTGGATAATTTCCGTTTGAATGTTAGTGTACTTGTAAATTACTATGTATTGAAGAAACTGGACACTCCTGGTCCATAACTCTTATGTTTTAAATGTGATCATTGCTCAAGCAGTATCTCTTTGCTTCATAAATTCTAG…	GLEFMLEMLTLMVQEYRSSIKSKTDSLVGVINKAYERSLKRHHGFMSKQLFKLVIHAAPYRKTILKAVALGKEGLDDLCIEHIANHLDNFRLNVSVLVNYYVLKKLDTPGP	gi|402591802|gb|EJW85731.1| hypothetical protein WUBG_03356, partial [Wuchereria bancrofti]	IPR014830: Glycolipid transfer protein domain;	GO:0017089): glycolipid transporter activity; GO:0051861): glycolipid binding;	GO:0046836): glycolipid transport;	GO:0005737): cytoplasm;
isogroup00007	yes	isotig00001	cggtcgagtctacacgaaagacAGTGGTAACAACGCATCCGACGCGGGGaTcAAGCGAAAGCAAAAGCAGAGCAAAGAAGCAATGGCATCGGTTCCCCCTGGTGACATCAACACTCAGCCAAACTCCAAGATCGTATTCAACGCTCCATACGACGACAAGCATACCTACCATATCAAGATCATCAATGCATCTGGCCGCCGCATCGGATGGGCTATCAAGACCACCAACATGAAGAGACTTGGCGTCGACCCAGCCTGCGGAGTTCTTGACCCCAAGGAGGCTACTCTCATGGCTGTGTCTTGCGACACCTTCGAGTACGGACGTGAGGACACCAACAACGACCGTATCACTGTTGAGTGGTGCAACCCcGACCcGTAGgTCGGgCCgTcGTCGTAACG…	MASVPPGDINTQPNSKIVFNAPYDDKHTYHIKIINASGRRIGWAIKTTNMKRLGVDPACGVLDPKEATLMAVSCDTFEYGREDTNNDRITVEWCNPD	gi|116282366|gb|ABJ97284.1| major sperm protein [Dictyocaulus viviparus]	IPR000535: Major sperm protein; IPR008962: PapD-like;	GO:0005198): structural molecule activity;	---	---
isogroup00007	yes	isotig00002	gacAGTGGTAACAACGCATCCGACGCGGGGAAGCGAAAGCTAAATCGGAGAAaCAATGGCATCAGTTCCCCCTGGAGACATCAACACTCAGCCAAACTCGAAGATCGTCTTCAACGCTCCATACGACGACAAGCACACCTATCACATCAAGATCATCAACGCATCTGGACGTCGAATTGGATGGGCTATCAAGACCACCAACATGAAGAGACTTGGCGTCGACCCAGCCTGCGGAGTTCTTGACCCCAAGGAGGCTACTCTCATGGCTGTGTCTTGCGACACCTTCGAGTACGGACGTGAGGACACCAACAACGACCGTATCACTGTTGAGTGGTGCAACCCcGACCcGTAGgTCGGgCCgTcGTCGTAACGTAACGCGTTACGTTACGAACGGACCGG…	MASVPPGDINTQPNSKIVFNAPYDDKHTYHIKIINASGRRIGWAIKTTNMKRLGVDPACGVLDPKEATLMAVSCDTFEYGREDTNNDRITVEWCN	gi|116282366|gb|ABJ97284.1| major sperm protein [Dictyocaulus viviparus]	IPR000535: Major sperm protein; IPR008962: PapD-like;	GO:0005198): structural molecule activity;	---	---
isogroup00007	yes	isotig00003	cggtcgagtctacacgaaagacAGTGGTAACAACGCATCCGACGCGGGGaTcAAGCGAAAGCAAAAGCAGAGCAAAGAAGCAATGGCATCGGTTCCCCCTGGTGACATCAACACTCAGCCAAACTCCAAGATCGTATTCAACGCTCCATACGACGACAAGCATACCTACCATATCAAGATCATCAATGCATCTGGCCGCCGCATCGGATGGGCTATCAAGACCACCAACATGAAGAGACTTGGCGTCGACCCAGCCTGCGGAGTTCTTGACCCCAAGGAGGCTACTCTCATGGCTGTGTCTTGCGACACCTTCGAGTACGGACGTGAGGACACCAACAACGACCGTATCACTGTTGAGTGGTGCAACaCCCCcGACcgTAGgtCGGgCCgTCGTCGTAA…	MASVPPGDINTQPNSKIVFNAPYDDKHTYHIKIINASGRRIGWAIKTTNMKRLGVDPACGVLDPKEATLMAVSCDTFEYGREDTNNDRITVEWCNTPD	gi|116282366|gb|ABJ97284.1| major sperm protein [Dictyocaulus viviparus]	IPR000535: Major sperm protein; IPR008962: PapD-like;	GO:0005198): structural molecule activity;	---	---
isogroup00007	yes	isotig00004	gacAGTGGTAACAACGCATCCGACGCGGGGAAGCGAAAGCTAAATCGGAGAAaCAATGGCATCAGTTCCCCCTGGAGACATCAACACTCAGCCAAACTCGAAGATCGTCTTCAACGCTCCATACGACGACAAGCACACCTATCACATCAAGATCATCAACGCATCTGGACGTCGAATTGGATGGGCTATCAAGACCACCAACATGAAGAGACTTGGCGTCGACCCAGCCTGCGGAGTTCTTGACCCCAAGGAGGCTACTCTCATGGCTGTGTCTTGCGACACCTTCGAGTACGGACGTGAGGACACCAACAACGACCGTATCACTGTTGAGTGGTGCAACaCCCCcGACcgTAGgtCGGgCCgTCGTCGTAACGTAACGaCGTTACGTTaCGAACGGAC…	MASVPPGDINTQPNSKIVFNAPYDDKHTYHIKIINASGRRIGWAIKTTNMKRLGVDPACGVLDPKEATLMAVSCDTFEYGREDTNNDRITVEWCNTPDRRSGRRR	gi|116282366|gb|ABJ97284.1| major sperm protein [Dictyocaulus viviparus]	IPR000535: Major sperm protein; IPR008962: PapD-like;	GO:0005198): structural molecule activity;	---	---
isogroup00007	yes	isotig00005	cggtcgagtctacacgaaagacAGTGGTAACAACGCATCCGACGCGGGGaTcAAGCGAAAGCAAAAGCAGAGCAAAGAAGCAATGGCATCGGTTCCCCCTGGTGACATCAACACTCAGCCAAACTCCAAGATCGTATTCAACGCTCCATACGACGACAAGCATACCTACCATATCAAGATCATCAATGCATCTGGCCGCCGCATCGGATGGGCTATCAAGACCACCAACATGAAGAGGCTCGGCGTCGACCCAGCTTGTGGTGTACTTGACCCCAAGGAGGCCACTCTTATGGCTGTCTCTTGCGATACCTTCGAGTACGGACGTGtAcgACCAaccAacgAaCGTaCGTTACGTTACTACCcGTtACcGGTtaGgTaGGgTtGGGTCGAACcAAACCC…	MASVPPGDINTQPNSKIVFNAPYDDKHTYHIKIINASGRRIGWAIKTTNMKRLGVDPACGVLDPKEATLMAVSCDTFEYGRVRPTNER	gi|116282366|gb|ABJ97284.1| major sperm protein [Dictyocaulus viviparus]	IPR000535: Major sperm protein; IPR008962: PapD-like;	GO:0005198): structural molecule activity;	---	---
isogroup00007	yes	isotig00006	gacAGTGGTAACAACGCATCCGACGCGGGGAAGCGAAAGCTAAATCGGAGAAaCAATGGCATCAGTTCCCCCTGGAGACATCAACACTCAGCCAAACTCGAAGATCGTCTTCAACGCTCCATACGACGACAAGCACACCTATCACATCAAGATCATCAACGCATCTGGACGTCGAATTGGATGGGCTATCAAGACCACCAACATGAAGAGGCTCGGCGTCGACCCAGCTTGTGGTGTACTTGACCCCAAGGAGGCCACTCTTATGGCTGTCTCTTGCGATACCTTCGAGTACGGACGTGtAcgACCAaccAacgAaCGTaCGTTACGTTACTACCcGTtACcGGTtaGgTaGGgTtGGGTCGAACcAAACCCCccGAACCCCCGtAGgTaGGGACCGgC…	MASVPPGDINTQPNSKIVFNAPYDDKHTYHIKIINASGRRIGWAIKTTNMKRLGVDPACGVLDPKEATLMAVSCDTFEYGRVRPTNER	gi|116282366|gb|ABJ97284.1| major sperm protein [Dictyocaulus viviparus]	IPR000535: Major sperm protein; IPR008962: PapD-like;	GO:0005198): structural molecule activity;	---	---
isogroup00007	yes	isotig00007	TTCTAGTTTCCCCcTTGGTAGTACTATTCTAACTaCTTCTAGTCCTAAACTTCGTAAGTATTCGTTCTTTCTAACGTCTTCCTATTACGTACGTACTAAGtCTaCACCTATCACATCAAGATCATCAACGCATCTGGACGTCGAATTGGATGGGCTATCAAGACCACCAACATGAAGAGACTTGGCGTCGACCCAGCCTGCGGAGTTCTTGACCCCAAGGAGGCTACTCTCATGGCTGTGTCTTGCGACACCTTCGAGTACGGACGTGAGGACACCAACAACGACCGTATCACTGTTGAGTGGTGCAACCCcGACCcGTAGgTCGGgCCgTcGTCGTAACGTAACGCGTTACGTTACGAACGGACCGGacGGTAGGgTTtCCGGTTAACCGGAAaGGgA…	YTYHIKIINASGRRIGWAIKTTNMKRLGVDPACGVLDPKEATLMAVSCDTFEYGREDTNNDRITVEWCNPD	gi|183604218|gb|ACC64354.1| major sperm protein [Dictyocaulus eckerti]	IPR000535: Major sperm protein; IPR008962: PapD-like;	GO:0005198): structural molecule activity;	---	---
isogroup00007	yes	isotig00008	TTCTAGTTTCCCCcTTGGTAGTACTATTCTAACTaCTTCTAGTCCTAAACTTCGTAAGTATTCGTTCTTTCTAACGTCTTCCTATTACGTACGTACTAAGtCTaCACCTATCACATCAAGATCATCAACGCATCTGGACGTCGAATTGGATGGGCTATCAAGACCACCAACATGAAGAGACTTGGCGTCGACCCAGCCTGCGGAGTTCTTGACCCCAAGGAGGCTACTCTCATGGCTGTGTCTTGCGACACCTTCGAGTACGGACGTGAGGACACCAACAACGACCGTATCACTGTTGAGTGGTGCAACaCCCCcGACcgTAGgtCGGgCCgTCGTCGTAACGTAACGaCGTTACGTTaCGAACGGACCGGACGGTAGGGTTtCCGgTTAACcGGAaGG…	YTYHIKIINASGRRIGWAIKTTNMKRLGVDPACGVLDPKEATLMAVSCDTFEYGREDTNNDRITVEWCNTPDRRSGRRR	gi|116282366|gb|ABJ97284.1| major sperm protein [Dictyocaulus viviparus]	IPR000535: Major sperm protein; IPR008962: PapD-like;	GO:0005198): structural molecule activity;	---	---
isogroup00007	yes	isotig00009	TTCTAGTTTCCCCcTTGGTAGTACTATTCTAACTaCTTCTAGTCCTAAACTTCGTAAGTATTCGTTCTTTCTAACGTCTTCCTATTACGTACGTACTAAGtCTaCACCTATCACATCAAGATCATCAACGCATCTGGACGTCGAATTGGATGGGCTATCAAGACCACCAACATGAAGAGGCTCGGCGTCGACCCAGCTTGTGGTGTACTTGACCCCAAGGAGGCCACTCTTATGGCTGTCTCTTGCGATACCTTCGAGTACGGACGTGtAcgACCAaccAacgAaCGTaCGTTACGTTACTACCcGTtACcGGTtaGgTaGGgTtGGGTCGAACcAAACCCCccGAACCCCCGtAGgTaGGGACCGgCCccGAACCGAACGaCGTtACGTTACGAACGG…	YTYHIKIINASGRRIGWAIKTTNMKRLGVDPACGVLDPKEATLMAVSCDTFEYGRVRPTNER	gi|116282366|gb|ABJ97284.1| major sperm protein [Dictyocaulus viviparus]	IPR000535: Major sperm protein; IPR008962: PapD-like;	GO:0005198): structural molecule activity;	---	---
isogroup00009	yes	isotig00010	TCTTGGTACTGATTTTTGACCGCAAAGAATGAACAATTTGTCGATTTTGACATGAAGTCGTCAAATGATTCCTCTTGCTTCATAATAATTCATTATATCGTTGACTCATGTCATCTTATGAAGCTTAGAATGATATCTAATCAAACCAATTGGTGAAATTGCATCAACATTGACATGAAAACAACTCGACGATGAGTAATGCTTTCTTTtATTTTGTTATTTGATCGAAATAACTGTGTAATGATCATACAATGCTTACATACAACGCGCATCACATTGTTGTTCGTCTTCATCGTAAATATGCTCGTCATCGAAAATGTCGTTTACCGCCGAATGTCGCTCACTTAGAATCTTGATAAAGAACAAAAGCAACATCAATCACGTTTTCTACACGATGGT…	MIKQNEQYGYCCLTIIALSIAFCSAVVTFLVADHMYTGIPCHDNANTLEVCKNEXDILHEYYEKIVDFDWSVYRNVNGSDKKQSSPDTQAHNLFLTPATETPMLCLYIYSNTIADKHPKNFESXLNNIKKRLYAFILSAVMDGSDRLVVISKVSDRFCVHFKPCCRCCCGTKDYEIHITXMGAQWLSGGGAAVTRRPIQFVATPQAYQARHPSGFGKLIPEESGKITDTDLVKNGQLKSCIDQARIQPPPRYHVEHECGGASPPQGIDQLQKLSYLTASNKEKIXVVEFLQIDYKAENVFFFLSFFHRSIVPCYCAGSKHPRFRNDSFQQRSLKENMDIKRRKEIVHNKSIHKEFITTXRLASKKIPGRGLCEAVCIKTTIDVTIPQLKSDRTSYKSGQ…	no hit	---	---	---	---
isogroup00009	yes	isotig00011	TACCTAGCACTGTCTGCTGTGaCCTCGCTGaaGCGCTGGTGCATCTACGAATGGttCTGCCAAGGAATGTTccTAGCCGACATTTACATTGCTGCCGCTATACGAACTCGCCTGTCTCTGCCGCCTTTATTGGCCTCTATATTTTCACCTTaTTTTTttCAGAAGGGCTAAAAGACATGTTAAAAGGGCGGATGAGGATAGTGTAAaTGCATTGCaTTGGGTGTTTCaCCCTTTGTCCAGAGAATTTTTATCTGATGCCAGTACGCTGCAGGCAATCCTTGGCGGCAAGAAATCTTCATTCGATCCGGTAATTAGCGATTGTGATGATGGTGCTCTATCGCGACTCTTAGTAATGTTAAAACTACGGTTACTAACATTACTTGCAAATGAGATGATTGA…	SAGASTNGSAKECS*PTFTLLPLYELACLCRLYWPLYFHLIFFRRAKRHVKRADEDSVNALHWVFHPLSREFLSDASTLQAILGGKKSSFDPVISDCDDGALSRLLVMLKLRLLTLLANEMIDENRSRRIDVADVSRLLINICTAAKPKNG	gi|17555978|ref|NP_499472.1| Protein SBP-1 [Caenorhabditis elegans]	IPR018247: EF-Hand 1, calcium-binding site;	---	---	---
isogroup00009	yes	isotig00012	ttaatcatataaatgcAATACATCAACAGAATACCACTAGAccTTTaaGTATATATTGCATTGTGAATATTGTCGCCAGCACCTATTAAGCGGATAAaCcATTTtCAAATAACAAATCGGTtGAGTGAGATGTTAAGCCAAGCACGCAGCTTATAGATAGAGTATTCTAAAGTCTTaTaaaaCGAACACTTGTgaAAaTATACATCATTGCTTGATTCATTATATCACATCaaCTCCTAGTAAttttttAATATTATTCAGAtAGTATGGGGACGCAGTGGCTCAGTGGTGGAGGTGCCGCAGTGACACGCCaGCCcGaaTCAGTTCGcGGCCGCCCCCcaggggCCTACCAAGCCcGCCATCCCTCCGGGGTCGGTAAATTGGTACCAGAGGAGTCTG…	ELSQLVRWMSSLPPLLKNAKKSAQILEHNRKWDVASLIKVRFILLIFSICFCCNIPSSQSLFSISSRRLSQKMISGTSEKCLFNIEEILEVFTNFYSSLLLCGRSIFNFQIFFNMLELVLSESSVYTIILFFNVQLLIFLMNVVLVWNMCVLMQEIRVEESKENFDETELMSYSEVTSSSKDREERSLEQSGVASSLCETSDTSASHPASHRHQEFILDKVSGFWSDMLDQSTLRLLGDRFALNGMNEVIQATENSLATVVKEVTLVIQAASLLVIQGDIDMSVKWMYEIASEASHCGFDCVQLSSFRWSDPKGFDVYENKLYETKGQDIEGAICVTTIRNDSVSCEYLLPHGVGKLKAGIQTDMSVSITMEPGGFAATTPVQSEEAQKMDWQSESPLQ…	no hit	---	---	---	---
isogroup00009	yes	isotig00013	TATCGTCATTGTTGGATGCATGGCGTCAGGATCTAGCGACAAAGGTATCATATTGCTGCCAGCAGGCTCAAGCTGATTATCGTAGTTTGtACCAAGAAGCGTGTAATCAGTATACGTATATTCAACTGCATGGAAATTATGTaCAAAAAAACCaGGTGAGTTCTTCCTATTGGAGATCACGAAGAACTTCCCTGTGGACAACTAGTtCTTGTATGCcTTCcATGCTTAAaTACGACTTtATTGATAGTATTAACCATGAAGTAGACGGCTTTCTCTACTACTCGCTTCACATATATATAAGATCTTCGTTGCTATGGTTGCAGTTCTCTGAGTAATCTGTATTAAGTAGGGCTAGCCCTCATATGAACAAGTATACTTAAGCATATATGCATCATTACG…	ELSQLVRWMSSLPPLLKNAKKSAQILEHNRKWDVASLIKVRFILLIFSICFCCNIPSSQSLFSISSRRLSQKMISGTSEKCLFNIEEILEVFTNFYSSLLLCGRSIFNFQIFFNMLELVLSESSVYTIILFFNVQLLIFLMNVVLVWNMCVLMQEIRVEESKENFDETELMSYSEVTSSSKDREERSLEQSGVASSLCETSDTSASHPASHRHQEFILDKVSGFWSDMLDQSTLRLLGDRFALNGMNEVIQATENSLATVVKEVTLVIQAASLLVIQGDIDMSVKWMYEIASEASHCGFDCVQLSSFRWSDPKGFDVYENKLYETKGQDIEGAICVTTIRNDSVSCEYLLPHGVGKLKAGIQTDMSVSITMEPGGFAATTPVQSEEAQKMDWQSESPLQ…	no hit	---	---	---	---
isogroup00009	yes	isotig00014	TACCTAGCACTGTCTGCTGTGaCCTCGCTGaaGCGCTGGTGCATCTACGAATGGttCTGCCAAGGAATGTTccTAGCCGACATTTACATTGCTGCCGCTATACGAACTCGCCTGTCTCTGCCGCCTTTATTGGCCTCTATATTTTCACCTTaTTTTTttCAGAAGGGCTAAAAGACATGTTAAAAGGGCGGATGAGGATAGTGTAAaTGCATTGCaTTGGGTGTTTCaCCCTTTGTCCAGAGAATTTTTATCTGATGCCAGTACGCTGCAGGCAATCCTTGGCGGCAAGAAATCTTCATTCGATCCGGTAATTAGCGATTGTGATGATGGTGCTCTATCGCGACTCTTAGTAATGTTAAAACTACGGTTACTAACATTACTTGCAAATGAGATGATTGA…	SAGASTNGSAKECS*PTFTLLPLYELACLCRLYWPLYFHLIFFRRAKRHVKRADEDSVNALHWVFHPLSREFLSDASTLQAILGGKKSSFDPVISDCDDGALSRLLVMLKLRLLTLLANEMIDENRSRRIDVADVSRLLINICTAAKPKNG	gi|17555978|ref|NP_499472.1| Protein SBP-1 [Caenorhabditis elegans]	IPR018247: EF-Hand 1, calcium-binding site;	---	---	---
isogroup00009	yes	isotig00015	ATATGGATGaAATCGACGTGAAATTACCGTTCACAGCAGAGGTGTTTCTGCAGAATATGATTACATGCATTGGATTtCTTATAGTCATTACATGGgTGTTTCCGGCATTTTtAAtCGCTTGTGTTCCACTTTTTGCTATATTCCTGCTTTTTGTGATGTGCTTCCGTGCTGGAATAAGAAGCTTGAAACGGTCAGAAAATGTATCTCGATCTCCACTTTTTGATCATATCACTATCTCTaTGGAAGGTCTAGCTTGCATTCATACGTATGGTCAGACAGCGAGATTCATGGAAACCTTCAAGCATTTTCTGGACGCAAACAGTGGTGCAGTCTTTATGTTtCAATCAGCTATGCGATGGTTGgCGGTATGGTTAGATCTGCTAGTAGTAATGATTACTT…	MDEIDVKLPFTAEVFLQNMITCIGFLIVITWVFPAFLIACVPLFAIFLLFVMCFRAGIRSLKRSENVSRSPLFDHITISMEGLACIHTYGQTARFMETFKHFLDANSGAVFMFQSAMRWLAVWLDLLVVMITSIVAFFIVFLTGTLSPADA	gi|308487939|ref|XP_003106164.1| CRE-MRP-5 protein [Caenorhabditis remanei]	IPR001140: ABC transporter, transmembrane domain; IPR011527: ABC transporter, transmembrane domain, type 1; IPR017940: ABC transporter, integral membrane type 1;	GO:0005524): ATP binding; GO:0042626): ATPase activity, coupled to transmembrane movement of substances;	GO:0006810): transport; GO:0055085): transmembrane transport;	GO:0016021): integral to membrane;
isogroup00009	yes	isotig00016	TTGCCAAATTtACGAATTTtATTTCAAGGCAGCACTCTACAGGATGGGTTCCGGTGAtCtAAAtCCTCTTCACATTGATCCAGCTTTTGCTAAGGTAAGAAGTCCAaTACCAACTGGATGCAGGAATTCAAATTCATCAGCTATATGTTATTCCGGGACATTGGCTAGAAATTTCaCTaTTTGGTTGCTTTTTTTGACTtCATGTTTTCTTCATtATTTTtATTTTGAACAACgCCAAGATATgtCCTGGATGTTTGTCAACATTTTCCACaTttTAACAGATGTCTGGGGGGGCAGTGGCTCAgTGGTGGAGGTGCCGCAcTGACACGCCGGCcGAtTcAGTTCGCGGCCGCCCCCcAGGCCTACCAAGCCCGCCATCCCTCCGGGGTCGGTAAATTG…	XCQIYEFYFKAALYRMGSGDLNPLHIDPAFAKVRSPIPTGCRNSNSSAICYSGTLARNFTIWLLFLTSCFLHYFYFEQRQDMSWMFVNIFHILTDVWGGSGSXGGGAALTRRPIQFAAAPQAYQARHPSGVGKLVPEESGKITGTDLVKSGQLKSCIDQARIQPPPRYHVEHECGGASPPQGIDQLQKLSYLTASNKEKIXVVEFLQIDYKAENVFFFLSFFHRSIVPCYCAGSKHPRFRNDSFQQRSLKENMDIKRRKEIVHNKSIHKEFITTXRLASKKIPGRGLCEAVCIKTTIDVTIPQLKSDRTSYKSGQSTKQRKDYSLLKLNVNEKYLLEYFYFNLFHTTTSEESPLFFKLLQKSKCKKIREQLRNWPMFILHKYDGKNKXQLDLLANCALQ…	no hit	IPR002539: MaoC-like dehydratase;	GO:0016491): oxidoreductase activity;	GO:0008152): metabolic process;	---
isogroup00009	yes	isotig00017	ttaatcatataaatgcAATACATCAACAGAATACCACTAGAccTTTaaGTATATATTGCATTGTGAATATTGTCGCCAGCACCTATTAAGCGGATAAaCcATTTtCAAATAACAAATCGGTtGAGTGAGATGTTAAGCCAAGCACGCAGCTTATAGATAGAGTATTCTAAAGTCTTaTaaaaCGAACACTTGTgaAAaTATACATCATTGCTTGATTCATTATATCACATCaaCTCCTAGTAAttttttAATATTATTCAGAtAGTATGGGGACGCAGTGGCTCAGTGGTGGAGGTGCCGCAGTGACACGCCaGCCcGaaTCAGTTCGcGGCCGCCCCCcaggggCCTACCAAGCCcGCCATCCCTCCGGGGTCGGTAAATTGGTACCAGAGGAGTCTG…	LELTTLHQVSASYLTQTPLVPIYRPRRDGGLGRPLGGGRELIRAGVSLRHLHH	no hit	---	---	---	---
isogroup00009	yes	isotig00018	TATCGTCATTGTTGGATGCATGGCGTCAGGATCTAGCGACAAAGGTATCATATTGCTGCCAGCAGGCTCAAGCTGATTATCGTAGTTTGtACCAAGAAGCGTGTAATCAGTATACGTATATTCAACTGCATGGAAATTATGTaCAAAAAAACCaGGTGAGTTCTTCCTATTGGAGATCACGAAGAACTTCCCTGTGGACAACTAGTtCTTGTATGCcTTCcATGCTTAAaTACGACTTtATTGATAGTATTAACCATGAAGTAGACGGCTTTCTCTACTACTCGCTTCACATATATATAAGATCTTCGTTGCTATGGTTGCAGTTCTCTGAGTAATCTGTATTAAGTAGGGCTAGCCCTCATATGAACAAGTATACTTAAGCATATATGCATCATTACG…	SSLLDAWRQDLATKVSYCCQQAQADYRSLYQEACNQYTYIQLHGNYVQKNQVSSSYWRSRRTSLWTTSSCMPSMLKYDFIDSINHEVDGFLYYSLHIYIRSSLLWLQFSE	no hit	---	---	---	---
isogroup00009	yes	isotig00019	GTTCGCTGATCATATGTACACTGGAAtCCCATGTCATGATAATGCAAATACGCTTGAGTTGCAAAATGAGGAGCTGTCATGGAGTGGAAGTGATCgACTGGTGgTGATTAGCAagTATGGGGgCGCAGTGGCTCAgTGGTGGAGGTGCCGCAGTGACACGTCGGCCGATTCAGTtCGTGGCCACCCCCCAGGCCTACCAAGCCCGCCATCCCTCCGGgTTTGGTAAaTTGATACCAGAGGAGTCTGGGTAAGATAACTGACACTGACTTGGTGAAAAaGTGGTCAACTCAAGTCATGTATAGACCAGGCACGCATTCAACCACCTCCACGATATCACGTTGAACATGAATGCGGGGgCGCATCCCACCACAAgggATTGATCAACTCCAAAAATTATCT…	FADHMYTGIPCHDNANTLELQNEELSWSGSDRLVVISKYGGAVAQWWRCRSDTSADSVRGHPPGLPSPPSLRVW	no hit	---	---	---	---
isogroup00009	yes	isotig00020	ATTttAGGATCTCGTTTTTCCTCTCACATGGATGAGGAGTCCCAACGACGCATGCGCCAAAATATCAACGCTGCTGGTTTGGGCGTTCAAAATATTCGATCTAATGTGGGGACGGTAGCTGTTTATGTTCGATTCGTgAATCTCACAAGTACGGATGTAGATATTATTTGGATTAATGAAGAAGGCCGTGGTATTCGTTATGGACAGTTGAAGAACGCGCAATACCTTGACATAAGCACCTATGAAGGACATCCATGGATTTTTAGAGAATCTGGAGTCGGTGATATTCTTATAGGACAACCGGGTCGAATTACGGTGTATTTTCCACGACGCGAGAATATAAATATCATTAATCGAGTATGCGTACTTATCACTTTTCCATTAATGTCCTTGCGGGAT…	MDEESQRRMRQNINAAGLGVQNIRSNVGTVAVYVRFVNLTSTDVDIIWINEEGRGIRYGQLKNAQYLDISTYEGHPWIFRESGVGDILIGQPGRITVYFPRRENINIINRVCVLITFPLMSLRDWAVRAIANFVEITPYALLNLPIPANLI	gi|443720296|gb|ELU10094.1| hypothetical protein CAPTEDRAFT_167535 [Capitella teleta]	IPR022772: von Hippel-Lindau disease tumour suppressor, beta/alpha domain;	---	---	---
isogroup00009	yes	isotig00021	TCTTGGTACTGATTTTTGACCGCAAAGAATGAACAATTTGTCGATTTTGACATGAAGTCGTCAAATGATTCCTCTTGCTTCATAATAATTCATTATATCGTTGACTCATGTCATCTTATGAAGCTTAGAATGATATCTAATCAAACCAATTGGTGAAATTGCATCAACATTGACATGAAAACAACTCGACGATGAGTAATGCTTTCTTTtATTTTGTTATTTGATCGAAATAACTGTGTAATGATCATACAATGCTTACATACAACGCGCATCACATTGTTGTTCGTCTTCATCGTAAATATGCTCGTCATCGAAAATGTCGTTTACCGCCGAATGTCGCTCACTTAGAATCTTGATAAAGAACAAAAGCAACATCAATCACGTTTTCTACACGATGGT…	MDDGKRCYVLPSHNVQDISRKKFAIIQEPLTQAIGIHVAGQEGWAFCNSLPMYLLEESTNE*H	gi|193209497|ref|NP_510517.2| Protein C11G10.1 [Caenorhabditis elegans]	---	---	---	---
isogroup00009	yes	isotig00022	AAAGGACGTGTTGGACATTACAAGCCGCAGGTCTCAATGTTGAAACGGAAaTaCTAaGGAAgTTGATCAATACTAAaGAACAAAAaCGAAatCATTtCTCcTAAaTATACTGAGGAAaGGTGGACGACtGATTtttGAttCATTtCCtTTTTttttCGCGTTTTTaAataTTaATTCAGTTGGTGCTCGAACGAATGCTGACTTACGTTACATCTACGAAATGTCTGAGGAATTCATTCCATTACCTACTTTTATTGTCGTTCCTGGCCTACAGGCTGTCAACATCATGGATTGGCCAGGTACTGTAAGTGGCATTGGATGCATGTTCgGTGTCTTGTAAGCATACATGCACCTACTTCATTTGAATTATTGTATAGTAGTATCAAATTTCTATTACCT…	GVDFDLTRILHGEQYIEVFAPLPSEARLRSEARVVDILDKGSGALVLFEITTFNDTTGDKLAVQQIGTFQIGSGNFGGPRSSVHEKPAAKIPIRDPDAVFEEKTSADQAALYRMGSGDLNPLHIDPAFAKMSGFEQPILHGLCSMGFSARH	gi|341899799|gb|EGT55734.1| CBN-MAOC-1 protein [Caenorhabditis brenneri]	IPR002539: MaoC-like dehydratase;	GO:0016491): oxidoreductase activity;	GO:0008152): metabolic process;	---
isogroup00009	yes	isotig00023	TTTttttttAGTAAAtATTTTtATAGTATGTGCAGTTATTTGTGTATATCAAAATATGAGATCAATTAGAATCTGATCCACTTTCACTTCCGTATTCGCAAAGTCCAAGTAGGCTATTTGTAGCcTTCGATGAaGATGATGGAATTTGCATAGGTGAATCTTCAACTGGCTCCATTTTCACTTCAACCTGAAATGAACTGACCGCACACAAATAGTAATGAGTAAAGAAGACAATCAAACACTTCTAAAatAAaaTTtCGGaaGAAAAGATTTtAAtGATTACTGCAAtCaTaCAAAAGGAAtATTtCCAtAGTTTTAACaAAACtGTGtAtTaAATACTATAGAATAGTAGAGTATAGAGATTGTCAGATaaGAAAAACGGTTTGCAAAAAATGCTTG…	LLQSYKRNISIVLTKLCIKYYRIVEYRDCQIRKTVCKKCLLVVSRTIMQKKSCDLSSLPIVFYKNNSN	no hit	---	---	---	---
isogroup00009	yes	isotig00024	TCTTGGTACTGATTTTTGACCGCAAAGAATGAACAATTTGTCGATTTTGACATGAAGTCGTCAAATGATTCCTCTTGCTTCATAATAATTCATTATATCGTTGACTCATGTCATCTTATGAAGCTTAGAATGATATCTAATCAAACCAATTGGTGAAATTGCATCAACATTGACATGAAAACAACTCGACGATGAGTAATGCTTTCTTTtATTTTGTTATTTGATCGAAATAACTGTGTAATGATCATACAATGCTTACATACAACGCGCATCACATTGTTGTTCGTCTTCATCGTAAATATGCTCGTCATCGAAAATGTCGTTTACCGCCGAATGTCGCTCACTTAGAATCTTGATAAAGAACAAAAGCAACATCAATCACGTTTTCTACACGATGGT…	TTFSMTSIFTMKTNNNVMRVVCKHCMIITQLFRSNNKIKESITHRRVVFMSMLMQFHQLV	no hit	---	---	---	---
isogroup00009	yes	isotig00025	AAAGGACGTGTTGGACATTACAAGCCGCAGGTCTCAATGTTGAAACGGAAaTaCTAaGGAAgTTGATCAATACTAAaGAACAAAAaCGAAatCATTtCTCcTAAaTATACTGAGGAAaGGTGGACGACtGATTtttGAttCATTtCCtTTTTttttCGCGTTTTTaAataTTaATTCAGTTGGTGCTCGAACGAATGCTGACTTACGTTACATCTACGAAATGTCTGAGGAATTCATTCCATTACCTACTTTTATTGTCGTTCCTGGCCTACAGGCTGTCAACATCATGGATTGGCCAGGTACTGTAAGTGGCATTGGATGCATGTTCgGTGTCTTGTAAGCATACATGCACCTACTTCATTTGAATTATTGTATAGTAGTATCAAATTTCTATTACCT…	GVDFDLTRILHGEQYIEVFAPLPSEARLRSEARVVDILDKGSGALVLFEITTFNDTTGDKLAVQQIGTFQIGSGNFGGPRSSVHEKPAAKIPIRDPDAVFEEKTSADQAALYRMGSGDLNPLHIDPAFAKMSGFEQPILHGLCSMGFSARH	gi|268562625|ref|XP_002646710.1| C. briggsae CBR-MAOC-1 protein [Caenorhabditis briggsae] gi|308502892|ref|XP_003113630.1| CRE-MAOC-1 protein [Caenorhabditis remanei]	IPR002539: MaoC-like dehydratase;	GO:0016491): oxidoreductase activity;	GO:0008152): metabolic process;	---
isogroup00009	yes	isotig00026	TCTTGGTACTGATTTTTGACCGCAAAGAATGAACAATTTGTCGATTTTGACATGAAGTCGTCAAATGATTCCTCTTGCTTCATAATAATTCATTATATCGTTGACTCATGTCATCTTATGAAGCTTAGAATGATATCTAATCAAACCAATTGGTGAAATTGCATCAACATTGACATGAAAACAACTCGACGATGAGTAATGCTTTCTTTtATTTTGTTATTTGATCGAAATAACTGTGTAATGATCATACAATGCTTACATACAACGCGCATCACATTGTTGTTCGTCTTCATCGTAAATATGCTCGTCATCGAAAATGTCGTTTACCGCCGAATGTCGCTCACTTAGAATCTTGATAAAGAACAAAAGCAACATCAATCACGTTTTCTACACGATGGT…	TTFSMTSIFTMKTNNNVMRVVCKHCMIITQLFRSNNKIKESITHRRVVFMSMLMQFHQLV	no hit	---	---	---	---
isogroup00009	yes	isotig00027	ctatttaacttaagtactcggatgttcctatgtactgttatccttctgaatccatttatcattaggattctgctcggtctatatttcagaagtctgtccttatgtcttaggcagagagaacgctgtattttttgatctatttccttttttttCGCGTTTTTAAATATTAATTCAGTTGGTGCTCGAACGAATGCTGACTTACGTTACATCTACGAAATGTCTGAGGAATTCATTCCATTACCTACTTTTATTGTCGTTCCTGGCCTACAGGCTGTCAACATCATGGATTGGCcAGGTTCTTAGgAGTTGATTTTGATTTAACTAGAATTCTTCATGGTGAACAGTACATTGAGGTCTTTGCACCATTACCATCTGAAGCAAGATTACGTTCGGAAGCGC…	GCQHHGLARFLGVDFDLTRILHGEQYIEVFAPLPSEARLRSEARVVDILDKGSGALVLFEITTFNDTTGDKLAVQQIGTFQIGSGNFGGPRSSVHEKPAAKIPIRDPDAVFEEKTSADQAALYRMGSGDLNPLHIDPAFAKMSGFEQPILH	gi|340960835|gb|EGS22016.1| peroxisomal hydratase-dehydrogenase-epimerase-like protein [Chaetomium thermophilum var. thermophilum DSM 1495] gi|341899799|gb|EGT55734.1| CBN-MAOC-1 protein [Caenorhabditis brenneri]	IPR002539: MaoC-like dehydratase;	GO:0016491): oxidoreductase activity;	GO:0008152): metabolic process;	---
isogroup00009	yes	isotig00028	ttttttttttttcAaGTAGTCGaAAtTCaTTCAATAAATAATACACATTATGCCTAGTGTATGATCGATGGCGATACGTAAATTAATAGAATGTTAAATCTCACTAATATAAAAGTAAGAAAACTCAAAAATAACTTTGTATAATACATTCAACATAACAATGCAATGAAGAGTAGCTATATGCCTACCTTTGGAAAAGAATTTAGGACAAATTATCCTCTAAACCTACATAACTCATACTCAATCACAAGAGAAATAGTGAGGAGCGCTTTAATACCAACAtGaTaTACACAtAGTGatTTGGATAAGCGatTAATTAAGAGGTGTacATGaATAAATaGGaAAGaTTaGGTAAGTaTCaGaAAAAAAGCTGtttCAaTgTACaTaCAACaaGAAAAa…	RVVNSSHCIDQARIQPPPRYHVEHECGGASHHKGLINANNYLLSNFFFSFFLLYVH	no hit	---	---	---	---
isogroup00009	yes	isotig00029	AAAGGACGTGTTGGACATTACAAGCCGCAGGTCTCAATGTTGAAACGGAAaTaCTAaGGAAgTTGATCAATACTAAaGAACAAAAaCGAAatCATTtCTCcTAAaTATACTGAGGAAagTTGGTGCTCGAACGAATGCTGACTTACGTTACATCTACGAAATGTCTGAGGAATTCATTCCATTACCTACTTTTATTGTCGTTCCTGGCCTACAGGCTGTCAACATCATGGATTGGCcAGGTTCTTAGgAGTTGATTTTGATTTAACTAGAATTCTTCATGGTGAACAGTACATTGAGGTCTTTGCACCATTACCATCTGAAGCAAGATTACGTTCGGAAGCGCGTGTTGTTGATATTCTGGACAAAGGCTCCGGTGCACTTGTTCTATTTGAAATCACg…	GCQHHGLARFLGVDFDLTRILHGEQYIEVFAPLPSEARLRSEARVVDILDKGSGALVLFEITTFNDTTGDKLAVQQIGTFQIGSGNFGGPRSSVHEKPAAKIPIRDPDAVFEEKTSADQAALYRMGSGDLNPLHIDPAFAKMSGFEQPILH	gi|340960835|gb|EGS22016.1| peroxisomal hydratase-dehydrogenase-epimerase-like protein [Chaetomium thermophilum var. thermophilum DSM 1495] gi|341899799|gb|EGT55734.1| CBN-MAOC-1 protein [Caenorhabditis brenneri]	IPR002539: MaoC-like dehydratase;	GO:0016491): oxidoreductase activity;	GO:0008152): metabolic process;	---
isogroup00009	yes	isotig00030	taagctatataagcatactcctatttcgatttgcttctggaaatcaacttagctgaggagctgaaaaaggatattgttccaacataccgaagtctccgcctttccctatatAAGCTATATAAGCATACTCCTCCATACTCTTCACTCAAATTCCTAGCATGACCTCCTTTAACCTTCGCTATTACAGTGATTATCGTTGTCTCATTTTATTGGAAGTCTCGTACAATTTTCCGTGATAATTCTATTGTCTTAAcTCTTAATTTATCGCTAttgtAGTCTTGTTGTAATGTTTttCCAATAAATAAATAAAaattttttttAGGGggCGCAGTGGCTCAGTGGTGGAGGTGCCGCAGTGACACGCCGGCCGAtTCAGTTCGtGGCCGccccccAGGCCTA…	PLFTKSVPVILPRLLWYQFTEPGRMAGLVGLGGGHELNRPACHCGTSTTEPLRPLKKIFIYLLEKHYNKTTIAIN	no hit	---	---	---	---
isogroup00009	yes	isotig00031	gaagtagACGGCTTTCTCTACTACTCGCTTCACATATACGTAAGATTTTCGTTGCTATGGTTGCAGTTCTCTGAGTAATCTGTATTAAGTAGGGCTAGCCCTCATATGAACAAGTATACTTGAGCATATATGCATCATTACGACTATATGTACAATAACATTCTATATAACACCTCGTTTGCAAAGATGCTGCGAACTTtAGATTTTTtCAGCGATCTCTGAGGCATATAGTTATAGTtCGTACGCACATGcACCCACGTGaTAATGGATTTtCaGAAaaTTtGCGCGGTATACTATtGTACATGGGGgCGCAGTGGCTCAGTGGTGGAGGTGCCGCAGTGACACGCCGGCCGAtTCAGTTCGtGGCCGccccccAGGCCTACCAAGCCCGCCATCCTT…	HLVCKDAANFRFFQRSLRHIVIVRTHMHPRDNGFSENLRGILLYMGAQWLSGGGAAVTRRPIQFVAAPQAYQARHPSGFGKLVPKESG	no hit	---	---	---	---
isogroup00009	yes	isotig00032	ctatttaacttaagtactcggatgttcctatgtactgttatccttctgaatccatttatcattaggattctgctcggtctatatttcagaagtctgtccttatgtcttaggcagagagaacgctgtattttttgatctatttccttttttttCGCGTTTTTAAATATTAATTCAGTTGGTGCTCGAACGAATGCTGACTTACGTTACATCTACGAAATGTCTGAGGAATTCATTCCATTACCTACTTTTATTGTCGTTCCTGGCCTACAGGCTGTCAACATCATGGATTGGCcAGGTTCTTAGgAGTTGATTTTGATTTAACTAGAATTCTTCATGGTGAACAGTACATTGAGGTCTTTGCACCATTACCATCTGAAGCAAGATTACGTTCGGAAGCGC…	GCQHHGLARFLGVDFDLTRILHGEQYIEVFAPLPSEARLRSEARVVDILDKGSGALVLFEITTFNDTTGDKLAVQQIGTFQIGSGNFGGPRSSVHEKPAAKIPIRDPDAVFEEKTSADQAALYRMGSGDLNPLHIDPAFAKMSGFEQPILH	gi|268562625|ref|XP_002646710.1| C. briggsae CBR-MAOC-1 protein [Caenorhabditis briggsae] gi|340960835|gb|EGS22016.1| peroxisomal hydratase-dehydrogenase-epimerase-like protein [Chaetomium thermophilum var. thermophilum DSM 1495]	IPR002539: MaoC-like dehydratase;	GO:0016491): oxidoreductase activity;	GO:0008152): metabolic process;	---
isogroup00009	yes	isotig00033	AAAGGACGTGTTGGACATTACAAGCCGCAGGTCTCAATGTTGAAACGGAAaTaCTAaGGAAgTTGATCAATACTAAaGAACAAAAaCGAAatCATTtCTCcTAAaTATACTGAGGAAagTTGGTGCTCGAACGAATGCTGACTTACGTTACATCTACGAAATGTCTGAGGAATTCATTCCATTACCTACTTTTATTGTCGTTCCTGGCCTACAGGCTGTCAACATCATGGATTGGCcAGGTTCTTAGgAGTTGATTTTGATTTAACTAGAATTCTTCATGGTGAACAGTACATTGAGGTCTTTGCACCATTACCATCTGAAGCAAGATTACGTTCGGAAGCGCGTGTTGTTGATATTCTGGACAAAGGCTCCGGTGCACTTGTTCTATTTGAAATCACg…	GCQHHGLARFLGVDFDLTRILHGEQYIEVFAPLPSEARLRSEARVVDILDKGSGALVLFEITTFNDTTGDKLAVQQIGTFQIGSGNFGGPRSSVHEKPAAKIPIRDPDAVFEEKTSADQAALYRMGSGDLNPLHIDPAFAKMSGFEQPILH	gi|268562625|ref|XP_002646710.1| C. briggsae CBR-MAOC-1 protein [Caenorhabditis briggsae] gi|340960835|gb|EGS22016.1| peroxisomal hydratase-dehydrogenase-epimerase-like protein [Chaetomium thermophilum var. thermophilum DSM 1495]	IPR002539: MaoC-like dehydratase;	GO:0016491): oxidoreductase activity;	GO:0008152): metabolic process;	---
isogroup00009	yes	isotig00034	taacaacgcatccgacgcggggatcttcactcatagtctcaataattcATCTTTCAACTTTTATTCTTGAATATTGTTGTGATTCTGCTACGATGTGGCAAATTCATCAAGTCGCTTAGGGggCGCAGTGGCTCAGTGGTGGAGGTGCCGCAGTGACACGCCGGCCGAtTCAGTTCGtGGCCGccccccAGGCCTACCAAGCCCGCCATCCTTCCgGgTTCGGTaAaTTGGTACCAAAGGAGTCTGGGTAAGATAACTGGCACTGACTTGGTGAAGAGCGGTTAACTCAAGTCATGTATAGACCAGGCACGCATTCAACCACCTCCACGATATCACGTTGAACATGAATGCGGGGGCGCATCCCACCACAAGGGATTGATCAACGCCAACAATTATCTA…	PLFTKSVPVILPRLLWYQFTEPGRMAGLVGLGGGHELNRPACHCGTSTTEPLRPLSDLMNLPHRSRITTIFKNKS	no hit	---	---	---	---
isogroup00009	yes	isotig00035	acTTTAATTAGAAAGAAAATCGAGTACGAAATTAGGTTCGGATGATGTAATAATAAAAAaCATTTTTATATCTAATCTCTATTGTTATATAAATACCTACAGTAGTAAtACATGTCAAACcGATAAAAaGtAATCTTCAGGTATATCATTAGATCGtAGATTTTTGTCCcTTCATCAGTACTGCATTTGAGGATTGATAAaTAAGTTCATGTGAGTTTTCTACTATGAAAAaTTCTTCATAGTTAATTGATAATAAGATAATTGTTGGCGTTGATCAATCCCTTGTGGTGGGATGCGCGCCcGCATTCATGTTCAACGTGATATCGTGGAGGTGGTTGAATGAGTGCCTGGTCTATACAATGACTTGAGTTGACCACTCTTCACCAAGTCAGTGCCAGT…	HAGRFISWPPPRPTKPAIPPGSVNWYQRSLGKITGTDLVKSGQLKSLYRPGTHSTTSTISR	no hit	---	---	---	---
isogroup00009	yes	isotig00036	CTTCTCTTCTCtCTCctCTcTCTCTTCTCTTCTTCTcTCTCTTTCtCCTCTTCGTTCTTtCTTCCTTCTTCTTCTCcTTtCTCTCTTGCTCTCTCTTCCcTTTCTCTCTCTCtACTCTTTCACTATCTTCTTCTTCtCTTtGTGATAAGGTGAACGCATAGCAACACTCTTTCGATGGAACGTTGTATTCCGTTCAGTGGTCGTTCATTCTACTTTCGTAATGTACAAGTTGCCGAGGCATACGTTAAGATAAGATAaGATAATTGTTGGCGTTGATCAATCCTTTGTGCTAGGATGcGCCCCcGCATTCATGTTCAACGTGATATCGTGGAGGTGGTTGAATGCGTGCCTGGTCTATACATTGACTTGAGTTGACCACTCTTCACCAAGTCAGTGCCA…	TEYNVPSKECCYAFTLSQREEEDSERVEREKGKREQERKEKKKEERTKRRKREKKRRERGERRE	no hit	---	---	---	---
isogroup00009	yes	isotig00037	ttttttttttttcAaGTAGTCGaAAtTCaTTCAATAAATAATACACATTATGCCTAGTGTATGATCGATGGCGATACGTAAATTAATAGAATGTTAAATCTCACTAATATAAAAGTAAGAAAACTCAAAAATAACTTTGTATAATACATTCAACATAACAATGCAATGAAGAGTAGCTATATGCCTACCTTTGGAAAAGAATTTAGGACAAATTATCCTCTAAACCTACATAACTCATACTCAATCACAAGAGAAATAGTGAGGAGCGCTTTAATACCAACAtGaTaTACACAtAGTGatTTGGATAAGCGatTAATTAAGAGGTGTacATGaATAAATaGGaAAGaTTaGGTAAGTaTCaGaAAAAAAGCTGtttCAaTgTACaTaCAACaaGAAAAa…	RVVNSSHCIDQARIQPPPRYHVEHECGGASHHKGLINANNYLLSNFFFSFFLLYVH	no hit	---	---	---	---
isogroup00009	yes	isotig00038	TCTTCTTtGCTCTCTTCTCAtCTCtCTTTTTCTCtATTTCTTTGTCTCTCTCTTCTTCTAGTCTCTTtCTTTCTTtCTCTTCTCTTCTCTGTCCTTTCCCCTcTTCCTCTTTtCTCTCTTTCCTTCTTCTCTTTtCTAATTAGTGTCGCCAAaGGAGAATAACtGAaaGttAGATAAGATAAGATAATTgTTGgCGTTGATCAATCCCTTGTGGTGGGATGCgCCCCCGCATTCATGTTCAACGTGATATcGTgGAGGTGGTTGAATGCGTGCCTGGTCTATACAaTGACTTGAGTTGACCACTCTTCACCAAGTCAGTGCCAGTTATCTTACCCAGACTCCTCTGGTACCAATTTACCGACCCCGGAGGGATGGCGGGCTTaaTAGGCCTGGGgGgCG…	PLFTKSVPVILPRLLWYQFTDPGGMAGLIGLGGGHEMNRPACHCGTSTTEPLRPLIDGDTNTKQL	no hit	---	---	---	---
isogroup00009	yes	isotig00039	ATATGGATGAATCGACGTGAAATTACCGTTCACAGCAGAGGTGTTTCTGCAGAATATGATTACATGCATTGGATTtCTTATAGTCATTACATGGgTGTTTCCGGCATTTTtAAtCGCTTGTGTTCCACTTTTTGCTATATTCCTGCTTTTTGTGATGTGCTTCCGTGCTGGAATAAGAAGGTTTTCCAGATTAAGAATCTATTGTTTtATtCAATTAATTTCGTGTTAAaTTTCtAATTCTAGTCGAACATGAGAATAAAGGGAAAaTGTGATTGTATTCAACGCGTTCATATCCTATATTATTATATAATACTACGAATCAAGGGGGGCGCAGTGGCTCAGTGGTGGAGGTGCCGCAGTGACACGCCGGCCCGAATCAGTTCGCGGcCGCCCCCcAGG…	IDVKLPFTAEVFLQNMITCIGFLIVITWVFPAFLIACVPLFAIFLLFVMCFRAGIRRFSRL	gi|308487939|ref|XP_003106164.1| CRE-MRP-5 protein [Caenorhabditis remanei]	IPR017940: ABC transporter, integral membrane type 1;	---	---	---
isogroup00009	yes	isotig00040	TCACAACATTTAACGACACAACTGGTGACAAATTAGCTGTGCAACAAATCGGCACGTTCCAAATTGGCTCAGGTAATTTTGGCGGACCACGTAGTAGTGTTCATGAAAAACCTGCTGCTAAAATACCTATACGTGATCCAGACGCTGTTTTTgAAGAGAaGACTTcTTCTGATCAGgtAAGAagTCtCaTACCAACTGGATGCAGGAATTCAAATTCATCAGCTATATGTTATTCCGGgACATTGGCTAGAAaTTTCACTATTTGATGTCTGGTTTCGAGCAGCCGATACTTCATGGACTGTGTTCAATGGGATTCTCTGCGCGGCATATAATCAGCGGATGGGCCGAAAACGACGCCAGCAAATTTAAAGCTCTCAAAGTTCGATTTACTTCTCCAGT…	MSGFEQPILHGLCSMGFSARHIISGWAENDASKFKALKVRFTSPVIPGSTLRTETWKEGNRIIFQTKVKETGTLVIANAWMELSKGSTR	gi|341899799|gb|EGT55734.1| CBN-MAOC-1 protein [Caenorhabditis brenneri]	IPR002539: MaoC-like dehydratase;	GO:0016491): oxidoreductase activity;	GO:0008152): metabolic process;	---
isogroup00009	yes	isotig00041	TCACAACATTTAACGACACAACTGGTGACAAATTAGCTGTGCAACAAATCGGCACGTTCCAAATTGGCTCAGGTAATTTTGGCGGACCACGTAGTAGTGTTCATGAAAAACCTGCTGCTAAAATACCTATACGTGATCCAGACGCTGTTTTTgAAGAGAaGACTTcTTCTGATCAGgtAAGAagTCtCaTACCAACTGGATGCAGGAATTCAAATTCATCAGCTATATGTTATTCCGGgACATTGGCTAGAAaTTTCACTATTTGATGTCTGGTTTCGAGCAGCCGATACTTCATGGACTGTGTTCAATGGGATTCTCTGCGCGGCATATAATCAGCGGATGGGCCGAAAACGACGCCAGCAAATTTAAAGCTCTCAAAGTTCGATTTACTTCTCCAGT…	MSGFEQPILHGLCSMGFSARHIISGWAENDASKFKALKVRFTSPVIPGSTLRTETWKEGNRIIFQTKVKETGTLVIANAWMELSKVTCQAMVLENLQAKL	gi|268562625|ref|XP_002646710.1| C. briggsae CBR-MAOC-1 protein [Caenorhabditis briggsae]	IPR002539: MaoC-like dehydratase;	GO:0016491): oxidoreductase activity;	GO:0008152): metabolic process;	---
isogroup00009	yes	isotig00042	acTTTAATTAGAAAGAAAATCGAGTACGAAATTAGGTTCGGATGATGTAATAATAAAAAaCATTTTTATATCTAATCTCTATTGTTATATAAATACCTACAGTAGTAAtACATGTCAAACcGATAAAAaGtAATCTTCAGGTATATCATTAGATCGtAGATTTTTGTCCcTTCATCAGTACTGCATTTGAGGATTGATAAaTAAGTTCATGTGAGTTTTCTACTATGAAAAaTTCTTCATAGTTAATTGATAATAAGATAATTGTTGGCGTTGATCAATCCCTTGTGGTGGGATGCGCGCCcGCATTCATGTTCAACGTGATATCGTGGAGGTGGTTGAATGAGTGCCTGGTCTATACAATGACTTGAGTTGACCACTCTTCACCAAGTCAGTGCCAGT…	LELTTLHQVSASYLTQTPLVPIYRPRRDGGLGRPGGRPRTESAGVSLRHLHH	no hit	---	---	---	---
isogroup00009	yes	isotig00043	CTTCTCTTCTCtCTCctCTcTCTCTTCTCTTCTTCTcTCTCTTTCtCCTCTTCGTTCTTtCTTCCTTCTTCTTCTCcTTtCTCTCTTGCTCTCTCTTCCcTTTCTCTCTCTCtACTCTTTCACTATCTTCTTCTTCtCTTtGTGATAAGGTGAACGCATAGCAACACTCTTTCGATGGAACGTTGTATTCCGTTCAGTGGTCGTTCATTCTACTTTCGTAATGTACAAGTTGCCGAGGCATACGTTAAGATAAGATAaGATAATTGTTGGCGTTGATCAATCCTTTGTGCTAGGATGcGCCCCcGCATTCATGTTCAACGTGATATCGTGGAGGTGGTTGAATGCGTGCCTGGTCTATACATTGACTTGAGTTGACCACTCTTCACCAAGTCAGTGCCA…	TEYNVPSKECCYAFTLSQREEEDSERVEREKGKREQERKEKKKEERTKRRKREKKRRERGERRE	no hit	---	---	---	---
isogroup00009	yes	isotig00044	TCTTCTTtGCTCTCTTCTCAtCTCtCTTTTTCTCtATTTCTTTGTCTCTCTCTTCTTCTAGTCTCTTtCTTTCTTtCTCTTCTCTTCTCTGTCCTTTCCCCTcTTCCTCTTTtCTCTCTTTCCTTCTTCTCTTTtCTAATTAGTGTCGCCAAaGGAGAATAACtGAaaGttAGATAAGATAAGATAATTgTTGgCGTTGATCAATCCCTTGTGGTGGGATGCgCCCCCGCATTCATGTTCAACGTGATATcGTgGAGGTGGTTGAATGCGTGCCTGGTCTATACAaTGACTTGAGTTGACCACTCTTCACCAAGTCAGTGCCAGTTATCTTACCCAGACTCCTCTGGTACCAATTTACCGACCCCGGAGGGATGGCGGgTTAGGTAGGCCTGGGGGGCG…	FNVLWWCSCTENYAIVTYGRYYYYQVTIKGGAVAQWWRCRSDTPADSVRGRPPGLPNPPSLRGR	no hit	---	---	---	---
isogroup00009	yes	isotig00045	ttgcgaccaacagacaaaagttcaccaagagaacgttcttcccgatctttactagatgaagttacttcagaatatgacaatgagttccgtctcgtcaaagttctccttagattcttcaacacgtatttcctccaaaatctcctcaatattgaaaagacattttctcagacgttcacgcttatcatcttctgtgacaaacgtctggacgatatattttATCAAGCTCGCAACATCCCACTTCCGATTATGCTCCAATATCTGAGCAGATTTTttAGCGTTTttCAATAACGGCGGTAAAGaGACATCCAACGTACCAATTGCgaaagttc	XTFAIGTLDVSLPPLLKNAKKSAQILEHNRKWDVASLIKYIVQTFVTEDDKRERLRKCLFNIEEILEEIRVEESKENFDETELIAYSEVTSSSKDREERSLGELLSVGRX	no hit	---	---	---	---
isogroup00010	yes	isotig00046	CGACTTTGCTAAAGACAATGCTTCATTATtCGATTTGACCTTAAGGAATtgCATAaCTGATTAATTGTTTTtCCaTTAAAAAAAACATTtAATACATACTAAACCTTGCATTTATATGATTTAATAAAATATATTTATATTCATACCAAGTATTTTAGCTTTGAAACTGATTGATAGATCAAtAGGGATGATGCTTAGAGTTCAAAAGATTTACTTTTCCTATGGACTTGAAGATTGAACCTATTGAAGTTTCAATTTTTATAATGTACGAAATACCTAAGTGATAAATGTAATATATATTTAACCTTTAGAACCTTAATATATTTTTTtCTTCATTCTAAAagTGGCATCTTAGTATTGAACGGTGAAGTATTTGGTTAAAAAACTGATGAATTGATG…	SVMPFLKVKSNNEALSLAKSKIKNLNTIFPQPHDKTNSSGLLLSSLCINSSVF	no hit	---	---	---	---
isogroup00010	yes	isotig00047	GATTTGACCTTAAGGAATTGCATAACTGATcAATTTTTTTtCCtaTTtAAAAAAAAaaaCTTTTaCATGCATACTAAaCCTTGCATTTATATGATTtAATAAAaGaTATTtATATTCATACCAaGtATTTTAGCTTTGAAACTGATTGATAGATCAACAGGgATgATGCTTAgAGTTCAAAAGATTTACTTTTCCTATGGACTTGAAGATTGAACCTATTGAAGTTTCAATTTTTATAATGTACGAAATACCTAAGTGATAAATGTAATATATATTTAaCCTTTAGAACCTTAATATATTTTTTtCTTCATTCTAAAATGGCATCTTAGTATTGAACGGTGAAGTATCTGGTTAAAAAACTGATGAATTGATGCATAAGGAGGATAGTAAGAGTCCAGA…	SVMQFLKVKSNNEVLSLAKSKIKNLNTIFPQLHDKTNSSGLLLSSLCINSSVF	no hit	---	---	---	---
isogroup00010	yes	isotig00048	GATTTGACCTTAAGGAATTGCATAACTGATcAATTTTTTTtCCtaTTtAAAAAAAAaaaCTTTTaCATGCATACTAAaCCTTGCATTTATATGATTtAATAAAaGaTATTtATATTCATACCAaGtATTTTAGCTTTGAAACTGATTGATAGATCAACAGGgATgATGCTTAgAGTTCAAAAGATTTACTTTTCCTATGGACTTGAAGATTGAACCTATTGAAGTTTCAATTTTTATAATGTACGAAATACCTAAGTGATAAATGTAATATATATTTAaCCTTTAGAACCTTAATATATTTTTTtCTTCATTCTAAAATGGCATCTTAGTATTGAACGGTGAAGTATCTGGTTAAAAAACTGATGAATTGATGCATAAGGAGGATAGTAAGAGTCCAGA…	SVMQFLKVKSNNEVLSLAKSKIKNLNTIFPQLHDKTNSSGLLLSSLCINSSVF	no hit	---	---	---	---
isogroup00010	yes	isotig00049	gtctaaaatggcatcttagtattgaacggtgaagtatctggttaaaaactgangaatgatgcataaggaggtatagtaagagtccagaggaattagttttaTCATGTAGTTGAGGAAAAaTAGTATTtAAATTCTTAATTTTCGACTTTGCTAAAGACAATACTTCATTATTCGATTTGACCTTAAGGAATTGCATAACTGATTAATTGTTTTtCCATTTCAAAAAAAaaCATTTAATACATACTAAACCTTgCATTTATATGATTTAATAAAATATATTTATATTCATACCAAGtATTTTAGCTTTGAAACTGATTGATAGATCAACAGGGATGATGCTTAGAGTTCAAAAgATTTACTTTTCCTATGGACTTGAAGATTGAACCTATTAAAGTTTCA…	SVMQFLKVKSNNEVLSLAKSKIKNLNTIFPQLHDKTNSSGLLLYLLMHHSSVFNQILHRSILRCHFR	no hit	---	---	---	---
isogroup00010	yes	isotig00050	GATTTGACCTTAAGGAATTGCATAACTGATcAATTTTTTTtCCtaTTtAAAAAAAAaaaCTTTTaCATGCATACTAAaCCTTGCATTTATATGATTtAATAAAaGaTATTtATATTCATACCAaGtATTTTAGCTTTGAAACTGATTGATAGATCAACAGGgATgATGCTTAgAGTTCAAAAGATTTACTTTTCCTATGGACTTGAAGATTGAACCTATTGAAGTTTCAATTTTTATAATGTACGAAATACCTAAGTGATAAATGTAATATATATTTAaCCTTTAGAACCTTAATATATTTTTTtCTTCATTCTAAAATGGCATCTTAGTATTGAACGGTGAAGTATCTGGTTAAAAAACTGATGAATTGATGCATAAGGAGGATAGTAAGAGTCCAGA…	SVMQFLKVKSNNEVLSLAKSKIKNLNTIFPQLHDKTNSSGLLLSSLCINSSVF	no hit	---	---	---	---
isogroup00010	yes	isotig00051	gtctaaaatggcatcttagtattgaacggtgaagtatctggttaaaaactgangaatgatgcataaggaggtatagtaagagtccagaggaattagttttaTCATGTAGTTGAGGAAAAaTAGTATTtAAATTCTTAATTTTCGACTTTGCTAAAGACAATACTTCATTATTCGATTTGACCTTAAGGAATTGCATAACTGATTAATTGTTTTtCCATTTCAAAAAAAaaCATTTAATACATACTAAACCTTgCATTTATATGATTTAATAAAATATATTTATATTCATACCAAGtATTTTAGCTTTGAAACTGATTGATAGATCAACAGGGATGATGCTTAGAGTTCAAAAgATTTACTTTTCCTATGGACTTGAAGATTGAACCTATTAAAGTTTCA…	SVMQFLKVKSNNEVLSLAKSKIKNLNTIFPQLHDKTNSSGLLLYLLMHHSSVFNQILHRSILRCHFR	no hit	---	---	---	---
isogroup00010	yes	isotig00052	gtctaaaatggcatcttagtattgaacggtgaagtatctggttaaaaactgangaatgatgcataaggaggtatagtaagagtccagaggaattagttttaTCATGTAGTTGAGGAAAAaTAGTATTtAAATTCTTAATTTTCGACTTTGCTAAAGACAATACTTCATTATTCGATTTGACCTTAAGGAATTGCATAACTGATTAATTGTTTTtCCATTTCAAAAAAAaaCATTTAATACATACTAAACCTTgCATTTATATGATTTAATAAAATATATTTATATTCATACCAAGtATTTTAGCTTTGAAACTGATTGATAGATCAACAGGGATGATGCTTAGAGTTCAAAAgATTTACTTTTCCTATGGACTTGAAGATTGAACCTATTAAAGTTTCA…	SVMQFLKVKSNNEVLSLAKSKIKNLNTIFPQLHDKTNSSGLLLYLLMHHSSVFNQILHRSILRCHFR	no hit	---	---	---	---
isogroup00010	yes	isotig00053	GATTTGACCTTAAGGAATTGCATAACTGATcAATTTTTTTtCCtaTTtAAAAAAAAaaaCTTTTaCATGCATACTAAaCCTTGCATTTATATGATTtAATAAAaGaTATTtATATTCATACCAaGtATTTTAGCTTTGAAACTGATTGATAGATCAACAGGgATgATGCTTAgAGTTCAAAAGATTTACTTTTCCTATGGACTTGAAGATTGAACCTATTGAAGTTTCAATTTTTATAATGTACGAAATACCTAAGTGATAAATGTAATATATATTTAaCCTTTAGAACCTTAATATATTTTTTtCTTCATTCTAAAATGGCATCTTAGTATTGAACGGTGAAGTATCTGGTTAAAAAACTGATGAATTGATGCATAAGGAGGATAGTAAGAGTCCAGA…	SVMQFLKVKSNNEVLSLAKSKIKNLNTIFPQLHDKTNSSGLLLSSLCINSSVF	no hit	---	---	---	---
isogroup00010	yes	isotig00054	gtctaaaatggcatcttagtattgaacggtgaagtatctggttaaaaactgangaatgatgcataaggaggtatagtaagagtccagaggaattagttttaTCATGTAGTTGAGGAAAAaTAGTATTtAAATTCTTAATTTTCGACTTTGCTAAAGACAATACTTCATTATTCGATTTGACCTTAAGGAATTGCATAACTGATTAATTGTTTTtCCATTTCAAAAAAAaaCATTTAATACATACTAAACCTTgCATTTATATGATTTAATAAAATATATTTATATTCATACCAAGtATTTTAGCTTTGAAACTGATTGATAGATCAACAGGGATGATGCTTAGAGTTCAAAAgATTTACTTTTCCTATGGACTTGAAGATTGAACCTATTAAAGTTTCA…	SVMQFLKVKSNNEVLSLAKSKIKNLNTIFPQLHDKTNSSGLLLYLLMHHSSVFNQILHRSILRCHFR	no hit	---	---	---	---
isogroup00010	yes	isotig00055	TATATATTATAtACTACTTACtTaAGTaACAATATAAtAaTAGTAAgTTATtGTTACTtagAactAAaGTAaTAAaTTAATtAaTTtAaTTACTTtACTTtCCTACAACTACATATAAtAAACtACTTcTCtGtACtCTTACTaCTCCTCTtAtGCATCAATTCATCAGTTTTTTtAACCAGATACTTCACCGTTCAATACTAAGATGCCATTTTAGAATGAAGAAAAAAAtATATTAAGGTTCTAAAGGtTAAATATATATTACATTTATCACTTAGGTATTTCGTACATTATAAAAATTGaaaattCaAtAGGTTCAATCTTCAAGTCCATAGGAAAAGTAAATCTTTTGAACTCTAAGCATCATCCCTaTTGATCTATCAATCAGTTTCAAAgCTA…	NTWYEYKYILLNHINARFSMHEKFFFYLRKVKIDRKFIDLTFTVKVQST	no hit	---	---	---	---
isogroup00010	yes	isotig00056	AAAAaaaTTGATCAGTTATGCAaTTCCTTAAGGTCAAATCGAATAATGAAGTATTGTCTTtAGCAAAGtCGAAAATTAagAATTtAAATACTATTTTTCCtCAACTACATGATAAAACTAATTCCTCTGGACTCTTACTATCCTCCTTATGCATCAATTCATTAGTTTTTtAACCAAATAGTTCACCGTTCAATACTAAGATGCCATTTTAGAATGAAGAAAAAAAtATATTAAGGTTCTAAAGGtTAAATATATATTACATTTATCACTTAGGTATTTCGTACATTATAAAAATTGaaaattCaAtAGGTTCAATCTTCAAGTCCATAGGAAAAGTAAATCTTTTGAACTCTAAGCATCATCCCTaTTGATCTATCAATCAGTTTCAAAgCTAAAATA…	SVMQFLKVKSNNEVLSLAKSKIKNLNTIFPQLHDKTNSSGLLLSSLCINSLVF	no hit	---	---	---	---
isogroup00010	yes	isotig00057	GATTTGACCTTAAGGAATTGCATAACTGATcAATTTTTTTtCCtaTTtAAAAAAAAaaaCTTTTaCATGCATACTAAaCCTTGCATTTATATGATTtAATAAAaGaTATTtATATTCATACCAaGtATTTTAGCTTTGAAACTGATTGATAGATCAACAGGgATgATGCTTAgAGTTCAAAAGATTTACTTTTCCTATGGACTTGAAGATTGAACCTATTGAAGTTTCAATTTTTATAATGTACGAAATACCTAAGTGATAAATGTAATATATATTTAaCCTTTAGAACCTTAATATATTTTTTtCTTCATTCTAAAATGGCATCTTAGTATTGAACGGTGAAGTATTTGGTTAAAAAaCTGATAAaTTGATGCATAAGGAGGATAGTAAGAGTCCAGA…	SVMPFLKVKSNNEALSLAKSKIKNLNTIFPQPHDETNSSGLLLSSLCINLSVF	no hit	---	---	---	---
isogroup00013	yes	isotig00058	CATAACAGAGGTCATTACGCCGGCTAACGATCATACGTTCGACCTTGTCTAAATGGGgAACAGTGTTGATATCAGCATAGTTGATAGATATCTTTgAAAAGTACATGTAATAATTACAATACCAGTTTGTtGGCATTAAATGTACAAATTTCCCAAAGAAAGAAaTTtCCAATGATTTCTGTGAACATtCGTTACTTCATGAATTGTTTTCCtATTAAATATTGACATAGTATAAGAATAGTTATGACGGCTGAAATTTATCTTGTCTATTTGAATTCATTTTGTCGTACACATaaTTGTTTTGAGTGTTTACTTTGCTATCAGGTGCATTACTGTTATCTAGCTGGCACGTAACGTAGAAGATGTTATGCCGACGATTCGACTCCACCGCAAGGAGCT…	IRRGNNLPYKYPIMEDLPQRRFQKSRPFEHIGLDYFGPITAKENDSIKKVYEIIITCAVTRLLHLELVEDMTTVKLLLALRRFFARRGVPKTITSDNGPNLLLGEEILREAVHPVINDVTLAATMATKGITWKTITPYAPWQGAFYERLIK	gi|308457850|ref|XP_003091287.1| hypothetical protein CRE_09852 [Caenorhabditis remanei]	IPR001584: Integrase, catalytic core; IPR012337: Ribonuclease H-like;	GO:0003676): nucleic acid binding; GO:0003677): DNA binding;	GO:0015074): DNA integration;	---
isogroup00013	yes	isotig00059	CATAACAGAGGTCATTACGCCGGCTAACGATCATACGTTCGACCTTGTCTAAATGGGgAACAGTGTTGATATCAGCATAGTTGATAGATATCTTTgAAAAGTACATGTAATAATTACAATACCAGTTTGTtGGCATTAAATGTACAAATTTCCCAAAGAAAGAAaTTtCCAATGATTTCTGTGAACATtCGTTACTTCATGAATTGTTTTCCtATTAAATATTGACATAGTATAAGAATAGTTATGACGGCTGAAATTTATCTTGTCTATTTGAATTCATTTTGTCGTACACATaaTTGTTTTGAGTGTTTACTTTGCTATCAGGTGCATTACTGTTATCTAGCTGGCACGTAACGTAGAAGATGTTATGCCGACGATTCGACTCCACCGCAAGGAGCT…	IRRGNNLPYKYPIMEDLPQRRFQKSRPFEHIGLDYFGPITAKENDSIKKVYEIIITCAVTRLLHLELVEDMTTVKLLLALRRFFARRGVPKTITSDNGPNLLLGEEILREAVHPVINDVTLAATMATKGITWKTITPYAPWQGAFYERLIK	gi|308457850|ref|XP_003091287.1| hypothetical protein CRE_09852 [Caenorhabditis remanei]	IPR001584: Integrase, catalytic core; IPR012337: Ribonuclease H-like;	GO:0003676): nucleic acid binding; GO:0003677): DNA binding;	GO:0015074): DNA integration;	---
isogroup00013	yes	isotig00060	TAGGTAACAACGCATTCCGtaCTTTTTTTTTtttttttcAaGGtAAatAAGtATTtATTTGTGATATCTGCTCCGCGGCCAGCTGAGAGAATACATCATATTCTATTTCATCAGTATCTCGATCATGAATATTTtATCTATGGTTATTTGGAGTCCGCACTTCTTATAGGTGTAGATTATTTTTGGTACACCATTCTTTCTCATTATCTTTATTATTAAAAACTCTCAAATAAATATCGACTACTCTATACAATTATAGGAGACACTGTGGTAGGAAACATCTAAATCTCAAACAATTaCGATAATCTTTGAGAGAGCAATTAGAAACCATGGCTTCATAGACGACCCCAATTACAACGCAGAAGACGAATGTCTTCCATACTTCAACAATACAATTTC…	IRRGNNLPYKYPIMEDLPQRRFQKSRPFEHIGLDYFGPITAKENDSIKKVYEIIITCAVTRLLHLELVEDMTTVKLLLALRRFFARRGVPKTITSDNGPNLLLGEEILREAVHPVINDVTLAATMATKGITWKTITPYAPWQGAFYERLIK	gi|308457850|ref|XP_003091287.1| hypothetical protein CRE_09852 [Caenorhabditis remanei]	IPR001584: Integrase, catalytic core; IPR012337: Ribonuclease H-like;	GO:0003676): nucleic acid binding; GO:0003677): DNA binding;	GO:0015074): DNA integration;	---
isogroup00013	yes	isotig00061	tttttttagTaaTtGaCtAAAaCTTTTTtACGCCACTaCAAAAAttaCACAAGGgCATAGTATCAAaCTATGTTCCAATTGTTTCTCATCACGACATCAAGTGATGGATTGTCCTCCGAAAATTCTGTGAACATTTTGTTGCGAAAAACACCATTCTTCGCTATGTTTTACACGATTTTATCAACAAGCCATAAATCCACTTGCTCATCGTATTAAGCTCATGCACTTGTTGATCCTCCAAATAAGAATCCTGCATATACCAATATCCATCAGAACCATTCGCCTCAAGACAAAGTAGTGGAGTAAGCAGTCGGTACACAGTACTCGTAGCAGGCACGTGTGCTAGTTATTCCAGTACTTTATAGGCTCGGGAGCTACCGAATCATACATACTTCATAA…	IRRGNNLPYKYPIMEDLPQRRFQKSRPFEHIGLDYFGPITAKENDSIKKVYEIIITCAVTRLLHLELVEDMTTVKLLLALRRFFARRGVPKTITSDNGPNLLLGEEILREAVHPVINDVTLAATMATKGITWKTITPYAPWQGAFYERLIK	gi|308457850|ref|XP_003091287.1| hypothetical protein CRE_09852 [Caenorhabditis remanei]	IPR001584: Integrase, catalytic core; IPR012337: Ribonuclease H-like;	GO:0003676): nucleic acid binding; GO:0003677): DNA binding;	GO:0015074): DNA integration;	---
isogroup00013	yes	isotig00062	TCGCTATGTTTTACACGATTTTATCAACAAGCTGAAACAATTCATCCAAAATCTGTACTCTCCATACAACATCATTCAAACACTACCcATAAATCCACTTGCTCATCGTATTAAGCTCATGCACTTGTTGATCCTCCAAATAAGAATCCTGCATATACCAATATCCATCAGAACCATTCGCCTCAAGACAAAGTAGTGGAGTAAGCAGTCGGTACACAGTACTCGTAGCAGGCACGTGTGCTAGTTATTCCAGTACTTTATAGGCTCGGGAGCTACCGAATCATACATACTTCATAAAGTAACCACGCGTCCAAAATTACAACCAATTATAAGCGAAGAAGTAGATATAACTACATTTATAACTGCAGTGCCATTATATTTGCACTCCATCAATTATAC…	IRRGNNLPYKYPIMEDLPQRRFQKSRPFEHIGLDYFGPITAKENDSIKKVYEIIITCAVTRLLHLELVEDMTTVKLLLALRRFFARRGVPKTITSDNGPNLLLGEEILREAVHPVINDVTLAATMATKGITWKTITPYAPWQGAFYERLIK	gi|308457850|ref|XP_003091287.1| hypothetical protein CRE_09852 [Caenorhabditis remanei]	IPR001584: Integrase, catalytic core; IPR012337: Ribonuclease H-like;	GO:0003676): nucleic acid binding; GO:0003677): DNA binding;	GO:0015074): DNA integration;	---
isogroup00013	yes	isotig00063	TTTTtATCTTTTCCTCTAGAGTATGAATTTTGCACAATATATTTGTTGCCTCATCGATAATGTCGAGTGCTCTATCGGTGTTCGCTTGTACTTTGCTTTGAATGTCTTCAGATGCAGAAACATTTGTTTCTAGATTGTCGACTGCTATGTGATAATTTTCCAGAGCAGTTTCTACATTGTTCTTTTCGAATTCAATTCCTGCTTTTGCATCATGTAATATTTGATTCATTGATTGTAGGTAATCTTGGTGCCTTTCGTATTCGGGAGGCAATTCTACCTCCATTTCTAGTATATGtTCTTTACTGTTGAGGATTGTTaAAAGGCGtTTCGTTGCCCTTGTCaAAaGCTGCTTGTCGTGAAGATACTGAGGAGGTCATTGAATATTGTGACTTCTTTGTT…	IRRGNNLPYKYPIMEDLPQRRFQKSRPFEHIGLDYFGPITAKENDSIKKVYEIIITCAVTRLLHLELVEDMTTVKLLLALRRFFARRGVPKTITSDNGPNLLLGEEILREAVHPVINDVTLAATMATKGITWKTITPYAPWQGAFYERLIK	gi|308457850|ref|XP_003091287.1| hypothetical protein CRE_09852 [Caenorhabditis remanei]	IPR001584: Integrase, catalytic core; IPR012337: Ribonuclease H-like;	GO:0003676): nucleic acid binding; GO:0003677): DNA binding;	GO:0015074): DNA integration;	---
isogroup00013	yes	isotig00064	TttCCACAaCTATAAAGCATTTTACAATGATCATAATATGAGAGCAATGTATGGATCAATGCAGTTATAGTCTGGTGTCGACACTTGTATATCTTTACCCATTTTCCGGTTGCGGTGTCTTTTGcGAATGTTGGTTTTGTATACGTCTGAAAGAAGTGTGTGTACTCTTTCAATTATTATTTGAAATGCAGTAATAGAGTATAGCCTGTATGATGATTCCTGTTGATGAAATCCGTTTTCTATGTTCTTCTTGCTCTTGGTAGTAGAAGATTATTGTGAAACAATGAAGTTCGATTGCTCTGCTGAGAGAATGTGAGCGAAGAAGAGAGTTGAAACTTGTTTGCCTGCCACGCGGGAcTTTTTATTCTTGCTGATTTACTGATCCGGCCaATGCACCAT…	IRRGNNLPYKYPIMEDLPQRRFQKSRPFEHIGLDYFGPITAKENDSIKKVYEIIITCAVTRLLHLELVEDMTTVKLLLALRRFFARRGVPKTITSDNGPNLLLGEEILREAVHPVINDVTLAATMATKGITWKTITPYAPWQGAFYERLIK	gi|308457850|ref|XP_003091287.1| hypothetical protein CRE_09852 [Caenorhabditis remanei]	IPR001584: Integrase, catalytic core; IPR012337: Ribonuclease H-like;	GO:0003676): nucleic acid binding; GO:0003677): DNA binding;	GO:0015074): DNA integration;	---
isogroup00013	yes	isotig00065	ttcgttggttatactcaagagaaagaaaccttttgagcactgtgtgactttcaagcaaggtttctagtgtatattcgagtctgttgatcgatcagtatgactcgttctagaggttctaaCAAaGTtAATtCTACACAATTCGCCTCTAATATCAATCTCCATGTTCAGAGATCAcTCAGGGTTAATGTAAaCCTAAGAaTCTTGGGCTTGGAAaCTATTAATCTTCATTTCATTTCCAGtGCACCATTGATTTCTAACGAAGTGGATTTCATTCGCAGTACTACTATTTCTTAACTTCGTTCTATtCGtcCcAACATCTgTGTCGTTCTCTGCTTCTTCCGCGGTCAtCGAAAATACGATGATGTCATCTGTAAAACGATTGTTTGATAAAAaTTGTTT…	IRRGNNLPYKYPIMEDLPQRRFQKSRPFEHIGLDYFGPITAKENDSIKKVYEIIITCAVTRLLHLELVEDMTTVKLLLALRRFFARRGVPKTITSDNGPNLLLGEEILREAVHPVINDVTLAATMATKGITWKTITPYAPWQGAFYERLIK	gi|308457850|ref|XP_003091287.1| hypothetical protein CRE_09852 [Caenorhabditis remanei]	IPR001584: Integrase, catalytic core; IPR012337: Ribonuclease H-like;	GO:0003676): nucleic acid binding; GO:0003677): DNA binding;	GO:0015074): DNA integration;	---
isogroup00013	yes	isotig00066	ggTaaTTAAaCCTTtATTCAAaTAATACACAAAATACTACATCACGATTACAACAACGATTAATTGAGAACTAACACAATAGAATTAATACTAACAATTCTACGAGATTTATAATATAATGATATAACGACAACGAGTTtAATGGCAAaGGTGGAAGAAGTATATTGGCTTGGGTTCGGCAGCCGTAcAGTTTATTCCAAAGTCGGGTGATGTGCCTCAAACTTCTATGAATAAACCTTTATGAAAACTATACAATATAAACACAAACTAGCGTATCGATAGTGATACAATATAGAGTGTGTCTATGAAAGTGAACCTCCCTGAGAGGAAGTGAAGAGCGAGATATGTCGAAGGTGAAGTTGACAGTGGAAAGGTCGAAAAGGAgAGAAGTGTAGTGGT…	IRRGNNLPYKYPIMEDLPQRRFQKSRPFEHIGLDYFGPITAKENDSIKKVYEIIITCAVTRLLHLELVEDMTTVKLLLALRRFFARRGVPKTITSDNGPNLLLGEEILREAVHPVINDVTLAATMATKGITWKTITPYAPWQGAFYERLIK	gi|308457850|ref|XP_003091287.1| hypothetical protein CRE_09852 [Caenorhabditis remanei]	IPR001584: Integrase, catalytic core; IPR012337: Ribonuclease H-like;	GO:0003676): nucleic acid binding; GO:0003677): DNA binding;	GO:0015074): DNA integration;	---
isogroup00013	yes	isotig00067	ttttttttttnTTTTTTTttttttatGAATAAACCTTTATGAAAaCTATACAATATAAACACAAACcAaCGTATCGATAGTGATACAATATAGAGTGTGTCTATGAAAGTGgACCTCCcTGATAGGAAGTGAAGAGCGAGATATGTCGAAGGTGAaGTTGACAGTGGAAAGGTCGAAAAGGGAAGAAGTGTAGTGGTGATCCAGAGAAGTGGTCtTCCAGaGAAGtAGTCTGCCAGAGAATTAGTCACATGAGGTGTAGTGGAGTTATGCTTTTATAGATTGATCCTATCAGAGTGATATGATATTGATTGTACTGATAGGTGACATCTTGTAGTGATAGGTGACAGGAGGGTTAGAATGGAGTGGATAGTAGCAATATTTgCTaTAcTCCCCACCCcG…	IRRGNNLPYKYPIMEDLPQRRFQKSRPFEHIGLDYFGPITAKENDSIKKVYEIIITCAVTRLLHLELVEDMTTVKLLLALRRFFARRGVPKTITSDNGPNLLLGEEILREAVHPVINDVTLAATMATKGITWKTITPYAPWQGAFYERLIK	gi|308457850|ref|XP_003091287.1| hypothetical protein CRE_09852 [Caenorhabditis remanei]	IPR001584: Integrase, catalytic core; IPR012337: Ribonuclease H-like;	GO:0003676): nucleic acid binding; GO:0003677): DNA binding;	GO:0015074): DNA integration;	---
isogroup00013	yes	isotig00068	CATAACAGAGGTCATTACGCCGGCTAACGATCATACGTTCGACCTTGTCTAAATGGGgAACAGTGTTGATATCAGCATAGTTGATAGATATCTTTgAAAAGTACATGTAATAATTACAATACCAGTTTGTtGGCATTAAATGTACAAATTTCCCAAAGAAAGAAaTTtCCAATGATTTCTGTGAACATtCGTTACTTCATGAATTGTTTTCCtATTAAATATTGACATAGTATAAGAATAGTTATGACGGCTGAAATTTATCTTGTCTATTTGAATTCATTTTGTCGTACACATaaTTGTTTTGAGTGTTTACTTTGCTATCAGGTGCATTACTGTTATCTAGCTGGCACGTAACGTAGAAGATGTTATGCCGACGATTCGACTCCACCGCAAGGAGCT…	MKVDGRKFYHHNFTCSVLYSLYLASIDEFDNVCEETGHLSHLMKTISTENGCVVNTSTXQQNEYLGMHKLYISSREVNMLNSVTRKLLAVESNRRHNIFYVTCQLDNSNAPDSKVNTQNNYVYDKMNSNRQDKFQPSNYSYTMSIFNRKTIHEXNECSQKSLEISFFGKFVHLMPTNWYCNYYMYFSKISINYADINTVPHLDKVERMIVSRRNDLCYX	no hit	---	---	---	---
isogroup00013	yes	isotig00069	CATAACAGAGGTCATTACGCCGGCTAACGATCATACGTTCGACCTTGTCTAAATGGGgAACAGTGTTGATATCAGCATAGTTGATAGATATCTTTgAAAAGTACATGTAATAATTACAATACCAGTTTGTtGGCATTAAATGTACAAATTTCCCAAAGAAAGAAaTTtCCAATGATTTCTGTGAACATtCGTTACTTCATGAATTGTTTTCCtATTAAATATTGACATAGTATAAGAATAGTTATGACGGCTGAAATTTATCTTGTCTATTTGAATTCATTTTGTCGTACACATaaTTGTTTTGAGTGTTTACTTTGCTATCAGGTGCATTACTGTTATCTAGCTGGCACGTAACGTAGAAGATGTTATGCCGACGATTCGACTCCACCGCAAGGAGCT…	MIPIIVMGIPLTVGYYYVFFFIVMLISSRGKVEEQAILAVVVPAELVHDILISTPPKQLQQPTKSLASTVQKLFSRRCIEMLLATICISNVEPKLSVAQMVPVETRGYTVXDINGSKNITILSLIVLELQLEGTFCFPSLHLHVSGENSPLWCSVPYMEDIAIAPXLLGISYSLMAGFTKTMELLLLVKMEDNIGDVDVIVPIKQTETIAKKGLGLDEIEVWFNSESAXKKAYFYIKPPGSX	no hit	---	---	---	---
isogroup00013	yes	isotig00070	CATAACAGAGGTCATTACGCCGGCTAACGATCATACGTTCGACCTTGTCTAAATGGGgAACAGTGTTGATATCAGCATAGTTGATAGATATCTTTgAAAAGTACATGTAATAATTACAATACCAGTTTGTtGGCATTAAATGTACAAATTTCCCAAAGAAAGAAaTTtCCAATGATTTCTGTGAACATtCGTTACTTCATGAATTGTTTTCCtATTAAATATTGACATAGTATAAGAATAGTTATGACGGCTGAAATTTATCTTGTCTATTTGAATTCATTTTGTCGTACACATaaTTGTTTTGAGTGTTTACTTTGCTATCAGGTGCATTACTGTTATCTAGCTGGCACGTAACGTAGAAGATGTTATGCCGACGATTCGACTCCACCGCAAGGAGCT…	MKVDGRKFYHHNFTCSVLYSLYLASIDEFDNVCEETGHLSHLMKTISTENGCVVNTSTXQQNEYLGMHKLYISSREVNMLNSVTRKLLAVESNRRHNIFYVTCQLDNSNAPDSKVNTQNNYVYDKMNSNRQDKFQPSNYSYTMSIFNRKTIHEXNECSQKSLEISFFGKFVHLMPTNWYCNYYMYFSKISINYADINTVPHLDKVERMIVSRRNDLCYX	no hit	---	---	---	---
isogroup00013	yes	isotig00071	CATAACAGAGGTCATTACGCCGGCTAACGATCATACGTTCGACCTTGTCTAAATGGGgAACAGTGTTGATATCAGCATAGTTGATAGATATCTTTgAAAAGTACATGTAATAATTACAATACCAGTTTGTtGGCATTAAATGTACAAATTTCCCAAAGAAAGAAaTTtCCAATGATTTCTGTGAACATtCGTTACTTCATGAATTGTTTTCCtATTAAATATTGACATAGTATAAGAATAGTTATGACGGCTGAAATTTATCTTGTCTATTTGAATTCATTTTGTCGTACACATaaTTGTTTTGAGTGTTTACTTTGCTATCAGGTGCATTACTGTTATCTAGCTGGCACGTAACGTAGAAGATGTTATGCCGACGATTCGACTCCACCGCAAGGAGCT…	MKVDGRKFYHHNFTCSVLYSLYLASIDEFDNVCEETGHLSHLMKTISTENGCVVNTSTXQQNEYLGMHKLYISSREVNMLNSVTRKLLAVESNRRHNIFYVTCQLDNSNAPDSKVNTQNNYVYDKMNSNRQDKFQPSNYSYTMSIFNRKTIHEXNECSQKSLEISFFGKFVHLMPTNWYCNYYMYFSKISINYADINTVPHLDKVERMIVSRRNDLCYX	no hit	---	---	---	---
isogroup00013	yes	isotig00072	CATAACAGAGGTCATTACGCCGGCTAACGATCATACGTTCGACCTTGTCTAAATGGGgAACAGTGTTGATATCAGCATAGTTGATAGATATCTTTgAAAAGTACATGTAATAATTACAATACCAGTTTGTtGGCATTAAATGTACAAATTTCCCAAAGAAAGAAaTTtCCAATGATTTCTGTGAACATtCGTTACTTCATGAATTGTTTTCCtATTAAATATTGACATAGTATAAGAATAGTTATGACGGCTGAAATTTATCTTGTCTATTTGAATTCATTTTGTCGTACACATaaTTGTTTTGAGTGTTTACTTTGCTATCAGGTGCATTACTGTTATCTAGCTGGCACGTAACGTAGAAGATGTTATGCCGACGATTCGACTCCACCGCAAGGAGCT…	MVLRVNHFQNSICSHCCSLSNAVLXPEVLHQYHSGIIEHLEQGIINPFQNSHLAGTCHYLPYESLFQKIFESGYLVNFFGQMVTSLRCXPGLSAKGFSEILIKFVFTIVGTLSDALFGTYYDILTPPISALENNNNMVFILAWVRX	no hit	---	---	---	---
isogroup00013	yes	isotig00073	TAGGTAACAACGCATTCCGtaCTTTTTTTTTtttttttcAaGGtAAatAAGtATTtATTTGTGATATCTGCTCCGCGGCCAGCTGAGAGAATACATCATATTCTATTTCATCAGTATCTCGATCATGAATATTTtATCTATGGTTATTTGGAGTCCGCACTTCTTATAGGTGTAGATTATTTTTGGTACACCATTCTTTCTCATTATCTTTATTATTAAAAACTCTCAAATAAATATCGACTACTCTATACAATTATAGGAGACACTGTGGTAGGAAACATCTAAATCTCAAACAATTaCGATAATCTTTGAGAGAGCAATTAGAAACCATGGCTTCATAGACGACCCCAATTACAACGCAGAAGACGAATGTCTTCCATACTTCAACAATACAATTTC…	XGNNAFRTFFFFFQGKKYLFVISAPRPAERIHHILFHQYLDHEYFIYGYLESALLIGEIIFGTPFFLIIFIIKNSQINIDYSXTIIGDTVEETSKSQTITIIFERAIRNHGFIDDPNYNAEDECLPYFNNTISYDHKISRYLMKLPSKNTVSSLSNNXYNNNINNXAILCLRSLHRSLQNSPEVLHQYHSGIIEHLEQGIINPFQNSHLAGTCHYLPYESLFQKIFESGYLVNFFGQMVT	no hit	---	---	---	---
isogroup00013	yes	isotig00074	tttttttagTaaTtGaCtAAAaCTTTTTtACGCCACTaCAAAAAttaCACAAGGgCATAGTATCAAaCTATGTTCCAATTGTTTCTCATCACGACATCAAGTGATGGATTGTCCTCCGAAAATTCTGTGAACATTTTGTTGCGAAAAACACCATTCTTCGCTATGTTTTACACGATTTTATCAACAAGCCATAAATCCACTTGCTCATCGTATTAAGCTCATGCACTTGTTGATCCTCCAAATAAGAATCCTGCATATACCAATATCCATCAGAACCATTCGCCTCAAGACAAAGTAGTGGAGTAAGCAGTCGGTACACAGTACTCGTAGCAGGCACGTGTGCTAGTTATTCCAGTACTTTATAGGCTCGGGAGCTACCGAATCATACATACTTCATAA…	LFQYFIGSGATESYILHKVTTRPKLQPIISEEVDITTFITAVPLYLHSINYTIGLHQRFYINIILVLS	no hit	---	---	---	---
isogroup00013	yes	isotig00075	CATAACAGAGGTCATTACGCCGGCTAACGATCATACGTTCGACCTTGTCTAAATGGGgAACAGTGTTGATATCAGCATAGTTGATAGATATCTTTgAAAAGTACATGTAATAATTACAATACCAGTTTGTtGGCATTAAATGTACAAATTTCCCAAAGAAAGAAaTTtCCAATGATTTCTGTGAACATtCGTTACTTCATGAATTGTTTTCCtATTAAATATTGACATAGTATAAGAATAGTTATGACGGCTGAAATTTATCTTGTCTATTTGAATTCATTTTGTCGTACACATaaTTGTTTTGAGTGTTTACTTTGCTATCAGGTGCATTACTGTTATCTAGCTGGCACGTAACGTAGAAGATGTTATGCCGACGATTCGACTCCACCGCAAGGAGCT…	MKVDGRKFYHHNFTCSVLYSLYLASIDEFDNVCEETGHLSHLMKTISTENGCVVNTSTXQQNEYLGMHKLYISSREVNMLNSVTRKLLAVESNRRHNIFYVTCQLDNSNAPDSKVNTQNNYVYDKMNSNRQDKFQPSNYSYTMSIFNRKTIHEXNECSQKSLEISFFGKFVHLMPTNWYCNYYMYFSKISINYADINTVPHLDKVERMIVSRRNDLCYX	no hit	---	---	---	---
isogroup00013	yes	isotig00076	TCGCTATGTTTTACACGATTTTATCAACAAGCTGAAACAATTCATCCAAAATCTGTACTCTCCATACAACATCATTCAAACACTACCcATAAATCCACTTGCTCATCGTATTAAGCTCATGCACTTGTTGATCCTCCAAATAAGAATCCTGCATATACCAATATCCATCAGAACCATTCGCCTCAAGACAAAGTAGTGGAGTAAGCAGTCGGTACACAGTACTCGTAGCAGGCACGTGTGCTAGTTATTCCAGTACTTTATAGGCTCGGGAGCTACCGAATCATACATACTTCATAAAGTAACCACGCGTCCAAAATTACAACCAATTATAAGCGAAGAAGTAGATATAACTACATTTATAACTGCAGTGCCATTATATTTGCACTCCATCAATTATAC…	SNHASKITTNYKRRSRYNYIYNCSAIIFALHQLYYRIAPEVLHQYHSGIIEHLEQGIINPFQNSHLAGTCHYLPYESLFQKIFE	no hit	---	---	---	---
isogroup00013	yes	isotig00077	TAGGTAACAACGCATTCCGtaCTTTTTTTTTtttttttcAaGGtAAatAAGtATTtATTTGTGATATCTGCTCCGCGGCCAGCTGAGAGAATACATCATATTCTATTTCATCAGTATCTCGATCATGAATATTTtATCTATGGTTATTTGGAGTCCGCACTTCTTATAGGTGTAGATTATTTTTGGTACACCATTCTTTCTCATTATCTTTATTATTAAAAACTCTCAAATAAATATCGACTACTCTATACAATTATAGGAGACACTGTGGTAGGAAACATCTAAATCTCAAACAATTaCGATAATCTTTGAGAGAGCAATTAGAAACCATGGCTTCATAGACGACCCCAATTACAACGCAGAAGACGAATGTCTTCCATACTTCAACAATACAATTTC…	MCRIKASDKVPTIVNTNFIKISENPFALSPGYSEATLPSVQRNLRDSLIQRSSEIKIHKANNDTFLLDENSETDXMIPCSKCSKYQNDIDVEPLVSFEVICVDFGDIKLLIIYVIIIVLLDNDDTVFFEGSFIKYREXLMIVRNCIVEVWKTFVFCVVIGVVYEAMVSNCSLKDYRNCLRFXMFPTTVSPIIDRVVDIYLRVFNNKDNEKEWCTKNNLHLKKCGLQITIDXNIHDRDTDEIEYDVFSQLAAEQISQKILIYLEKKKKKYGMRCYL	no hit	---	---	---	---
isogroup00013	yes	isotig00078	TTTTtATCTTTTCCTCTAGAGTATGAATTTTGCACAATATATTTGTTGCCTCATCGATAATGTCGAGTGCTCTATCGGTGTTCGCTTGTACTTTGCTTTGAATGTCTTCAGATGCAGAAACATTTGTTTCTAGATTGTCGACTGCTATGTGATAATTTTCCAGAGCAGTTTCTACATTGTTCTTTTCGAATTCAATTCCTGCTTTTGCATCATGTAATATTTGATTCATTGATTGTAGGTAATCTTGGTGCCTTTCGTATTCGGGAGGCAATTCTACCTCCATTTCTAGTATATGtTCTTTACTGTTGAGGATTGTTaAAAGGCGtTTCGTTGCCCTTGTCaAAaGCTGCTTGTCGTGAAGATACTGAGGAGGTCATTGAATATTGTGACTTCTTTGTT…	MTSSVSSRQAAFDKGNETPFNNPQQKEHILEMEVELPPEYERHQDYLQSMNQILHDAKAGIEFEKNNVETALENYHIAVDNLETNVSASEDIQSKVQANTDRALDIIDEATNILCKIHTLEEKIKX	no hit	---	---	---	---
isogroup00013	yes	isotig00079	tttttttagTaaTtGaCtAAAaCTTTTTtACGCCACTaCAAAAAttaCACAAGGgCATAGTATCAAaCTATGTTCCAATTGTTTCTCATCACGACATCAAGTGATGGATTGTCCTCCGAAAATTCTGTGAACATTTTGTTGCGAAAAACACCATTCTTCGCTATGTTTTACACGATTTTATCAACAAGCCATAAATCCACTTGCTCATCGTATTAAGCTCATGCACTTGTTGATCCTCCAAATAAGAATCCTGCATATACCAATATCCATCAGAACCATTCGCCTCAAGACAAAGTAGTGGAGTAAGCAGTCGGTACACAGTACTCGTAGCAGGCACGTGTGCTAGTTATTCCAGTACTTTATAGGCTCGGGAGCTACCGAATCATACATACTTCATAA…	MFQLFLITTSSDGLSSENSVNILLRKTPFFAMFSRFYQQAINPLAHRIXAHALVDPPNKNPAYXQYPSEPFASRQSSGVSSRYTVLVAGTCASYSSTXIGSGATESYILHKVTTRPKLQPIISEEVDITTFITAVPXIFALHQLYYRIAPEVLHQYHSGIIEHLEQGIINPFQNSHLAGTCHYLPYESLFQKIFESGYLVNFFGQMVTSLRCXPGLSAKGFSEILIKFVFTIVGTLSDALFGTYYDILTPPISALENNNNMVFILAWVRX	no hit	---	---	---	---
isogroup00013	yes	isotig00080	ctttcatttgtagacttaaaaacaccgcattctagtcttcacatggcgttctcaaaagtggctgtgaaTAGtCTTGTATAATTGACAAGTAATCTTGATGTATAGAGTAGGGAAACGGCGtATCTTTaGaaCTCTCGCGAGTCTCGTGACttGTTTAAATATGGTACTTCGttGTTAACCtATTTTCAGAACTCTATTTGCTCACATTGTTGCTCTTTGTCTAATGCTGTTCTttCCTATCtATTGTCATGGGCATTCCCTTACAGTAGGTTATTATTAtgTTTTTTTTtttATtGTTATGTTGATATCATCTCGCGGCAAGGTTGAAGAGCAAGCGATATTAGCTGTTGTTGTTCCAGCGGAACTTGTGCATGACATTTTAATTTCTACTCCGCCCAA…	MLFFPIYCHGHSLTVGYYYVFFFIVMLISSRGKVEEQAILAVVVPAELVHDILISTPPKQLQQPTKSLASTVQKLFSRRCIEMLLATICISNVEPKLSVAQMVPVETRGYTVXDINGSKNITILSLIVLELQLEGTFCFPSLHLHVSGENSPLWCSVPYMEDIAIAPXLLGISYSLMAGFTKTMELLLLVKMEDNIGDVDVIVPIKQTETIAKKGLGLDEIEVWFNSESAXKKAYFYIKPPGSX	no hit	---	---	---	---
isogroup00013	yes	isotig00081	TCGCTATGTTTTACACGATTTTATCAACAAGCTGAAACAATTCATCCAAAATCTGTACTCTCCATACAACATCATTCAAACACTACCcATAAATCCACTTGCTCATCGTATTAAGCTCATGCACTTGTTGATCCTCCAAATAAGAATCCTGCATATACCAATATCCATCAGAACCATTCGCCTCAAGACAAAGTAGTGGAGTAAGCAGTCGGTACACAGTACTCGTAGCAGGCACGTGTGCTAGTTATTCCAGTACTTTATAGGCTCGGGAGCTACCGAATCATACATACTTCATAAAGTAACCACGCGTCCAAAATTACAACCAATTATAAGCGAAGAAGTAGATATAACTACATTTATAACTGCAGTGCCATTATATTTGCACTCCATCAATTATAC…	SNHASKITTNYKRRSRYNYIYNCSAIIFALHQLYYRIAPEVLHQYHSGIIEHLEQGIINPFQNSHLAGTCHYLPYESLFQKIFE	no hit	---	---	---	---
isogroup00013	yes	isotig00082	ttcgttggttatactcaagagaaagaaaccttttgagcactgtgtgactttcaagcaaggtttctagtgtatattcgagtctgttgatcgatcagtatgactcgttctagaggttctaaCAAaGTtAATtCTACACAATTCGCCTCTAATATCAATCTCCATGTTCAGAGATCAcTCAGGGTTAATGTAAaCCTAAGAaTCTTGGGCTTGGAAaCTATTAATCTTCATTTCATTTCCAGttGCACCATTGATTTCTAACGAAGTGGATTTCATTCGCAGTACTACTATTTCTTAACTTCGTTCTATtCGtcCcAACATCTgTGTCGTTCTCTGCTTCTTCCGCGGTCATCGAAAATACGATGATGTCATtCTTTtAGTTTCCCATTTGATTGTCATTCC…	LRSIRPNICVVLCFFRGHRKYDDVILLVSHLIVIPLQNPPTASSTTPNRSFTLLKSLRRIMTSKMITEKH	no hit	---	---	---	---
isogroup00013	yes	isotig00083	TttCCACAaCTATAAAGCATTTTACAATGATCATAATATGAGAGCAATGTATGGATCAATGCAGTTATAGTCTGGTGTCGACACTTGTATATCTTTACCCATTTTCCGGTTGCGGTGTCTTTTGcGAATGTTGGTTTTGTATACGTCTGAAAGAAGTGTGTGTACTCTTTCAATTATTATTTGAAATGCAGTAATAGAGTATAGCCTGTATGATGATTCCTGTTGATGAAATCCGTTTTCTATGTTCTTCTTGCTCTTGGTAGTAGAAGATTATTGTGAAACAATGAAGTTCGATTGCTCTGCTGAGAGAATGTGAGCGAAGAAGAGAGTTGAAACTTGTTTGCCTGCCACGCGGGAcTTTTTATTCTTGCTGATTTACTGATCCGGCCaATGCACCAT…	SSTTKSKKNIENGFHQQESSYRLYSITAFQIIIERVHTLLSDVYKTNIRKRHRNRKMGKDIQVSTPDYNCIDPYIALIL	no hit	---	---	---	---
isogroup00013	yes	isotig00084	ttcgttggttatactcaagagaaagaaaccttttgagcactgtgtgactttcaagcaaggtttctagtgtatattcgagtctgttgatcgatcagtatgactcgttctagaggttctaaCAAaGTtAATtCTACACAATTCGCCTCTAATATCAATCTCCATGTTCAGAGATCAcTCAGGGTTAATGTAAaCCTAAGAaTCTTGGGCTTGGAAaCTATTAATCTTCATTTCATTTCCAGtGCACCATTGATTTCTAACGAAGTGGATTTCATTCGCAGTACTACTATTTCTTAACTTCGTTCTATtCGtcCcAACATCTgTGTCGTTCTCTGCTTCTTCCGCGGTCAtCGAAAATACGATGATGTCATCTGTAAAACGATTGTTTGATAAAAaTTGTTT…	MTRSRGSNKVNSTQFASNINLHVQRSLRVNVNLRILGLETINLHFISSAPLISNEVDFIRSTTILNFVLFVPTSVSFSASSAVIENTMMSSVKRLFEKIVYRYECLCLLSIDILAWVRQPYKFIPKSGDVPQTSMNK	no hit	---	---	---	---
isogroup00013	yes	isotig00085	TCAACCGTCAGACCTCAATGAGGTGGAAAGCCTGATTTTTCTCATGAGGTGAAATCTACGACATGTAGCGACGTCACTTACGTTCCCTACGTCAGAAACATTACAACGAGATTTCCAATAATCGTCTGTCCCTTttCTTTtAGTTTCCCATTTGATTGTCATTCCTCTTCAGAATCCACCAACAGCATCTTCCACTACGCCCAATCGTtCCTTCACTCTtCTGAAAAGCCTACGaCGTATAATGACAAGCAAAATGATTACTGAAAAGCATTAATTAAGCTATAAAGCCTCATTCCAGAAAATTTCGGgCTTACATCGCATCAAAATATAAATAAaTTCAATGAAAGTGcTTCTTCTGCCAAATCGTTTGACAACTCAGTAACGTACCTGAGTACCATT…	GGKPDFSHEVKSTTCSDVTYVPYVRNITTRFPIIVCPFSFSFPFDCHSSSESTNSIFHYAQSFLHSSEKPTTYNDKQNDY	no hit	---	---	---	---
isogroup00013	yes	isotig00086	ggTaaTTAAaCCTTtATTCAAaTAATACACAAAATACTACATCACGATTACAACAACGATTAATTGAGAACTAACACAATAGAATTAATACTAACAATTCTACGAGATTTATAATATAATGATATAACGACAACGAGTTtAATGGCAAaGGTGGAAGAAGTATATTGGCTTGGGTTCGGCAGCCGTAcAGTTTATTCCAAAGTCGGGTGATGTGCCTCAAACTTCTATGAATAAACCTTTATGAAAACTATACAATATAAACACAAACTAGCGTATCGATAGTGATACAATATAGAGTGTGTCTATGAAAGTGAACCTCCCTGAGAGGAAGTGAAGAGCGAGATATGTCGAAGGTGAAGTTGACAGTGGAAAGGTCGAAAAGGGGAGAAGTGTAGTGGT…	SVSGDDFSGRLLLWQTTSRELHFTSLDHHYTSPLFDLSTVNFTFDISRSSLPLREVHFHRHTLYCITIDTLVCVYIV	no hit	---	---	---	---
isogroup00014	yes	isotig00087	AAACTTTtATTTgAGCATGACATTGTCAATAATACAAGTGTGAACTCCAGTTCGATTGTCATATGTAaTATAcAAaaaTTAGgTGGaTCATCTCAGtGGTTACAAAaTTATTCACATCATAATCAACGATATtCCATTTGTTTttGCtGCTtCAGTCTTGATAACGACCTtGTTTTGATGGATATACGAATGTTTACCGATAATGCACTGGTATAAATAATGCTTCCACCAGtGAGTTCTCATTCCTGTTCTTGTTCTTCCAAGACTTCTGGCTGGCTGTATGGCTAGGAAAATCAACTGCTGCGCTCTGTCTGCAAAGCTGTTGCTGTTGACTGGAGTAATGATGGATTCAATGTTTCCGGTGTATGGATTGGTTAAATGCGTGAACAACTCCTCACC…	KLLFEHDIVNNTSVNSSSIVICNIQKLGGSSQWLQNYSHHNQRYSICFCCFSLDNDLVLMDIRMFTDNAXGINNASTSEFSFLFLFFQDFWLAVWLGKSTAAALSAKLLLLTGVMMDSMFPVYGLVKCVNNSSPFDIDGVEDAYCIYEHSYNNHDCKQSKNYTRALRVKNVELGRQCVPLEESSDMRIICICSEDYCNEKKRIMVSRISHSNKKYCTVCIIEIFFNIVLDNADDDEELKKFEVGSFSRFSHPESETAINLFLCMKRQLGLPAVREGNRVVVVTPTRLVLSFLMLFTFGNKVLIRCPTNFSTVEEISAKTXASLSLSRLILVIKFYLMSWYFIVGYFAIGNGNTSDCCRRCCAAGALHPTHKXKWKKKRDGVCSHLTQMFSSSKVFRFVL…	no hit	---	---	---	---
isogroup00014	yes	isotig00088	AAACTTTtATTTgAGCATGACATTGTCAATAATACAAGTGTGAACTCCAGTTCGATTGTCATATGTAaTATAcAAaaaTTAGgTGGaTCATCTCAGtGGTTACAAAaTTATTCACATCATAATCAACGATATtCCATTTGTTTttGCtGCTtCAGTCTTGATAACGACCTtGTTTTGATGGATATACGAATGTTTACCGATAATGCACTGGTATAAATAATGCTTCCACCAGtGAGTTCTCATTCCTGTTCTTGTTCTTCCAAGACTTCTGGCTGGCTGTATGGCTAGGAAAATCAACTGCTGCGCTCTGTCTGCAAAGCTGTTGCTGTTGACTGGAGTAATGATGGATTCAATGTTTCCGGTGTATGGATTGGTTAAATGCGTGAACAACTCCTCACC…	KLLFEHDIVNNTSVNSSSIVICNIQKLGGSSQWLQNYSHHNQRYSICFCCFSLDNDLVLMDIRMFTDNAXGINNASTSEFSFLFLFFQDFWLAVWLGKSTAAALSAKLLLLTGVMMDSMFPVYGLVKCVNNSSPFDIDGVEDAYCIYEHSYNNHDCKQSKNYTRALRVKNVELGRQCVPLEESSDMRIICICSEDYCNEKKRIMTMLTTTNELKKFEVGSFSRFSHPESETAINLFLCMKRQLGLPAVREGNRVVVVTPTRLVLSFLMLFTFGNKVLIRCPTNFSTVEEISAKTXASLSLSRLILVIKFYLMSWYFIVGYFAIGNGNTSDCCRRCCAAGALHPTHKXKWKKKRDGVCSHLTQMFSSSKVFRFVLIEFFLEEDEKKANEVGKKSRKVKAV…	no hit	---	---	---	---
isogroup00014	yes	isotig00089	AAACTTTtATTTgAGCATGACATTGTCAATAATACAAGTGTGAACTCCAGTTCGATTGTCATATGTAaTATAcAAaaaTTAGgTGGaTCATCTCAGtGGTTACAAAaTTATTCACATCATAATCAACGATATtCCATTTGTTTttGCtGCTtCAGTCTTGATAACGACCTtGTTTTGATGGATATACGAATGTTTACCGATAATGCACTGGTATAAATAATGCTTCCACCAGtGAGTTCTCATTCCTGTTCTTGTTCTTCCAAGACTTCTGGCTGGCTGTATGGCTAGGAAAATCAACTGCTGCGCTCTGTCTGCAAAGCTGTTGCTGTTGACTGGAGTAATGATGGATTCAATGTTTCCGGTGTATGGATTGGTTAAATGCGTGAACAACTCCTCACC…	KLLFEHDIVNNTSVNSSSIVICNIQKLGGSSQWLQNYSHHNQRYSICFCCFSLDNDLVLMDIRMFTDNAXGINNASTSEFSFLFLFFQDFWLAVWLGKSTAAALSAKLLLLTGVMMDSMFPVYGLVKCVNNSSPFDIDGVEDAYCIYEHSYNNHDCKQSKNYTRALRVKNVELGRQCVPLEESSDMRIICICSEDYCNEKKRIMVSRISHSNKKYCTVCIIEIFFNIVLDNADDDEELKKFEVGSFSRFSHPESETAINLFLCMKRQLGLPAVREGNRVVVVTPTRWYILLSGMVTLLIAVVAVVLLVPFIPRIRKWKKKRDGKKTKKGKRVQKEEEQESEPSLGYSTLHMYDRPEEQEKSRSKQNFVLNV	no hit	---	---	---	---
isogroup00014	yes	isotig00090	AAACTTTtATTTgAGCATGACATTGTCAATAATACAAGTGTGAACTCCAGTTCGATTGTCATATGTAaTATAcAAaaaTTAGgTGGaTCATCTCAGtGGTTACAAAaTTATTCACATCATAATCAACGATATtCCATTTGTTTttGCtGCTtCAGTCTTGATAACGACCTtGTTTTGATGGATATACGAATGTTTACCGATAATGCACTGGTATAAATAATGCTTCCACCAGtGAGTTCTCATTCCTGTTCTTGTTCTTCCAAGACTTCTGGCTGGCTGTATGGCTAGGAAAATCAACTGCTGCGCTCTGTCTGCAAAGCTGTTGCTGTTGACTGGAGTAATGATGGATTCAATGTTTCCGGTGTATGGATTGGTTAAATGCGTGAACAACTCCTCACC…	KLLFEHDIVNNTSVNSSSIVICNIQKLGGSSQWLQNYSHHNQRYSICFCCFSLDNDLVLMDIRMFTDNAXGINNASTSEFSFLFLFFQDFWLAVWLGKSTAAALSAKLLLLTGVMMDSMFPVYGLVKCVNNSSPFDIDGVEDAYCIYEHSYNNHDCKQSKNYTRALRVKNVELGRQCVPLEESSDMRIICICSEDYCNEKKRIMTMLTTTNELKKFEVGSFSRFSHPESETAINLFLCMKRQLGLPAVREGNRVVVVTPTRWYILLSGMVTLLIAVVAVVLLVPFIPRIRKWKKKRDGKKTKKGKRVQKEEEQESEPSLGYSTLHMYDRPEEQEKSRSKQNFVLNV	no hit	---	---	---	---
isogroup00014	yes	isotig00091	GGAGTAATGTTGGATTCAATGTTTCCGGTGTATGGaaTTGGTTAAATGCGTGAACAACTCCTCACCATTCGATATCGATGACGTggAGGACGCGTATTGCATTTATGAaCACTTCTACTCCcACAGTGATTGTAAGCAGAGCGAAAATCACTCAAGAACACTTCAAGTTAAAAaTGTAGAGTTGGAAGACCAATGTGTTCCACTAGGAGATTCAGgTATTACGCGAATTATATGTATCTGTTCGGAGGACTACTGCAATGAAAAAAAaCGTATAATGGTAAGCAGAATTTCTCACAGTAATAAAAAaTATTGTACTGTTTGTATTATTGAAATCTTTTTtAATATTGTCCTAGACAATGCTGACGACGACGAACGAATTGAAAAAATTTGAAGTAGGCA…	GVMLDSMFPGMELVKCVNNSSPFDIDDVEDAYCIYEHFYSHSDCKQSENHSRTLQVKNVELEDQCVPLGDSGITRIICICSEDYCNEKKRIMVSRISHSNKKYCTVCIIEIFFNIVLDNADDDEELKKFEVGSFSRFSHPESETAINLFLCMKRQLGLPAVREGNRVVVVTPTRLVLSFLMLFTFGNKVLIRCPTNFSTVEEISAKTXASLSLSRLILVIKFYLMSWYFIVGYFAIGNGNTSDCCRRCCAAGALHPTHKXKWKKKRDGVCSHLTQMFSSSKVFRFVLIEFFLEEDEKKANEVGKKSRKVKAVWTECFSSLRNKDVLI	no hit	---	---	---	---
isogroup00014	yes	isotig00092	GGAGTAATGTTGGATTCAATGTTTCCGGTGTATGGaaTTGGTTAAATGCGTGAACAACTCCTCACCATTCGATATCGATGACGTggAGGACGCGTATTGCATTTATGAaCACTTCTACTCCcACAGTGATTGTAAGCAGAGCGAAAATCACTCAAGAACACTTCAAGTTAAAAaTGTAGAGTTGGAAGACCAATGTGTTCCACTAGGAGATTCAGgTATTACGCGAATTATATGTATCTGTTCGGAGGACTACTGCAATGAAAAAAAaCGTATAATGACAATGCTGACGACGACGAACGAATTGAAAAAATTTGAAGTAGGCAGTTTCTCTAGATTTTCACATCCAGAAAGTGAAACGGCTATCAATTTATTCCTTTGTATGAAACGGCAATtGGGTTT…	GVMLDSMFPGMELVKCVNNSSPFDIDDVEDAYCIYEHFYSHSDCKQSENHSRTLQVKNVELEDQCVPLGDSGITRIICICSEDYCNEKKRIMTMLTTTNELKKFEVGSFSRFSHPESETAINLFLCMKRQLGLPAVREGNRVVVVTPTRLVLSFLMLFTFGNKVLIRCPTNFSTVEEISAKTXASLSLSRLILVIKFYLMSWYFIVGYFAIGNGNTSDCCRRCCAAGALHPTHKXKWKKKRDGVCSHLTQMFSSSKVFRFVLIEFFLEEDEKKANEVGKKSRKVKAVWTECFSSLRNKDVLI	no hit	---	---	---	---
isogroup00014	yes	isotig00093	GGAGTAATGTTGGATTCAATGTTTCCGGTGTATGGaaTTGGTTAAATGCGTGAACAACTCCTCACCATTCGATATCGATGACGTggAGGACGCGTATTGCATTTATGAaCACTTCTACTCCcACAGTGATTGTAAGCAGAGCGAAAATCACTCAAGAACACTTCAAGTTAAAAaTGTAGAGTTGGAAGACCAATGTGTTCCACTAGGAGATTCAGgTATTACGCGAATTATATGTATCTGTTCGGAGGACTACTGCAATGAAAAAAAaCGTATAATGGTAAGCAGAATTTCTCACAGTAATAAAAAaTATTGTACTGTTTGTATTATTGAAATCTTTTTtAATATTGTCCTAGACAATGCTGACGACGACGAACGAATTGAAAAAaTTTGAAGTAGGCA…	GVMLDSMFPGMELVKCVNNSSPFDIDDVEDAYCIYEHFYSHSDCKQSENHSRTLQVKNVELEDQCVPLGDSGITRIICICSEDYCNEKKRIMVSRISHSNKKYCTVCIIEIFFNIVLDNADDDEELKKFEVGSFSRFSHPESETAINLFLCMKRQLGLPAVREGNRVVVVTPTRWYILLSGMVTLLIAVVAVVLLVPFIPRIRKWKKKRDGKKTKKGKRVQKEEEQESEPSLGYSTLHMYDRPEEQEKSRSKQNFVLNV	no hit	---	---	---	---
isogroup00014	yes	isotig00094	GGAGTAATGTTGGATTCAATGTTTCCGGTGTATGGaaTTGGTTAAATGCGTGAACAACTCCTCACCATTCGATATCGATGACGTggAGGACGCGTATTGCATTTATGAaCACTTCTACTCCcACAGTGATTGTAAGCAGAGCGAAAATCACTCAAGAACACTTCAAGTTAAAAaTGTAGAGTTGGAAGACCAATGTGTTCCACTAGGAGATTCAGgTATTACGCGAATTATATGTATCTGTTCGGAGGACTACTGCAATGAAAAAAAaCGTATAATGACAATGCTGACGACGACGAACGAATTGAAAAAATTTGAAGTAGGCAGTTTCTCTAGATTTTCACATCCAGAAAGTGAAACGGCTATCAATTTATTCCTTTGTATGAAACGGCAATtGGGTTT…	GVMLDSMFPGMELVKCVNNSSPFDIDDVEDAYCIYEHFYSHSDCKQSENHSRTLQVKNVELEDQCVPLGDSGITRIICICSEDYCNEKKRIMTMLTTTNELKKFEVGSFSRFSHPESETAINLFLCMKRQLGLPAVREGNRVVVVTPTRWYILLSGMVTLLIAVVAVVLLVPFIPRIRKWKKKRDGKKTKKGKRVQKEEEQESEPSLGYSTLHMYDRPEEQEKSRSKQNFVLNV	no hit	---	---	---	---
isogroup00014	yes	isotig00095	AAACTTTtATTTgAGCATGACATTGTCAATAATACAAGTGTGAACTCCAGTTCGATTGTCATATGTAaTATAcAAaaaTTAGgTGGaTCATCTCAGtGGTTACAAAaTTATTCACATCATAATCAACGATATtCCATTTGTTTttGCtGCTtCAGTCTTGATAACGACCTtGTTTTGATGGATATACGAATGTTTACCGATAATGCACTGGTATAAATAATGCTTCCACCAGtGAGTTCTCATTCCTGTTCTTGTTCTTCCAAGACTTCTGGCTGGCTGTATGGCTAGGAAAATCAACTGCTGCGCTCTGTCTGCAAAGCTGTTGCTGTTGACTGGAGTAATGATGGATTCAATGTTTCCGGTGTATGGAATGGTTAAATGCGTGAACAACTCCTCACC…	KLLFEHDIVNNTSVNSSSIVICNIQKLGGSSQWLQNYSHHNQRYSICFCCFSLDNDLVLMDIRMFTDNAXGINNASTSEFSFLFLFFQDFWLAVWLGKSTAAALSAKLLLLTGVMMDSMFPVYGMVKCVNNSSPFAIHXDGGELSDAYHFEGPLN	no hit	---	---	---	---
isogroup00014	yes	isotig00096	GTAACAACGCATCCGACTGATTATTTCAAGATAATGAATTATTGCTGGACAAaTTTAATGGTGAATTCATCTATTGCAGTTGGAAGACCAATGTGTTCCACTAGGAGATTCAGGTATTACGCGAATTATATGTATCTGTTCGGAGGACTACTGCAaTGAAAAAAaCGTATAATGACAATGCTGACGACGACGAACGAATTGAAAAAaTTTGAAGTAGGCAGTTTCTCTAGATTTTCACATCCAGAAAGTGAAaCGGCTATCAATTTATTCCTTTGTATGAAaCGGCAACTGGGTTtGCCTGCAGTGCGTGAGGGTAACAGAGTTGTGGTGACGCCTACCCGtTGGtATATTTTGCtATCGGgAATGGTAaCACTTCTGATtGCTGTCGTCGCTGTTGTG…	VTTHPTDYFKIMNYCWTNLMVNSSIAVEDQCVPLGDSGITRIICICSEATAMKKTYNDNADDDEELKKFEVGSFSRFSHPESETAINLFLCMKRQLGLPAVREGNRVVVTPTRWYILLSGMVTLLIAVVAVVLLVPFIPRIRKWKKKRDGKKTKKGKRVQKEEEQESEPSLGYSTLHMYDRPEEQEKSRSKQNFVLNV	no hit	---	---	---	---
isogroup00014	yes	isotig00097	taacaacgcatccgactgtattattttcaagataatgtattattgctggacaaatttaatggtgaattCATCTATTGCAGTTGGAAGACCAATGTGTTCCACTAAGACATTCAGATATTACGCGAATTATATGTATCTGTTCGGAGGACTACTGCAaTGAAAAAAAaCGTATAATGACAATGCTGACGACGACGAACGAACTGAAGAAATTtGAAGTAGACCGTTACTCTAGATCTTCACATCCGGAAAGTGAAACAGCTATCAATTTATTCCTTTGTATGAAACGGGAATTGGGTTTACCTGCAGTGCGTGAGGGTAACAGAGTTGTAGTGGTGACGCCTACCCGtTGGtATATTTTGCtATCGGgtAATGGTAagCACTTCTGAttGCTGTCGTCGC…	XNNASDCIIFKIMYYCWTNLMVNSSIAVEDQCVPLRHSDITRIICICSEDYCNEKKRIMTMLTTTNELKKFEVDRYSRSSHPESETAINLFLCMKRELGLPAVREGNRVVVVTPTRWYILLSGNGKPSDCCRRCCAAGALHPTHKKVEEETDGKKTKKGKRVQKEEEQESEPSLGYSTLHMYDRPEEQEKSRSKQNF	no hit	---	---	---	---
isogroup00014	yes	isotig00098	GTAACAACGCATCCGACTGATTATTTCAAGATAATGAATTATTGCTGGACAAaTTTAATGGTGAATTCATCTATTGCAGTTGGAAGACCAATGTGTTCCACTAGGAGATTCAGGTATTACGCGAATTATATGTATCTGTTCGGAGGACTACTGCAATaGAAAAAAAaCGTATAATGACAATGCTGACGACGACGAACGAATTGAAAAAaTTtGAAGTAGGCAGTTTCTCTAGATTTTCACATCCAGaAAGTGAAACGGCTaTCAATTTATTCCTTtGTATGAAACGGCAACTGGGTTTGCCTGCAGTGCGTGAGGGTAACAGAGTTGTGGTGACGCCTACCCGTTGGTATATTTTGCTATCGGGAATGGTAACACTTCTGATTGCTGTCGTCGCTGTTG…	VTTHPTDYFKIMNYCWTNLMVNSSIAVEDQCVPLGDSGITRIICICSEDYCNRKKTYNDNADDDEELKKFEVGSFSRFSHPESETAINLFLCMKRQLGLPAVREGNRVVVTPTRWYILLSGMVTLLIAVVAVVLLVPFIPRIRKWKKKRDGKKTKKGKRGRKEEQESESSLGQNXFSSLRNKDVLIKKKKKSK	no hit	---	---	---	---
isogroup00015	yes	isotig00099	TtttttttgaTgatGTGTGCCTTTTTCTTTACTCATTCGAGAAGCAACCGCAACCAGTTTACTCAGTGATAAATATAAAATTTAAACTTAATTTAACTTtAATTAATCAAGTGTAATCATGTGAATGAAAAAATAATTTGAATGTTAATTTTCTAACCTGTTAAAaTGTTCTCCTACTTTTTGATCTGCACtATTTTTTTTGTATTGTTtATATTCAATCTTTTATAAGCtATTTTTTTTaTTTTCATAGGAAACGATTCGTTATTTGTATTTGGAATTTTATTTGttAGTATTTTtAtTtAAACGGGaaGTCAGATCttGGAAGTaCTTcTactCGCaTAATCaACaaTCCaaGaAAAtTTtAGTCcTtAaTtaCGgTgTtcTTTtCTTtGtCCTTcT…	ETIRYLYLEFYLLVFLFKREVRSWKYFYSHNQQSKKILVLNYGVLFFVLLQ	no hit	---	---	---	---
isogroup00015	yes	isotig00100	ATGTTGTGTCCTTTTTCTTTACTCATTCGAGAAGcAACCGACAACCTaGTTTACTCAGTGaTAAaTtAAttAAAATtttAAaCTTtAAAttttaaCTTtAAAATtAATCAAGtGTAATCATGTGaTAgAAATAATTTGAATGTTAATTTtCTAACCTGTTAAAaTGTTCTCCTACTTTTTGATCTGCACtATTTTTTTTGTATTGTTtATATTCAATCTTTTATAAGCtATTTTTTTTaTTTTCATAGGAAACGATTCGTTATTTGTATTTGGAATTTTATTTGttAGTATTTTtAtTtAAACGGGaaGTCAGATCttGGAAGTaCTTcTactCGCaTAATCaACaaTCCaaGaAAAtTTtAGTCcTtAaTtaCGgTgTtcTTTtCTTtGtCCTTcTAC…	ETIRYLYLEFYLLVFLFKREVRSWKYFYSHNQQSKKILVLNYGVLFFVLLQ	no hit	---	---	---	---
isogroup00016	yes	isotig00101	TAACAACGCATCCGACtAGGCACAGGACTGTTTGATCAAAGTGGAATCTATACTGCACAACAGCAGCAACTGCAATCGGGATTCTCGCAAAGTGTTCCTGAAaGTCCAGGAACGATGCATATACAACAACAAATTGTAATGAGCGAAAATCCTGGTGTTCAAGATGACGTCTCTCCGGgAATGTATGTGAAGCAGCAGCAATtAATGAACCAGCAaCAACTtATtAATCAaCAACAaCAaCAACAaCAAGCTATTATTGGCCAACAAATGATGGTGCCTCAGCAAATAGGTATGATTGGAGGAAATCCACAGCAATATTATCAACAACCACAGTGGACGCCACAACAACAGCAAGTTATCCTGCCACCATGCAAAGTGTTGCGCAACCTCAACAAGCTC…	PMSNGEVVTQPIRMVPTSQQPTIPSQFFTYEPNLSVHPDICLAGCVLHMFDMDRLFTDKLDLPNIVLAIRMHGGDIEFGAKAYAERAGAITHVIVESIRTQHAHLALKDRKRLVTMQWLVDVLMKKQMDVPWRHAHLPSIFIDGCRPLLGK	gi|312079451|ref|XP_003142179.1| hypothetical protein LOAG_06595 [Loa loa]	IPR001357: BRCT;	---	---	GO:0005622): intracellular;
isogroup00016	yes	isotig00102	TGGAATCTATACTGCACAaCAGCAGCAACTGCAATCGGGATTCTCGCAAAGTGTTCCTGAAaGTCCAGGAGCGATGCATATACAACAACAAATTGTAATGAGCGAAAATCCTGGTGTTCAAGATGACGTCTCTCCGGGAaTGTATGTGAAGCAGCAGCAATTAATGAACCAGCAACAACTTATTAATCAACAACAACAACAACAACAAGCTATTATTGGCCAACaAaTGATGGTGCCTCAGCAAATAGGTATGATTGGAGGAAATCCCCAGCAATATTATCAACAACCACAGTGGACGCCACAACAACAGCAAGTTATCCTGCCACCATGCAAAGTGTTGCGCAACCTCAACAAGCTCAGGCGCAAATTGTTTCGCAACCAGGTGGGCGTcCAGCAGCA…	PMSNGEVVTQPIRMVPTSQQPTIPSQFFTYEPNLSVHPDICLAGCVLHMFDMDRLFTDKLDLPNIVLAIRMHGGDIEFGAKAYAERAGAITHVIVESIRTQHAHLALKDRKRLVTMQWLVDVLMKKQMDVPWRHAHLPSIFIDGCRPLLGK	gi|312079451|ref|XP_003142179.1| hypothetical protein LOAG_06595 [Loa loa]	IPR001357: BRCT;	---	---	GO:0005622): intracellular;
isogroup00016	yes	isotig00103	TAACAACGCATCCGACtAGGCACAGGACTGTTTGATCAAAGTGGAATCTATACTGCACAACAGCAGCAACTGCAATCGGGATTCTCGCAAAGTGTTCCTGAAaGTCCAGGAACGATGCATATACAACAACAAATTGTAATGAGCGAAAATCCTGGTGTTCAAGATGACGTCTCTCCGGgAATGTATGTGAAGCAGCAGCAATtAATGAACCAGCAaCAACTtATtAATCAaCAACAaCAaCAACAaCAAGCTATTATTGGCCAACAAATGATGGTGCCTCAGCAAATAGGTATGATTGGAGGAAATCCACAGCAATATTATCAACAACCACAGTGGACGCCACAACAACAGCAAGTTATCCTGCCACCATGCAAAGTGTTGCGCAACCTCAACAAGCTC…	PMSNGEVVTQPIRMVPTSQQPTIPSQFFTYEPNLSVHPDICLAGCVLHMFDMDRLFTDKLDLPNIVLAIRMHGGDIEFGAKAYAERAGAITHVIVESIRTQHAHLALKDRKRLVTMQWLVDVLMKKQMDVPWRHAHLPSIFIDGCRPLLGK	gi|312079451|ref|XP_003142179.1| hypothetical protein LOAG_06595 [Loa loa]	IPR001357: BRCT;	---	---	GO:0005622): intracellular;
isogroup00016	yes	isotig00104	TGGAATCTATACTGCACAaCAGCAGCAACTGCAATCGGGATTCTCGCAAAGTGTTCCTGAAaGTCCAGGAGCGATGCATATACAACAACAAATTGTAATGAGCGAAAATCCTGGTGTTCAAGATGACGTCTCTCCGGGAaTGTATGTGAAGCAGCAGCAATTAATGAACCAGCAACAACTTATTAATCAACAACAACAACAACAACAAGCTATTATTGGCCAACaAaTGATGGTGCCTCAGCAAATAGGTATGATTGGAGGAAATCCCCAGCAATATTATCAACAACCACAGTGGACGCCACAACAACAGCAAGTTATCCTGCCACCATGCAAAGTGTTGCGCAACCTCAACAAGCTCAGGCGCAAATTGTTTCGCAACCAGGTGGGCGTcCAGCAGCA…	PMSNGEVVTQPIRMVPTSQQPTIPSQFFTYEPNLSVHPDICLAGCVLHMFDMDRLFTDKLDLPNIVLAIRMHGGDIEFGAKAYAERAGAITHVIVESIRTQHAHLALKDRKRLVTMQWLVDVLMKKQMDVPWRHAHLPSIFIDGCRPLLGK	gi|312079451|ref|XP_003142179.1| hypothetical protein LOAG_06595 [Loa loa]	IPR001357: BRCT;	---	---	GO:0005622): intracellular;
isogroup00016	yes	isotig00105	TAACAACGCATCCGACtAGGCACAGGACTGTTTGATCAAAGTGGAATCTATACTGCACAACAGCAGCAACTGCAATCGGGATTCTCGCAAAGTGTTCCTGAAaGTCCAGGAACGATGCATATACAACAACAAATTGTAATGAGCGAAAATCCTGGTGTTCAAGATGACGTCTCTCCGGgAATGTATGTGAAGCAGCAGCAATtAATGAACCAGCAaCAACTtATtAATCAaCAACAaCAaCAACAaCAAGCTATTATTGGCCAACAAATGATGGTGCCTCAGCAAATAGGTATGATTGGAGGAAATCCACAGCAATATTATCAACAACCACAGTGGACGCCACAACAACAGCAAGTTATCCTGCCACCATGCAAAGTGTTGCGCAACCTCAACAAGCTC…	PMSNGEVVTQPIRMVPTSQQPTIPSQFFTYEPNLSVHPDICLAGCVLHMFDMDRLFTDKLDLPNIVLAIRMHGGDIEFGAKAYAERAGAITHVIVESIRTQHAHLALKDRKRLVTMQWLVDVLMKKQMDVPWRHAHLPSIFIDGCRPLLGK	gi|312079451|ref|XP_003142179.1| hypothetical protein LOAG_06595 [Loa loa]	IPR001357: BRCT;	---	---	GO:0005622): intracellular;
isogroup00016	yes	isotig00106	TGGAATCTATACTGCACAaCAGCAGCAACTGCAATCGGGATTCTCGCAAAGTGTTCCTGAAaGTCCAGGAGCGATGCATATACAACAACAAATTGTAATGAGCGAAAATCCTGGTGTTCAAGATGACGTCTCTCCGGGAaTGTATGTGAAGCAGCAGCAATTAATGAACCAGCAACAACTTATTAATCAACAACAACAACAACAACAAGCTATTATTGGCCAACaAaTGATGGTGCCTCAGCAAATAGGTATGATTGGAGGAAATCCCCAGCAATATTATCAACAACCACAGTGGACGCCACAACAACAGCAAGTTATCCTGCCACCATGCAAAGTGTTGCGCAACCTCAACAAGCTCAGGCGCAAATTGTTTCGCAACCAGGTGGGCGTcCAGCAGCA…	PMSNGEVVTQPIRMVPTSQQPTIPSQFFTYEPNLSVHPDICLAGCVLHMFDMDRLFTDKLDLPNIVLAIRMHGGDIEFGAKAYAERAGAITHVIVESIRTQHAHLALKDRKRLVTMQWLVDVLMKKQMDVPWRHAHLPSIFIDGCRPLLGK	gi|312079451|ref|XP_003142179.1| hypothetical protein LOAG_06595 [Loa loa]	IPR001357: BRCT;	---	---	GO:0005622): intracellular;
isogroup00016	yes	isotig00107	TAACAACGCATCCGACtAGGCACAGGACTGTTTGATCAAAGTGGAATCTATACTGCACAACAGCAGCAACTGCAATCGGGATTCTCGCAAAGTGTTCCTGAAaGTCCAGGAACGATGCATATACAACAACAAATTGTAATGAGCGAAAATCCTGGTGTTCAAGATGACGTCTCTCCGGgAATGTATGTGAAGCAGCAGCAATtAATGAACCAGCAaCAACTtATtAATCAaCAACAaCAaCAACAaCAAGCTATTATTGGCCAACAAATGATGGTGCCTCAGCAAATAGGTATGATTGGAGGAAATCCACAGCAATATTATCAACAACCACAGTGGACGCCACAACAACAGCAAGTTATCCTGCCACCATGCAAAGTGTTGCGCAACCTCAACAAGCTC…	PMSNGEVVTQPIRMVPTSQQPTIPSQFFTYEPNLSVHPDICLAGCVLHMFDMDRLFTDKLDLPNIVLAIRMHGGDIEFGAKAYAERAGAITHVIVESIRTQHAHLALKDRKRLVTMQWLVDVLMKKQMDVPWRHAHLPSIFIDGCRPLLGK	gi|170594189|ref|XP_001901846.1| Pax transcription activation domain interacting protein, putative [Brugia malayi] gi|312079451|ref|XP_003142179.1| hypothetical protein LOAG_06595 [Loa loa]	IPR001357: BRCT;	---	---	GO:0005622): intracellular;
isogroup00016	yes	isotig00108	TGGAATCTATACTGCACAaCAGCAGCAACTGCAATCGGGATTCTCGCAAAGTGTTCCTGAAaGTCCAGGAGCGATGCATATACAACAACAAATTGTAATGAGCGAAAATCCTGGTGTTCAAGATGACGTCTCTCCGGGAaTGTATGTGAAGCAGCAGCAATTAATGAACCAGCAACAACTTATTAATCAACAACAACAACAACAACAAGCTATTATTGGCCAACaAaTGATGGTGCCTCAGCAAATAGGTATGATTGGAGGAAATCCCCAGCAATATTATCAACAACCACAGTGGACGCCACAACAACAGCAAGTTATCCTGCCACCATGCAAAGTGTTGCGCAACCTCAACAAGCTCAGGCGCAAATTGTTTCGCAACCAGGTGGGCGTcCAGCAGCA…	PMSNGEVVTQPIRMVPTSQQPTIPSQFFTYEPNLSVHPDICLAGCVLHMFDMDRLFTDKLDLPNIVLAIRMHGGDIEFGAKAYAERAGAITHVIVESIRTQHAHLALKDRKRLVTMQWLVDVLMKKQMDVPWRHAHLPSIFIDGCRPLLGK	gi|170594189|ref|XP_001901846.1| Pax transcription activation domain interacting protein, putative [Brugia malayi] gi|312079451|ref|XP_003142179.1| hypothetical protein LOAG_06595 [Loa loa]	IPR001357: BRCT;	---	---	GO:0005622): intracellular;
isogroup00016	yes	isotig00109	TAACAACGCATCCGACtAGGCACAGGACTGTTTGATCAAAGTGGAATCTATACTGCACAACAGCAGCAACTGCAATCGGGATTCTCGCAAAGTGTTCCTGAAaGTCCAGGAACGATGCATATACAACAACAAATTGTAATGAGCGAAAATCCTGGTGTTCAAGATGACGTCTCTCCGGgAATGTATGTGAAGCAGCAGCAATtAATGAACCAGCAaCAACTtATtAATCAaCAACAaCAaCAACAaCAAGCTATTATTGGCCAACAAATGATGGTGCCTCAGCAAATAGGTATGATTGGAGGAAATCCACAGCAATATTATCAACAACCACAGTGGACGCCACAACAACAGCAAGTTATCCTGCCACCATGCAAAGTGTTGCGCAACCTCAACAAGCTC…	PMSNGEVVTQPIRMVPTSQQPTIPSQFFTYEPNLSVHPDICLAGCVLHMFDMDRLFTDKLDLPNIVLAIRMHGGDIEFGAKAYAERAGAITHVIVESIRTQHAHLALKDRKRLVTMQWLVDVLMKKQMDVPWRHAHLPSIFIDGCRPLLGK	gi|312079451|ref|XP_003142179.1| hypothetical protein LOAG_06595 [Loa loa]	IPR001357: BRCT;	---	---	GO:0005622): intracellular;
isogroup00016	yes	isotig00110	TGGAATCTATACTGCACAaCAGCAGCAACTGCAATCGGGATTCTCGCAAAGTGTTCCTGAAaGTCCAGGAGCGATGCATATACAACAACAAATTGTAATGAGCGAAAATCCTGGTGTTCAAGATGACGTCTCTCCGGGAaTGTATGTGAAGCAGCAGCAATTAATGAACCAGCAACAACTTATTAATCAACAACAACAACAACAACAAGCTATTATTGGCCAACaAaTGATGGTGCCTCAGCAAATAGGTATGATTGGAGGAAATCCCCAGCAATATTATCAACAACCACAGTGGACGCCACAACAACAGCAAGTTATCCTGCCACCATGCAAAGTGTTGCGCAACCTCAACAAGCTCAGGCGCAAATTGTTTCGCAACCAGGTGGGCGTcCAGCAGCA…	PMSNGEVVTQPIRMVPTSQQPTIPSQFFTYEPNLSVHPDICLAGCVLHMFDMDRLFTDKLDLPNIVLAIRMHGGDIEFGAKAYAERAGAITHVIVESIRTQHAHLALKDRKRLVTMQWLVDVLMKKQMDVPWRHAHLPSIFIDGCRPLLGK	gi|312079451|ref|XP_003142179.1| hypothetical protein LOAG_06595 [Loa loa]	IPR001357: BRCT;	---	---	GO:0005622): intracellular;
isogroup00016	yes	isotig00111	TAACAACGCATCCGACtAGGCACAGGACTGTTTGATCAAAGTGGAATCTATACTGCACAACAGCAGCAACTGCAATCGGGATTCTCGCAAAGTGTTCCTGAAaGTCCAGGAACGATGCATATACAACAACAAATTGTAATGAGCGAAAATCCTGGTGTTCAAGATGACGTCTCTCCGGgAATGTATGTGAAGCAGCAGCAATtAATGAACCAGCAaCAACTtATtAATCAaCAACAaCAaCAACAaCAAGCTATTATTGGCCAACAAATGATGGTGCCTCAGCAAATAGGTATGATTGGAGGAAATCCACAGCAATATTATCAACAACCACAGTGGACGCCACAACAACAGCAAGTTATCCTGCCACCATGCAAAGTGTTGCGCAACCTCAACAAGCTC…	PMSNGEVVTQPIRMVPTSQQPTIPSQFFTYEPNLSVHPDICLAGCVLHMFDMDRLFTDKLDLPNIVLAIRMHGGDIEFGAKAYAERAGAITHVIVESIRTQHAHLALKDRKRLVTMQWLVDVLMKKQMDVPWRHAHLPSIFIDGCRPLLGK	gi|170594189|ref|XP_001901846.1| Pax transcription activation domain interacting protein, putative [Brugia malayi] gi|312079451|ref|XP_003142179.1| hypothetical protein LOAG_06595 [Loa loa]	IPR001357: BRCT;	---	---	GO:0005622): intracellular;
isogroup00016	yes	isotig00112	TGGAATCTATACTGCACAaCAGCAGCAACTGCAATCGGGATTCTCGCAAAGTGTTCCTGAAaGTCCAGGAGCGATGCATATACAACAACAAATTGTAATGAGCGAAAATCCTGGTGTTCAAGATGACGTCTCTCCGGGAaTGTATGTGAAGCAGCAGCAATTAATGAACCAGCAACAACTTATTAATCAACAACAACAACAACAACAAGCTATTATTGGCCAACaAaTGATGGTGCCTCAGCAAATAGGTATGATTGGAGGAAATCCCCAGCAATATTATCAACAACCACAGTGGACGCCACAACAACAGCAAGTTATCCTGCCACCATGCAAAGTGTTGCGCAACCTCAACAAGCTCAGGCGCAAATTGTTTCGCAACCAGGTGGGCGTcCAGCAGCA…	PMSNGEVVTQPIRMVPTSQQPTIPSQFFTYEPNLSVHPDICLAGCVLHMFDMDRLFTDKLDLPNIVLAIRMHGGDIEFGAKAYAERAGAITHVIVESIRTQHAHLALKDRKRLVTMQWLVDVLMKKQMDVPWRHAHLPSIFIDGCRPLLGK	gi|170594189|ref|XP_001901846.1| Pax transcription activation domain interacting protein, putative [Brugia malayi] gi|312079451|ref|XP_003142179.1| hypothetical protein LOAG_06595 [Loa loa]	IPR001357: BRCT;	---	---	GO:0005622): intracellular;
isogroup00016	yes	isotig00113	TAACAACGCATCCGACtAGGCACAGGACTGTTTGATCAAAGTGGAATCTATACTGCACAACAGCAGCAACTGCAATCGGGATTCTCGCAAAGTGTTCCTGAAaGTCCAGGAACGATGCATATACAACAACAAATTGTAATGAGCGAAAATCCTGGTGTTCAAGATGACGTCTCTCCGGgAATGTATGTGAAGCAGCAGCAATtAATGAACCAGCAaCAACTtATtAATCAaCAACAaCAaCAACAaCAAGCTATTATTGGCCAACAAATGATGGTGCCTCAGCAAATAGGTATGATTGGAGGAAATCCACAGCAATATTATCAACAACCACAGTGGACGCCACAACAACAGCAAGTTATCCTGCCACCATGCAAAGTGTTGCGCAACCTCAACAAGCTC…	PMSNGEVVTQPIRMVPTSQQPTIPSQFFTYEPNLSVHPDICLAGCVLHMFDMDRLFTDKLDLPNIVLAIRMHGGDIEFGAKAYAERAGAITHVIVESIRTQHAHLALKDRKRLVTMQWLVDVLMKKQMDVPWRHAHLPSIFIDGCRPLLGK	gi|170594189|ref|XP_001901846.1| Pax transcription activation domain interacting protein, putative [Brugia malayi] gi|312079451|ref|XP_003142179.1| hypothetical protein LOAG_06595 [Loa loa]	IPR001357: BRCT;	---	---	GO:0005622): intracellular;
isogroup00016	yes	isotig00114	TGGAATCTATACTGCACAaCAGCAGCAACTGCAATCGGGATTCTCGCAAAGTGTTCCTGAAaGTCCAGGAGCGATGCATATACAACAACAAATTGTAATGAGCGAAAATCCTGGTGTTCAAGATGACGTCTCTCCGGGAaTGTATGTGAAGCAGCAGCAATTAATGAACCAGCAACAACTTATTAATCAACAACAACAACAACAACAAGCTATTATTGGCCAACaAaTGATGGTGCCTCAGCAAATAGGTATGATTGGAGGAAATCCCCAGCAATATTATCAACAACCACAGTGGACGCCACAACAACAGCAAGTTATCCTGCCACCATGCAAAGTGTTGCGCAACCTCAACAAGCTCAGGCGCAAATTGTTTCGCAACCAGGTGGGCGTcCAGCAGCA…	PMSNGEVVTQPIRMVPTSQQPTIPSQFFTYEPNLSVHPDICLAGCVLHMFDMDRLFTDKLDLPNIVLAIRMHGGDIEFGAKAYAERAGAITHVIVESIRTQHAHLALKDRKRLVTMQWLVDVLMKKQMDVPWRHAHLPSIFIDGCRPLLGK	gi|170594189|ref|XP_001901846.1| Pax transcription activation domain interacting protein, putative [Brugia malayi] gi|312079451|ref|XP_003142179.1| hypothetical protein LOAG_06595 [Loa loa]	IPR001357: BRCT;	---	---	GO:0005622): intracellular;
isogroup00016	yes	isotig00115	TAACAACGCATCCGACtAGGCACAGGACTGTTTGATCAAAGTGGAATCTATACTGCACAACAGCAGCAACTGCAATCGGGATTCTCGCAAAGTGTTCCTGAAaGTCCAGGAACGATGCATATACAACAACAAATTGTAATGAGCGAAAATCCTGGTGTTCAAGATGACGTCTCTCCGGgAATGTATGTGAAGCAGCAGCAATtAATGAACCAGCAaCAACTtATtAATCAaCAACAaCAaCAACAaCAAGCTATTATTGGCCAACAAATGATGGTGCCTCAGCAAATAGGTATGATTGGAGGAAATCCACAGCAATATTATCAACAACCACAGTGGACGCCACAACAACAGCAAGTTATCCTGCCACCATGCAAAGTGTTGCGCAACCTCAACAAGCTC…	PMSNGEVVTQPIRMVPTSQQPTIPSQFFTYEPNLSVHPDICLAGCVLHMFDMDRLFTDKLDLPNIVLAIRMHGGDIEFGAKAYAERAGAITHVIVESIRTQHAHLALKDRKRLVTMQWLVDVLMKKQMDVPWRHAHLPSIFIDGCRPLLGK	gi|170594189|ref|XP_001901846.1| Pax transcription activation domain interacting protein, putative [Brugia malayi] gi|312079451|ref|XP_003142179.1| hypothetical protein LOAG_06595 [Loa loa]	IPR001357: BRCT;	---	---	GO:0005622): intracellular;
isogroup00016	yes	isotig00116	TGGAATCTATACTGCACAaCAGCAGCAACTGCAATCGGGATTCTCGCAAAGTGTTCCTGAAaGTCCAGGAGCGATGCATATACAACAACAAATTGTAATGAGCGAAAATCCTGGTGTTCAAGATGACGTCTCTCCGGGAaTGTATGTGAAGCAGCAGCAATTAATGAACCAGCAACAACTTATTAATCAACAACAACAACAACAACAAGCTATTATTGGCCAACaAaTGATGGTGCCTCAGCAAATAGGTATGATTGGAGGAAATCCCCAGCAATATTATCAACAACCACAGTGGACGCCACAACAACAGCAAGTTATCCTGCCACCATGCAAAGTGTTGCGCAACCTCAACAAGCTCAGGCGCAAATTGTTTCGCAACCAGGTGGGCGTcCAGCAGCA…	PMSNGEVVTQPIRMVPTSQQPTIPSQFFTYEPNLSVHPDICLAGCVLHMFDMDRLFTDKLDLPNIVLAIRMHGGDIEFGAKAYAERAGAITHVIVESIRTQHAHLALKDRKRLVTMQWLVDVLMKKQMDVPWRHAHLPSIFIDGCRPLLGK	gi|170594189|ref|XP_001901846.1| Pax transcription activation domain interacting protein, putative [Brugia malayi] gi|312079451|ref|XP_003142179.1| hypothetical protein LOAG_06595 [Loa loa]	IPR001357: BRCT;	---	---	GO:0005622): intracellular;
isogroup00016	yes	isotig00117	TAACAACGCATCCGACtAGGCACAGGACTGTTTGATCAAAGTGGAATCTATACTGCACAACAGCAGCAACTGCAATCGGGATTCTCGCAAAGTGTTCCTGAAaGTCCAGGAACGATGCATATACAACAACAAATTGTAATGAGCGAAAATCCTGGTGTTCAAGATGACGTCTCTCCGGgAATGTATGTGAAGCAGCAGCAATtAATGAACCAGCAaCAACTtATtAATCAaCAACAaCAaCAACAaCAAGCTATTATTGGCCAACAAATGATGGTGCCTCAGCAAATAGGTATGATTGGAGGAAATCCACAGCAATATTATCAACAACCACAGTGGACGCCACAACAACAGCAAGTTATCCTGCCACCATGCAAAGTGTTGCGCAACCTCAACAAGCTC…	PMSNGEVVTQPIRMVPTSQQPTIPSQFFTYEPNLSVHPDICLAGCVLHMFDMDRLFTDKLDLPNIVLAIRMHGGDIEFGAKAYAERAGAITHVIVESIRTQHAHLALKDRKRLVTMQWLVDVLMKKQMDVPWRHAHLPSIFIDGCRPLLGK	gi|312079451|ref|XP_003142179.1| hypothetical protein LOAG_06595 [Loa loa]	IPR001357: BRCT;	---	---	GO:0005622): intracellular;
isogroup00016	yes	isotig00118	TGGAATCTATACTGCACAaCAGCAGCAACTGCAATCGGGATTCTCGCAAAGTGTTCCTGAAaGTCCAGGAGCGATGCATATACAACAACAAATTGTAATGAGCGAAAATCCTGGTGTTCAAGATGACGTCTCTCCGGGAaTGTATGTGAAGCAGCAGCAATTAATGAACCAGCAACAACTTATTAATCAACAACAACAACAACAACAAGCTATTATTGGCCAACaAaTGATGGTGCCTCAGCAAATAGGTATGATTGGAGGAAATCCCCAGCAATATTATCAACAACCACAGTGGACGCCACAACAACAGCAAGTTATCCTGCCACCATGCAAAGTGTTGCGCAACCTCAACAAGCTCAGGCGCAAATTGTTTCGCAACCAGGTGGGCGTcCAGCAGCA…	PMSNGEVVTQPIRMVPTSQQPTIPSQFFTYEPNLSVHPDICLAGCVLHMFDMDRLFTDKLDLPNIVLAIRMHGGDIEFGAKAYAERAGAITHVIVESIRTQHAHLALKDRKRLVTMQWLVDVLMKKQMDVPWRHAHLPSIFIDGCRPLLGK	gi|312079451|ref|XP_003142179.1| hypothetical protein LOAG_06595 [Loa loa]	IPR001357: BRCT;	---	---	GO:0005622): intracellular;
isogroup00016	yes	isotig00119	TAACAACGCATCCGACtAGGCACAGGACTGTTTGATCAAAGTGGAATCTATACTGCACAACAGCAGCAACTGCAATCGGGATTCTCGCAAAGTGTTCCTGAAaGTCCAGGAACGATGCATATACAACAACAAATTGTAATGAGCGAAAATCCTGGTGTTCAAGATGACGTCTCTCCGGgAATGTATGTGAAGCAGCAGCAATtAATGAACCAGCAaCAACTtATtAATCAaCAACAaCAaCAACAaCAAGCTATTATTGGCCAACAAATGATGGTGCCTCAGCAAATAGGTATGATTGGAGGAAATCCACAGCAATATTATCAACAACCACAGTGGACGCCACAACAACAGCAAGTTATCCTGCCACCATGCAAAGTGTTGCGCAACCTCAACAAGCTC…	PMSNGEVVTQPIRMVPTSQQPTIPSQFFTYEPNLSVHPDICLAGCVLHMFDMDRLFTDKLDLPNIVLAIRMHGGDIEFGAKAYAERAGAITHVIVESIRTQHAHLALKDRKRLVTMQWLVDVLMKKQMDVPWRHAHLPSIFIDGCRPLLGK	gi|312079451|ref|XP_003142179.1| hypothetical protein LOAG_06595 [Loa loa]	IPR001357: BRCT;	---	---	GO:0005622): intracellular;
isogroup00016	yes	isotig00120	TGGAATCTATACTGCACAaCAGCAGCAACTGCAATCGGGATTCTCGCAAAGTGTTCCTGAAaGTCCAGGAGCGATGCATATACAACAACAAATTGTAATGAGCGAAAATCCTGGTGTTCAAGATGACGTCTCTCCGGGAaTGTATGTGAAGCAGCAGCAATTAATGAACCAGCAACAACTTATTAATCAACAACAACAACAACAACAAGCTATTATTGGCCAACaAaTGATGGTGCCTCAGCAAATAGGTATGATTGGAGGAAATCCCCAGCAATATTATCAACAACCACAGTGGACGCCACAACAACAGCAAGTTATCCTGCCACCATGCAAAGTGTTGCGCAACCTCAACAAGCTCAGGCGCAAATTGTTTCGCAACCAGGTGGGCGTcCAGCAGCA…	PMSNGEVVTQPIRMVPTSQQPTIPSQFFTYEPNLSVHPDICLAGCVLHMFDMDRLFTDKLDLPNIVLAIRMHGGDIEFGAKAYAERAGAITHVIVESIRTQHAHLALKDRKRLVTMQWLVDVLMKKQMDVPWRHAHLPSIFIDGCRPLLGK	gi|312079451|ref|XP_003142179.1| hypothetical protein LOAG_06595 [Loa loa]	IPR001357: BRCT;	---	---	GO:0005622): intracellular;
isogroup00016	yes	isotig00121	TAACAACGCATCCGACtAGGCACAGGACTGTTTGATCAAAGTGGAATCTATACTGCACAACAGCAGCAACTGCAATCGGGATTCTCGCAAAGTGTTCCTGAAaGTCCAGGAACGATGCATATACAACAACAAATTGTAATGAGCGAAAATCCTGGTGTTCAAGATGACGTCTCTCCGGgAATGTATGTGAAGCAGCAGCAATtAATGAACCAGCAaCAACTtATtAATCAaCAACAaCAaCAACAaCAAGCTATTATTGGCCAACAAATGATGGTGCCTCAGCAAATAGGTATGATTGGAGGAAATCCACAGCAATATTATCAACAACCACAGTGGACGCCACAACAACAGCAAGTTATCCTGCCACCATGCAAAGTGTTGCGCAACCTCAACAAGCTC…	PMSNGEVVTQPIRMVPTSQQPTIPSQFFTYEPNLSVHPDICLAGCVLHMFDMDRLFTDKLDLPNIVLAIRMHGGDIEFGAKAYAERAGAITHVIVESIRTQHAHLALKDRKRLVTMQWLVDVLMKKQMDVPWRHAHLPSIFIDGCRPLLGK	gi|268537308|ref|XP_002633790.1| C. briggsae CBR-PIS-1 protein [Caenorhabditis briggsae] gi|312079451|ref|XP_003142179.1| hypothetical protein LOAG_06595 [Loa loa]	IPR001357: BRCT;	---	---	GO:0005622): intracellular;
isogroup00016	yes	isotig00122	TGGAATCTATACTGCACAaCAGCAGCAACTGCAATCGGGATTCTCGCAAAGTGTTCCTGAAaGTCCAGGAGCGATGCATATACAACAACAAATTGTAATGAGCGAAAATCCTGGTGTTCAAGATGACGTCTCTCCGGGAaTGTATGTGAAGCAGCAGCAATTAATGAACCAGCAACAACTTATTAATCAACAACAACAACAACAACAAGCTATTATTGGCCAACaAaTGATGGTGCCTCAGCAAATAGGTATGATTGGAGGAAATCCCCAGCAATATTATCAACAACCACAGTGGACGCCACAACAACAGCAAGTTATCCTGCCACCATGCAAAGTGTTGCGCAACCTCAACAAGCTCAGGCGCAAATTGTTTCGCAACCAGGTGGGCGTcCAGCAGCA…	PMSNGEVVTQPIRMVPTSQQPTIPSQFFTYEPNLSVHPDICLAGCVLHMFDMDRLFTDKLDLPNIVLAIRMHGGDIEFGAKAYAERAGAITHVIVESIRTQHAHLALKDRKRLVTMQWLVDVLMKKQMDVPWRHAHLPSIFIDGCRPLLGK	gi|268537308|ref|XP_002633790.1| C. briggsae CBR-PIS-1 protein [Caenorhabditis briggsae] gi|312079451|ref|XP_003142179.1| hypothetical protein LOAG_06595 [Loa loa]	IPR001357: BRCT;	---	---	GO:0005622): intracellular;
isogroup00016	yes	isotig00123	TAACAACGCATCCGACtAGGCACAGGACTGTTTGATCAAAGTGGAATCTATACTGCACAACAGCAGCAACTGCAATCGGGATTCTCGCAAAGTGTTCCTGAAaGTCCAGGAACGATGCATATACAACAACAAATTGTAATGAGCGAAAATCCTGGTGTTCAAGATGACGTCTCTCCGGgAATGTATGTGAAGCAGCAGCAATtAATGAACCAGCAaCAACTtATtAATCAaCAACAaCAaCAACAaCAAGCTATTATTGGCCAACAAATGATGGTGCCTCAGCAAATAGGTATGATTGGAGGAAATCCACAGCAATATTATCAACAACCACAGTGGACGCCACAACAACAGCAAGTTATCCTGCCACCATGCAAAGTGTTGCGCAACCTCAACAAGCTC…	PMSNGEVVTQPIRMVPTSQQPTIPSQFFTYEPNLSVHPDICLAGCVLHMFDMDRLFTDKLDLPNIVLAIRMHGGDIEFGAKAYAERAGAITHVIVESIRTQHAHLALKDRKRLVTMQWLVDVLMKKQMDVPWRHAHLPSIFIDGCRPLLGK	gi|268537308|ref|XP_002633790.1| C. briggsae CBR-PIS-1 protein [Caenorhabditis briggsae] gi|312079451|ref|XP_003142179.1| hypothetical protein LOAG_06595 [Loa loa]	IPR001357: BRCT;	---	---	GO:0005622): intracellular;
isogroup00016	yes	isotig00124	TGGAATCTATACTGCACAaCAGCAGCAACTGCAATCGGGATTCTCGCAAAGTGTTCCTGAAaGTCCAGGAGCGATGCATATACAACAACAAATTGTAATGAGCGAAAATCCTGGTGTTCAAGATGACGTCTCTCCGGGAaTGTATGTGAAGCAGCAGCAATTAATGAACCAGCAACAACTTATTAATCAACAACAACAACAACAACAAGCTATTATTGGCCAACaAaTGATGGTGCCTCAGCAAATAGGTATGATTGGAGGAAATCCCCAGCAATATTATCAACAACCACAGTGGACGCCACAACAACAGCAAGTTATCCTGCCACCATGCAAAGTGTTGCGCAACCTCAACAAGCTCAGGCGCAAATTGTTTCGCAACCAGGTGGGCGTcCAGCAGCA…	PMSNGEVVTQPIRMVPTSQQPTIPSQFFTYEPNLSVHPDICLAGCVLHMFDMDRLFTDKLDLPNIVLAIRMHGGDIEFGAKAYAERAGAITHVIVESIRTQHAHLALKDRKRLVTMQWLVDVLMKKQMDVPWRHAHLPSIFIDGCRPLLGK	gi|268537308|ref|XP_002633790.1| C. briggsae CBR-PIS-1 protein [Caenorhabditis briggsae] gi|312079451|ref|XP_003142179.1| hypothetical protein LOAG_06595 [Loa loa]	IPR001357: BRCT;	---	---	GO:0005622): intracellular;
isogroup00016	yes	isotig00125	TAACAACGCATCCGACGCCCAGTTAtCttATTTAAATTTTCCAAATtAATGCATTTGAGAATGAGTCGGATGCTTGGTTTTTTtAATTTGAACGGAAGTGGTTCATTTTGTCCTGTGTGTACCTATTCAGTTTTCCCACATTTTACATTTGCATTTTGAAGAATGGCAAAAAAaCATGTTCGTTTTTcTCATTACTCTGAAATCCACATCACTCTTGATCCGTATTTGTAGAGTTACAAATTGATCGCTCGTGAATTTTTCTTTTGCTTTAGATTCTAAATCTTGTCAAAAAATTGTATTATAGTTCAAATCATGAATAGCTCATTCGGAATATTGTTTAAAACCATTaTGCGTCTATTTGGTATTGTATAGCGTTCCAGAATGCAATCATCACCACCA…	FF*KAIFHILAS*IDLY*CHVISYTLDYFLHDEDQERHLGYNCKRSVVRARHRKVFEDIQFYITPSVEPSRGVLKKLICIAGGIVHDDRPAP	gi|170594189|ref|XP_001901846.1| Pax transcription activation domain interacting protein, putative [Brugia malayi] gi|341881934|gb|EGT37869.1| hypothetical protein CAEBREN_29650 [Caenorhabditis brenneri]	---	---	---	---
isogroup00016	yes	isotig00126	TAACAACGCATCCGACGCCCAGTTAtCttATTTAAATTTTCCAAATtAATGCATTTGAGAATGAGTCGGATGCTTGGTTTTTTtAATTTGAACGGAAGTGGTTCATTTTGTCCTGTGTGTACCTATTCAGTTTTCCCACATTTTACATTTGCATTTTGAAGAATGGCAAAAAAaCATGTTCGTTTTTcTCATTACTCTGAAATCCACATCACTCTTGATCCGTATTTGTAGAGTTACAAATTGATCGCTCGTGAATTTTTCTTTTGCTTTAGATTCTAAATCTTGTCAAAAAATTGTATTATAGTTCAAATCATGAATAGCTCATTCGGAATATTGTTTAAAACCATTaTGCGTCTATTTGGTATTGTATAGCGTTCCAGAATGCAATCATCACCACCA…	FF*KAIFHILAS*IDLY*CHVISYTLDYFLHDEDQERHLGYNCKRSVVRARHRKVFEDIQFYITPSVEPSRGVLKKLICIAGGIVHDDRPAP	gi|341881934|gb|EGT37869.1| hypothetical protein CAEBREN_29650 [Caenorhabditis brenneri]	---	---	---	---
isogroup00016	yes	isotig00127	TAACAACGCATCCGACGCCCAGTTAtCttATTTAAATTTTCCAAATtAATGCATTTGAGAATGAGTCGGATGCTTGGTTTTTTtAATTTGAACGGAAGTGGTTCATTTTGTCCTGTGTGTACCTATTCAGTTTTCCCACATTTTACATTTGCATTTTGAAGAATGGCAAAAAAaCATGTTCGTTTTTcTCATTACTCTGAAATCCACATCACTCTTGATCCGTATTTGTAGAGTTACAAATTGATCGCTCGTGAATTTTTCTTTTGCTTTAGATTCTAAATCTTGTCAAAAAATTGTATTATAGTTCAAATCATGAATAGCTCATTCGGAATATTGTTTAAAACCATTaTGCGTCTATTTGGTATTGTATAGCGTTCCAGAATGCAATCATCACCACCA…	FF*KAIFHILAS*IDLY*CHVISYTLDYFLHDEDQERHLGYNCKRSVVRARHRKVFEDIQFYITPSVEPSRGVLKKLICIAGGIVHDDRPAPADIARCIETDAPFVVISCECDLRMVQYLIECNFPVYNADFVLIALIRQELEPHPLYRVN	gi|17542402|ref|NP_501748.1| Protein PIS-1, isoform b [Caenorhabditis elegans] gi|402592600|gb|EJW86528.1| hypothetical protein WUBG_02559 [Wuchereria bancrofti]	IPR001357: BRCT;	---	---	GO:0005622): intracellular;
isogroup00016	yes	isotig00128	TAACAACGCATCCGACtAGGCACAGGACTGTTTGATCAAAGTGGAATCTATACTGCACAACAGCAGCAACTGCAATCGGGATTCTCGCAAAGTGTTCCTGAAaGTCCAGGAACGATGCATATACAACAACAAATTGTAATGAGCGAAAATCCTGGTGTTCAAGATGACGTCTCTCCGGgAATGTATGTGAAGCAGCAGCAATtAATGAACCAGCAaCAACTtATtAATCAaCAACAaCAaCAACAaCAAGCTATTATTGGCCAACAAATGATGGTGCCTCAGCAAATAGGTATGATTGGAGGAAATCCACAGCAATATTATCAACAACCACAGTGGACGCCACAACAACAGCAAGTTATCCTGCCACCATGCAAAGTGTTGCGCAACCTCAACAAGCTC…	PMSNGEVVTQPIRMVPTSQQPTIPSQFFTYEPNLSVHPDICLAGCVLHMFDMDRLFTDKLDLPNIVLAIRMHGGDIEFGAKAYAERAGAITHVIVESIRTQHAHLALKDRKRLVTMQWLVDVLMKKQMDVPWRHAHLPSIFIDGCRPLLGK	gi|170594189|ref|XP_001901846.1| Pax transcription activation domain interacting protein, putative [Brugia malayi] gi|402594938|gb|EJW88864.1| hypothetical protein WUBG_00230, partial [Wuchereria bancrofti]	IPR001357: BRCT;	---	---	GO:0005622): intracellular;
isogroup00016	yes	isotig00129	TAACAACGCATCCGACGCCCAGTTAtCttATTTAAATTTTCCAAATtAATGCATTTGAGAATGAGTCGGATGCTTGGTTTTTTtAATTTGAACGGAAGTGGTTCATTTTGTCCTGTGTGTACCTATTCAGTTTTCCCACATTTTACATTTGCATTTTGAAGAATGGCAAAAAAaCATGTTCGTTTTTcTCATTACTCTGAAATCCACATCACTCTTGATCCGTATTTGTAGAGTTACAAATTGATCGCTCGTGAATTTTTCTTTTGCTTTAGATTCTAAATCTTGTCAAAAAATTGTATTATAGTTCAAATCATGAATAGCTCATTCGGAATATTGTTTAAAACCATTaTGCGTCTATTTGGTATTGTATAGCGTTCCAGAATGCAATCATCACCACCA…	RKFAFWAEVFVSKVSECTHLVTPNGRRTERLLEAICLGKNIVNPYWVVHGYECRQWMDTLDYFLHDEDQERHLGYNCKRSVVRARHRKVFEDIQFYITPSVEPSRGVLKKLICIAGGIVHDDRPAP	gi|17542402|ref|NP_501748.1| Protein PIS-1, isoform b [Caenorhabditis elegans]	IPR001357: BRCT;	---	---	GO:0005622): intracellular;
isogroup00016	yes	isotig00130	TGGAATCTATACTGCACAaCAGCAGCAACTGCAATCGGGATTCTCGCAAAGTGTTCCTGAAaGTCCAGGAGCGATGCATATACAACAACAAATTGTAATGAGCGAAAATCCTGGTGTTCAAGATGACGTCTCTCCGGGAaTGTATGTGAAGCAGCAGCAATTAATGAACCAGCAACAACTTATTAATCAACAACAACAACAACAACAAGCTATTATTGGCCAACaAaTGATGGTGCCTCAGCAAATAGGTATGATTGGAGGAAATCCCCAGCAATATTATCAACAACCACAGTGGACGCCACAACAACAGCAAGTTATCCTGCCACCATGCAAAGTGTTGCGCAACCTCAACAAGCTCAGGCGCAAATTGTTTCGCAACCAGGTGGGCGTcCAGCAGCA…	PMSNGEVVTQPIRMVPTSQQPTIPSQFFTYEPNLSVHPDICLAGCVLHMFDMDRLFTDKLDLPNIVLAIRMHGGDIEFGAKAYAERAGAITHVIVESIRTQHAHLALKDRKRLVTMQWLVDVLMKKQMDVPWRHAHLPSIFIDGCRPLLGK	gi|170594189|ref|XP_001901846.1| Pax transcription activation domain interacting protein, putative [Brugia malayi] gi|402594938|gb|EJW88864.1| hypothetical protein WUBG_00230, partial [Wuchereria bancrofti]	IPR001357: BRCT;	---	---	GO:0005622): intracellular;
isogroup00016	yes	isotig00131	TAACAACGCATCCGACGCCCAGTTAtCttATTTAAATTTTCCAAATtAATGCATTTGAGAATGAGTCGGATGCTTGGTTTTTTtAATTTGAACGGAAGTGGTTCATTTTGTCCTGTGTGTACCTATTCAGTTTTCCCACATTTTACATTTGCATTTTGAAGAATGGCAAAAAAaCATGTTCGTTTTTcTCATTACTCTGAAATCCACATCACTCTTGATCCGTATTTGTAGAGTTACAAATTGATCGCTCGTGAATTTTTCTTTTGCTTTAGATTCTAAATCTTGTCAAAAAATTGTATTATAGTTCAAATCATGAATAGCTCATTCGGAATATTGTTTAAAACCATTaTGCGTCTATTTGGTATTGTATAGCGTTCCAGAATGCAATCATCACCACCA…	FF*KAIFHILAS*IDLY*CHVISYTLDYFLHDEDQERHLGYNCKRSVVRARHRKVFEDIQFYITPSVEPSRGVLKKLICIAGGIVHDDRPAPADIARCIETDAPFVVISCECDLRMVQYLIECNFPVYNADFVLIALIRQELEPHPLYRVN	gi|17542402|ref|NP_501748.1| Protein PIS-1, isoform b [Caenorhabditis elegans]	IPR001357: BRCT;	---	---	GO:0005622): intracellular;
isogroup00016	yes	isotig00132	TAACAACGCATCCGACGCCCAGTTAtCttATTTAAATTTTCCAAATtAATGCATTTGAGAATGAGTCGGATGCTTGGTTTTTTtAATTTGAACGGAAGTGGTTCATTTTGTCCTGTGTGTACCTATTCAGTTTTCCCACATTTTACATTTGCATTTTGAAGAATGGCAAAAAAaCATGTTCGTTTTTcTCATTACTCTGAAATCCACATCACTCTTGATCCGTATTTGTAGAGTTACAAATTGATCGCTCGTGAATTTTTCTTTTGCTTTAGATTCTAAATCTTGTCAAAAAATTGTATTATAGTTCAAATCATGAATAGCTCATTCGGAATATTGTTTAAAACCATTaTGCGTCTATTTGGTATTGTATAGCGTTCCAGAATGCAATCATCACCACCA…	NGIDNENKHILTQKIRFLGGSVCEQVSECTHLVTPNGRRTERLLEAICLGKNIVNPYWVVHGYECRQWMDTLDYFLHDEDQERHLGYNCKRSVVRARHRKVFEDIQFYITPSVEPSRGVLKKLICIAGGIVHDDRPAP	gi|17542402|ref|NP_501748.1| Protein PIS-1, isoform b [Caenorhabditis elegans]	IPR001357: BRCT;	---	---	GO:0005622): intracellular;
isogroup00016	yes	isotig00133	TAACAACGCATCCGACGCCCAGTTAtCttATTTAAATTTTCCAAATtAATGCATTTGAGAATGAGTCGGATGCTTGGTTTTTTtAATTTGAACGGAAGTGGTTCATTTTGTCCTGTGTGTACCTATTCAGTTTTCCCACATTTTACATTTGCATTTTGAAGAATGGCAAAAAAaCATGTTCGTTTTTcTCATTACTCTGAAATCCACATCACTCTTGATCCGTATTTGTAGAGTTACAAATTGATCGCTCGTGAATTTTTCTTTTGCTTTAGATTCTAAATCTTGTCAAAAAATTGTATTATAGTTCAAATCATGAATAGCTCATTCGGAATATTGTTTAAAACCATTaTGCGTCTATTTGGTATTGTATAGCGTTCCAGAATGCAATCATCACCACCA…	RKFAFWAEVFVSKVSECTHLVTPNGRRTERLLEAICLGKNIVNPYWVVHGYECRQWMDTLDYFLHDEDQERHLGYNCKRSVVRARHRKVFEDIQFYITPSVEPSRGVLKKLICIAGGIVHDDRPAPADIARCIETDAPFVVISCECDLRMV	gi|17542400|ref|NP_501749.1| Protein PIS-1, isoform a [Caenorhabditis elegans]	IPR001357: BRCT;	---	---	GO:0005622): intracellular;
isogroup00016	yes	isotig00134	TAACAACGCATCCGACGCCCAGTTAtCttATTTAAATTTTCCAAATtAATGCATTTGAGAATGAGTCGGATGCTTGGTTTTTTtAATTTGAACGGAAGTGGTTCATTTTGTCCTGTGTGTACCTATTCAGTTTTCCCACATTTTACATTTGCATTTTGAAGAATGGCAAAAAAaCATGTTCGTTTTTcTCATTACTCTGAAATCCACATCACTCTTGATCCGTATTTGTAGAGTTACAAATTGATCGCTCGTGAATTTTTCTTTTGCTTTAGATTCTAAATCTTGTCAAAAAATTGTATTATAGTTCAAATCATGAATAGCTCATTCGGAATATTGTTTAAAACCATTaTGCGTCTATTTGGTATTGTATAGCGTTCCAGAATGCAATCATCACCACCA…	RSRMQSSPPTEAEIAARTEERKKAGDANLSYVVAFNGIDNENKHILTQKIRFLGGSVCEQVSECTHLVTPNGRRTERLLEAICLGKNIVNPYWVVHGYECRQWMDTLDYFLHDEDQERHLGYNCKRSVVRARHRKVFEDIQFYITPSVEPS	gi|17542400|ref|NP_501749.1| Protein PIS-1, isoform a [Caenorhabditis elegans]	IPR001357: BRCT;	---	---	GO:0005622): intracellular;
isogroup00016	yes	isotig00135	TAACAACGCATCCGACGCCCAGTTAtCttATTTAAATTTTCCAAATtAATGCATTTGAGAATGAGTCGGATGCTTGGTTTTTTtAATTTGAACGGAAGTGGTTCATTTTGTCCTGTGTGTACCTATTCAGTTTTCCCACATTTTACATTTGCATTTTGAAGAATGGCAAAAAAaCATGTTCGTTTTTcTCATTACTCTGAAATCCACATCACTCTTGATCCGTATTTGTAGAGTTACAAATTGATCGCTCGTGAATTTTTCTTTTGCTTTAGATTCTAAATCTTGTCAAAAAATTGTATTATAGTTCAAATCATGAATAGCTCATTCGGAATATTGTTTAAAACCATTaTGCGTCTATTTGGTATTGTATAGCGTTCCAGAATGCAATCATCACCACCA…	VKMCLFSLSMPLKATTYDRFASPAFLRSSVRAAISASVGGDDCILERYTIPNRRIMVLNNIPNELFMI	gi|402592600|gb|EJW86528.1| hypothetical protein WUBG_02559 [Wuchereria bancrofti]	---	---	---	---
isogroup00016	yes	isotig00136	TAACAACGCATCCGACGCCCAGTTAtCttATTTAAATTTTCCAAATtAATGCATTTGAGAATGAGTCGGATGCTTGGTTTTTTtAATTTGAACGGAAGTGGTTCATTTTGTCCTGTGTGTACCTATTCAGTTTTCCCACATTTTACATTTGCATTTTGAAGAATGGCAAAAAAaCATGTTCGTTTTTcTCATTACTCTGAAATCCACATCACTCTTGATCCGTATTTGTAGAGTTACAAATTGATCGCTCGTGAATTTTTCTTTTGCTTTAGATTCTAAATCTTGTCAAAAAATTGTATTATAGTTCAAATCATGAATAGCTCATTCGGAATATTGTTTAAAACCATTaTGCGTCTATTTGGTATTGTATAGCGTTCCAGAATGCAATCATCACCACCA…	RSRMQSSPPTEAEIAARTEERKKAGDANLSYVVAFNGIDNENKHILTQKIRFLGGSVCEQVSECTHLVTPNGRRTERLLEAICLGKNIVNPYWVVHGYECRQWNG	gi|402592600|gb|EJW86528.1| hypothetical protein WUBG_02559 [Wuchereria bancrofti]	IPR001357: BRCT;	---	---	GO:0005622): intracellular;
isogroup00016	yes	isotig00137	TAACAACGCATCCGACGCCCAGTTAtCttATTTAAATTTTCCAAATtAATGCATTTGAGAATGAGTCGGATGCTTGGTTTTTTtAATTTGAACGGAAGTGGTTCATTTTGTCCTGTGTGTACCTATTCAGTTTTCCCACATTTTACATTTGCATTTTGAAGAATGGCAAAAAAaCATGTTCGTTTTTcTCATTACTCTGAAATCCACATCACTCTTGATCCGTATTTGTAGAGTTACAAATTGATCGCTCGTGAATTTTTCTTTTGCTTTAGATTCTAAATCTTGTCAAAAAATTGTATTATAGTTCAAATCATGAATAGCTCATTCGGAATATTGTTTAAAACCATTaTGCGTCTATTTGGTATTGTATAGCGTTCCAGAATGCAATCATCACCACCA…	RKFAFWAEVFVSKVSECTHLVTPNGRRTERLLEAICLGKNIVNPYWVVHGYECRQWMDTLDYFLHDEDQERHLGYNCKRSVVRARHRKVFE	gi|17542402|ref|NP_501748.1| Protein PIS-1, isoform b [Caenorhabditis elegans]	IPR001357: BRCT;	---	---	GO:0005622): intracellular;
isogroup00016	yes	isotig00138	TAACAACGCATCCGACtAGGCACAGGACTGTTTGATCAAAGTGGAATCTATACTGCACAACAGCAGCAACTGCAATCGGGATTCTCGCAAAGTGTTCCTGAAaGTCCAGGAACGATGCATATACAACAACAAATTGTAATGAGCGAAAATCCTGGTGTTCAAGATGACGTCTCTCCGGgAATGTATGTGAAGCAGCAGCAATtAATGAACCAGCAaCAACTtATtAATCAaCAACAaCAaCAACAaCAAGCTATTATTGGCCAACAAATGATGGTGCCTCAGCAAATAGGTATGATTGGAGGAAATCCACAGCAATATTATCAACAACCACAGTGGACGCCACAACAACAGCAAGTTATCCTGCCACCATGCAAAGTGTTGCGCAACCTCAACAAGCTC…	XTTHPTSTGLFDQSGIYTAQQQQLQSGFSQSVPESPGTMHIQQQIVMSENPGVQDDVSPGMYVKQQQLMNQQQLINQQQQQQQAIIGQQMMVPQQIGMIGGNPQQYYQQPQWTPQQQQVILPPXQSVAQPQQAQAQIVSQPGGRPAAATPLPTNQRPAYPHGSTSQAPPQYTNYPSGQPSIYSQSQTAQAAAYQQQMYQRQQQVPQHQQIRPYMSPQSAMVTSSHQVGK	no hit	---	---	---	---
isogroup00016	yes	isotig00139	TAACAACGCATCCGACGCCCAGTTAtCttATTTAAATTTTCCAAATtAATGCATTTGAGAATGAGTCGGATGCTTGGTTTTTTtAATTTGAACGGAAGTGGTTCATTTTGTCCTGTGTGTACCTATTCAGTTTTCCCACATTTTACATTTGCATTTTGAAGAATGGCAAAAAAaCATGTTCGTTTTTcTCATTACTCTGAAATCCACATCACTCTTGATCCGTATTTGTAGAGTTACAAATTGATCGCTCGTGAATTTTTCTTTTGCTTTAGATTCTAAATCTTGTCAAAAAATTGTATTATAGTTCAAATCATGAATAGCTCATTCGGAATATTGTTTAAAACCATTaTGCGTCTATTTGGTATTGTATAGCGTTCCAGAATGCAATCATCACCACCA…	RSRMQSSPPTEAEIAARTEERKKAGDANLSYVVAFNGIDNENKHILTQKIRFLGGSVCEQVSECTHLVTPNGRRTERLLEAICLGKNIVNPYWVVHGYECRXMEXDTLDYFLHDEDQERHLGYNCKRSVVRARHRKVFE	gi|312079451|ref|XP_003142179.1| hypothetical protein LOAG_06595 [Loa loa]	IPR001357: BRCT;	---	---	GO:0005622): intracellular;
isogroup00016	yes	isotig00140	TGGAATCTATACTGCACAaCAGCAGCAACTGCAATCGGGATTCTCGCAAAGTGTTCCTGAAaGTCCAGGAGCGATGCATATACAACAACAAATTGTAATGAGCGAAAATCCTGGTGTTCAAGATGACGTCTCTCCGGGAaTGTATGTGAAGCAGCAGCAATTAATGAACCAGCAACAACTTATTAATCAACAACAACAACAACAACAAGCTATTATTGGCCAACaAaTGATGGTGCCTCAGCAAATAGGTATGATTGGAGGAAATCCCCAGCAATATTATCAACAACCACAGTGGACGCCACAACAACAGCAAGTTATCCTGCCACCATGCAAAGTGTTGCGCAACCTCAACAAGCTCAGGCGCAAATTGTTTCGCAACCAGGTGGGCGTcCAGCAGCA…	XGIYTAQQQQLQSGFSQSVPESPGAMHIQQQIVMSENPGVQDDVSPGMYVKQQQLMNQQQLINQQQQQQQAIIGQQMMVPQQIGMIGGNPQQYYQQPQWTPQQQQVILPPXQSVAQPQQAQAQIVSQPGGRPAAATPLPTNQRPAYPHGSTSQAPPQYTNYPSGQPSIYSQSQTAQAAAYQQQMYQRQQQVPQHQQIRPYMSPQSAMVTSSHQVGK	no hit	---	---	---	---
isogroup00016	yes	isotig00141	TAACAACGCATCCGACtAGGCACAGGACTGTTTGATCAAAGTGGAATCTATACTGCACAACAGCAGCAACTGCAATCGGGATTCTCGCAAAGTGTTCCTGAAaGTCCAGGAACGATGCATATACAACAACAAATTGTAATGAGCGAAAATCCTGGTGTTCAAGATGACGTCTCTCCGGgAATGTATGTGAAGCAGCAGCAATtAATGAACCAGCAaCAACTtATtAATCAaCAACAaCAaCAACAaCAAGCTATTATTGGCCAACAAATGATGGTGCCTCAGCAAATAGGTATGATTGGAGGAAATCCACAGCAATATTATCAACAACCACAGTGGACGCCACAACAACAGCAAGTTATCCTGCCACCATGCAAAGTGTTGCGCAACCTCAACAAGCTC…	INLCNCTSYKFTQRRNATADRENLVKLINEGSNSDRTCRKGSKHQKQAIFLSDNSGSV*ASLIEGYVVKIMLEPDFLTTWEIKKANSSRKTISGHIWSIRFVFEYAS*VSHKSSQNLNERVVTCTSLHARNKIESFLN	gi|328792818|ref|XP_001119968.2| PREDICTED: histone-lysine N-methyltransferase SETMAR-like [Apis mellifera]	---	---	---	---
isogroup00016	yes	isotig00142	TAACAACGCATCCGACtAGGCACAGGACTGTTTGATCAAAGTGGAATCTATACTGCACAACAGCAGCAACTGCAATCGGGATTCTCGCAAAGTGTTCCTGAAaGTCCAGGAACGATGCATATACAACAACAAATTGTAATGAGCGAAAATCCTGGTGTTCAAGATGACGTCTCTCCGGgAATGTATGTGAAGCAGCAGCAATtAATGAACCAGCAaCAACTtATtAATCAaCAACAaCAaCAACAaCAAGCTATTATTGGCCAACAAATGATGGTGCCTCAGCAAATAGGTATGATTGGAGGAAATCCACAGCAATATTATCAACAACCACAGTGGACGCCACAACAACAGCAAGTTATCCTGCCACCATGCAAAGTGTTGCGCAACCTCAACAAGCTC…	XTTHPTSTGLFDQSGIYTAQQQQLQSGFSQSVPESPGTMHIQQQIVMSENPGVQDDVSPGMYVKQQQLMNQQQLINQQQQQQQAIIGQQMMVPQQIGMIGGNPQQYYQQPQWTPQQQQVILPPXQSVAQPQQAQAQIVSQPGGRPAAATPLPTNQRPAYPHGSTSQAPPQYTNYPSGQPSIYSQSQTAQAAAYQQQMYQRQQQVPQHQQIRPYMSPQSAMVTSSHQVEPVEECLREDSCEINLLSRDAAILCTLCRFYAYLVGYMWSCVQMWKAKESTATFXY	no hit	---	---	---	---
isogroup00016	yes	isotig00143	TGGAATCTATACTGCACAaCAGCAGCAACTGCAATCGGGATTCTCGCAAAGTGTTCCTGAAaGTCCAGGAGCGATGCATATACAACAACAAATTGTAATGAGCGAAAATCCTGGTGTTCAAGATGACGTCTCTCCGGGAaTGTATGTGAAGCAGCAGCAATTAATGAACCAGCAACAACTTATTAATCAACAACAACAACAACAACAAGCTATTATTGGCCAACaAaTGATGGTGCCTCAGCAAATAGGTATGATTGGAGGAAATCCCCAGCAATATTATCAACAACCACAGTGGACGCCACAACAACAGCAAGTTATCCTGCCACCATGCAAAGTGTTGCGCAACCTCAACAAGCTCAGGCGCAAATTGTTTCGCAACCAGGTGGGCGTcCAGCAGCA…	INLCNCTSYKFTQRRNATADRENLVKLINEGSNSDRTCRKGSKHQKQAIFLSDNSGSV*ASLIEGYVVKIMLEPDFLTTWEIKKANSSRKTISGHIWSIRFVFEYAS*VSHKSSQNLNERVVTCTSLHARNKIESFLN	gi|328792818|ref|XP_001119968.2| PREDICTED: histone-lysine N-methyltransferase SETMAR-like [Apis mellifera]	---	---	---	---
isogroup00016	yes	isotig00144	TGGAATCTATACTGCACAaCAGCAGCAACTGCAATCGGGATTCTCGCAAAGTGTTCCTGAAaGTCCAGGAGCGATGCATATACAACAACAAATTGTAATGAGCGAAAATCCTGGTGTTCAAGATGACGTCTCTCCGGGAaTGTATGTGAAGCAGCAGCAATTAATGAACCAGCAACAACTTATTAATCAACAACAACAACAACAACAAGCTATTATTGGCCAACaAaTGATGGTGCCTCAGCAAATAGGTATGATTGGAGGAAATCCCCAGCAATATTATCAACAACCACAGTGGACGCCACAACAACAGCAAGTTATCCTGCCACCATGCAAAGTGTTGCGCAACCTCAACAAGCTCAGGCGCAAATTGTTTCGCAACCAGGTGGGCGTcCAGCAGCA…	XGIYTAQQQQLQSGFSQSVPESPGAMHIQQQIVMSENPGVQDDVSPGMYVKQQQLMNQQQLINQQQQQQQAIIGQQMMVPQQIGMIGGNPQQYYQQPQWTPQQQQVILPPXQSVAQPQQAQAQIVSQPGGRPAAATPLPTNQRPAYPHGSTSQAPPQYTNYPSGQPSIYSQSQTAQAAAYQQQMYQRQQQVPQHQQIRPYMSPQSAMVTSSHQVEPVEECLREDSCEINLLSRDAAILCTLCRFYAYLVGYMWSCVQMWKAKESTATFXY	no hit	---	---	---	---
isogroup00016	yes	isotig00145	TAACAACGCATCCGACtAACCAGCGTCCtGCTTATCCTCATGGATCTACTTCACAAGCACCACCACAATATACTAATTATCCGAGTGGTCAGCCGTCAATTtATTCCCAATCCcAAACAGCTCAAGCCGCTGCGTATCAACAGCAAATGTATCAGAGACAACAGCAGGTTCCACAACATCAACAAATACGTCCTTATATGTCTCCACAGAGTGCTATGGTGACTTCTTCTCATCAAGTGGAACCTGTTtCTTTATATGCGAAAGTGCATTTTCGCAGTCTGGTGCATTCAACTTtCTCCTTTTtGGCCACTTCTTCATTtCTTCTAAATTCAGCACATATTTGGAAGGgTtATGAATGGCTTCGGACGCTTTGTAAATATTGCCATTTCAATACATCCA…	XTTHPTNQRPAYPHGSTSQAPPQYTNYPSGQPSIYSQSQTAQAAAYQQQMYQRQQQVPQHQQIRPYMSPQSAMVTSSHQVEPVSLYAKVHFRSLVHSTFSFLATSSFLLNSAHIWKGYEWLRTLCKYCHFNTSTVLLVSKDRWTNN	no hit	---	---	---	---
isogroup00016	yes	isotig00146	TAACAACGCATCCGACtAGGCACAGGACTGTTTGATCAAAGTGGAATCTATACTGCACAACAGCAGCAACTGCAATCGGGATTCTCGCAAAGTGTTCCTGAAaGTCCAGGAACGATGCATATACAACAACAAATTGTAATGAGCGAAAATCCTGGTGTTCAAGATGACGTCTCTCCGGgAATGTATGTGAAGCAGCAGCAATtAATGAACCAGCAaCAACTtATtAATCAaCAACAaCAaCAACAaCAAGCTATTATTGGCCAACAAATGATGGTGCCTCAGCAAATAGGTATGATTGGAGGAAATCCACAGCAATATTATCAACAACCACAGTGGACGCCACAACAACAGCAAaTGCAACAAACACATTTTACACGCCAACCACAAATAATGAGTACA…	XTTHPTSTGLFDQSGIYTAQQQQLQSGFSQSVPESPGTMHIQQQIVMSENPGVQDDVSPGMYVKQQQLMNQQQLINQQQQQQQAIIGQQMMVPQQIGMIGGNPQQYYQQPQWTPQQQQMQQTHFTRQPQIMSTAPAQRVMIQRVPYPPGTVSTSVNSGFANISNCCVVIECCXEESTHRSSFVLIKELLNHILFKSTMLACLPLFALNKSLP	no hit	---	---	---	---
isogroup00016	yes	isotig00147	TAACtAACGCATCCGACttAACCtAGCGTCCttGCTTATCCTCATGGATCTACTTCACAAGCACCACCACAATATACTAATTATCCGAGTGGTCAGCCGTCAATTtATTCCCAATCCcAAACAGCTCAAGCCGCTGCGTATCAACAGCAAATGTATCAGAGACAACAGCAGGTTCCACAACATCAACAAATACGTCCTTATATGTCTCCACAGAGTGCTATGGTGACTTCTTCTCATCAAGTGGAACCTGTTtCTTTATATGCGAAAGTGCATTTTCGCAGTCTGGTGCATTCAACTTtCTCCTTTTtGGCCACTTCTTCATTtCTTCTAAATTCAGCACATATTTGGAAGGGTGCAaGGAAaTAaTGCCGAAAaCAAAGTATTTTCTGACAGGAGAGA…	XTNASDLPSVLAYPHGSTSQAPPQYTNYPSGQPSIYSQSQTAQAAAYQQQMYQRQQQVPQHQQIRPYMSPQSAMVTSSHQVEPXFFICESAFSQSGAFNFLLFGHFFISSKFSTYLEGCKEIMPKTKYFLTGENVVQVFDRMDFTLPFKFSVAFFYTNFCVTIVLXVEKHLMKGYLYMCGKCRKSLTLNFLX	no hit	---	---	---	---
isogroup00016	yes	isotig00148	TGGAATCTATACTGCACAaCAGCAGCAACTGCAATCGGGATTCTCGCAAAGTGTTCCTGAAaGTCCAGGAGCGATGCATATACAACAACAAATTGTAATGAGCGAAAATCCTGGTGTTCAAGATGACGTCTCTCCGGGAaTGTATGTGAAGCAGCAGCAATTAATGAACCAGCAACAACTTATTAATCAACAACAACAACAACAACAAGCTATTATTGGCCAACaAATGATGGTGCCTCAGCAAATAGGTATGATTGGAGGAAATCCCCAGCAATATTATCAACAACCACAGTGGACGCCACAACAACAGCAAATGCAACAAACACATTTTACACGCCAACCACAAATAATGAGTACAGCTCCAGCACAACGTGTAATGATCCAACGTGTACCGTATCC…	XGIYTAQQQQLQSGFSQSVPESPGAMHIQQQIVMSENPGVQDDVSPGMYVKQQQLMNQQQLINQQQQQQQAIIGQQMMVPQQIGMIGGNPQQYYQQPQWTPQQQQMQQTHFTRQPQIMSTAPAQRVMIQRVPYPPGTVSTSVNSGFANISNCCVVIECCXEESTHRSSFVLIKELLNHILFKSTMLACLPLFALNKSLP	no hit	---	---	---	---
isogroup00016	yes	isotig00149	TAACAACGCATCCGACtAGGCACAGGACTGTTTGATCAAAGTGGAATCTATACTGCACAACAGCAGCAACTGCAATCGGGATTCTCGCAAAGTGTTCCTGAAaGTCCAGGTTACGCGATTCTAAGTCATGTTTCTTTTtCTTATTTtATTTGTAATTTAGTAAGTTGTTCACTCTGTGTAATCGTAATATTCTTTATTAGAGTGCTCAGTGACGCATTACCAAACTGTTGGCTGTTTTCACAGTAAAaTTTT	XKFYCENSQQFGNASLSTLIKNITITQSEQLTKLQKNKKKKHDLESRNLDFQEHFARIPIAVAAVVQYRFHFDQTVLCLVGCVVX	no hit	---	---	---	---
isogroup00017	yes	isotig00150	taacaacgcAtCCGACATACTGCCAACGGCGAAGCAGTGACCGGgATCCCAGAATCCTCAATAGGAGGAATcCGAGAAAACGGGAATGCCATGTATGGATCGGACGTGGAAGAATCGGATGCAGGTAACGCtACATACGACAGAGTTACACAGTTTTCACAGTCACATGACTTTCTTCCcGGTTCGGACCcACGAACGGgTATCGAACGACGTCGAAAGGAAGTGCTCACAACAACTACTGCCAAAGAAGTCAACTACTTCTAACTTGTTGATGTGAGACTTCTgAtTTctTtCatTAATTtAAGAAGTaCTGTATAGCtATTCtAGTTGTTTACACtAGTTCATAGAaCGAAAAGGTATTATTtCTACTTTtCAAGCCTCATACGAAAATAACGAGTA…	LFKSTLPVLWMCLSLWSKISLSDQMSKEYSRGAEELLVIAKGGEESMKVLLDLLLALLSQPLRYHRKVTYYVFVQLLECVNDEHTAHIIETLMMSDGELVDENDSDENSSEIRENGINTNEQSDEEPYSESSSNDEGMDLETLGPSERASG	gi|17554050|ref|NP_498499.1| Protein K04C2.2 [Caenorhabditis elegans] gi|341900633|gb|EGT56568.1| hypothetical protein CAEBREN_29745 [Caenorhabditis brenneri]	IPR007015: DNA polymerase V;	GO:0003677): DNA binding; GO:0003887): DNA-directed DNA polymerase activity;	GO:0006351): transcription, DNA-dependent;	---
isogroup00017	yes	isotig00151	TTAATTTATAACACATTACATTGTTATAttACAAtcATTTTATAACAATAGTAGATCTATAAATATTGGATACAaCAGCAAAAGAAGAAATTTTtCCTcaaaTATTTTATAACTTGTTAGCAATGCTAATGATCCTCAGTGTTATTATTATTATTATTCACACTaaGAATAACTAATATAAGATAAGATAAGATAATTTTTGGGTTGATCAATCTTTTGTGGTGGGATGCGCCCTCACgTTCATGTTCatCGTGATATCGTGGAGGTGGTTGAATGCGTGCCTGGTCTATACATGACTTGAGTTGACCACTCTTCACCAAGTCAGTGCCAGTTATCTTACCCAGACTCCTCTGGTACCAATTTACCGACCCCGGAGGGATGGCGGGCTTGGTAGGCCTG…	LFKSTLPVLWMCLSLWSKISLSDQMSKEYSRGAEELLVIAKGGEESMKVLLDLLLALLSQPLRYHRKVTYYVFVQLLECVNDEHTAHIIETLMMSDGELVDENDSDENSSEIRENGINTNEQSDEEPYSESSSNDEGMDLETLGPSERASG	gi|17554050|ref|NP_498499.1| Protein K04C2.2 [Caenorhabditis elegans]	IPR007015: DNA polymerase V;	GO:0003677): DNA binding; GO:0003887): DNA-directed DNA polymerase activity;	GO:0006351): transcription, DNA-dependent;	---
isogroup00017	yes	isotig00152	TACTTTTTTTTTTTTTTTTttGACtAGGATTTTAATATGAGGTTGAATCAATtGTTAATAGCACtACAGTTTGTTTTtATGCtACCATTTTTTtGAAATTAATGTGAATGCATCACCTATATACCTATATAAGATAAGATAATTTTTGGCGTTGATCAATCCCTTGTGGTGGGATGCGCCCCcGcAttCATGtTTtAACGTgATATCGTGGAGGTGGTTGAATGCGTGCCTGGTCTATACATGACTTGAGTTGACCACTCTTCACCAAGTCAGTGCCAGTTATCTTACCCAGACTCCTCTGGTACCAATTTACCGACCCCGGAGGGATGGCGGGCTTGGTAGGCCTGGGgGgCGGCCGCGAACTGATTCGGGCCGGCGtGTCACTgCGGCaCCTCCAcC…	LFKSTLPVLWMCLSLWSKISLSDQMSKEYSRGAEELLVIAKGGEESMKVLLDLLLALLSQPLRYHRKVTYYVFVQLLECVNDEHTAHIIETLMMSDGELVDENDSDENSSEIRENGINTNEQSDEEPYSESSSNDEGMDLETLGPSERASG	gi|17554050|ref|NP_498499.1| Protein K04C2.2 [Caenorhabditis elegans]	IPR007015: DNA polymerase V;	GO:0003677): DNA binding; GO:0003887): DNA-directed DNA polymerase activity;	GO:0006351): transcription, DNA-dependent;	---
isogroup00017	yes	isotig00153	TTAATTTATAACACATTACATTGTTATAttACAAtcATTTTATAACAATAGTAGATCTATAAATATTGGATACAaCAGCAAAAGAAGAAATTTTtCCTcaaaTATTTTATAACTTGTTAGCAATGCTAATGATCCTCAGTGTTATTATTATTATTATTCACACTaaGAATAACTAATATAAGATAAGATAAGATAATTTTTGGGTTGATCAATCTTTTGTGGTGGGATGCGCCCTCACgTTCATGTTCatCGTGATATCGTGGAGGTGGTTGAATGCGTGCCTGGTCTATACATGACTTGAGTTGACCACTCTTCACCAAGTCAGTGCCAGTTATCTTACCCAGACTCCTCTGGTACCAATTTACcGACCCCGGAGGGATGgCGGGCTTGGTAGGCCTG…	IRTLLTIDGIFTTVVGLVFFFAPHLVADFILDRKSDGVHWHLVRCIGGQIIAAGFVILRFRDAGRVTHTVCYLLRIISSIIFLMLIFQCQSISPHLISHLYLEIAKKFLIVCLIYNVILLLSSGWEIGTTLLPGNKIGNCLYQLDAIASIC	gi|341898895|gb|EGT54830.1| hypothetical protein CAEBREN_07863 [Caenorhabditis brenneri]	---	---	---	---
isogroup00017	yes	isotig00154	TACTTTTTTTTTTTTTTTTttGACtAGGATTTTAATATGAGGTTGAATCAATtGTTAATAGCACtACAGTTTGTTTTtATGCtACCATTTTTTtGAAATTAATGTGAATGCATCACCTATATACCTATATAAGATAAGATAATTTTTGGCGTTGATCAATCCCTTGTGGTGGGATGCGCCCCcGcAttCATGtTTtAACGTgATATCGTGGAGGTGGTTGAATGCGTGCCTGGTCTATACATGACTTGAGTTGACCACTCTTCACCAAGTCAGTGCCAGTTATCTTACCCAGACTCCTCTGGTACCAATTTACcGACCCCGGAGGGATGgCGGGCTTGGTAGGCCTGGGGgTCGgCCGCGAaCTCTTCCGGgCAGGCGTATCACTGCAGAACCTCCACC…	IRTLLTIDGIFTTVVGLVFFFAPHLVADFILDRKSDGVHWHLVRCIGGQIIAAGFVILRFRDAGRVTHTVCYLLRIISSIIFLMLIFQCQSISPHLISHLYLEIAKKFLIVCLIYNVILLLSSGWEIGTTLLPGNKIGNCLYQLDAIASIC	gi|341898895|gb|EGT54830.1| hypothetical protein CAEBREN_07863 [Caenorhabditis brenneri]	---	---	---	---
isogroup00017	yes	isotig00155	taacaacgcAtCCGACATACTGCCAACGGCGAAGCAGTGACCGGgATCCCAGAATCCTCAATAGGAGGAATcCGAGAAAACGGGAATGCCATGTATGGATCGGACGTGGAAGAATCGGATGCAGGTAACGCtACATACGACAGAGTTACACAGTTTTCACAGTCACATGACTTTCTTCCcGGTTCGGACCcACGAACGGgTATCGAACGACGTCGAAAGGAAGTGCTCACAACAACTACTGCCAAAGAAGTCAACTACTTCTAACTTGTTGATGTGAGACTTCTgAtTTctTtCatTAATTtAAGAAGTaCTGTATAGCtATTCtAGTTGTTTACACtAGTTCATAGAaCGAAAAGGTATTATTtCTACTTTtCAAGCCTCATACGAAAATAACGAGTA…	GIRENGNAMYGSDVEESDAGNATYDRVTQFSQSHDFLPGSDPRTGIERRRKEVLTTTTAKEVNYF	gi|341900633|gb|EGT56568.1| hypothetical protein CAEBREN_29745 [Caenorhabditis brenneri]	---	---	---	---
isogroup00017	yes	isotig00156	GTCGATGTTGATATATTTATATTATATCACCCTGCAAAAACAAAAAaTAACGCGATTCATACAGAAGCACTGTACATTtCCcTAGCGCAAGCATAAGTATCTGCACAAACTTCAGCGTTCAACGAAATAGAACATTGATTTTCTGATGCTAAGTCAATTGGAAAAAATGTAATAAGCGTGACGATTAATAATCACATTTTCACGAAAAGAAaCTAATTAGGACATTTCATTAGTATGATAATAGCGGTAGTGACTATAGTATAAATAATCTTAATATAGTATAAGTACAAGTATTCATTAGCATATAGTAGTACGACTGTCACAAACCATGTTAGGCTGAGATACGGAGGCGGAAATATATTCAGAAGACAATTTCGCAATGCATTTGACAACAGCTTT…	LFKSTLPVLWMCLSLWSKISLSDQMSKEYSRGAEELLVIAKGGEESMKVLLDLLLALLSQPLRYHRKVTYYVFVQLLECVNDEHTAHIIETLMMSDGELVDENDSDENSSEIRENGINTNEQSDEEPYSESSSNDEGMDLETLGPSERASG	gi|17554050|ref|NP_498499.1| Protein K04C2.2 [Caenorhabditis elegans]	IPR007015: DNA polymerase V;	GO:0003677): DNA binding; GO:0003887): DNA-directed DNA polymerase activity;	GO:0006351): transcription, DNA-dependent;	---
isogroup00017	yes	isotig00157	TTAATTTATAACACATTACATTGTTATAttACAAtcATTTTATAACAATAGTAGATCTATAAATATTGGATACAaCAGCAAAAGAAGAAATTTTtCCTcaaaTATTTTATAACTTGTTAGCAATGCTAATGATCCTCAGTGTTATTATTATTATTATTCACACTaaGAATAACTAATATAAGATAAGATAAGATAATTTTTGGGTTGATCAATCTTTTGTGGTGGGATGCGCCCTCACgTTCATGTTCatCGTGATATCGTGGAGGTGGTTGAATGCGTGCCTGGTCTATACATGACTTGAGTTGACCACTCTTCACCAAGTCAGTGCCAGTTATCTTACCCAGACTCCTCTGGTACCAATTTACCGACCCCGGAGGGATGGCGGGCTTGGTAGGCCTG…	LRKWLDKFETLRFSVLFSILHSFNVIGGAVAQWWRCRSDTPARISSRPPPRPTKPAIPPGSVNWYQRSLGKITGTDLVKSGQLKSCIDQARIQPPPRYHDEHEREGASHHKRLINPKIILSYLILVILSVNNNNNNTEDH	no hit	---	---	---	---
isogroup00017	yes	isotig00158	TACTTTTTTTTTTTTTTTTttGACtAGGATTTTAATATGAGGTTGAATCAATtGTTAATAGCACtACAGTTTGTTTTtATGCtACCATTTTTTtGAAATTAATGTGAATGCATCACCTATATACCTATATAAGATAAGATAATTTTTGGCGTTGATCAATCCCTTGTGGTGGGATGCGCCCCcGcAttCATGtTTtAACGTgATATCGTGGAGGTGGTTGAATGCGTGCCTGGTCTATACATGACTTGAGTTGACCACTCTTCACCAAGTCAGTGCCAGTTATCTTACCCAGACTCCTCTGGTACCAATTTACCGACCCCGGAGGGATGGCGGGCTTGGTAGGCCTGGGgGgCGGCCGCGAACTGATTCGGGCCGGCGtGTCACTgCGGCaCCTCCAcC…	LRKWLDKFETLRFSVLFSILHSFNVIGGAVAQWWRCRSDTPARISSRPPPRPTKPAIPPGSVNWYQRSLGKITGTDLVKSGQLKSCIDQARIQPPPRYHVKT	no hit	---	---	---	---
isogroup00017	yes	isotig00159	taacaacgcAtCCGACATACTGCCAACGGCGAAGCAGTGACCGGgATCCCAGAATCCTCAATAGGAGGAATcCGAGAAAACGGGAATGCCATGTATGGATCGGACGTGGAAGAATCGGATGCAGGTAACGCtACATACGACAGAGTTACACAGTTTTCACAGTCACATGACTTTCTTCCcGGTTCGGACCcACGAACGGgTATCGAACGACGTCGAAAGGAAGTGCTCACAACAACTACTGCCAAAGAAGTCAACTACTTCTAACTTGTTGATGTGAGACTTCTgATTCTTtCATAATTTAAGAAGTACTGTATAGCATTCAGTTGTTTACACAGTTCATAGACGAAAAGGATTATTTCACTTTTCAAGCCTCATCGAAAATAACGAGTATCCCAACAT…	GIRENGNAMYGSDVEESDAGNATYDRVTQFSQSHDFLPGSDPRTGIERRRKEVLTTTTAKEVNYF	gi|341900633|gb|EGT56568.1| hypothetical protein CAEBREN_29745 [Caenorhabditis brenneri]	---	---	---	---
isogroup00017	yes	isotig00160	GAATTCTAACTGAGGAATAAAATCTTCAATGTAACCcGTTAGATGATTtGTTACcTTATtCATTTAAAATGTCAATAATGAAATTTCATAGATGCCGTCACGTTACCGTATACCAGCAATGGATAaTTTTCaTTCGAAAAAAAaaTGATAAGCCATAGAGGATAAACAACGTTAAAGCATTGCTTtCATTTATGCAGaTAaCTaTaGAGGTTTTTTTTttCTCTGATAGAGGTGGCAAAGTCAATTCCTTATGGATATGTaTAATAcAACCaCAaTGaAAAAAAATaCGaTACGGAAGTGTAATGAAACTTTCAGCtTTTCtTTGCCTTCTTTCGGaATAtaAAAtGAAGACTTAAACGATAAAGAATTGAGGAAAGTGTCCACGTTGAGAATAATGTG…	IRTLLTIDGIFTTVVGLVFFFAPHLVADFILDRKSDGVHWHLVRCIGGQIIAAGFVILRFRDAGRVTHTVCYLLRIISSIIFLMLIFQCQSISPHLISHLYLEIAKKFLIVCLIYNVILLLSSGWEIGTTLLPGNKIGNCLYQLDAIASIC	gi|341898895|gb|EGT54830.1| hypothetical protein CAEBREN_07863 [Caenorhabditis brenneri]	---	---	---	---
isogroup00017	yes	isotig00161	ATATGAAaTAAGTTTTATAAaTATGGAATTTAACAtGGtAtAAtCAAaTGACCcAAAATATTAATAAGGTATAAaGACTGAAAAGTGTGATGAGAAAGTAGCCTGAAAATTCTGCAATTGTACTTTCAAaCTAGTCAGTACATTCCTTCtGAAGACGACGAATTAAaCATTTTGAAaGACAGAAaGACGCGCTTGGCTGCGAATGGCGCCTGAAtGAAGtGATAaTCAAAAGGATTAGCTGCTGTATAATGCATCTTCGACGCTATAACTGCaaaGCCAAaTTTtgGTtATTGAaTTcATTgCATCAACGCCTGTCATCTTAgCGATGTATGTAGCCTTCTTCAAACCgAAATTGTAATAAGGCACAAgAACTATACAGTTtAATcAAACACAGCATCC…	MSKEYSRGAEELLVIAKGGEESMKVLLDLLLALLSQPLRYHRKVTYYVFVQLLECVNDEHTAHIIETLMMSDGELVDENDSDENSSEIRENGKFQTVKFLFINYLSAYSAVQANVFLSVILYNVIATINIYLFYFIETPPRKQEGFEKFLPLIRFTKYLLRXYFVAQIWQVFPPLQRPQFGIKMKKIICTFFSMDVLCVEFLFQIQDAVFDXNCIVLVPYYNFGLKKATYIAKMTGVDAMNSKPKFGFAVIASKMHYTAANPFDYHFIQAPFAAKRVFLSFKMFNSSSSEGMY	gi|17554050|ref|NP_498499.1| Protein K04C2.2 [Caenorhabditis elegans]	---	---	---	---
isogroup00017	yes	isotig00162	TTAATTTATAACACATTACATTGTTATAttACAAtcATTTTATAACAATAGTAGATCTATAAATATTGGATACAaCAGCAAAAGAAGAAATTTTtCCTcaaaTATTTTATAACTTGTTAGCAATGCTAATGATCCTCAGTGTTATTATTATTATTATTCACACTaaGAATAACTAATATAAGATAAGATAAGATAATTTTTGGGTTGATCAATCTTTTGTGGTGGGATGCGCCCTCACgTTCATGTTCatCGTGATATCGTGGAGGTGGTTGAATGCGTGCCTGGTCTATACATGACTTGAGTTGACCACTCTTCACCAAGTCAGTGCCAGTTATCTTACCCAGACTCCTCTGGTACCAATTTACCGACCCCGGAGGGATGGCGGGCTTGGTAGGCCTG…	IQHHIILTTGGAVAQWWRCRSDTPARISSRPPPRPTKPAIPPGSVNWYQRSLGKITGTDLVKSGQLKSCIDQARIQPPPRYHDEHEREGASHHKRLINPKIILSYLILVILSVNNNNNNTEDH	no hit	---	---	---	---
isogroup00017	yes	isotig00163	TACTTTTTTTTTTTTTTTTttGACtAGGATTTTAATATGAGGTTGAATCAATtGTTAATAGCACtACAGTTTGTTTTtATGCtACCATTTTTTtGAAATTAATGTGAATGCATCACCTATATACCTATATAAGATAAGATAATTTTTGGCGTTGATCAATCCCTTGTGGTGGGATGCGCCCCcGcAttCATGtTTtAACGTgATATCGTGGAGGTGGTTGAATGCGTGCCTGGTCTATACATGACTTGAGTTGACCACTCTTCACCAAGTCAGTGCCAGTTATCTTACCCAGACTCCTCTGGTACCAATTTACCGACCCCGGAGGGATGGCGGGCTTGGTAGGCCTGGGgGgCGGCCGCGAACTGATTCGGGCCGGCGtGTCACTgCGGCaCCTCCAcC…	LELTTLHQVSASYLTQTPLVPIYRPRRDGGLGRPGGRPRTDSGRRVTAAPPPLSHCAPRGQYNMVLYLIIYYDYCLWFIIKEKLSKYICNFILFRNDIILP	no hit	---	---	---	---
isogroup00017	yes	isotig00164	ATATGAAaTAAGTTTTATAAaTATGGAATTTAACAtGGtAtAAtCAAaTGACCcAAAATATTAATAAGGTATAAaGACTGAAAAGTGTGATGAGAAAGTAGCCTGAAAATTCTGCAATTGTACTTTCAAaCTAGTCAGTACATTCCTTCtGAAGACGACGAATTAAaCATTTTGAAaGACAGAAaGACGCGCTTGGCTGCGAATGGCGCATCAACGCCTGTCATCTtATCGATGTATGTAGCCTTCTTCAAACCAAAATtGTAATAAGGCACAAAAACTATaCAGTTCAATGAAaCACAGCATCTTGAATctggaaaaaaaaattcaacacataaaaacatcctatactaaaaaaaagtcaaataattttttcatttgtaatacgaactgaggacgttg…	MFLCVEFFFPDSRCCVSLNCIVFVPYYNFGLKKATYIDKMTGVDAPFAAKRVFLSFKMFNSSSSEGMY	no hit	---	---	---	---
isogroup00017	yes	isotig00165	ATATGAAaTAAGTTTTATAAaTATGGAATTTAACAtGGtAtAAtCAAaTGACCcAAAATATTAATAAGGTATAAaGACTGAAAAGTGTGATGAGAAAGTAGCCTGAAAATTCTGCAATTGTACTTTCAAaCTAGTCAGTACATTCCTTCtGAAGACGACGAATTAAaCATTTTGAAaGACAGAAaGACGCGCTTGGCTGCGAATGGCGCATCAACGCCTGTCATCTtATCGATGTATGTAGCCTTCTTCAAACCAAAATtGTAATAAGGCACAAAAACTATaCAGTTCAATGAAaCACAGCATCTTGAATCGTTCtCACGAATTtCAGAGGAATTTTtCATCACTGTCATTCTCATCGACCAaTTCTCCAtCACTCATCATAAGAGTTTCAATAaTATG…	XAGFTSGSTKSAFKISSQSDXTMCLCKLLECVNDEHTAHIIETLMMSDGELVDENDSDEKFLEIRENDSRCCVSLNCIVFVPYYNFGLKKATYIDKMTGVDAPFAAKRVFLSFKMFNSSSSEGMY	no hit	---	---	---	---
isogroup00017	yes	isotig00166	TTAATTTATAACACATTACATTGTTATATttACAAttcATTTTATAACAATAGTAGATCTATAAATATTGGATACAaCAGCAAAAGAAGAAATTTTtCCTCAAAAAAAATAACCTTCAGAAAtGTTGGGGTTAGGACTACATTTTCCATTCATaaTGCACCTTGTTCATGATTGGCAAaaGAAAAAACCGTTTTTttACAGTTATTCGACACGCAATTTAATTTCCTTTCTTGAAATTCCAAATATCCTACGTAATAttATCaaTAGCGCAGAGTTACAGAGTTTTTttAGAGCACATCCGATGGACCTTGTTGATGTGAAAGATCAAAGAGAGTTTATTCGTAAAttAATGAGATCTGTTACTCGGTGATAGGCTTTGAATCAAATGCGGAAGATGCT…	LIYNTLHCYIYNSFYNNSRSINIGYNSKRRNFSSKKKPSEMLGLGLHFPFIMHLVHDWQKKKPFFYSYSTRNLISFLEIPNILRNIINSAELQSFFRAHPMDLVDVKDQREFIRKLMRSVTXVIGFESNAEDAXVLELSNXENSEERLTFSELGVDLX	no hit	---	---	---	---
isogroup00018	yes	isotig00167	ttaaagccaaaggacgagaaaactctctaaccaattcaattaatgacataacaaaagacttaaaaaaaaatcaccagttttacaTAAATAAACAGAAAACTTTTACTCTTGAAAAAAAAAAAAaaCAAAAGTAACTACAACCAAGAAaaTCaTAGAAAAAATAAAAGTAAACTCAAttATCCCCAACAAACAATATGaaTAACTAAAAAAATCCCaaaaaaacacactaTTAaaGCAGtGGTAACAACGCATCCGACgCGGGCTAGCACTCAATTTCTCGGTGTtCTACTACGAGATCCTGAATGCTCCTGATAGAGCGTGTCAATTGGCGAAACAGGCATTCGATGATGCAATCGCTGAACTTGATACGCTAAATGAGGATTCCTACAAAGATTCCAC…	FWDFFSYSYCLLGMIEFTFIFSMIFLVVVTFVFFFFQE*KFSVYLCK	gi|365266868|gb|AEW70345.1| 14-3-3 zeta, partial [Pogonomyrmex barbatus]	---	---	---	---
isogroup00018	yes	isotig00168	ttaaagccaaaggacgagaaaactctctaaccaattcaattaatgacataacaaaagacttaaaaaaaaatcaccagttttacaTAAATAAACAGAAAACTTTTACTCTTGAAAAAAAAAAAAaaCAAAAGTAACTACAACCAAGAAaaTCaTAGAAAAAATAAAAGTAAACTCAAttATCCCCAACAAACAATATGaaTAACTAAAAAAATCCCaaaaaaacacactaTTAaaGCAGtGGTAACAACGCATCCGACgCGGGCTAGCACTCAATTTCTCGGTGTtCTACTACGAGATCCTGAATGCTCCTGATAGAGCGTGTCAATTGGCGAAACAGGCATTCGATGATGCAATCGCTGAACTTGATACGCTAAATGAGGATTCCTACAAAGATTCCAC…	FWDFFSYSYCLLGMIEFTFIFSMIFLVVVTFVFFFFQE*KFSVYLCK	gi|365266868|gb|AEW70345.1| 14-3-3 zeta, partial [Pogonomyrmex barbatus]	---	---	---	---
isogroup00018	yes	isotig00169	CGGTGTtCTACTACGAGATCCTGAATGCTCCTGATAGAGCGTGTCAATTGGCGAAACAGGtAATTTTCTTTTTtAGTTACCGCACTACGAGTTTTtATGTAGTCGTATACGGCACCTTTTTtCACGTTGCCTATGAGATTTTATAAGTGTTTTTATTGGTGGTATAGCATGTTTTAGATTGTTTAGGTGGTTGCCTTCATGTGCTCTCTCGACTTGTTGGCATAATGTAAATGTTTTGCAGGCATTCGATGATGCAATCGCTGAACTTGATACGCTAAATGAGGATTCCTACAAAGATTCCACGCTAATCATGCAGCTTCTGAGGGACAATCTCACGTTGTGGACTTCAGATGCTGGGGCTGATGACCAAGATGCAGGAGAACAAGGAGAGGGTGCCAA…	QAFDDAIAELDTLNEDSYKDSTLIMQLLRDNLTLWTS	gi|350539169|ref|NP_001232133.1| putative tyrosine 3-monooxygenase/tryptophan 5-monooxygenase activation protein eta polypeptide variant 1 [Taeniopygia guttata] gi|508780754|gb|EOY28010.1| General regulatory factor 12, IOTA isoform 3 [Theobroma cacao]	IPR000308: 14-3-3 protein; IPR023409: 14-3-3 protein, conserved site; IPR023410: 14-3-3 domain;	GO:0019904): protein domain specific binding;	---	---
isogroup00018	yes	isotig00170	CGGTGTtCTACTACGAGATCCTGAATGCTCCTGATAGAGCGTGTCAATTGGCGAAACAGGtAATTTTCTTTTTtAGTTACCGCACTACGAGTTTTtATGTAGTCGTATACGGCACCTTTTTtCACGTTGCCTATGAGATTTTATAAGTGTTTTTATTGGTGGTATAGCATGTTTTAGATTGTTTAGGTGGTTGCCTTCATGTGCTCTCTCGACTTGTTGGCATAATGTAAATGTTTTGCAGGCATTCGATGATGCAATCGCTGAACTTGATACGCTAAATGAGGATTCCTACAAAGATTCCACGCTAATCATGCAGCTTCTGAGGGACAATCTCACGTTGTGGACTTCAGATGCTGGGGCTGATGACCAAGATGCAGGAGAACAAGGAGAGGGTGCCAA…	QAFDDAIAELDTLNEDSYKDSTLIMQLLRDNLTLWTS	gi|350539169|ref|NP_001232133.1| putative tyrosine 3-monooxygenase/tryptophan 5-monooxygenase activation protein eta polypeptide variant 1 [Taeniopygia guttata] gi|508780754|gb|EOY28010.1| General regulatory factor 12, IOTA isoform 3 [Theobroma cacao]	IPR000308: 14-3-3 protein; IPR023409: 14-3-3 protein, conserved site; IPR023410: 14-3-3 domain;	GO:0019904): protein domain specific binding;	---	---
isogroup00018	yes	isotig00171	GTGGTAACAACGCaTCCGACgCGGGCtAGCACtCAATTtCTCGGTGTtCTACTACGAGATCCTGAATGCTCCTGATAGAGCGTGTCAATTGGCGAAACAGGCATTCGATGATGCAATCGCTGAACTTGATACGCTAAATGAGGATTCCTACAAAGATTCCACGCTAATCATGCAGCTTCTGAGGGACAATCTCACGTTGTGGACTTCAGATGCTGGGGCTGATGACCAAGATGCAGGAGAACAAGGAGAGGGTGCCAATTGAGGCCAAGTGATCTATCCATTTTAATCTTTATCTGCTAAATGTATAGAAGTAAACACTTAGATTAGtcgtTTTGAtctGaACCATGTAGTGCTTTGGTCACGTTCATGCTTGTTCACATCTAAACGTCTCAATAATCG…	IRRGLALNFSVFYYEILNAPDRACQLAKQAFDDAIAELDTLNEDSYKDSTLIMQLLRDNLTLWTS	gi|365266868|gb|AEW70345.1| 14-3-3 zeta, partial [Pogonomyrmex barbatus]	IPR000308: 14-3-3 protein; IPR023409: 14-3-3 protein, conserved site; IPR023410: 14-3-3 domain;	GO:0019904): protein domain specific binding;	---	---
isogroup00018	yes	isotig00172	GTGGTAACAACGCaTCCGACgCGGGCtAGCACtCAATTtCTCGGTGTtCTACTACGAGATCCTGAATGCTCCTGATAGAGCGTGTCAATTGGCGAAACAGGCATTCGATGATGCAATCGCTGAACTTGATACGCTAAATGAGGATTCCTACAAAGATTCCACGCTAATCATGCAGCTTCTGAGGGACAATCTCACGTTGTGGACTTCAGATGCTGGGGCTGATGACCAAGATGCAGGAGAACAAGGAGAGGGTGCCAATTGAGGCCAAGTGATCTATCCATTTTAATCTTTATCTGCTAAATGTATAGAAGTAAACACTTAGATTAGtcgtTTTGAtctGaACCATGTAGTGCTTTGGTCACGTTCATGCTTGTTCACATCTAAACGTCTCAATAATCG…	IRRGLALNFSVFYYEILNAPDRACQLAKQAFDDAIAELDTLNEDSYKDSTLIMQLLRDNLTLWTS	gi|365266868|gb|AEW70345.1| 14-3-3 zeta, partial [Pogonomyrmex barbatus]	IPR000308: 14-3-3 protein; IPR023409: 14-3-3 protein, conserved site; IPR023410: 14-3-3 domain;	GO:0019904): protein domain specific binding;	---	---
isogroup00018	yes	isotig00173	ctccTAcTCCCcTgtgTcGTCcgTTGGCAGTcTCAGgCGGtGTTCTACTACGAGAcTCCTGAATGCcTCCTGATAGAGCGTGTACtAAgTTGGACGAAaCgAGGCTATTCGATGATGaCAATCGCTaGtAACTTGATACGACTAAATGGAGGtAcTTCCTAACAAAGtAcTTCCACGaCTAATCATGCAGtCTTCTGGAGGGAaCAATCTCtACGTTGGTGGTACTTCAGATGCGTGGGGCTGATGACCAAGATGCAGGAGAACAAGGAGAGGGTGCCAATTGAGGCCAAGTGATCTATCCATTTTAATCTTTATCTGCTAAATGTATAGAAGTAAACACTTAGATTAGtcgtTTTGAtctGaACCATGTAGTGCTTTGGTCACGTTCATGCTTGTTCA…	CFGHVHACSHLNVSIIVRACNARIRPIEIYVRLVHIVYVSNTISYTDVFNVNCAICEVV	no hit	---	---	---	---
isogroup00018	yes	isotig00174	ctccTAcTCCCcTgtgTcGTCcgTTGGCAGTcTCAGgCGGtGTTCTACTACGAGAcTCCTGAATGCcTCCTGATAGAGCGTGTACtAAgTTGGACGAAaCgAGGCTATTCGATGATGaCAATCGCTaGtAACTTGATACGACTAAATGGAGGtAcTTCCTAACAAAGtAcTTCCACGaCTAATCATGCAGtCTTCTGGAGGGAaCAATCTCtACGTTGGTGGTACTTCAGATGCGTGGGGCTGATGACCAAGATGCAGGAGAACAAGGAGAGGGTGCCAATTGAGGCCAAGTGATCTATCCATTTTAATCTTTATCTGCTAAATGTATAGAAGTAAACACTTAGATTAGtcgtTTTGAtctGaACCATGTAGTGCTTTGGTCACGTTCATGCTTGTTCA…	CFGHVHACSHLNVSIIVRACNARIRPIEIYVRLVHYLFIVYKYVFLIRMYLMLTVQFVK	no hit	---	---	---	---
isogroup00018	yes	isotig00175	ttaaagccaaaggacgagaaaactctctaaccaattcaattaatgacataacaaaagacttaaaaaaaaatcaccagttttacaTAAATAAACAGAAAACTTTTACTCTTGAAAAAAAAAAAAaaCAAAAGTAACTACAACCAAGAAaaTCaTAGAAAAAATAAAAGTAAACTCAAttATCCCCAACAAACAATATGaaTAACTAAAAAAATCCCaaaaaaacacactaTTAaaGCAGtGGTAACAACGCATCCGACgCGGGCTAGCACTCAATTTCTCGGTGTtCTACTACGAGATCCTGAATGCTCCTGATAGAGCGTGTCAATTGGCGAAACAGGCATTCGATGATGCAATCGCTGAACTTGATACGCTAAATGAGGATTCCTACAAAGATTCCAC…	FWDFFSYSYCLLGMIEFTFIFSMIFLVVVTFVFFFFQE*KFSVYLCK	gi|365266868|gb|AEW70345.1| 14-3-3 zeta, partial [Pogonomyrmex barbatus]	---	---	---	---
isogroup00018	yes	isotig00176	ACTAGTCGACGACGTTCCTTCTaGGGGAACGGGtAAaCttAACTTCCtACCgTTACGGTtGgTACGgTTACctACGAagTaGCgTcGGGgtCGGgtgtAgtaGTACCgAAacGAAGTAGtCgacGGAAGgAAaCgAAacGGAaGGAAGGGgtAGGgtCCAATTGAGGCCAAGTGATCTATCCATTTTAATCTTTATCTGCTAAATGTATAGAAGTAAACACTTAGATTAGtcgtTTTGAtctGaACCATGTAGTGCTTTGGTCACGTTCATGCTTGTTCACATCTAAACGTCTCAATAATCGTGCGTGCATGCAACGCACGCATTAGACCTATTGAGATTTATGTGCGACTTGTTCACATTGTTTATGTTTCAAATACGATTTCTTATACGGATGTATT…	MCDLFTLFMFQIRFLXTDVFNVNCAICEVGNAAVVFLACHCNKSAAVEKKKKKKKSDALL	no hit	---	---	---	---
isogroup00018	yes	isotig00177	ACTAGTCGACGACGTTCCTTCTaGGGGAACGGGtAAaCttAACTTCCtACCgTTACGGTtGgTACGgTTACctACGAagTaGCgTcGGGgtCGGgtgtAgtaGTACCgAAacGAAGTAGtCgacGGAAGgAAaCgAAacGGAaGGAAGGGgtAGGgtCCAATTGAGGCCAAGTGATCTATCCATTTTAATCTTTATCTGCTAAATGTATAGAAGTAAACACTTAGATTAGtcgtTTTGAtctGaACCATGTAGTGCTTTGGTCACGTTCATGCTTGTTCACATCTAAACGTCTCAATAATCGTGCGTGCATGCAACGCACGCATTAGACCTATTGAGATTTATGTGCGACTTGTTCACTaTTTGTTTATtGTTTACAAATACGTATTTCTTATACGGAT…	MCDLFTIFYCLQIRISYTDVFNVNCAICEVGNAAVVFLACHCNKSAAVEKKKKKKKSDALL	no hit	---	---	---	---
isogroup00018	yes	isotig00178	CGGTGTtCTACTACGAGATCCTGAATGCTCCTGATAGAGCGTGTCAATTGGCGAAACAGGtAATTTTCTTTTTtAGTTACCGCACTACGAGTTTTtATGTAGTCGTATACGGCACCTTTTTtCACGTTGCCTATGAGATTTTATAAGTGTTTTTATTGGTGGTATAGCATGTTTTAGATTGTTTAGGTGGTTGCCTTCATGTGCTCTCTCGACTTGTTGGCATAATGTAAATGTTTTGCAGGCATTCGATGATGCAATCGCTGAACTTGATACGCTAAATGAGGATTCCTACAAAGATTCCACGCTAATCATGCAGCTTCTGAGGGACAATCTCACGTTGTGGACTTCAGATGCTGGGGCTGATGACCAAGATGCAGGAGAACAAGGAGAGGGTGCCAA…	QAFDDAIAELDTLNEDSYKDSTLIMQLLRDNLTLWTS	gi|350539169|ref|NP_001232133.1| putative tyrosine 3-monooxygenase/tryptophan 5-monooxygenase activation protein eta polypeptide variant 1 [Taeniopygia guttata] gi|508780754|gb|EOY28010.1| General regulatory factor 12, IOTA isoform 3 [Theobroma cacao]	IPR000308: 14-3-3 protein; IPR023409: 14-3-3 protein, conserved site; IPR023410: 14-3-3 domain;	GO:0019904): protein domain specific binding;	---	---
isogroup00018	yes	isotig00179	ttaaagccaaaggacgagaaaactctctaaccaattcaattaatgacataacaaaagacttaaaaaaaaatcaccagttttacaTAAATAAACAGAAAACTTTTACTCTTGAAAAAAAAAAAAaaCAAAAGTAACTACAACCAAGAAaaTCaTAGAAAAAATAAAAGTAAACTCAAttATCCCCAACAAACAATATGaaTAACTAAAAAAATCCCaaaaaaacacactaTTAaaGCAGtGGTAACAACGCATCCGACgCGGGCTAGCACTCAATTTCTCGGTGTtCTACTACGAGATCCTGAATGCTCCTGATAGAGCGTGTCAATTGGCGAAACAGGCATTCGATGATGCAATCGCTGAACTTGATACGCTAAATGAGGATTCCTACAAAGATTCCAC…	FWDFFSYSYCLLGMIEFTFIFSMIFLVVVTFVFFFFQE*KFSVYLCK	gi|365266868|gb|AEW70345.1| 14-3-3 zeta, partial [Pogonomyrmex barbatus]	---	---	---	---
isogroup00018	yes	isotig00180	GTGGTAACAACGCaTCCGACgCGGGCtAGCACtCAATTtCTCGGTGTtCTACTACGAGATCCTGAATGCTCCTGATAGAGCGTGTCAATTGGCGAAACAGGCATTCGATGATGCAATCGCTGAACTTGATACGCTAAATGAGGATTCCTACAAAGATTCCACGCTAATCATGCAGCTTCTGAGGGACAATCTCACGTTGTGGACTTCAGATGCTGGGGCTGATGACCAAGATGCAGGAGAACAAGGAGAGGGTGCCAATTGAGGCCAAGTGATCTATCCATTTTAATCTTTATCTTCGTAaCTTAaGTTaGTtAAGTAaGgTAAAaCgTAAaCCTTAAcGTtAAGTtAAgTTTaCGgTTTTCGGTttaGtACTTCGtAACCGaacTAGTTAGGTTAGG	IRRGLALNFSVFYYEILNAPDRACQLAKQAFDDAIAELDTLNEDSYKDSTLIMQLLRDNLTLWTS	gi|365266868|gb|AEW70345.1| 14-3-3 zeta, partial [Pogonomyrmex barbatus]	IPR000308: 14-3-3 protein; IPR023409: 14-3-3 protein, conserved site; IPR023410: 14-3-3 domain;	GO:0019904): protein domain specific binding;	---	---
isogroup00018	yes	isotig00181	CGGTGTtCTACTACGAGATCCTGAATGCTCCTGATAGAGCGTGTCAATTGGCGAAACAGGtAATTTTCTTTTTtAGTTACCGCACTACGAGTTTTtATGTAGTCGTATACGGCACCTTTTTtCACGTTGCCTATGAGATTTTATAAGTGTTTTTATTGGTGGTATAGCATGTTTTAGATTGTTTAGGTGGTTGCCTTCATGTGCTCTCTCGACTTGTTGGCATAATGTAAATGTTTTGCAGGCATTCGATGATGCAATCGCTGAACTTGATACGCTAAATGAGGATTCCTACAAAGATTCCACGCTAATCATGCAGCTTCTGAGGGACAATCTCACGTTGTGGACTtCaGATgCTGGGgCTGaTGACCAAGATGCAGGAGAAcAAGGAGaGGGtGCCAA…	QAFDDAIAELDTLNEDSYKDSTLIMQLLRDNLTLWTS	gi|350539169|ref|NP_001232133.1| putative tyrosine 3-monooxygenase/tryptophan 5-monooxygenase activation protein eta polypeptide variant 1 [Taeniopygia guttata] gi|508780754|gb|EOY28010.1| General regulatory factor 12, IOTA isoform 3 [Theobroma cacao]	IPR000308: 14-3-3 protein; IPR023409: 14-3-3 protein, conserved site; IPR023410: 14-3-3 domain;	GO:0019904): protein domain specific binding;	---	---
isogroup00018	yes	isotig00182	ctccTAcTCCCcTgtgTcGTCcgTTGGCAGTcTCAGgCGGtGTTCTACTACGAGAcTCCTGAATGCcTCCTGATAGAGCGTGTACtAAgTTGGACGAAaCgAGGCTATTCGATGATGaCAATCGCTaGtAACTTGATACGACTAAATGGAGGtAcTTCCTAACAAAGtAcTTCCACGaCTAATCATGCAGtCTTCTGGAGGGAaCAATCTCtACGTTGGTGGTACTTCAGATGCGTGGGGCTGATGACCAAGATGCAGGAGAACAAGGAGAGGGTGCCAATTGAGGCCAAGTGATCTATCCATTTTAATCTTTATCTTCGTAaCTTAaGTTaGTtAAGTAaGgTAAAaCgTAAaCCTTAAcGTtAAGTtAAgTTTaCGgTTTTCGGTttaGtACTTCGt…	LLLPCVVRWQSQAVFYYETPECLLIERVLSWTKRGYSMMTIASNLIRLNGGTS	no hit	---	---	---	---
isogroup00018	yes	isotig00183	GTGGTAACAACGCaTCCGACgCGGGCtAGCACtCAATTtCTCGGTGTtCTACTACGAGATCCTGAATGCTCCTGATAGAGCGTGTCAATTGGCGAAACAGGCATTCGATGATGCAATCGCTGAACTTGATACGCTAAATGAGGATTCCTACAAAGATTCCACGCTAATCATGCAGCTTCTGAGGGACAATCTCACGTTGTGGACTTCAGATGCTGGGGCTGATGACCaaGATGCAGGAGgAACAAGGAGAGgTGGCCAATTAGAGgCCgAacGTAGgATCtAtCCAcTTTTAaTtACTTtATTCTGCTAAaTAGTATAGAAGTAAaCaCTTAGtATtAGTCGTTTtGTAtCtGAACCATGTAGTGCTTTGGtt	IRRGLALNFSVFYYEILNAPDRACQLAKQAFDDAIAELDTLNEDSYKDSTLIMQLLRDNLTLWTS	gi|365266868|gb|AEW70345.1| 14-3-3 zeta, partial [Pogonomyrmex barbatus]	IPR000308: 14-3-3 protein; IPR023409: 14-3-3 protein, conserved site; IPR023410: 14-3-3 domain;	GO:0019904): protein domain specific binding;	---	---
isogroup00018	yes	isotig00184	ctccTAcTCCCcTgtgTcGTCcgTTGGCAGTcTCAGgCGGtGTTCTACTACGAGAcTCCTGAATGCcTCCTGATAGAGCGTGTACtAAgTTGGACGAAaCgAGGCTATTCGATGATGaCAATCGCTaGtAACTTGATACGACTAAATGGAGGtAcTTCCTAACAAAGtAcTTCCACGaCTAATCATGCAGtCTTCTGGAGGGAaCAATCTCtACGTTGGTGGTACTTCAGATGCGTGGGGCTGATGACCaaGATGCAGGAGgAACAAGGAGAGgTGGCCAATTAGAGgCCgAacGTAGgATCtAtCCAcTTTTAaTtACTTtATTCTGCTAAaTAGTATAGAAGTAAaCaCTTAGtATtAGTCGTTTtGTAtCtGAACCATGTAGTGCTTTGGtt	LLLPCVVRWQSQAVFYYETPECLLIERVLSWTKRGYSMMTIASNLIRLNGGTS	no hit	---	---	---	---
isogroup00018	yes	isotig00185	ACTAGTCGACGACGTTCCTTCTaGGGGAACGGGtAAaCttAACTTCCtACCgTTACGGTtGgTACGgTTACctACGAagTaGCgTcGGGgtCGGgtgtAgtaGTACCgAAacGAAGTAGtCgacGGAAGgAAaCgAAacGGAaGGAAGGGgtAGGgtCCAATTGAGGCCAAGTGATCTATCCATTTTAATCTTTATCTTCGTAaCTTAaGTTaGTtAAGTAaGgTAAAaCgTAAaCCTTAAcGTtAAGTtAAgTTTaCGgTTTTCGGTttaGtACTTCGtAACCGaacTAGTTAGGTTAGG	RLKWIDHLASIGPYPFLPFRFLPSTTSFRYYYTRPRRYFVGNRTNRNGRKLSLPVPLEGTSSTS	no hit	---	---	---	---
isogroup00019	yes	isotig00186	ttttttttttcAAtATAACTTTTTAATATGACTAGAGCTAATGCCTATGCATTTCAATTTTTATCACAACCATACGGATTCGAGACTGTTACCATCAGCTGGATTACTACTTACTTCTTTTGCTCAGAGCAGCGTTTGACACTGACaCtGCTTTAAACTATCTTCATGATATTACGTCCAAGACTTTTGAATGGAACGCATTTTTCAGATCCACAGTTATCAGCAGACGCTACACATGTAATCATGTAAATTCAGAAGTTTCTCTTACGTAGCCCACAGCTGGAAATATCACAGCTTCCAGAACTGTAACATAGAGGAAAGATCATCATGaCAACGTCACACATCGACTTTCACCATAATATACACCACTACTGGCACAACACCTGATCATGACGCTAA…	MSLTIDPPAASIPAAGGKSTHTLANGGEAKVIFKVKCSNNNDYRLKPVYGFVDPAGTAPLEITRTAGAPKEDKLVIQWAPAPADATDAQAAFPSIPPDQLQSLTVPLSAT	gi|308498309|ref|XP_003111341.1| hypothetical protein CRE_03734 [Caenorhabditis remanei]	IPR000535: Major sperm protein; IPR008962: PapD-like;	GO:0005198): structural molecule activity;	---	---
isogroup00019	yes	isotig00187	ttttttttttcAAtATAACTTTTTAATATGACTAGAGCTAATGCCTATGCATTTCAATTTTTATCACAACCATACGGATTCGAGACTGTTACCATCAGCTGGATTACTACTTACTTCTTTTGCTCAGAGCAGCGTTTGACACTGACaCtGCTTTAAACTATCTTCATGATATTACGTCCAAGACTTTTGAATGGAACGCATTTTTCAGATCCACAGTTATCAGCAGACGCTACACATGTAATCATGTAAATTCAGAAGTTTCTCTTACGTAGCCCACAGCTGGAAATATCACAGCTTCCAGAACTGTAACATAGAGGAAAGATCATCATGaCAACGTCACACATCGACTTTCACCATAATATACACCACTACTGGCACAACACCTGATCATGACGCTAA…	MSLTIDPPAASIPAAGGKSTHTLANGGEAKVIFKVKCSNNNDYRLKPVYGFVD	gi|17542088|ref|NP_501767.1| Protein SSP-10 [Caenorhabditis elegans]	IPR000535: Major sperm protein; IPR008962: PapD-like;	GO:0005198): structural molecule activity;	---	---
isogroup00019	yes	isotig00188	gttaacacaaactttgtggttcaaaattaccaaattcaaatttggaggtattcatgttgttatatttgtaatgtcggtgagctcaatagaccatgaaagtgaatgcactggtgGcgCCTtCACTTtCTTtCTTCTCTCTCTGGGTGTAACGTTTTAGGGATCAGACATTCTACGCGGTCACAACATTGATTTAGTCTGTCGAGTTCGTCAACTTCGCGGGGACGATAAATAACATGTTCCCTTTTCTATTACTGCTTTTTACTTCAAAaGCTtCTTCTCGATtACTaCCATgTTtGgATGATtGTATTtGcGAaCaGACTAAGAATAGTCCACTCATTCGTTGtGaAAATGGcaATCGACAGaAAATCGaTATACCTAGTcATGAGATGCCTgGATaTG…	FAGTINNMFPFLLLLFTSKASSRLLPCLDDCICEQTKNSPLIRCENGNRQKIDIPSHEMPGYEFIAFTCNDLRELPPTALLKAAFPDIKGIDIQGNPLFNCSRLGNIRESIAILTDCDAETTPINCNXGLTKDCDWKCKTLSKLRELWRKV	gi|341878795|gb|EGT34730.1| hypothetical protein CAEBREN_12916 [Caenorhabditis brenneri]	---	---	---	---
isogroup00019	yes	isotig00189	TAGATCTTTGCAAAGTGAGTTATGTTACTCTGCAAGCTACATAGATGTTCGATTAGTCAGATTAATCAAACCGCTTTATCATCGCGAATATTCGATTTTTTTTcAAAAAaaGCATAGCTTGGAtGCTGTTTTCGTTTTGTGTTTTGTGTTACACCCGATCGATTGACttgaTTtAAGtCAAGTTTTTTtCGGTtCTCCTTTGTTtTCTTCACACATCATaTGTTTTtCATCTaATTAcTTAATCAATTTAaGCTtCTTCTCGATtACTaCCATgTTtGgATGATtGTATTtGcGAaCaGACTAAGAATAGTCCACTCATTCGTTGtGaAAATGGcaATCGACAGaAAATCGaTATACCTAGTcATGAGATGCCTgGATaTGaAtTCATTGCGTTcACTT…	VFHLIT*SI*ASSRLLPCLDDCICEQTKNSPLIRCENGNRQKIDIPSHEMPGYEFIAFTCNDLRELPPTALLKAAFPDIKGIDIQGNPLFNCSRLGNIRESIAILTDCDAETTPINCNVG*TKDCDWKCKTLSKLRELWRKVKKSFLSKIK	gi|341878795|gb|EGT34730.1| hypothetical protein CAEBREN_12916 [Caenorhabditis brenneri]	---	---	---	---
isogroup00019	yes	isotig00190	AATCAAATCCGTTCACGACACACGATCCATTTAATCAAACGTTGTCAAACTTGCAAAAAATTTTttACTCAAAGTTTGAACCTAACAAGGTGATTAACTTGAGTTTTATCTTTTAATTCAAGTGCTACTTTATTCTAATACATACCATTGACCTGTTTCAACTTAGGAACAAATCATGGAGGTGGCTTGCTGTATGTTTCGTCTATTCAGCAACATAAGTTTACCAATTTATATTATATCAGTGTAATCAAGTGTCACTTAATATTTTAGTGCCATAAAAATTATCTCATTGGTACATCCACCTACTTCCTACTtAGAAGTATtCTAAGAGAGAACACAAAAaGAATAAAGATGTAACACTTcTTCCCATCATGAaCAGAGCTACTGAaCTATATAGAA…	KIYWHSDFTCSFLNTLEYRLVNKDKHEKFLFYCTGSCATPFTNSQVLWSS	no hit	---	---	---	---
isogroup00019	yes	isotig00191	ggtaacggtaacggttaacggttaacggttaaaccgtaaccgttaccgttttaccgtttttttaccgtttttttttttacgttttttttttttttttttagtttttttttttttaaggtttaaacgggttaccgggggttacccggggttaaccggtaaaccttaaactttaactttACtTTATTTaCGtTTAcCTAACTTAGTTCGACCGAAcCCGTaACGTAAGtAAACTTACTACTtACTTAccTAccTaCcttAcTTACTAGTaGtTaaCGtTTAaGGggaCGagtagTAGTGGCACAGTGAGTGACTGCAGCTGGTCGGgAGGGATGCTCGGGAATGCTGCCTGTGCATCAGTTGCGTCCGCTGGAGCCGGTGCCCATTGAATCACTAATTTGT…	MSLTIDPPAASIPAAGGKSTHTLANGGEAKVIFKVKCSNNNDYRLKPVYGFVDPAGTAPLEITRTAGAPKEDKLVIQWAPAPADATDAQAAFPSIPP	gi|308498309|ref|XP_003111341.1| hypothetical protein CRE_03734 [Caenorhabditis remanei]	IPR000535: Major sperm protein; IPR008962: PapD-like;	GO:0005198): structural molecule activity;	---	---
isogroup00019	yes	isotig00192	ggtaacggtaacggttaacggttaacggttaaaccgtaaccgttaccgttttaccgtttttttaccgtttttttttttacgttttttttttttttttttagtttttttttttttaaggtttaaacgggttaccgggggttacccggggttaaccggtaaaccttaaactttaactttACtTTATTTaCGtTTAcCTAACTTAGTTCGACCGAAcCCGTaACGTAAGtAAACTTACTACTtACTTAccTAccTaCcttAcTTACTAGTaGtTaaCGtTTAaGGggaCGagtagTAGTGGCACAGTGAGTGACTGCAGCTGGTCGGgAGGGATGCTCGGGAAGTaGCTGCCTCGTGCATCAGTTGtCGTCCgCCTGGAGgCCGGTGgCCCACTTGTAATaC…	MSLTIDPPAASIPAAGGKSTHTLANGGEAKVIFKVKCSNNNDYRLKPVYGFVD	gi|17542088|ref|NP_501767.1| Protein SSP-10 [Caenorhabditis elegans]	IPR000535: Major sperm protein; IPR008962: PapD-like;	GO:0005198): structural molecule activity;	---	---
isogroup00019	yes	isotig00193	AGAaGCAGgTAGGTAAcAACGCACTCCGACTagAaGtCCTGTGTAGTGGTATTCGTTGACTCCTGCGTGGACgCCGGTCGCCTATTAGaatctAACTTaatTTtCgtTCcTTCCGtTCGGACGCcACCACGTCCGTTCTAGTGTATTaCGAAGGTGGTCGCCGTTCCAGCAGGATCAACGAaTCCAtaCaCaGGCTTCagtCgAtaGtCgtTgtTGTTTGAGCACTTCACCTTGAAGATCACCTTCGCCTCACCACCATTGGCCAACGTATGTGTCGATTTGCCTCCTGCAGCGGGAATCGAAGCTGCTGGTGGGTCGATCGTCAGAGACATCGCTGCTgCCCCcGCGTCGGATGCGTTGTTACCACTG	MSLTIDPPAASIPAAGGKSTHTLANGGEAKVIFKVKCSNNNDYRLKPVYGFVDPAGT	gi|17542086|ref|NP_500697.1| Protein SSP-9 [Caenorhabditis elegans]	IPR000535: Major sperm protein; IPR008962: PapD-like;	GO:0005198): structural molecule activity;	---	---
isogroup00019	yes	isotig00194	ctccTACTCCCgTGTGTCGTCCGTTGGCAGTCtACGAAGgAAcGcgaggTAGGTAaCcAAccGCACTCCGACgTaGaacGtcgtGtGTAGTGGTATTCgTTGACtCCgTgGcGtAcGGAACcGCcACCgACGTCCGTTCTAGTGTATTaCGAAGGTGGTCGCCGTTCCAGCAGGATCAACGAaTCCAtaCaCaGGCTTCagtCgAtaGtCgtTgtTGTTTGAGCACTTCACCTTGAAGATCACCTTCGCCTCACCACCATTGGCCAACGTATGTGTCGATTTGCCTCCTGCAGCGGGAATCGAAGCTGCTGGTGGGTCGATCGTCAGAGACATCGCTGCTgCCCCcGCGTCGGATGCGTTGTTACCACTG	MSLTIDPPAASIPAAGGKSTHTLANGGEAKVIFKVKCSNNNDYRLKPVYGFVDPAGTATTFVIH*NGRRWRFRTPRSQRIPLH	gi|17542086|ref|NP_500697.1| Protein SSP-9 [Caenorhabditis elegans]	IPR000535: Major sperm protein; IPR008962: PapD-like;	GO:0005198): structural molecule activity;	---	---
isogroup00019	yes	isotig00195	TGTGTCGTCCGTTggCAGTCTACaaGAAGCAGGTACGTAAcAaCGCACTCCGACTaGAcGTCgTGTGTAGTGTATTCGTGaCTcgtGCGtacGGAcGCAcgaCGTcGTTcTAGTGTATTCGAGgTggTCGCCgtCAGCAGGATCAACGATCCAttaCaCaGGCTTCagtCgAtaGtCgtTgtTGTTTGAGCACTTCACCTTGAAGATCACCTTCGCCTCACCACCATTGGCCAACGTATGTGTCGATTTGCCTCCTGCAGCGGGAATCGAAGCTGCTGGTGGGTCGATCGTCAGAGACATCGCTGCTCCCCcGCGTCGGATGCGTTGTTACCACTG	MSLTIDPPAASIPAAGGKSTHTLANGGEAKVIFKVKCSNNNDYRLKPV*WIVDPADGDHLEYTRTTSCVRTHESRIHY	gi|17542086|ref|NP_500697.1| Protein SSP-9 [Caenorhabditis elegans]	IPR000535: Major sperm protein; IPR008962: PapD-like;	GO:0005198): structural molecule activity;	---	---
isogroup00019	yes	isotig00196	tttttttttttttttttcAAtATAACTTTTTAATATGACTAGAGCTAATGCCTATGCATTTCAATTTTTATCACAACCATACGGATTCGAGACTGTTACCATCAGCTGGATTACTACTTACTTCTTTTGCTCAGAGCAGCGTTTGACACTGACaCtTGAAGATCACCTTCGCCTCACCACCATTGGCCAACGTATGTGTCGATTTGCCTCCTGCAGCGGGAATCGAAGCTGCTGGTGGGTCGATCGTCAGAGACATCGCTGCTCCCccGCGTCGGATGCGTTGtta	MSLTIDPPAASIPAAGGKSTHTLANGGEAEGDLQVSVSNAALAKEVSSNPADGNSLEXRMVVIKIEMHXALALVILKSYIEKKKKK	gi|308498509|ref|XP_003111441.1| hypothetical protein CRE_03898 [Caenorhabditis remanei]	---	---	---	---
isogroup00020	yes	isotig00197	TAACAACGCATCCGACGCCAGGACGGAACACTTACCTCCTCCAGAAAGGCGATGGAGAAAATCATCTACGACTACTACTCGAATCTCTTCGGTAGCTACGTTCGTCTACCTCCATGTAATGAGAGGAAAGACGATTATGTTGTTTCAAACGTTCTACCTTCCGAAATCCGACATGCGATTTTGTCGGTAAGAAaTCGTACAGCTCCCGGGCCAGACAGGATTAGACCAGAACATCTGAAGAATCTACCGCCaGTTATTATAAAAACGCTGGCTCGACTCTTCACACGCTACCTGTCCGATTGCAAAGTTCCAAATCAATGGAAAACTAGCAGGACCGTGTTGCTGTACAAAAAGGGAGACGTTCACGACATTGGCAATTATCGCCCAATCTGCTTGTTG…	IRRQDGTLTSSRKAMEKIIYDYYSNLFGSYVRLPPCNERKDDYVVSNVLPSEIRHAILSVRNRTAPGPDRIRPEHLKNLPPVIIKTLARLFTRYLSDCKVPNQWKTSRTVLLYKKGDVHDIGNYRPICLLSVVYKLFTRVILNRIGRRLDE	gi|308457533|ref|XP_003091141.1| hypothetical protein CRE_15766 [Caenorhabditis remanei]	---	---	---	---
isogroup00020	yes	isotig00198	TAACAACGCATCCGACGCCAGGACGGAACACTTACCTCCTCCAGAAAGGCGATGGAGAAAATCATCTACGACTACTACTCGAATCTCTTCGGTAGCTACGTTCGTCTACCTCCATGTAATGAGAGGAAAGACGATTATGTTGTTTCAAACGTTCTACCTTCCGAAATCCGACATGCGATTTTGTCGGTAAGAAaTCGTACAGCTCCCGGGCCAGACAGGATTAGACCAGAACATCTGAAGAATCTACCGCCaGTTATTATAAAAACGCTGGCTCGACTCTTCACACGCTACCTGTCCGATTGCAAAGTTCCAAATCAATGGAAAACTAGCAGGACCGTGTTGCTGTACAAAAAGGGAGACGTTCACGACATTGGCAATTATCGCCCAATCTGCTTGTTG…	IRRQDGTLTSSRKAMEKIIYDYYSNLFGSYVRLPPCNERKDDYVVSNVLPSEIRHAILSVRNRTAPGPDRIRPEHLKNLPPVIIKTLARLFTRYLSDCKVPNQWKTSRTVLLYKKGDVHDIGNYRPICLLSVVYKLFTRVILNRIGRRLDE	gi|308457533|ref|XP_003091141.1| hypothetical protein CRE_15766 [Caenorhabditis remanei]	---	---	---	---
isogroup00020	yes	isotig00199	TAACAACGCATCCGACGCCAGGACGGAACACTTACCTCCTCCAGAAAGGCGATGGAGAAAATCATCTACGACTACTACTCGAATCTCTTCGGTAGCTACGTTCGTCTACCTCCATGTAATGAGAGGAAAGACGATTATGTTGTTTCAAACGTTCTACCTTCCGAAATCCGACATGCGATTTTGTCGGTAAGAAaTCGTACAGCTCCCGGGCCAGACAGGATTAGACCAGAACATCTGAAGAATCTACCGCCaGTTATTATAAAAACGCTGGCTCGACTCTTCACACGCTACCTGTCCGATTGCAAAGTTCCAAATCAATGGAAAACTAGCAGGACCGTGTTGCTGTACAAAAAGGGAGACGTTCACGACATTGGCAATTATCGCCCAATCTGCTTGTTG…	IRRQDGTLTSSRKAMEKIIYDYYSNLFGSYVRLPPCNERKDDYVVSNVLPSEIRHAILSVRNRTAPGPDRIRPEHLKNLPPVIIKTLARLFTRYLSDCKVPNQWKTSRTVLLYKKGDVHDIGNYRPICLLSVVYKLFTRVILNRIGRRLDE	gi|308457533|ref|XP_003091141.1| hypothetical protein CRE_15766 [Caenorhabditis remanei]	---	---	---	---
isogroup00020	yes	isotig00200	TAACAACGCATCCGACGCCAGGACGGAACACTTACCTCCTCCAGAAAGGCGATGGAGAAAATCATCTACGACTACTACTCGAATCTCTTCGGTAGCTACGTTCGTCTACCTCCATGTAATGAGAGGAAAGACGATTATGTTGTTTCAAACGTTCTACCTTCCGAAATCCGACATGCGATTTTGTCGGTAAGAAaTCGTACAGCTCCCGGGCCAGACAGGATTAGACCAGAACATCTGAAGAATCTACCGCCaGTTATTATAAAAACGCTGGCTCGACTCTTCACACGCTACCTGTCCGATTGCAAAGTTCCAAATCAATGGAAAACTAGCAGGACCGTGTTGCTGTACAAAAAGGGAGACGTTCACGACATTGGCAATTATCGCCCAATCTGCTTGTTG…	IRRQDGTLTSSRKAMEKIIYDYYSNLFGSYVRLPPCNERKDDYVVSNVLPSEIRHAILSVRNRTAPGPDRIRPEHLKNLPPVIIKTLARLFTRYLSDCKVPNQWKTSRTVLLYKKGDVHDIGNYRPICLLSVVYKLFTRVILNRIGRRLDE	gi|308457533|ref|XP_003091141.1| hypothetical protein CRE_15766 [Caenorhabditis remanei]	---	---	---	---
isogroup00020	yes	isotig00201	TAACAACGCATCCGACGCCAGGACGGAACACTTACCTCCTCCAGAAAGGCGATGGAGAAAATCATCTACGACTACTACTCGAATCTCTTCGGTAGCTACGTTCGTCTACCTCCATGTAATGAGAGGAAAGACGATTATGTTGTTTCAAACGTTCTACCTTCCGAAATCCGACATGCGATTTTGTCGGTAAGAAaTCGTACAGCTCCCGGGCCAGACAGGATTAGACCAGAACATCTGAAGAATCTACCGCCaGTTATTATAAAAACGCTGGCTCGACTCTTCACACGCTACCTGTCCGATTGCAAAGTTCCAAATCAATGGAAAACTAGCAGGACCGTGTTGCTGTACAAAAAGGGAGACGTTCACGACATTGGCAATTATCGCCCAATCTGCTTGTTG…	IRRQDGTLTSSRKAMEKIIYDYYSNLFGSYVRLPPCNERKDDYVVSNVLPSEIRHAILSVRNRTAPGPDRIRPEHLKNLPPVIIKTLARLFTRYLSDCKVPNQWKTSRTVLLYKKGDVHDIGNYRPICLLSVVYKLFTRVILNRIGRRLDE	gi|308457533|ref|XP_003091141.1| hypothetical protein CRE_15766 [Caenorhabditis remanei]	---	---	---	---
isogroup00020	yes	isotig00202	TAACAACGCATCCGACGCCAGGACGGAACACTTACCTCCTCCAGAAAGGCGATGGAGAAAATCATCTACGACTACTACTCGAATCTCTTCGGTAGCTACGTTCGTCTACCTCCATGTAATGAGAGGAAAGACGATTATGTTGTTTCAAACGTTCTACCTTCCGAAATCCGACATGCGATTTTGTCGGTAAGAAaTCGTACAGCTCCCGGGCCAGACAGGATTAGACCAGAACATCTGAAGAATCTACCGCCaGTTATTATAAAAACGCTGGCTCGACTCTTCACACGCTACCTGTCCGATTGCAAAGTTCCAAATCAATGGAAAACTAGCAGGACCGTGTTGCTGTACAAAAAGGGAGACGTTCACGACATTGGCAATTATCGCCCAATCTGCTTGTTG…	IRRQDGTLTSSRKAMEKIIYDYYSNLFGSYVRLPPCNERKDDYVVSNVLPSEIRHAILSVRNRTAPGPDRIRPEHLKNLPPVIIKTLARLFTRYLSDCKVPNQWKTSRTVLLYKKGDVHDIGNYRPICLLSVVYKLFTRVILNRIGRRLDE	gi|308457533|ref|XP_003091141.1| hypothetical protein CRE_15766 [Caenorhabditis remanei]	---	---	---	---
isogroup00020	yes	isotig00203	CAGTGGTAACAACGCATCCGACTTTATCTGCTGTTTATATGGTGTTCCTGGTGTATACGGTGTTGTTACATTACCATCAGGCGTTCGGGAGGGAATCAATATGTTTTTAGACGGATTCATACGCACGGAAAATATGCGTTTCAGGGAAGACAAATTAAGTTcCAAAGTTTCTGAGCAAATTGATGAAGTTGTAAAGCGTACGGGTAATTTcAAGTACCCTTCTATGACTAAAACTTTGtATCATTCAAACTCAACGTAGATGCTGGTGATTTCTCAGACTCGGAAATTATTGTAATGCTGGGTGAAAATGGGACGGGTAAAACTACAATAATAAGGATGTTAGCTGGCTCTTTGAAACCGGACGAAGAAGTAGAGATGCCAGCTATGACTGTGTTATAT…	SDFICCLYGVPGVYGVVTLPSGVREGINMFLDGFIRTENMRFREDKLSSKVSEQIDEVKAYG*FQVPFYD*NFVSFKLNVDAGDFSDSEIIVMLGENGTGKTTIIRMLAGSLKPDEEVEMPAMTVLYNPQKISPKYESIVRHMLHEKIPNM	gi|164660104|ref|XP_001731175.1| hypothetical protein MGL_1358 [Malassezia globosa CBS 7966] gi|308485667|ref|XP_003105032.1| CRE-ABCE-1 protein [Caenorhabditis remanei]	IPR003442: Uncharacterised protein family UPF0079, ATPase bacteria;	---	---	---
isogroup00020	yes	isotig00204	TAACAACGCATCCGACGCCAGGACGGAACACTTACCTCCTCCAGAAAGGCGATGGAGAAAATCATCTACGACTACTACTCGAATCTCTTCGGTAGCTACGTTCGTCTACCTCCATGTAATGAGAGGAAAGACGATTATGTTGTTTCAAACGTTCTACCTTCCGAAATCCGACATGCGATTTTGTCGGTAAGAAaTCGTACAGCTCCCGGGCCAGACAGGATTAGACCAGAACATCTGAAGAATCTACCGCCaGTTATTATAAAAACGCTGGCTCGACTCTTCACACGCTACCTGTCCGATTGCAAAGTTCCAAATCAATGGAAAACTAGCAGGACCGTGTTGCTGTACAAAAAGGGAGACGTTCACGACATTGGCAATTATCGCCCAATCTGCTTGTTG…	IRRQDGTLTSSRKAMEKIIYDYYSNLFGSYVRLPPCNERKDDYVVSNVLPSEIRHAILSVRNRTAPGPDRIRPEHLKNLPPVIIKTLARLFTRYLSDCKVPNQWKTSRTVLLYKKGDVHDIGNYRPICLLSVVYKLFTRVILNRIGRRLDE	gi|308457533|ref|XP_003091141.1| hypothetical protein CRE_15766 [Caenorhabditis remanei]	---	---	---	---
isogroup00020	yes	isotig00205	TAACAACGCATCCGACGCCAGGACGGAACACTTACCTCCTCCAGAAAGGCGATGGAGAAAATCATCTACGACTACTACTCGAATCTCTTCGGTAGCTACGTTCGTCTACCTCCATGTAATGAGAGGAAAGACGATTATGTTGTTTCAAACGTTCTACCTTCCGAAATCCGACATGCGATTTTGTCGGTAAGAAaTCGTACAGCTCCCGGGCCAGACAGGATTAGACCAGAACATCTGAAGAATCTACCGCCaGTTATTATAAAAACGCTGGCTCGACTCTTCACACGCTACCTGTCCGATTGCAAAGTTCCAAATCAATGGAAAACTAGCAGGACCGTGTTGCTGTACAAAAAGGGAGACGTTCACGACATTGGCAATTATCGCCCAATCTGCTTGTTG…	IRRQDGTLTSSRKAMEKIIYDYYSNLFGSYVRLPPCNERKDDYVVSNVLPSEIRHAILSVRNRTAPGPDRIRPEHLKNLPPVIIKTLARLFTRYLSDCKVPNQWKTSRTVLLYKKGDVHDIGNYRPICLLSVVYKLFTRVILNRIGRRLDE	gi|308457533|ref|XP_003091141.1| hypothetical protein CRE_15766 [Caenorhabditis remanei]	---	---	---	---
isogroup00020	yes	isotig00206	CAGTGGTAACAACGCATCCGACTTTATCTGCTGTTTATATGGTGTTCCTGGTGTATACGGTGTTGTTACATTACCATCAGGCGTTCGGGAGGGAATCAATATGTTTTTAGACGGATTCATACGCACGGAAAATATGCGTTTCAGGGAAGACAAATTAAGTTcCAAAGTTTCTGAGCAAATTGATGAAGTTGTAAAGCGTACGGGTAATTTcAAGTACCCTTCTATGACTAAAACTTTGtATCATTCAAACTCAACGTAGATGCTGGTGATTTCTCAGACTCGGAAATTATTGTAATGCTGGGTGAAAATGGGACGGGTAAAACTACAATAATAAGGATGTTAGCTGGCTCTTTGAAACCGGACGAAGAAGTAGAGATGCCAGCTATGACTGTGTTATAT…	SDFICCLYGVPGVYGVVTLPSGVREGINMFLDGFIRTENMRFREDKLSSKVSEQIDEVKAYG*FQVPFYD*NFVSFKLNVDAGDFSDSEIIVMLGENGTGKTTIIRMLAGSLKPDEEVEMPAMTVLYNPQKISPKYESIVRHMLHEKIPNM	gi|164660104|ref|XP_001731175.1| hypothetical protein MGL_1358 [Malassezia globosa CBS 7966] gi|308485667|ref|XP_003105032.1| CRE-ABCE-1 protein [Caenorhabditis remanei]	IPR003442: Uncharacterised protein family UPF0079, ATPase bacteria;	---	---	---
isogroup00020	yes	isotig00207	TAACAACGCATCCGACGCCAGGACGGAACACTTACCTCCTCCAGAAAGGCGATGGAGAAAATCATCTACGACTACTACTCGAATCTCTTCGGTAGCTACGTTCGTCTACCTCCATGTAATGAGAGGAAAGACGATTATGTTGTTTCAAACGTTCTACCTTCCGAAATCCGACATGCGATTTTGTCGGTAAGAAaTCGTACAGCTCCCGGGCCAGACAGGATTAGACCAGAACATCTGAAGAATCTACCGCCaGTTATTATAAAAACGCTGGCTCGACTCTTCACACGCTACCTGTCCGATTGCAAAGTTCCAAATCAATGGAAAACTAGCAGGACCGTGTTGCTGTACAAAAAGGGAGACGTTCACGACATTGGCAATTATCGCCCAATCTGCTTGTTG…	IRRQDGTLTSSRKAMEKIIYDYYSNLFGSYVRLPPCNERKDDYVVSNVLPSEIRHAILSVRNRTAPGPDRIRPEHLKNLPPVIIKTLARLFTRYLSDCKVPNQWKTSRTVLLYKKGDVHDIGNYRPICLLSVVYKLFTRVILNRIGRRLDE	gi|308457533|ref|XP_003091141.1| hypothetical protein CRE_15766 [Caenorhabditis remanei]	---	---	---	---
isogroup00020	yes	isotig00208	TAACAACGCATCCGACGCCAGGACGGAACACTTACCTCCTCCAGAAAGGCGATGGAGAAAATCATCTACGACTACTACTCGAATCTCTTCGGTAGCTACGTTCGTCTACCTCCATGTAATGAGAGGAAAGACGATTATGTTGTTTCAAACGTTCTACCTTCCGAAATCCGACATGCGATTTTGTCGGTAAGAAaTCGTACAGCTCCCGGGCCAGACAGGATTAGACCAGAACATCTGAAGAATCTACCGCCaGTTATTATAAAAACGCTGGCTCGACTCTTCACACGCTACCTGTCCGATTGCAAAGTTCCAAATCAATGGAAAACTAGCAGGACCGTGTTGCTGTACAAAAAGGGAGACGTTCACGACATTGGCAATTATCGCCCAATCTGCTTGTTG…	IRRQDGTLTSSRKAMEKIIYDYYSNLFGSYVRLPPCNERKDDYVVSNVLPSEIRHAILSVRNRTAPGPDRIRPEHLKNLPPVIIKTLARLFTRYLSDCKVPNQWKTSRTVLLYKKGDVHDIGNYRPICLLSVVYKLFTRVILNRIGRRLDE	gi|308457533|ref|XP_003091141.1| hypothetical protein CRE_15766 [Caenorhabditis remanei]	---	---	---	---
isogroup00020	yes	isotig00209	TAACAACGCATCCGACGCCAGGACGGAACACTTACCTCCTCCAGAAAGGCGATGGAGAAAATCATCTACGACTACTACTCGAATCTCTTCGGTAGCTACGTTCGTCTACCTCCATGTAATGAGAGGAAAGACGATTATGTTGTTTCAAACGTTCTACCTTCCGAAATCCGACATGCGATTTTGTCGGTAAGAAaTCGTACAGCTCCCGGGCCAGACAGGATTAGACCAGAACATCTGAAGAATCTACCGCCaGTTATTATAAAAACGCTGGCTCGACTCTTCACACGCTACCTGTCCGATTGCAAAGTTCCAAATCAATGGAAAACTAGCAGGACCGTGTTGCTGTACAAAAAGGGAGACGTTCACGACATTGGCAATTATCGCCCAATCTGCTTGTTG…	IRRQDGTLTSSRKAMEKIIYDYYSNLFGSYVRLPPCNERKDDYVVSNVLPSEIRHAILSVRNRTAPGPDRIRPEHLKNLPPVIIKTLARLFTRYLSDCKVPNQWKTSRTVLLYKKGDVHDIGNYRPICLLSVVYKLFTRVILNRIGRRLDE	gi|308457533|ref|XP_003091141.1| hypothetical protein CRE_15766 [Caenorhabditis remanei]	---	---	---	---
isogroup00020	yes	isotig00210	TAACAACGCATCCGACGCCAGGACGGAACACTTACCTCCTCCAGAAAGGCGATGGAGAAAATCATCTACGACTACTACTCGAATCTCTTCGGTAGCTACGTTCGTCTACCTCCATGTAATGAGAGGAAAGACGATTATGTTGTTTCAAACGTTCTACCTTCCGAAATCCGACATGCGATTTTGTCGGTAAGAAaTCGTACAGCTCCCGGGCCAGACAGGATTAGACCAGAACATCTGAAGAATCTACCGCCaGTTATTATAAAAACGCTGGCTCGACTCTTCACACGCTACCTGTCCGATTGCAAAGTTCCAAATCAATGGAAAACTAGCAGGACCGTGTTGCTGTACAAAAAGGGAGACGTTCACGACATTGGCAATTATCGCCCAATCTGCTTGTTG…	IRRQDGTLTSSRKAMEKIIYDYYSNLFGSYVRLPPCNERKDDYVVSNVLPSEIRHAILSVRNRTAPGPDRIRPEHLKNLPPVIIKTLARLFTRYLSDCKVPNQWKTSRTVLLYKKGDVHDIGNYRPICLLSVVYKLFTRVILNRIGRRLDE	gi|308457533|ref|XP_003091141.1| hypothetical protein CRE_15766 [Caenorhabditis remanei]	---	---	---	---
isogroup00020	yes	isotig00211	CAGTGGTAACAACGCATCCGACTTTATCTGCTGTTTATATGGTGTTCCTGGTGTATACGGTGTTGTTACATTACCATCAGGCGTTCGGGAGGGAATCAATATGTTTTTAGACGGATTCATACGCACGGAAAATATGCGTTTCAGGGAAGACAAATTAAGTTcCAAAGTTTCTGAGCAAATTGATGAAGTTGTAAAGCGTACGGGTAATTTcAAGTACCCTTCTATGACTAAAACTTTGtATCATTCAAACTCAACGTAGATGCTGGTGATTTCTCAGACTCGGAAATTATTGTAATGCTGGGTGAAAATGGGACGGGTAAAACTACAATAATAAGGATGTTAGCTGGCTCTTTGAAACCGGACGAAGAAGTAGAGATGCCAGCTATGACTGTGTTATAT…	SDFICCLYGVPGVYGVVTLPSGVREGINMFLDGFIRTENMRFREDKLSSKVSEQIDEVVKRTGNFKYPSMTKTLYFKLNVDAGDFSDSEIIVMLGENGTGKTTIIRMLAGSLKPDEEVEMPAMTVLYNPQKISPKYESIVRHMLHEKIPNM	gi|498965529|ref|XP_004525604.1| PREDICTED: ATP-binding cassette sub-family E member 1-like [Ceratitis capitata]	IPR003442: Uncharacterised protein family UPF0079, ATPase bacteria;	---	---	---
isogroup00020	yes	isotig00212	TACTAAGaCcTAacGgtagTTAaCtAAagAAaGgAaGTtAcTTacTtAAagtAAaCGAaTAgTAGGACAgAAAaGAAAAAAAaCGGaCtAATTCTTCTTCATTGATGAGGCATAGGTTATTGTGATTCAAAAATTATCGTCTTTTTGAATTTCTCTCAATCAAACATGACGCTTCGCAAtGTTTTtGAACTACTAACAAGATCGTGTATGTGGTGGGTTTCACCATtCTGTCGAAAGTTGGGAtGCTTTCTTTTGTTAaCGATTGGGATCAAGTATTtATACCATATTCATGGGATATAGAAGACATAgAACCgTCTAATATTACATCTTATTGCCGTGGCTCTTCTAGGCGACCTCAAaCtaAaTcCAAtTGTTaTGatTaCaACCatTtGaATaATG…	MLSFVNDWDQVFIPYSWDIEDIEPSNITSYCRGSSRRPQTKSNCYDYNHLNNVLVLLRFIQITFSCVFSRRWDFECASILHVGPVEKNCLIIFVFIFLFRPPSSYDVSLPFVYLFFFSLLILFQRDVKDVNFVVKETESFFFSFCYNFVKCDKILISVDAVFDIYFLLGLPXVFSNDNVTSNFLFQNESFILMGVHFMLEDLYKSIIX	no hit	---	---	---	---
isogroup00020	yes	isotig00213	TTGCTGTTCTGTttCTttATTCTTACCTTtGACTGTAGTGTATTCAAAaGATACGGACGTAGCATTTGATGTTCATACAGTCTCAGTTCGCATTATATGTTTtGTTTCCTAATGTTTGCAGGATATAGAAGACATAgAACCgTCTAATATTACATCTTATTGCCGTGGCTCTTCTAGGCGACCTCAAaCtaAaTcCAAtTGTTaTGatTaCaACCatTtGaATaATGTGCTTGTCCTTTTACGGTTTATTCAGATTACATTTTCATGTGTATTCTCTCGTAGGTGGGATTTTGAATGTGCATCAATTCTTCATGTAGGTCCGTAgAAAAAAaTTGCCTTATAATTTTtGTGTTTATTTTTCTTTTCCGCcCGCCcTCTTCGTATGaCGTTTCTCTGCCt…	XCCSVSLFLPLTVVYSKDTDVAFDVQQSQFALYVLFPNXLQDIEDIEPSNITSYCRGSSRRPQTKSNCYDYNHLNNVLVLLRFIQITFSCVFSRRWDFECASILHVGPVEKNCLIIFVFIFLFRPPSSYDVSLPFVYLFFFSLLILFQRDVKDVNFVVKETESFFFSFCYNFVKCDKILISVDAVFDIYFLLGLPXVFSNDNVTSNFLFQNESFILMGVHFMLEDLYKSIIX	no hit	---	---	---	---
isogroup00020	yes	isotig00214	TAACAACGCATCCGACGCCAGGACGGAACACTTACCTCCTCCAGAAAGGCGATGGAGAAAATCATCTACGACTACTACTCGAATCTCTTCGGTAGCTACGTtCGTCTACCTCCATGTAATGAGAGGAAAGACGATTATGTTGTTTCAAACGTTCTACCTTCCGAAATCCGACATGCGATTTTGTCGGTAAGAAaTCGTACAGCTCCCGGGCCAGACAGGATTAGACCAGAACATCTGAAGAATCTACCGCCaGTTGTtATAAAAACAGGATTATGATGCTCAACGAATCCCTAGAGCGAAAAGAATTCACTGGACTACGCTTGCGCGCGATAGGGAAAAATGGAAGTTTTACTGGTGCCCGCTCGACTTAGTCGATGATCAACGGGAATCCAGGTAATT…	QRIRRQDGTLTSSRKAMEKIIYDYYSNLFGSYVRLPPCNERKDDYVVSNVLPSEIRHAILSVRNRTAPGPDRIRPEHLKNLPPVVIKTGL	no hit	---	---	---	---
isogroup00021	yes	isotig00215	TTTttttttGAGTCGTGTATTTTCTTTACGTTTTATTTCGCCATCCACATGTTTCTTATTCAAACGCTGAACGAGCGTCGTTCCATCACCATTCTTCGTCACAAGCTCTACATGAGATACACTTGAAATCATACAATTAATTATTGTAATTATTGTTAGGACATATGATCGCTATGCGACACAAAAACCATCATAGACGATTGCGATTTAATTGGAGTTTCAGGGAGTTTCGAGGTTTCTCAACTATTCTAATTGAATTCTTCACTTTTACTTCTCTTTAACATCGTTGAACTTTAGCTGTGCTAATTTCATGACACATGAAGTGTATAGTGAATGGGACTTCATCTAACTTACAGTTTTTACCTTCGTAATGGGGTTTCTCTGTAATTGTAACGAATC…	MQAMCYLI*VQLFERALASTTGDDLQQILWLKSPSSEVWFDRRTNYTRSMACMSMVGYILGLGDRHPSNLMLDRLTGKIVHIDFGDCFDVAMTREKFPEKIPFRLTRMLIKAMEVTGIEGNYRFTCERVLRLLRANRDSLLAVLEAFVYDP	gi|393911450|gb|EFO21688.2| phosphatidylinositol 3 [Loa loa]	IPR000403: Phosphatidylinositol 3-/4-kinase, catalytic; IPR011009: Protein kinase-like domain; IPR018936: Phosphatidylinositol 3/4-kinase, conserved site;	GO:0016772): transferase activity, transferring phosphorus-containing groups; GO:0016773): phosphotransferase activity, alcohol group as acceptor;	---	---
isogroup00021	yes	isotig00216	AaaCTaGACAaTTTCAAGTTGTAACATGAGGGTTTTGTAGATCAGAGCTAGAATTTTCCTTAACATAAGATTCGTTGCCTTCGTCAGGCCTTtGATAATTTTTGGTAATTCTCGCATGATTGTTTTAAGATTTGGCTTTTTTtAATGATGAAAAGTGTAAAATAGTAATAGAAGTATTGAAaTTGATGCTGTTGCAGATTTTTtCTtCATGATTTTAaTGTGAAACTATTGTTtGAAGTTTATAGTTTCTTAAGACTTGTTTCAGAGGTATTCAATTGTTGCTCTTAGCCACAACTCTGGTCTTATAGGGTGGgTACCgGATTGTGACACATTACATTCGCTTATTAGGGATTACAGAGATAGgAAAAaGgTTTCATTATCTCTTGAACACAAaGTCAT…	FQRYSIVALSHNSGLIGWVPDCDTLHSLIRDYRDRKKVSLSLEHKVMQSLAQDIEQVTLMQKVQLFERALASTTGDDLQQILWLKSPSSEVWFDRRTNYTRSMACMSMVGYILGLGDRHPSNLMLDRLTGKIVHIDFGDCFDVAMTREKFP	gi|393911450|gb|EFO21688.2| phosphatidylinositol 3 [Loa loa]	IPR000403: Phosphatidylinositol 3-/4-kinase, catalytic; IPR011009: Protein kinase-like domain; IPR018936: Phosphatidylinositol 3/4-kinase, conserved site;	GO:0016772): transferase activity, transferring phosphorus-containing groups; GO:0016773): phosphotransferase activity, alcohol group as acceptor;	---	---
isogroup00021	yes	isotig00217	AaaCGCATCCGACGCTTGTTGAGGAGGCAAAGCATGGTGTCTGAaGAACTGGTCCGATGCGCAATTCTTtGGCACGAACAGTGGCACGATGCGCTTGACGAAGCGAGTCGACAGTACTTTCAAGAAAAGAATACAACAGCAATGATGGAAACACTTGAGCCAGTGCACAAAATGATCGAAAAAGGGCCAACAACATTGAAGGAACAGTCATTCAATCAGACCTATTATTGTGAACTATCGGACGCTTACAAGTTTTGCCAAGCATTCAAACGTACTGAAAACGTAAAAGAGCTCACACAAGCATGGGAAATTTACTGTCAGGTTTTTAAGAAGATTACAGCTCAACTGCGTCAATTAACTTCACTTGATTTGAACTACATAAGCCCCATGTTAATGAAA…	RRLLRRQSMVSEELVRCAILWHEQWHDALDEASRQYFQEKNTTAMMETLEPVHKMIEKGPTTLKEQSFNQTYYCELSDAYKFCQAFKRTENVKELTQAWEIYCQVFKKITAQLRQLTSLDLNYISPMLMKAKDLELAVPETYDPSQPVVGI	gi|312079925|ref|XP_003142382.1| phosphatidylinositol 3 [Loa loa]	IPR009076: FKBP12-rapamycin-associated protein, FKBP12-rapamycin-binding;	GO:0016772): transferase activity, transferring phosphorus-containing groups;	---	---
isogroup00021	yes	isotig00218	AaaCGCATCCGACGCTTGTTGAGGAGGCAAAGCATGGTGTCTGAaGAACTGGTCCGATGCGCAATTCTTtGGCACGAACAGTGGCACGATGCGCTTGACGAAGCGAGTCGACAGTACTTTCAAGAAAAGAATACAACAGCAATGATGGAAACACTTGAGCCAGTGCACAAAATGATCGAAAAAGGGCCAACAACATTGAAGGAACAGTCATTCAATCAGACCTATTATTGTGAACTATCGGACGCTTACAAGTTTTGCCAAGCATTCAAACGTACTGAAAACGTAAAAGAGCTCACACAAGCATGGGAAATTTACTGTCAGGTTTTTAAGAAGATTACAGCTCAACTGCGTCAATTAACTTCACTTGATTTGAACTACATAAGCCCCATGTTAATGAAA…	RRLLRRQSMVSEELVRCAILWHEQWHDALDEASRQYFQEKNTTAMMETLEPVHKMIEKGPTTLKEQSFNQTYYCELSDAYKFCQAFKRTENVKELTQAWEIYCQVFKKITAQLRQLTSLDLNYISPMLMKAKDLELAVPETYDPSQPVVGI	gi|312079925|ref|XP_003142382.1| phosphatidylinositol 3 [Loa loa]	IPR009076: FKBP12-rapamycin-associated protein, FKBP12-rapamycin-binding;	GO:0016772): transferase activity, transferring phosphorus-containing groups;	---	---
isogroup00021	yes	isotig00219	ccataccctccgtgtgccttcggttcggaacgtacgttcctacgaaaggaacacgtggttaacgtaaacgacatcacttttnttttttttgggTAATTAAaCCTTTATTCAAATAATACACAAAATACTACATCACGATTACAACAACGATAAATCGAGAACTAACGCAATAGGATTAACACTAACAATTCTACGAGATTTATAATATAATGATATAACGATAACCAGTTCAATAGCAAAGGTGGAAGAAGATTGGGTTGAGCCATGAGTGAGACAATGGAGGAGATGTTTACCGTAACTGCTTATATAGGGAggaggCGGAGACTTCGGTATGAGGAAATATGTCcTTTTAATTgTAGTCaGcTcATGATAGTCAGCTAAGTTcaTTTCcAGAATATT…	FRHASGKDHKGHNFENILEMNLADYHELTTIKRTYFLIPKSPPPPYISSYGKHLLHCLTHGSTQSSSTFAIELVIVISLYYKSRRIVSVNPIALVLDLSLL	no hit	---	---	---	---
isogroup00021	yes	isotig00220	AaaCGCATCCGACGCTTGTTGAGGAGGCAAAGCATGGTGTCTGAaGAACTGGTCCGATGCGCAATTCTTtGGCACGAACAGTGGCACGATGCGCTTGACGAAGCGAGTCGACAGTACTTTCAAGAAAAGAATACAACAGCAATGATGGAAACACTTGAGCCAGTGCACAAAATGATCGAAAAAGGGCCAACAACATTGAAGGAACAGTCATTCAATCAGACCTATTATTGTGAACTATCGGACGCTTACAAGTTTTGCCAAGCATTCAAACGTACTGAAAACGTAAAAGAGCTCACACAAGCATGGGAAATTTACTGTCAGGTTTTTAAGAAGATTACAGCTCAACTGCGTCAATTAACTTCACTTGATTTGAACTACATAAGCCCCATGTTAATGAAA…	RRLLRRQSMVSEELVRCAILWHEQWHDALDEASRQYFQEKNTTAMMETLEPVHKMIEKGPTTLKEQSFNQTYYCELSDAYKFCQAFKRTENVKELTQAWEIYCQVFKKITAQLRQLTSLDLNYISPMLMKAKVREVISPV*LDFMKCIWND	gi|402579265|gb|EJW73217.1| hypothetical protein WUBG_15877 [Wuchereria bancrofti]	IPR009076: FKBP12-rapamycin-associated protein, FKBP12-rapamycin-binding;	GO:0016772): transferase activity, transferring phosphorus-containing groups;	---	---
isogroup00021	yes	isotig00221	accctatacccctgtagtgacctttagggcaagtcttacagtttaattAAaCcTTTaTTCAAatAAtACACAAAaTATAACATCACGATTACAACAGCAATAAAtcaaaaTTGACAcAATAGAATTAATACTAACAATTCTACGAGATTTATAATACAATgATATAACaACAACGAGTTTAATGGCAAAGGTGGAAGACGATTGGGCTggCATGAGTGAGAGTATGGAGGAGATGTTTACAGTACCTACTTATATATGgAGGggGCGGAGACTTCGGTATGAGGAAATATGTCcTTTTAATTgTAGTCaGcTcATGATAGTCAGCTAAGTTcaTTTCcAGAATATTTTCGAAATTaTGCCCTTTATGATCCTTTCCAGAGGCATGTCGAAATTATGACC…	FRHASGKDHKGHNFENILEMNLADYHELTTIKRTYFLIPKSPPPPYISRYCKHLLHTLTHASPIVFHLCH	no hit	---	---	---	---
isogroup00021	yes	isotig00222	cctatcccctgtggttgaccttggcagtctcggttttgggTAaTTAAACcTTTaTTCAAaCAgAaCACagaaaTATTACATCGCGaTTACAACAGCGATAAATCAAGAATGAACACAATAGgaTTAAcACTAACAATTCTACGAGATTtcATAATATAATGATATAACGATAACCAGTTcAATaGCAAaGGTGGAAGAAGATTGGGTTGAGCCATGAGTgAGACAATGGAGGAGATGTTTACCGTAACTGCTTATATAGGgAGGAGGCGGAGACTTCGGcAcGAGGAAaTAATGTCCTcTTAAcTGTAGTTAGCTATGATAGTCAGCTAAGTTCATTTCCAGAAATATTTTCGAAATTATGCCCTTTATGATGCTTTCCAGAGGCATGTCGAAATTATG…	LQLRGHYFLVPKSPPPPYISSYGKHLLHCLTHGSTQSSSTFAIELVIVISLYYEIS	no hit	---	---	---	---
isogroup00021	yes	isotig00223	CGTTGTGGTAATtCTACCCTTAaTgTGCTTagTaTCATcAATGAGAGAcGCcGAGAATGTGGAATGGAATcGATATGGATAcCTTGTCAAAGTGCTGCACGAAGCAAaGGACATGTCCAAAGTCATAGGGTGCACCGGgACTATTATTtCTCCATCTCTTGCACTCACCTCAGTCAAATGTCTTGGTGATGAGCCATATGGGAAGTCACTGATTATATACCcGAAGGgAAACTCCTTtAGAAAACGCGCAGTGGAATCTATAAAAGTGACTGGTGATTTTGCCCTACTCATGTTTTATCCTATCAAAGATGAGATGTGTCCTGCTGCACCTGCACCGGTGCGATTGAGTCGACTGCCTGTTGAAAGCACTTTGCTCACTCCTCCATGGAAaGGTGTAAA…	VVVILPLMCLVSSMRDAENVEWNRYGYLVKVLHEAKDMSKVIGCTGTIISPSLALTSVKCLGDEPYGKSLIIYPKGNSFRKRAVESIKVTGDFALLMFYPIKDEMCPAAPAPVRLSRLPVESTLLTPPWKGVNIEELPEKKCRISGFQTTN	gi|71990902|ref|NP_509267.2| Protein F48E3.4 [Caenorhabditis elegans]	---	---	---	---
isogroup00021	yes	isotig00224	CGTTGTGGTAATtCTACCCTTAaTgTGCTTagTaTCATcAATGAGAGAcGCcGAGAATGTGGAATGGAATcGATATGGATAcCTTGTCAAAGTGCTGCACGAAGCAAaGGACATGTCCAAAGTCATAGGGTGCACCGGgACTATTATTtCTCCATCTCTTGCACTCACCTCAGTCAAATGTCTTGGTGATGAGCCATATGGGAAGTCACTGATTATATACCcGAAGGgAAACTCCTTtAGAAAACGCGCAGTGGAATCTATAAAAGTGACTGGTGATTTTGCCCTACTCATGTTTTATCCTATCAAAGATGAGATGTGTCCTGCTGCACCTGCACCGGTGCGATTGAGTCGACTGCCTGTTGAAAGCACTTTGCTCACTCCTCCATGGAAaGGTGTAAA…	VVVILPLMCLVSSMRDAENVEWNRYGYLVKVLHEAKDMSKVIGCTGTIISPSLALTSVKCLGDEPYGKSLIIYPKGNSFRKRAVESIKVTGDFALLMFYPIKDEMCPAAPAPVRLSRLPVESTLLTPPWKGVNIEELPEKKCRISGFQTTN	gi|71990902|ref|NP_509267.2| Protein F48E3.4 [Caenorhabditis elegans]	---	---	---	---
isogroup00021	yes	isotig00225	ccataccctccgtgtgccttcggttcggaacgtacgttcctacgaaaggaacacgtggttaacgtaaacgacatcacttttnttttttttgGgTAATTAAaCCTTTATTCAAATAATACACAAAATACTACATCACGATTACAACAACGATAAATCGATAACtAACGCAATaGGATTAACACtAACAATTCTACGAGATTTATAAtATAATGATATAACGATAACCAGTTCAATAGCAAAGGTTGAAGAAGATTGGGTTGAGCcaTGAgtgAGACAATGGAGGAGATGTTTACCGTAACTGCTTATATAGGgAGGGGGCGGAGACTTCGGTATGAGGAAAtAATgTCcTTTTAaTTAtAGtCAGCTAAGTTCATTTCCAgAAAacATAtAGAAATTATG…	LKGHYFLIPKSPPPPYISSYGKHLLHCLTHGSTQSSSTFAIELVIVISLYYKSRRIVSVNPIALVIDLSLL	no hit	---	---	---	---
isogroup00021	yes	isotig00226	AaaCTaGACAaTTTCAAGTTGTAACATGAGGGTTTTGTAGATCAGAGCTAGAATTTTCCTTAACATAAGATTCGTTGCCTTCGTCAGGCCTTtGATAATTTTTGGTAATTCTCGCATGATTGTTTTAAGATTTGGCTTTTTTtAATGATGAAAAGTGTAAAATAGTAATAGAAGTATTGAAaTTGATGCTGTTGCAGATTTTTtCTtCATGATTTTAaTGTGAAACTATTGTTtGAAGTTTATAGTTTCTTAAGACTTGTTTCAGAGGTATTCAATTGTTGCTCTTAGCCACAACTCTGGTCTTATAGGGTGGgTACCgGATTGTGACACATTACATTCGCTTATTAGGGATTACAGAGATAGAAAAaGgTTTCATTATCTCTTGAACACAAaGTCATG…	QRYSIVALSHNSGLIGWVPDCDTLHSLIRDYRDRKVSLSLEHKVMQSLAQDIEQVTLMQKVCV	gi|170592669|ref|XP_001901087.1| Phosphatidylinositol 3- and 4-kinase family protein [Brugia malayi]	---	---	---	---
isogroup00021	yes	isotig00227	gCGGCATACTCCACGTTACTACGACCTCTTTAAAaGCCAGTTATCACTAAaTCGACCAGAGAACaCCTACTTCCGTTcTTGACTCTACAGCTCTCCCAGTGCATTGTTATGCGTCTGAGAGCTGGGTTGATAGCAAAACGACGTCAAGAATTTTACAAATTACTCACAGGACGCTTGATaGATGtAGAGAATACTCTGTCGAGTAATCTCTACTTTATCACCcAAaTTACATGCAAAATAAAAaCAtATTAATTATTATATTAATTTGTGGTTTATGAGTCATCATATCGAAACTTAGAAAATGGTAGAGGCAAATGAAAGTGCAAATGTCCTTATTCGTAAAGGACATAATTTCGATATATTTCTGTGAATCATCATAAAAAGGTCATAGTTTCGCAA…	MVEANESANVLIRKGHNFDXISVNHHKKVIVSQMILEMNLADYHELTTIKRTYFLIPKSPPPPYISSYGKHLLHCLTHGSTQSSSTFAIELVIVISLYYKSRRIVSVNPIALVLD	no hit	---	---	---	---
isogroup00021	yes	isotig00228	accctatacccctgtagtgacctttagggcaagtcttacagtttaattAAaCcTTTaTTCAAatAAtACACAAAaTATAACATCACGATTACAACAGCAATAAAtcaaaaTTGACAcAATAGAATTAATACTAACAATTCTACGAGATTTATAATACAATgATATAACaACAACGAGTTTAATGGCAAAGGTGGAAGACGATTGGGCTggCATGAGTGAGAGTATGGAGGAGATGTTTACAGTACCTACTTATATATGgAGGggGCGGAGACTTCGGTATGAGGAAATATGTCcTTTTAATTgTAGTCaGcTcATGATAGTCAGCTAAGTTcaTTTctAGAATCATTtGCGAAaCTATGACCTTTTTATGATGATtCACAgAAATATaTCGAAATTATG…	FRYISVNHHKKVIVSQMILEMNLADYHELTTIKRTYFLIPKSPPPPYISRYCKHLLHTLTHASPIVFHLCH	no hit	---	---	---	---
isogroup00021	yes	isotig00229	TATTCCTCAATATCCTATTGCTTCTATTTCATGTGGGACAAGGCGCCGAAAGCATTGTCCAATCTTCAAATTTTCATCATAGAGACTGCAGTTATCACCGGCTGCTCCGTATTCCAATATATACCAcTCAATATGGGCGGGGAGTGTAGAGAatACTCTCtCGAGTATTCTCTACTTtATCATTCAAATTACGGGCAAAGCAAAGACATATTGCATATTATATTAATTtGTGGTTTATGAGTCATCATATCGAAACTTAGAAAATGGTAGAGGCAAATGAAAGTGCAAATGTCCTTATaCGTAAAGGACATAATTTCGATATATTTCTGTGAATCATCATAAAAAGGTCATAGTTTCGCAAATGATTCTAGAAATTAACTTAGCTGACTATCATGACGG…	YSSISYCFYFMWDKAPKALSNLQIFIIETAVITGCSVFQYIPLNMGGECREYSLEYSLLYHSNYGQSKDILHIILICGL	no hit	---	---	---	---
isogroup00021	yes	isotig00230	TTTTTTCTTTAttGATttAATGTGaaCTATTGTTTGtAAGTTTATAGTTTCTTAAGACTTGTTTCAGaGGtATTCAATTGTTGCTCTTAgCtGGTTTTATAGGgTGGgTGCTGGATTGTGACACATTGCATTCGCTTATTAGGgATTACAGAGATAGGAaaaaGGTTTCATTATCTCTTGAACACAAAGTCATGCAGCCATTAGCGCAAGATATTGAACAGATAACTTTAATGCAGAAGGTTTGTGTTAAGTGAAATATCAAGTTTATAATTGGGACCACATCATGTTTCACTGCGTGCGATTTTTGCTTTTTtGTTCGGTTTGATCGTATTGGTATTATTACGAAACGCTAGAATTTTCTTGTTAATATTCTACTTTCTTCTGTCTGAATTCTAACTA…	TCFRGIQLLLLAGFIGWVLDCDTLHSLIRDYRDRKKVSLSLEHKVMQPLAQDIEQITLMQKVCVK*NIKFIIGTTS	gi|402589652|gb|EJW83583.1| FK506 binding protein 12-rapamycin associated protein 1, partial [Wuchereria bancrofti]	---	---	---	---
isogroup00022	yes	isotig00231	CAATGGGTTTTGGTTTCGTACAAttttATACCAAAGCCGAAGCGCAGCGTGCCATCAAAGAGATGCAGATCGTCGTCTCTCGCTAGCGTATTTCCCATGAACATATTCCCTATGAACATCAACATATTCTCTATTAACATTtACAGAGCATCTAGATAGCAGTGAAGCCAAAAGAATGCTTGGTTATCTTCGGAGACGAAACACTACCGGCTCGCCTCAGAACAAAGCACAGATTtAGCCTATATAGAACCTATGGTGCTAAGGGCAAAAAaTCGTACTAGATGGATTCTTGATCATAAAAaTAATCTCCGTACGCTTCACTTAGAGGCTCAATAAACATGCTCaTCGacATAAAGGATTTTGATGGAAAAAAGGTGAACTACTGGATGGACATTGCTT…	KGELLDGHCLELKISNRELYDKDALKRKSVVTTEQNKCTKLLVRNIPFQANLKELESLFSSFGEVKSIRIPKKVGSRDQHRGFGFVDFISIGEAKRAFESLVHSTHLYGRRLVLEWAKPDDSVQELRAKTAEKFSGDWAAVRKQKKRLDAI	gi|17542530|ref|NP_502432.1| Protein RBD-1 [Caenorhabditis elegans]	IPR000504: RNA recognition motif domain; IPR012677: Nucleotide-binding, alpha-beta plait;	GO:0000166): nucleotide binding; GO:0003676): nucleic acid binding;	---	---
isogroup00022	yes	isotig00232	TCTTtATTAGTACCAAACATTATATCAACATCAAGCAAATTTTtAATATATTGTTAATAATTTtGGACGACAATTATTCGAAATCAAATCCGgATTGATTTCAAACAAaGGGTAAAaTTCTCCGTGCACCATCGTTCTCTGAGtGATTTCGACATGGAAGCACTTCTATTGAGGCTGAATGATGCCATGAACGTCAATCCAAATGAGGCACCAAGAGTCTACTATGAGATGTCAAACAGCAAATATCGGCAAGCACTAaTGGAAGTgTTtGTGGAAAGAAAGGAATTCATAAGAGCACAACGCATCCGACATTTTATGAAaTTCAACCACcTTCAGATCAAATCAATCAAATGCTTAAAGTTCTGGACAATCCAATTTTACCGATTTGTCAAGAAGATG…	YLNKMGELKNLLHSNLQELQQGCERIKADFCRVLRSQQMLRPIDHQDLSRALESIRRKHEITEIETKQTIANSVMLVQTRIAEATKRRRNFSKEAIAILQQYYDNHLAHPYPSEEEKNKLAEKCHISVQQICYLHLTLIKNQKYFLDRTNI	gi|268579833|ref|XP_002644899.1| C. briggsae CBR-CEH-60 protein [Caenorhabditis briggsae] gi|80971728|gb|ABB52826.1| PBX2 [Oncorhynchus mykiss]	IPR001356: Homeobox; IPR005542: PBX; IPR009057: Homeodomain-like; IPR012287: Homeodomain-related;	GO:0003677): DNA binding; GO:0003700): sequence-specific DNA binding transcription factor activity; GO:0005515): protein binding; GO:0043565): sequence-specific DNA binding;	GO:0006355): regulation of transcription, DNA-dependent;	GO:0005634): nucleus;
isogroup00022	yes	isotig00233	CATGGAaACGATTAGAAGTTATGCTTAAATTAGAGCTGTTtAGGAAGGgCTATTtAGATGTTAGCAAATCACAAGAtGATTCACGTCATTTTTTTtgAaGtATTtCCTGTAAGTTATGTTGTGaGTtAATTaGTaTAAAAACAAaGTAAAAAATAAaTtCTGCATGTAATGAGAAGAATGAAAGCTACAGAAAAAATGAACTTCTTTTTACACTGCTTTTAGTAAGCAATCTGCTCTTATCATTATTGCTTATTCAGGGTGAACTACTGGATGGACATTGCTTAGAACTGAAAATTTCCAATAGAGAATTATATGACAAGGATGCACTTAAACGGAAGTCAGTAGTGACCACTGAGCAAAACAAaTGCACCAAGTTGCTCGTTCGAAACATACCATTCC…	DGHCLELKISNRELYDKDALKRKSVVTTEQNKCTKLLVRNIPFQANLKELESLFSSFGEVKSIRIPKKVGSRDQHRGFGFVDFISIGEAKRAFESLVHSTHLYGRRLVLEWAKPDDSVQELRAKTAEKFSGDWAAVRKQKKRLDAIEKDLA	gi|17542530|ref|NP_502432.1| Protein RBD-1 [Caenorhabditis elegans]	IPR000504: RNA recognition motif domain; IPR012677: Nucleotide-binding, alpha-beta plait;	GO:0000166): nucleotide binding; GO:0003676): nucleic acid binding;	---	---
isogroup00022	yes	isotig00234	AAACACTTtCTACGTtGGACTCAAAcCTAAATAATATAGAAGATGACACTATTGAACCTGGATCGACAGTTTTtATCAAAAATCTATCATTCGAAACAACTGATGAGAGCCTTGCCAaGCTTTTtAGGAAAAaTATCGCCTAAAGTCAGCCCAGATCTCGAAGAAGCTAAaTCCGACTGATCCTGAAAaGAGTCTTTCAATGGGTTTTGGTTTCGTACAATTTTATACCAAAGCCGAAGCGCAGCGTGCCATCAAaGAGATGCAGGGTGAACTACTGGATGGACATTGCTTAGAACTGAAAATTTCCAATAGAGAATTATATGACAAGGATGCACTTAAACGGAAGTCAGTAGTGACCACTGAGCAAAACAAATGCACCAAGTTGCTCGTTCGAAACAT…	NNIEDDTIEPGSTVFIKNLSFETTDESLAKLFRKNILKSAQISKKLNPTDPEKSLSMGFGFVQFYTKAEAQRAIKEMQGELLDGHCLELKISNRELYDKDALKRKSVVTTEQNKCTKLLVRNIPFQANLKELESLFSSFGEVKSIRIPKKV	gi|17542530|ref|NP_502432.1| Protein RBD-1 [Caenorhabditis elegans] gi|393912130|gb|EJD76605.1| RNA recognition domain-containing protein [Loa loa]	IPR000504: RNA recognition motif domain; IPR012677: Nucleotide-binding, alpha-beta plait;	GO:0000166): nucleotide binding; GO:0003676): nucleic acid binding;	---	---
isogroup00022	yes	isotig00235	CAATGGGTTTTGGTTTCGTACAAttttATACCAAAGCCGAAGCGCAGCGTGCCATCAAAGAGATGCAGATCGTCGTCTCTCGCTAGCGTATTTCCCATGAACATATTCCCTATGAACATCAACATATTCTCTATTAACATTtACAGAGCATCTAGATAGCAGTGAAGCCAAAAGAATGCTTGGTTATCTTCGGAGACGAAACACTACCGGCTCGCCTCAGAACAAAGCACAGATTtAGCCTATATAGAACCTATGGTGCTAAGGGCAAAAAaTCGTACTAGATGGATTCTTGATCATAAAAaTAATCTCCGTACGCTTCACTTAGAGGCTCAATAAACATGCTCaTCGacATAAAGGATTTTGATGGAAAAAAGGTGAACTACTGGATGGACATTGCTT…	KGELLDGHCLELKISNRELYDKDALKRKSVVTTEQNKCTKLLVRNIPFQANLKELESLFSSFGEVKSIRIPKKVGSRDQHRGFGFVDFISIGEAKRAFESLVHSTHLYGRRLVLEWAKPDDSVQELRAKTAEKFSGDWAAVRKQKKRLDAI	gi|17542530|ref|NP_502432.1| Protein RBD-1 [Caenorhabditis elegans]	IPR000504: RNA recognition motif domain; IPR012677: Nucleotide-binding, alpha-beta plait;	GO:0000166): nucleotide binding; GO:0003676): nucleic acid binding;	---	---
isogroup00022	yes	isotig00236	ggtaaaaTAGATTAACAGTGGTACAaCTTTCTGAACAAAaccTagCTAAaAAaTaaaaaaaaaaaaaatacATAGAATTGAACAATTTTTtCTtAAATGTGCGACAATTCTCAACGTCTTtGTCTTAGATACACTGCTTtCCActaTGGTTTTGCTGCACTCTGCTTATCTGATGGCTGGgATtGTTTTtAAtCTATGAATAGATCGTTCATTAAACTTaTGAGTCATCAACTTtCACGTTGTAAATAaTTTGGAAGCATGTTTGaaaaaTGAACTCGAAGAACAAtTtCATTTGAATAGAACACACTCTTTTTTTtcTAGGATCttAGCCGAGCTCTCGAATCAATTCGACGTAAGCATGAAaTCACAGAAaTCGAAACCAAACAAaCAATCGCAAAT…	FWSFRKRRRNFSKEAIAILQQYYDNHLAHPYPSEEEKNKLAEKCHISVQQICYLHLTLIKNQKYFLDR	gi|80971728|gb|ABB52826.1| PBX2 [Oncorhynchus mykiss]	IPR001356: Homeobox; IPR009057: Homeodomain-like; IPR012287: Homeodomain-related;	GO:0003677): DNA binding; GO:0003700): sequence-specific DNA binding transcription factor activity; GO:0005515): protein binding; GO:0043565): sequence-specific DNA binding;	GO:0006355): regulation of transcription, DNA-dependent;	---
isogroup00022	yes	isotig00237	TCTTtATTAGTACCAAACATTATATCAACATCAAGCAAATTTTtAATATATTGTTAATAATTTtGGACGACAATTATTCGAAATCAAATCCGgATTGATTTCAAACAAaGGGTAAAaTTCTCCGTGCACCATCGTTCTCTGAGtGATTTCGACATGGAAGCACTTCTATTGAGGCTGAATGATGCCATGAACGTCAATCCAAATGAGGCACCAAGAGTCTACTATGAGATGTCAAACAGCAAATATCGGCAAGCACTAaTGGAAGTgTTtGTGGAAAGAAAGGAATTCATAAGAGCACAACGCATCCGACATTTTATGAAaTTCAACCACcTTCAGATCAAATCAATCAAATGCTTAAAGTTCTGGACAATCCAATTTTACCGATTTGTCAAGAAGATG…	YLNKMGELKNLLHSNLQELQQGCERIKADFCRVLRSQQMLRPIDHQDLSRALESIRRKHEITEIETKQTIANSVMLVQTRIAEATKRRRNFSKEAIAILQQYYDNHLAHPYPSEEEKNKLAEKCHISVQQICYLHLTLIKNQKYFLDRTNI	gi|268579833|ref|XP_002644899.1| C. briggsae CBR-CEH-60 protein [Caenorhabditis briggsae] gi|80971728|gb|ABB52826.1| PBX2 [Oncorhynchus mykiss]	IPR001356: Homeobox; IPR005542: PBX; IPR009057: Homeodomain-like; IPR012287: Homeodomain-related;	GO:0003677): DNA binding; GO:0003700): sequence-specific DNA binding transcription factor activity; GO:0005515): protein binding; GO:0043565): sequence-specific DNA binding;	GO:0006355): regulation of transcription, DNA-dependent;	GO:0005634): nucleus;
isogroup00022	yes	isotig00238	CAATGGGTTTTGGTTTCGTACAAttttATACCAAAGCCGAAGCGCAGCGTGCCATCAAAGAGATGCAGATCGTCGTCTCTCGCTAGCGTATTTCCCATGAACATATTCCCTATGAACATCAACATATTCTCTATTAACATTtACAGAGCATCTAGATAGCAGTGAAGCCAAAAGAATGCTTGGTTATCTTCGGAGACGAAACACTACCGGCTCGCCTCAGAACAAAGCACAGATTtAGCCTATATAGAACCTATGGTGCTAAGGGCAAAAAaTCGTACTAGATGGATTCTTGATCATAAAAaTAATCTCCGTACGCTTCACTTAGAGGCTCAATAAACATGCTCaTCGacATAAAGGATTTTGATGGAAAAAAGGTGAACTACTGGATGGACATTGCTT…	KGELLDGHCLELKISNRELYDKDALKRKSVVTTEQNKCTKLLVRNIPFQANLKELESLFSSFGEVKSIRIPKKVGSRDQHRGFGFVDFISIGEAKRAFESLVHSTHLYGRRLVLEWAKPDDSVQELRAKTAEKFSGDWAAVRKQKKRLDAI	gi|17542530|ref|NP_502432.1| Protein RBD-1 [Caenorhabditis elegans]	IPR000504: RNA recognition motif domain; IPR012677: Nucleotide-binding, alpha-beta plait;	GO:0000166): nucleotide binding; GO:0003676): nucleic acid binding;	---	---
isogroup00022	yes	isotig00239	TCTTtATTAGTACCAAACATTATATCAACATCAAGCAAATTTTtAATATATTGTTAATAATTTtGGACGACAATTATTCGAAATCAAATCCGgATTGATTTCAAACAAaGGGTAAAaTTCTCCGTGCACCATCGTTCTCTGAGtGATTTCGACATGGAAGCACTTCTATTGAGGCTGAATGATGCCATGAACGTCAATCCAAATGAGGCACCAAGAGTCTACTATGAGATGTCAAACAGCAAATATCGGCAAGCACTAaTGGAAGTgTTtGTGGAAAGAAAGGAATTCATAAGAGCACAACGCATCCGACATTTTATGAAaTTCAACCACcTTCAGATCAAATCAATCAAATGCTTAAAGTTCTGGACAATCCAATTTTACCGATTTGTCAAGAAGATG…	YLNKMGELKNLLHSNLQELQQGCERIKADFCRVLRSQQMLRPIDHQDLSRALESIRRKHEITEIETKQTIANSVMLVQTRIAEATKRRRNFSKEAIAILQQYYDNHLAHPYPSEEEKNKLAEKCHISVQQICYLHLTLIKNQKYFLDRTNI	gi|268579833|ref|XP_002644899.1| C. briggsae CBR-CEH-60 protein [Caenorhabditis briggsae] gi|80971728|gb|ABB52826.1| PBX2 [Oncorhynchus mykiss]	IPR001356: Homeobox; IPR005542: PBX; IPR009057: Homeodomain-like; IPR012287: Homeodomain-related;	GO:0003677): DNA binding; GO:0003700): sequence-specific DNA binding transcription factor activity; GO:0005515): protein binding; GO:0043565): sequence-specific DNA binding;	GO:0006355): regulation of transcription, DNA-dependent;	GO:0005634): nucleus;
isogroup00022	yes	isotig00240	CATGGAaACGATTAGAAGTTATGCTTAAATTAGAGCTGTTtAGGAAGGgCTATTtAGATGTTAGCAAATCACAAGAtGATTCACGTCATTTTTTTtgAaGtATTtCCTGTAAGTTATGTTGTGaGTtAATTaGTaTAAAAACAAaGTAAAAAATAAaTtCTGCATGTAATGAGAAGAATGAAAGCTACAGAAAAAATGAACTTCTTTTTACACTGCTTTTAGTAAGCAATCTGCTCTTATCATTATTGCTTATTCAGGGTGAACTACTGGATGGACATTGCTTAGAACTGAAAATTTCCAATAGAGAATTATATGACAAGGATGCACTTAAACGGAAGTCAGTAGTGACCACTGAGCAAAACAAaTGCACCAAGTTGCTCGTTCGAAACATACCATTCC…	DGHCLELKISNRELYDKDALKRKSVVTTEQNKCTKLLVRNIPFQANLKELESLFSSFGEVKSIRIPKKVGSRDQHRGFGFVDFISIGEAKRAFESLVHSTHLYGRRLVLEWAKPDDSVQELRAKTAEKFSGDWAAVRKQKKRLDAIEKDLA	gi|17542530|ref|NP_502432.1| Protein RBD-1 [Caenorhabditis elegans]	IPR000504: RNA recognition motif domain; IPR012677: Nucleotide-binding, alpha-beta plait;	GO:0000166): nucleotide binding; GO:0003676): nucleic acid binding;	---	---
isogroup00022	yes	isotig00241	AAACACTTtCTACGTtGGACTCAAAcCTAAATAATATAGAAGATGACACTATTGAACCTGGATCGACAGTTTTtATCAAAAATCTATCATTCGAAACAACTGATGAGAGCCTTGCCAaGCTTTTtAGGAAAAaTATCGCCTAAAGTCAGCCCAGATCTCGAAGAAGCTAAaTCCGACTGATCCTGAAAaGAGTCTTTCAATGGGTTTTGGTTTCGTACAATTTTATACCAAAGCCGAAGCGCAGCGTGCCATCAAaGAGATGCAGGGTGAACTACTGGATGGACATTGCTTAGAACTGAAAATTTCCAATAGAGAATTATATGACAAGGATGCACTTAAACGGAAGTCAGTAGTGACCACTGAGCAAAACAAATGCACCAAGTTGCTCGTTCGAAACAT…	EDDTIEPGSTVFIKNLSFETTDESLAKLFRKNILKSAQISKKLNPTDPEKSLSMGFGFVQFYTKAEAQRAIKEMQGELLDGHCLELKISNRELYDKDALKRKSVVTTEQNKCTKLLVRNIPFQANLKELESLFSSFGEVKSIRIPKKVGSR	gi|17542530|ref|NP_502432.1| Protein RBD-1 [Caenorhabditis elegans] gi|393912130|gb|EJD76605.1| RNA recognition domain-containing protein [Loa loa]	IPR000504: RNA recognition motif domain; IPR012677: Nucleotide-binding, alpha-beta plait;	GO:0000166): nucleotide binding; GO:0003676): nucleic acid binding;	---	---
isogroup00022	yes	isotig00242	CATGGAaACGATTAGAAGTTATGCTTAAATTAGAGCTGTTtAGGAAGGgCTATTtAGATGTTAGCAAATCACAAGAtGATTCACGTCATTTTTTTtgAaGtATTtCCTGTAAGTTATGTTGTGaGTtAATTaGTaTAAAAACAAaGTAAAAAATAAaTtCTGCATGTAATGAGAAGAATGAAAGCTACAGAAAAAATGAACTTCTTTTTACACTGCTTTTAGTAAGCAATCTGCTCTTATCATTATTGCTTATTCAGGGTGAACTACTGGATGGACATTGCTTAGAACTGAAAATTTCCAATAGAGAATTATATGACAAGGATGCACTTAAACGGAAGTCAGTAGTGACCACTGAGCAAAACAAaTGCACCAAGTTGCTCGTTCGAAACATACCATTCC…	DGHCLELKISNRELYDKDALKRKSVVTTEQNKCTKLLVRNIPFQANLKELESLFSSFGEVKSIRIPKKVGSRDQHRGFGFVDFISIGEAKRAFESLVHSTHLYGRRLVLEWAKPDDSVQELRAKTAEKFSGDWAAVRKQKKRLDAIEKDLA	gi|17542530|ref|NP_502432.1| Protein RBD-1 [Caenorhabditis elegans]	IPR000504: RNA recognition motif domain; IPR012677: Nucleotide-binding, alpha-beta plait;	GO:0000166): nucleotide binding; GO:0003676): nucleic acid binding;	---	---
isogroup00022	yes	isotig00243	AAACACTTtCTACGTtGGACTCAAAcCTAAATAATATAGAAGATGACACTATTGAACCTGGATCGACAGTTTTtATCAAAAATCTATCATTCGAAACAACTGATGAGAGCCTTGCCAaGCTTTTtAGGAAAAaTATCGCCTAAAGTCAGCCCAGATCTCGAAGAAGCTAAaTCCGACTGATCCTGAAAaGAGTCTTTCAATGGGTTTTGGTTTCGTACAATTTTATACCAAAGCCGAAGCGCAGCGTGCCATCAAaGAGATGCAGGGTGAACTACTGGATGGACATTGCTTAGAACTGAAAATTTCCAATAGAGAATTATATGACAAGGATGCACTTAAACGGAAGTCAGTAGTGACCACTGAGCAAAACAAATGCACCAAGTTGCTCGTTCGAAACAT…	EDDTIEPGSTVFIKNLSFETTDESLAKLFRKNILKSAQISKKLNPTDPEKSLSMGFGFVQFYTKAEAQRAIKEMQGELLDGHCLELKISNRELYDKDALKRKSVVTTEQNKCTKLLVRNIPFQANLKELESLFSSFGEVKSIRIPKKVGSR	gi|17542530|ref|NP_502432.1| Protein RBD-1 [Caenorhabditis elegans] gi|393912130|gb|EJD76605.1| RNA recognition domain-containing protein [Loa loa]	IPR000504: RNA recognition motif domain; IPR012677: Nucleotide-binding, alpha-beta plait;	GO:0000166): nucleotide binding; GO:0003676): nucleic acid binding;	---	---
isogroup00022	yes	isotig00244	ggtaaaaTAGATTAACAGTGGTACAaCTTTCTGAACAAAaccTagCTAAaAAaTaaaaaaaaaaaaaatacATAGAATTGAACAATTTTTtCTtAAATGTGCGACAATTCTCAACGTCTTtGTCTTAGATACACTGCTTtCCActaTGGTTTTGCTGCACTCTGCTTATCTGATGGCTGGgATtGTTTTtAAtCTATGAATAGATCGTTCATTAAACTTaTGAGTCATCAACTTtCACGTTGTAAATAaTTTGGAAGCATGTTTGaaaaaTGAACTCGAAGAACAAtTtCATTTGAATAGAACACACTCTTTTTTTtcTAGGATCttAGCCGAGCTCTCGAATCAATTCGACGTAAGCATGAAaTCACAGAAaTCGAAACCAAACAAaCAATCGCAAAT…	FWSFRKRRRNFSKEAIAILQQYYDNHLAHPYPSEEEKNKLAEKCHISVQQICYLHLTLIKNQKYFLDR	gi|80971728|gb|ABB52826.1| PBX2 [Oncorhynchus mykiss]	IPR001356: Homeobox; IPR009057: Homeodomain-like; IPR012287: Homeodomain-related;	GO:0003677): DNA binding; GO:0003700): sequence-specific DNA binding transcription factor activity; GO:0005515): protein binding; GO:0043565): sequence-specific DNA binding;	GO:0006355): regulation of transcription, DNA-dependent;	---
isogroup00022	yes	isotig00245	ggtaaaaTAGATTAACAGTGGTACAaCTTTCTGAACAAAaccTagCTAAaAAaTaaaaaaaaaaaaaatacATAGAATTGAACAATTTTTtCTtAAATGTGCGACAATTCTCAACGTCTTtGTCTTAGATACACTGCTTtCCActaTGGTTTTGCTGCACTCTGCTTATCTGATGGCTGGgATtGTTTTtAAtCTATGAATAGATCGTTCATTAAACTTaTGAGTCATCAACTTtCACGTTGTAAATAaTTTGGAAGCATGTTTGaaaaaTGAACTCGAAGAACAAtTtCATTTGAATAGAACACACTCTTTTTTTtcTAGGATCttAGCCGAGCTCTCGAATCAATTCGACGTAAGCATGAAaTCACAGAAaTCGAAACCAAACAAaCAATCGCAAAT…	FWSFRKRRRNFSKEAIAILQQYYDNHLAHPYPSEEEKNKLAEKCHISVQQICYLHLTLIKNQKYFLDR	gi|80971728|gb|ABB52826.1| PBX2 [Oncorhynchus mykiss]	IPR001356: Homeobox; IPR009057: Homeodomain-like; IPR012287: Homeodomain-related;	GO:0003677): DNA binding; GO:0003700): sequence-specific DNA binding transcription factor activity; GO:0005515): protein binding; GO:0043565): sequence-specific DNA binding;	GO:0006355): regulation of transcription, DNA-dependent;	---
isogroup00022	yes	isotig00246	CAATGGGTTTTGGTTTCGTACAAttttATACCAAAGCCGAAGCGCAGCGTGCCATCAAAGAGATGCAGATCGTCGTCTCTCGCTAGCGTATTTCCCATGAACATATTCCCTATGAACATCAACATATTCTCTATTAACATTtACAGAGCATCTAGATAGCAGTGAAGCCAAAAGAATGCTTGGTTATCTTCGGAGACGAAACACTACCGGCTCGCCTCAGAACAAAGCACAGATTtAGCCTATATAGAACCTATGGTGCTAAGGGCAAAAAaTCGTACTAGATGGATTCTTGATCATAAAAaTAATCTCCGTACGCTTCACTTAGAGGCTCAATAAACATGCTCaTCGacATAAAGGATTTTGATGGAAAAAAGGTGAACTACTGGATGGACATTGCTT…	KGELLDGHCLELKISNRELYDKDALKRKSVVTTEQNKCTKLLVRNIPFQANLKELESLFSSFGEVKSIRIPKKVGSRDQHRGFGFVDFISIGEAKRAFESLVHSTHLYGRRLVLEWAKPDDSVQELRAKTAEKFSGDWAAVRKQKKRLDAI	gi|17542530|ref|NP_502432.1| Protein RBD-1 [Caenorhabditis elegans]	IPR000504: RNA recognition motif domain; IPR012677: Nucleotide-binding, alpha-beta plait;	GO:0000166): nucleotide binding; GO:0003676): nucleic acid binding;	---	---
isogroup00022	yes	isotig00247	TCTTtATTAGTACCAAACATTATATCAACATCAAGCAAATTTTtAATATATTGTTAATAATTTtGGACGACAATTATTCGAAATCAAATCCGgATTGATTTCAAACAAaGGGTAAAaTTCTCCGTGCACCATCGTTCTCTGAGtGATTTCGACATGGAAGCACTTCTATTGAGGCTGAATGATGCCATGAACGTCAATCCAAATGAGGCACCAAGAGTCTACTATGAGATGTCAAACAGCAAATATCGGCAAGCACTAaTGGAAGTgTTtGTGGAAAGAAAGGAATTCATAAGAGCACAACGCATCCGACATTTTATGAAaTTCAACCACcTTCAGATCAAATCAATCAAATGCTTAAAGTTCTGGACAATCCAATTTTACCGATTTGTCAAGAAGATG…	YLNKMGELKNLLHSNLQELQQGCERIKADFCRVLRSQQMLRPIDHQDLSRALESIRRKHEITEIETKQTIANSVMLVQTRIAEATKRRRNFSKEAIAILQQYYDNHLAHPYPSEEEKNKLAEKCHISVQQICYLHLTLIKNQKYFLDRTNI	gi|268579833|ref|XP_002644899.1| C. briggsae CBR-CEH-60 protein [Caenorhabditis briggsae] gi|80971728|gb|ABB52826.1| PBX2 [Oncorhynchus mykiss]	IPR001356: Homeobox; IPR005542: PBX; IPR009057: Homeodomain-like; IPR012287: Homeodomain-related;	GO:0003677): DNA binding; GO:0003700): sequence-specific DNA binding transcription factor activity; GO:0005515): protein binding; GO:0043565): sequence-specific DNA binding;	GO:0006355): regulation of transcription, DNA-dependent;	GO:0005634): nucleus;
isogroup00022	yes	isotig00248	CATGGAaACGATTAGAAGTTATGCTTAAATTAGAGCTGTTtAGGAAGGgCTATTtAGATGTTAGCAAATCACAAGAtGATTCACGTCATTTTTTTtgAaGtATTtCCTGTAAGTTATGTTGTGaGTtAATTaGTaTAAAAACAAaGTAAAAAATAAaTtCTGCATGTAATGAGAAGAATGAAAGCTACAGAAAAAATGAACTTCTTTTTACACTGCTTTTAGTAAGCAATCTGCTCTTATCATTATTGCTTATTCAGGGTGAACTACTGGATGGACATTGCTTAGAACTGAAAATTTCCAATAGAGAATTATATGACAAGGATGCACTTAAACGGAAGTCAGTAGTGACCACTGAGCAAAACAAaTGCACCAAGTTGCTCGTTCGAAACATACCATTCC…	DGHCLELKISNRELYDKDALKRKSVVTTEQNKCTKLLVRNIPFQANLKELESLFSSFGEVKSIRIPKKVGSRDQHRGFGFVDFISIGEAKRAFESLVHSTHLYGRRLVLEWAKPDDSVQELRAKTAEKFSGDWAAVRKQKKRLDAIEKDLA	gi|17542530|ref|NP_502432.1| Protein RBD-1 [Caenorhabditis elegans]	IPR000504: RNA recognition motif domain; IPR012677: Nucleotide-binding, alpha-beta plait;	GO:0000166): nucleotide binding; GO:0003676): nucleic acid binding;	---	---
isogroup00022	yes	isotig00249	AAACACTTtCTACGTtGGACTCAAAcCTAAATAATATAGAAGATGACACTATTGAACCTGGATCGACAGTTTTtATCAAAAATCTATCATTCGAAACAACTGATGAGAGCCTTGCCAaGCTTTTtAGGAAAAaTATCGCCTAAAGTCAGCCCAGATCTCGAAGAAGCTAAaTCCGACTGATCCTGAAAaGAGTCTTTCAATGGGTTTTGGTTTCGTACAATTTTATACCAAAGCCGAAGCGCAGCGTGCCATCAAaGAGATGCAGGGTGAACTACTGGATGGACATTGCTTAGAACTGAAAATTTCCAATAGAGAATTATATGACAAGGATGCACTTAAACGGAAGTCAGTAGTGACCACTGAGCAAAACAAATGCACCAAGTTGCTCGTTCGAAACAT…	F*EKYRLKSAQISKKLNPTDPEKSLSMGFGFVQFYTKAEAQRAIKEMQGELLDGHCLELKISNRELYDKDALKRKSVVTTEQNKCTKLLVRNIPFQANLKELESLFSSFGEVKSIRIPKKVGSRDQHRGFGFVDFISIGEAKRAFESLVHS	gi|148228969|ref|NP_001088073.1| RNA binding motif protein 19 [Xenopus laevis] gi|17542530|ref|NP_502432.1| Protein RBD-1 [Caenorhabditis elegans]	IPR000504: RNA recognition motif domain; IPR012677: Nucleotide-binding, alpha-beta plait;	GO:0000166): nucleotide binding; GO:0003676): nucleic acid binding;	---	---
isogroup00022	yes	isotig00250	CAATGGGTTTTGGTTTCGTACAAttttATACCAAAGCCGAAGCGCAGCGTGCCATCAAAGAGATGCAGATCGTCGTCTCTCGCTAGCGTATTTCCCATGAACATATTCCCTATGAACATCAACATATTCTCTATTAACATTtACAGAGCATCTAGATAGCAGTGAAGCCAAAAGAATGCTTGGTTATCTTCGGAGACGAAACACTACCGGCTCGCCTCAGAACAAAGCACAGATTtAGCCTATATAGAACCTATGGTGCTAAGGGCAAAAAaTCGTACTAGATGGATTCTTGATCATAAAAaTAATCTCCGTACGCTTCACTTAGAGGCTCAATAAACATGCTCaTCGacATAAAGGATTTTGATGGAAAAAAGGTGAACTACTGGATGGACATTGCTT…	KGELLDGHCLELKISNRELYDKDALKRKSVVTTEQNKCTKLLVRNIPFQANLKELESLFSSFGEVKSIRIPKKVGSRDQHRGFGFVDFISIGEAKRAFESLVHSTHLYGRRLVLEWAKPDDSVQELRAKTAEKFSGDWAAVRKQKKRLDAI	gi|17542530|ref|NP_502432.1| Protein RBD-1 [Caenorhabditis elegans]	IPR000504: RNA recognition motif domain; IPR012677: Nucleotide-binding, alpha-beta plait;	GO:0000166): nucleotide binding; GO:0003676): nucleic acid binding;	---	---
isogroup00022	yes	isotig00251	TCTTtATTAGTACCAAACATTATATCAACATCAAGCAAATTTTtAATATATTGTTAATAATTTtGGACGACAATTATTCGAAATCAAATCCGgATTGATTTCAAACAAaGGGTAAAaTTCTCCGTGCACCATCGTTCTCTGAGtGATTTCGACATGGAAGCACTTCTATTGAGGCTGAATGATGCCATGAACGTCAATCCAAATGAGGCACCAAGAGTCTACTATGAGATGTCAAACAGCAAATATCGGCAAGCACTAaTGGAAGTgTTtGTGGAAAGAAAGGAATTCATAAGAGCACAACGCATCCGACATTTTATGAAaTTCAACCACcTTCAGATCAAATCAATCAAATGCTTAAAGTTCTGGACAATCCAATTTTACCGATTTGTCAAGAAGATG…	YLNKMGELKNLLHSNLQELQQGCERIKADFCRVLRSQQMLRPIDHQDLSRALESIRRKHEITEIETKQTIANSVMLVQTRIAEATKRRRNFSKEAIAILQQYYDNHLAHPYPSEEEKNKLAEKCHISVQQICYLHLTLIKNQKYFLDRTNI	gi|268579833|ref|XP_002644899.1| C. briggsae CBR-CEH-60 protein [Caenorhabditis briggsae] gi|80971728|gb|ABB52826.1| PBX2 [Oncorhynchus mykiss]	IPR001356: Homeobox; IPR005542: PBX; IPR009057: Homeodomain-like; IPR012287: Homeodomain-related;	GO:0003677): DNA binding; GO:0003700): sequence-specific DNA binding transcription factor activity; GO:0005515): protein binding; GO:0043565): sequence-specific DNA binding;	GO:0006355): regulation of transcription, DNA-dependent;	GO:0005634): nucleus;
isogroup00022	yes	isotig00252	ggtaaaaTAGATTAACAGTGGTACAaCTTTCTGAACAAAaccTagCTAAaAAaTaaaaaaaaaaaaaatacATAGAATTGAACAATTTTTtCTtAAATGTGCGACAATTCTCAACGTCTTtGTCTTAGATACACTGCTTtCCActaTGGTTTTGCTGCACTCTGCTTATCTGATGGCTGGgATtGTTTTtAAtCTATGAATAGATCGTTCATTAAACTTaTGAGTCATCAACTTtCACGTTGTAAATAaTTTGGAAGCATGTTTGaaaaaTGAACTCGAAGAACAAtTtCATTTGAATAGAACACACTCTTTTTTTtcTAGGATCttAGCCGAGCTCTCGAATCAATTCGACGTAAGCATGAAaTCACAGAAaTCGAAACCAAACAAaCAATCGCAAAT…	FWSFRKRRRNFSKEAIAILQQYYDNHLAHPYPSEEEKNKLAEKCHISVQQICYLHLTLIKNQKYFLDR	gi|80971728|gb|ABB52826.1| PBX2 [Oncorhynchus mykiss]	IPR001356: Homeobox; IPR009057: Homeodomain-like; IPR012287: Homeodomain-related;	GO:0003677): DNA binding; GO:0003700): sequence-specific DNA binding transcription factor activity; GO:0005515): protein binding; GO:0043565): sequence-specific DNA binding;	GO:0006355): regulation of transcription, DNA-dependent;	---
isogroup00022	yes	isotig00253	CATGGAaACGATTAGAAGTTATGCTTAAATTAGAGCTGTTtAGGAAGGgCTATTtAGATGTTAGCAAATCACAAGAtGATTCACGTCATTTTTTTtgAaGtATTtCCTGTAAGTTATGTTGTGaGTtAATTaGTaTAAAAACAAaGTAAAAAATAAaTtCTGCATGTAATGAGAAGAATGAAAGCTACAGAAAAAATGAACTTCTTTTTACACTGCTTTTAGTAAGCAATCTGCTCTTATCATTATTGCTTATTCAGGGTGAACTACTGGATGGACATTGCTTAGAACTGAAAATTTCCAATAGAGAATTATATGACAAGGATGCACTTAAACGGAAGTCAGTAGTGACCACTGAGCAAAACAAaTGCACCAAGTTGCTCGTTCGAAACATACCATTCC…	DGHCLELKISNRELYDKDALKRKSVVTTEQNKCTKLLVRNIPFQANLKELESLFSSFGEVKSIRIPKKVGSRDQHRGFGFVDFISIGEAKRAFESLVHSTHLYGRRLVLEWAKPDDSVQELRAKTAEKFSGDWAAVRKQKKRLDAIEKDLA	gi|17542530|ref|NP_502432.1| Protein RBD-1 [Caenorhabditis elegans]	IPR000504: RNA recognition motif domain; IPR012677: Nucleotide-binding, alpha-beta plait;	GO:0000166): nucleotide binding; GO:0003676): nucleic acid binding;	---	---
isogroup00022	yes	isotig00254	AAACACTTtCTACGTtGGACTCAAAcCTAAATAATATAGAAGATGACACTATTGAACCTGGATCGACAGTTTTtATCAAAAATCTATCATTCGAAACAACTGATGAGAGCCTTGCCAaGCTTTTtAGGAAAAaTATCGCCTAAAGTCAGCCCAGATCTCGAAGAAGCTAAaTCCGACTGATCCTGAAAaGAGTCTTTCAATGGGTTTTGGTTTCGTACAATTTTATACCAAAGCCGAAGCGCAGCGTGCCATCAAaGAGATGCAGGGTGAACTACTGGATGGACATTGCTTAGAACTGAAAATTTCCAATAGAGAATTATATGACAAGGATGCACTTAAACGGAAGTCAGTAGTGACCACTGAGCAAAACAAATGCACCAAGTTGCTCGTTCGAAACAT…	F*EKYRLKSAQISKKLNPTDPEKSLSMGFGFVQFYTKAEAQRAIKEMQGELLDGHCLELKISNRELYDKDALKRKSVVTTEQNKCTKLLVRNIPFQANLKELESLFSSFGEVKSIRIPKKVGSRDQHRGFGFVDFISIGEAKRAFESLVHS	gi|148228969|ref|NP_001088073.1| RNA binding motif protein 19 [Xenopus laevis] gi|17542530|ref|NP_502432.1| Protein RBD-1 [Caenorhabditis elegans]	IPR000504: RNA recognition motif domain; IPR012677: Nucleotide-binding, alpha-beta plait;	GO:0000166): nucleotide binding; GO:0003676): nucleic acid binding;	---	---
isogroup00022	yes	isotig00255	TCGCAAATAGTGTGATGCTTGTTCAAACCAGAATAGCTGAGGCTACAAAACGCCGTCGCAATTTCAGTAAGGAAGCCATAGCAATTCTTCAACAATACTACGATAATCATTTAGCTCATCCAtaTCCTaGTgagGAGGaaaaaaaTaaaCTCGCCGAAAAaTGtCaCATCTCTGTACAACAGGTAGCTAACTGGTTTGGAAATCGTCGTATAAGAACGAAGAAAACTCAACGACAGCTGTTTTttAGTGGTGACCAGGCAACTCTTTATCACCAGAGCAACAATCGAATCACTAAGAACGACGCGAAATTTACACCGAATAATGAGGTATACTACCAAGCATGTAATGGGAATACGTATGAGACCGTAGACGAACGACATCATAATCAGGTACAGACTG…	SVMLVQTRIAEATKRRRNFSKEAIAILQQYYDNHLAHPYPSEEEKNKLAEKCHISVQQVANWFGNRRIRTKKTQRQLFFSGDQATLYHQSNNRITKNDAKFTPNNEVYYQACNGNTYETVDERHHNQVQTVWFRDIF	gi|332672666|gb|AEE87260.1| pre-B-cell leukemia transcription factor 1 (PBX1) [Sepia officinalis]	IPR001356: Homeobox; IPR009057: Homeodomain-like; IPR012287: Homeodomain-related; IPR017970: Homeobox, conserved site;	GO:0003677): DNA binding; GO:0003700): sequence-specific DNA binding transcription factor activity; GO:0005515): protein binding; GO:0030528): transcription regulator activity; GO:0043565): sequence-specific DNA binding;	GO:0006355): regulation of transcription, DNA-dependent;	GO:0005634): nucleus;
isogroup00022	yes	isotig00256	CAATGGGTTTTGGTTTCGTACAAttttATACCAAAGCCGAAGCGCAGCGTGCCATCAAAGAGATGCAGATCGTCGTCTCTCGCTAGCGTATTTCCCATGAACATATTCCCTATGAACATCAACATATTCTCTATTAACATTtACAGAGCATCTAGATAGCAGTGAAGCCAAAAGAATGCTTGGTTATCTTCGGAGACGAAACACTACCGGCTCGCCTCAGAACAAAGCACAGATTtAGCCTATATAGAACCTATGGTGCTAAGGGCAAAAAaTCGTACTAGATGGATTCTTGATCATAAAAaTAATCTCCGTACGCTTCACTTAGAGGCTCAATAAACATGCTCaTCGacATAAAGGATTTTGATGGAAAAAAGGTGAACTACTGGATGGACATTGCTT…	KGELLDGHCLELKISNRELYDKDALKRKSVVTTEQNKCTKLLVRNIPFQANLKELESLFSSFGEVKSIRIPKKVGSRDQHRGFGFVDFISIGEAKRAFESLVHSTHLYGRRLVLEWAKPDDSVQELRAKTAEKFSGDWAAVRKQKKRLDAI	gi|17542530|ref|NP_502432.1| Protein RBD-1 [Caenorhabditis elegans]	IPR000504: RNA recognition motif domain; IPR012677: Nucleotide-binding, alpha-beta plait;	GO:0000166): nucleotide binding; GO:0003676): nucleic acid binding;	---	---
isogroup00022	yes	isotig00257	ggtaaaaTAGATTAACAGTGGTACAaCTTTCTGAACAAAaccTagCTAAaAAaTaaaaaaaaaaaaaatacATAGAATTGAACAATTTTTtCTtAAATGTGCGACAATTCTCAACGTCTTtGTCTTAGATACACTGCTTtCCActaTGGTTTTGCTGCACTCTGCTTATCTGATGGCTGGgATtGTTTTtAAtCTATGAATAGATCGTTCATTAAACTTaTGAGTCATCAACTTtCACGTTGTAAATAaTTTGGAAGCATGTTTGaaaaaTGAACTCGAAGAACAAtTtCATTTGAATAGAACACACTCTTTTTTTtcTAGGATCttAGCCGAGCTCTCGAATCAATTCGACGTAAGCATGAAaTCACAGAAaTCGAAACCAAACAAaCAATCGCAAAT…	FWSFRKRRRNFSKEAIAILQQYYDNHLAHPYPSEEEKNKLAEKCHISVQQICYLHLTLIKNQKYFLDR	gi|80971728|gb|ABB52826.1| PBX2 [Oncorhynchus mykiss]	IPR001356: Homeobox; IPR009057: Homeodomain-like; IPR012287: Homeodomain-related;	GO:0003677): DNA binding; GO:0003700): sequence-specific DNA binding transcription factor activity; GO:0005515): protein binding; GO:0043565): sequence-specific DNA binding;	GO:0006355): regulation of transcription, DNA-dependent;	---
isogroup00022	yes	isotig00258	CATGGAaACGATTAGAAGTTATGCTTAAATTAGAGCTGTTtAGGAAGGgCTATTtAGATGTTAGCAAATCACAAGAtGATTCACGTCATTTTTTTtgAaGtATTtCCTGTAAGTTATGTTGTGaGTtAATTaGTaTAAAAACAAaGTAAAAAATAAaTtCTGCATGTAATGAGAAGAATGAAAGCTACAGAAAAAATGAACTTCTTTTTACACTGCTTTTAGTAAGCAATCTGCTCTTATCATTATTGCTTATTCAGGGTGAACTACTGGATGGACATTGCTTAGAACTGAAAATTTCCAATAGAGAATTATATGACAAGGATGCACTTAAACGGAAGTCAGTAGTGACCACTGAGCAAAACAAaTGCACCAAGTTGCTCGTTCGAAACATACCATTCC…	DGHCLELKISNRELYDKDALKRKSVVTTEQNKCTKLLVRNIPFQANLKELESLFSSFGEVKSIRIPKKVGSRDQHRGFGFVDFISIGEAKRAFESLVHSTHLYGRRLVLEWAKPDDSVQELRAKTAEKFSGDWAAVRKQKKRLDAIEKDLA	gi|17542530|ref|NP_502432.1| Protein RBD-1 [Caenorhabditis elegans]	IPR000504: RNA recognition motif domain; IPR012677: Nucleotide-binding, alpha-beta plait;	GO:0000166): nucleotide binding; GO:0003676): nucleic acid binding;	---	---
isogroup00022	yes	isotig00259	AAACACTTtCTACGTtGGACTCAAAcCTAAATAATATAGAAGATGACACTATTGAACCTGGATCGACAGTTTTtATCAAAAATCTATCATTCGAAACAACTGATGAGAGCCTTGCCAaGCTTTTtAGGAAAAaTATCGCCTAAAGTCAGCCCAGATCTCGAAGAAGCTAAaTCCGACTGATCCTGAAAaGAGTCTTTCAATGGGTTTTGGTTTCGTACAATTTTATACCAAAGCCGAAGCGCAGCGTGCCATCAAaGAGATGCAGGGTGAACTACTGGATGGACATTGCTTAGAACTGAAAATTTCCAATAGAGAATTATATGACAAGGATGCACTTAAACGGAAGTCAGTAGTGACCACTGAGCAAAACAAATGCACCAAGTTGCTCGTTCGAAACAT…	F*EKYRLKSAQISKKLNPTDPEKSLSMGFGFVQFYTKAEAQRAIKEMQGELLDGHCLELKISNRELYDKDALKRKSVVTTEQNKCTKLLVRNIPFQANLKELESLFSSFGEVKSIRIPKKVGSRDQHRGFGFVDFISIGEAKRAFESLVHS	gi|17542530|ref|NP_502432.1| Protein RBD-1 [Caenorhabditis elegans] gi|505832005|ref|XP_004611257.1| PREDICTED: probable RNA-binding protein 19 [Sorex araneus]	IPR000504: RNA recognition motif domain; IPR012677: Nucleotide-binding, alpha-beta plait;	GO:0000166): nucleotide binding; GO:0003676): nucleic acid binding;	---	---
isogroup00022	yes	isotig00260	TCGCAAATAGTGTGATGCTTGTTCAAACCAGAATAGCTGAGGCTACAAAACGCCGTCGCAATTTCAGTAAGGAAGCCATAGCAATTCTTCAACAATACTACGATAATCATTTAGCTCATCCAtaTCCTaGTgagGAGGaaaaaaaTaaaCTCGCCGAAAAaTGtCaCATCTCTGTACAACAGGTAGCTAACTGGTTTGGAAATCGTCGTATAAGAACGAAGAAAACTCAACGACAGCTGTTTTttAGTGGTGACCAGGCAACTCTTTATCACCAGAGCAACAATCGAATCACTAAGAACGACGCGAAATTTACACCGAATAATGAGGTATACTACCAAGCATGTAATGGGAATACGTATGAGACCGTAGACGAACGACATCATAATCAGCGTTTTTTGC…	SSVMLVQTRIAEATKRRRNFSKEAIAILQQYYDNHLAHPYPSEEEKNKLAEKCHISVQQVANWFGNRRIRTKKTQRQLFFSGDQATLY	gi|332672666|gb|AEE87260.1| pre-B-cell leukemia transcription factor 1 (PBX1) [Sepia officinalis]	IPR001356: Homeobox; IPR009057: Homeodomain-like; IPR012287: Homeodomain-related; IPR017970: Homeobox, conserved site;	GO:0003677): DNA binding; GO:0003700): sequence-specific DNA binding transcription factor activity; GO:0005515): protein binding; GO:0030528): transcription regulator activity; GO:0043565): sequence-specific DNA binding;	GO:0006355): regulation of transcription, DNA-dependent;	GO:0005634): nucleus;
isogroup00022	yes	isotig00261	AGAAAGaAGAAGAGGTATCACCATCGATATCGCTCTCTGGAAGTTCGAAACTCCAAAGTACTTCTTCACCATCATTGATGCACCAGGACACAGAGATTTCATCAAGAACATGATCACTGGTACCTCCCAAGCTGACGTTGCTATCCTCGTCATCGACTCTACCACTGGTGGTTTCGAAGCAGGTATCTCCAAGGAAGGTCAAACCAGAGAACACGCTCTCCTTGCTTTCACCCTCGGTGTCAAGCAAATGATCGTTCTCTGCAACAAGATGGACGACAAGTCTGTTAaCTTCGCACAATCCAGATACGACGAAATCGTTAAGGAAATGAaGGACTTCTTGAAGAAGGTCGGATACAACCCAGAAAaGGTTCCATTCGTCCCTCTTTCCGGATGGACTGG…	ERRRGITIDIALWKFETPKYFFTIIDAPGHRDFIKNMITGTSQADVAILVIDSTTGGFEAGISKEGQTREHALLAFTLGVKQMIVLCNKMDDKSVNFAQSRYDEIVKEMKDFLKKVGYNPEKVPFVPLSGWTGDNMLEKSSNLPWYKGPTL	gi|302026179|gb|ADK90073.1| elongation factor 1 alpha, partial [Arachnula sp. CL12]	IPR000795: Protein synthesis factor, GTP-binding;	GO:0003924): GTPase activity; GO:0005525): GTP binding;	---	---
isogroup00022	yes	isotig00262	TCGCAAATAGTGTGATGCTTGTTCAAACCAGAATAGCTGAGGCTACAAAACGCCGTCGCAATTTCAGTAAGGAAGCCATAGCAATTCTTCAACAATACTACGATAATCATTTAGCTCATCCAtaTCCTaGTgagGAGGaaaaaaaTaaaCTCGCCGAAAAaTGtCaCATCTCTGTACAACAGGTAGCTAACTGGTTTGGAAATCGTCGTATAAGAACGAAGAAAACTCAACGACAGCTGTTTTttAGTGGTGACCAGGCAACTCTTTATCACCAGAGCAACAATCGAATCACTAAGAACGACGCGAAATTTACACCGAATAATGAGGTATACTACCAAGCATGTAATGGGAATACGTATGAGACCGTAGACGAACGACATCATAATCAGTGCTGTTCAA…	SVMLVQTRIAEATKRRRNFSKEAIAILQQYYDNHLAHPYPSEEEKNKLAEKCHISVQQVANWFGNRRIRTKKTQRQLFFSGDQATLY	gi|332672666|gb|AEE87260.1| pre-B-cell leukemia transcription factor 1 (PBX1) [Sepia officinalis]	IPR001356: Homeobox; IPR009057: Homeodomain-like; IPR012287: Homeodomain-related; IPR017970: Homeobox, conserved site;	GO:0003677): DNA binding; GO:0003700): sequence-specific DNA binding transcription factor activity; GO:0005515): protein binding; GO:0030528): transcription regulator activity; GO:0043565): sequence-specific DNA binding;	GO:0006355): regulation of transcription, DNA-dependent;	GO:0005634): nucleus;
isogroup00022	yes	isotig00263	AGAAAGaAGAAGAGGTATCACCATCGATATCGCTCTCTGGAAGTTCGAAACTCCAAAGTACTTCTTCACCATCATTGATGCACCAGGACACAGAGATTTCATCAAGAACATGATCACTGGTACCTCCCAAGCTGACGTTGCTATCCTCGTCATCGACTCTACCACTGGTGGTTTCGAAGCAGGTATCTCCAAGGAAGGTCAAACCAGAGAACACGCTCTCCTTGCTTTCACCCTCGGTGTCAAGCAAATGATCGTTCTCTGCAACAAGATGGACGACAAGTCTGTTAaCTTCGCACAATCCAGATACGACGAAATCGTTAAGGAAATGAaGGACTTCTTGAAGAAGGTCGGATACAACCCAGAAAaGGTTCCATTCGTCCCTCTTTCCGGATGGACTGG…	ERRRGITIDIALWKFETPKYFFTIIDAPGHRDFIKNMITGTSQADVAILVIDSTTGGFEAGISKEGQTREHALLAFTLGVKQMIVLCNKMDDKSVNFAQSRYDEIVKEMKDFLKKVGYNPEKVPFVPLSGWTGDNMLEKSSNLPWYKGPTL	gi|302026179|gb|ADK90073.1| elongation factor 1 alpha, partial [Arachnula sp. CL12]	IPR000795: Protein synthesis factor, GTP-binding;	GO:0003924): GTPase activity; GO:0005525): GTP binding;	---	---
isogroup00022	yes	isotig00264	AGAAAGaAGAAGAGGTATCACCATCGATATCGCTCTCTGGAAGTTCGAAACTCCAAAGTACTTCTTCACCATCATTGATGCACCAGGACACAGAGATTTCATCAAGAACATGATCACTGGTACCTCCCAAGCTGACGTTGCTATCCTCGTCATCGACTCTACCACTGGTGGTTTCGAAGCAGGTATCTCCAAGGAAGGTCAAACCAGAGAACACGCTCTCCTTGCTTTCACCCTCGGTGTCAAGCAAATGATCGTTCTCTGCAACAAGATGGACGACAAGTCTGTTAaCTTCGCACAATCCAGATACGACGAAATCGTTAAGGAAATGAaGGACTTCTTGAAGAAGGTCGGATACAACCCAGAAAaGGTTCCATTCGTCCCTCTTTCCGGATGGACTGG…	ERRRGITIDIALWKFETPKYFFTIIDAPGHRDFIKNMITGTSQADVAILVIDSTTGGFEAGISKEGQTREHALLAFTLGVKQMIVLCNKMDDKSVNFAQSRYDEIVKEMKDFLKKVGYNPEKVPFVPLSGWTGDNMLEKSSNLPWYKGPTL	gi|302026179|gb|ADK90073.1| elongation factor 1 alpha, partial [Arachnula sp. CL12]	IPR000795: Protein synthesis factor, GTP-binding;	GO:0003924): GTPase activity; GO:0005525): GTP binding;	---	---
isogroup00022	yes	isotig00265	TCTTtATTAGTACCAAACATTATATCAACATCAAGCAAATTTTtAATATATTGTTAATAATTTtGGACGACAATTATTCGAAATCAAATCCGgATTGATTTCAAACAAaGGGTAAAaTTCTCCGTGCACCATCGTTCTCTGAGtGATTTCGACATGGAAGCACTTCTATTGAGGCTGAATGATGCCATGAACGTCAATCCAAATGAGGCACCAAGAGTCTACTATGAGATGTCAAACAGCAAATATCGGCAAGCACTAaTGGAAGTgTTtGTGGAAAGAAAGGAATTCATAAGAGCACAACGCATCCGACATTTTATGAAaTTCAACCACcTTCAGATCAAATCAATCAAATGCTTAAAGTTCTGGACAATCCAATTTTACCGATTTGTCAAGAAGATG…	XFISTKHYINIKQIFNILLIILDDNYSKSNPDDFKQRVKFSVHHRSLSDFDMEALLLRLNDAMNVNPNEAPRVYYXDVKQQISASTNGSVCGKKGIHKSTTHPTFYEIQPPSDQINQMLKVLDNPILPICQEDEIDEETEKLEEVYLNKMGELKNLLHSNLQELQQGCERIKADFCRVLRSQQMLRPIDHQVYLFFTFLCRNMNY	no hit	---	---	---	---
isogroup00022	yes	isotig00266	TCGCAAATAGTGTGATGCTTGTTCAAACCAGAATAGCTGAGGCTACAAAACGCCGTCGCAATTTCAGTAAGGAAGCCATAGCAATTCTTCAACAATACTACGATAATCATTTAGCTCATCCAtaTCCTaGTgagGAGGaaaaaaaTaaaCTCGCCGAAAAaTGtCaCATCTCTGTACAACAGGTAGCTAACTGGTTTGGAAATCGTCGTATAAGAACGAAGAAAACTCAACGACAGCTGTTTTttAGTGGTGACCAGGCAACTCTTTATCACCAGAGCAACAATCGAATCACTAAGAACGACGCGAAATTTACACCGAATAATGAGGTATACTACCAAGCATGTAATGGGAATACGTATGAGACCGTAGACGAACGACATCATAATCAGTGCTGTTCAA…	SVMLVQTRIAEATKRRRNFSKEAIAILQQYYDNHLAHPYPSEEEKNKLAEKCHISVQQVANWFGNRRIRTKKTQRQLFFSGDQATLY	gi|469469092|gb|AGH32779.1| PBX [Schmidtea mediterranea]	IPR001356: Homeobox; IPR009057: Homeodomain-like; IPR012287: Homeodomain-related; IPR017970: Homeobox, conserved site;	GO:0003677): DNA binding; GO:0003700): sequence-specific DNA binding transcription factor activity; GO:0005515): protein binding; GO:0030528): transcription regulator activity; GO:0043565): sequence-specific DNA binding;	GO:0006355): regulation of transcription, DNA-dependent;	GO:0005634): nucleus;
isogroup00022	yes	isotig00267	TCGCAAATAGTGTGATGCTTGTTCAAACCAGAATAGCTGAGGCTACAAAACGCCGTCGCAATTTCAGTAAGGAAGCCATAGCAATTCTTCAACAATACTACGATAATCATTTAGCTCATCCAtaTCCTaGTgagGAGGaaaaaaaTaaaCTCGCCGAAAAaTGtCaCATCTCTGTACAACAGGTAGCTAACTGGTTTGGAAATCGTCGTATAAGAACGAAGAAAACTCAACGACAGCTGTTTTttAGTGGTGACCAGGCAACTCTTTATCACCAGAGCAACAATCGAATCACTAAGAACGACGCGAAATTTACACCGAATAATGAGGTCTaGATATTTAACAATTGTATTCGAAGTTCATTGGTTTGCATTTCAcGTTTATACCATTTAATTGGAgAAA…	SVMLVQTRIAEATKRRRNFSKEAIAILQQYYDNHLAHPYPSEEEKNKLAEKCHISVQQVANWFGNRRIRTKKTQRQLFFSGDQATLY	gi|469469092|gb|AGH32779.1| PBX [Schmidtea mediterranea]	IPR001356: Homeobox; IPR009057: Homeodomain-like; IPR012287: Homeodomain-related; IPR017970: Homeobox, conserved site;	GO:0003677): DNA binding; GO:0003700): sequence-specific DNA binding transcription factor activity; GO:0005515): protein binding; GO:0030528): transcription regulator activity; GO:0043565): sequence-specific DNA binding;	GO:0006355): regulation of transcription, DNA-dependent;	GO:0005634): nucleus;
isogroup00023	yes	isotig00268	GGTAACAACGCATCCGAcGCGGGGAATCATGACTGGAGACGAGAAaCACTGGGAATCCGAGGCTCTCTCTTTGAGAAGAATCGCaTTTTTCGGTGTCGCTCTatCCACCATAGCGaCACTGGTCTGCGTcATCTCAGTACCAATGCTGTACAACTACATGCAACACATGCAGTCTGTTATGCAAAGCGAAGTCGATTTCTGTAAATCGCGATCAGGAAATATCTGGAGAGAAGTCACTCGCACTCAGGTTCTTGCCAAAGTCTCAGGTGAGTCAACCAGAACTCGCCGTCAAGCTGGAGGTGGATGCTGCGGATGCGGTGTTTCACCCCAAGGACCTCCTGGACCTCCAGGACAAGATGGgCAACCTGGAGAAGACGGAGCACCTGGTCTTCCAGGCAA…	MTGDEKHWESEALSLRRIAFFGVALSTIATLVCVISVPMLYNYMQHMQSVMQSEVDFCKSRSGNIWREVTRTQVLAKVSGESTRTRRQAGGGCCGCGVSPQGPPGPPGQDGQPGEDGAPGLPGKNGADGPSATPAPNTEFCFDCPEGPPGP	gi|306530923|gb|ADN00783.1| collagen protein [Haemonchus contortus]	IPR002486: Nematode cuticle collagen, N-terminal;	GO:0042302): structural constituent of cuticle;	---	---
isogroup00023	yes	isotig00269	GGTAACAACGCATCCGAcGCGGGGAATCATGACTGGAGACGAGAAaCACTGGGAATCCGAGGCTCTCTCTTTGAGAAGAATCGCaTTTTTCGGTGTCGCTCTatCCACCATAGCGaCACTGGTCTGCGTcATCTCAGTACCAATGCTGTACAACTACATGCAACACATGCAGTCTGTTATGCAAAGCGAAGTCGATTTCTGTAAATCGCGATCAGGAAATATCTGGAGAGAAGTCACTCGCACTCAGGTTCTTGCCAAAGTCTCAGGTGAGTCAACCAGAACTCGCCGTCAAGCTGGAGGTGGATGCTGCGGATGCGGTGTTTCACCCCAAGGACCTCCTGGACCTCCAGGACAAGATGGgCAACCTGGAGAAGACGGAGCACCTGGTCTTCCAGGCAA…	MTGDEKHWESEALSLRRIAFFGVALSTIATLVCVISVPMLYNYMQHMQSVMQSEVDFCKSRSGNIWREVTRTQVLAKVSGESTRTRRQAGGGCCGCGVSPQGPPGPPGQDGQPGEDGAPGLPGKNGADGPSATPAPNTEFCFDCPEGPPGP	gi|306530923|gb|ADN00783.1| collagen protein [Haemonchus contortus]	IPR002486: Nematode cuticle collagen, N-terminal;	GO:0042302): structural constituent of cuticle;	---	---
isogroup00023	yes	isotig00270	tcctatccctgttgtgccttggctagtctctagttttGTATTtCTTAAATTTtAtACCATTATtGTCGGCAATTTGACAGAACaAAAATGAAtAGGTGTTTTCATGCAATGAAAATACGTGGCTTTCTTGTTGGAAATCAGGCAGGAATTCGAGTAATCTGAATATGAATCGTATTTTtGCTGTGGAAATTCAGTTTGAAGTTGTTAAGTGCGGaGAAAAAAaGTTAAaGAATTGTCACGAATGAACTATGAACTTTAGTGAACAATGAAAATACAGAGTTAATGTTAACGTTCTATCAGAATCATCAGTTACAAGTTTGGTTAGGAAAAAAaGATATGCGTAAAGAACGAGGTGTCCAAAACAAAACATAAGAGTTCAATGTTTGTCAAAAGGTGAGT…	ISTAKIRFIFRLLEFLPDFQQESHVFSLHENTYSFLFCQIADNNGIKFKKYKTRD	no hit	---	---	---	---
isogroup00023	yes	isotig00271	GGTAACAACGCATCCGAcGCGGGGAATCATGACTGGAGACGAGAAaCACTGGGAATCCGAGGCTCTCTCTTTGAGAAGAATCGCaTTTTTCGGTGTCGCTCTatCCACCATAGCGaCACTGGTCTGCGTcATCTCAGTACCAATGCTGTACAACTACATGCAACACATGCAGTCTGTTATGCAAAGCGAAGTCGATTTCTGTAAATCGCGATCAGGAAATATCTGGAGAGAAGTCACTCGCACTCAGGTTCTTGCCAAAGTCTCAGGTGAGTCAACCAGAACTCGCCGTCAAGCTGGAGGTGGATGCTGCGGATGCGGTGTTTCACCCCAAGGACCTCCTGGACCTCCAGGACAAGATGGgCAACCTGGAGAAGACGGAGCACCTGGTCTTCCAGGCAA…	MTGDEKHWESEALSLRRIAFFGVALSTIATLVCVISVPMLYNYMQHMQSVMQSEVDFCKSRSGNIWREVTRTQVLAKVSGESTRTRRQAGGGCCGCGVSPQGPPGPPGQDGQPGEDGAPGLPGKNGADGPSATPAPNTEFCFDCPE	gi|1236781|emb|CAA65507.1| cuticular collagen [Teladorsagia circumcincta]	IPR002486: Nematode cuticle collagen, N-terminal; IPR008160: Collagen triple helix repeat;	GO:0042302): structural constituent of cuticle;	---	---
isogroup00023	yes	isotig00272	GGTAACAACGCATCCGAcGCGGGGAATCATGACTGGAGACGAGAAaCACTGGGAATCCGAGGCTCTCTCTTTGAGAAGAATCGCaTTTTTCGGTGTCGCTCTatCCACCATAGCGaCACTGGTCTGCGTcATCTCAGTACCAATGCTGTACAACTACATGCAACACATGCAGTCTGTTATGCAAAGCGAGGTCGATTTCTGTAAATCGCGATCAGGAAAtATCTGGAGAGAAGTcACTCGCACTCAGGTTCTTGCCAAGGTCTCAGGAGAGTCAACCAGAACTCGCCGTCAAGCTGGAGGTGGATGTTGCGGATGCGGTGTTTCACCCCAAGGACCTCCTGGAcCtCCagGacAAgaTGGaCaAcCTGGagaAGacgGAgcacctggtcttccaggcaa…	MTGDEKHWESEALSLRRIAFFGVALSTIATLVCVISVPMLYNYMQHMQSVMQSEVDFCKSRSGNIWREVTRTQVLAKVSGESTRTRRQAGGGCCGCGVSPQGPPGPPGQDGQPGEDGAPGLPGKNGADGPSATPAPNTEFCFDC	gi|1236781|emb|CAA65507.1| cuticular collagen [Teladorsagia circumcincta]	IPR002486: Nematode cuticle collagen, N-terminal; IPR008160: Collagen triple helix repeat;	GO:0042302): structural constituent of cuticle;	---	---
isogroup00024	yes	isotig00273	GAACAAGGAAGCGGAATGGGTTGGAGATTCTGCTAAGAGCGTTTTCAATGAAACCGCGCAGAAAGCATCTGAGACTGCCAACTGGGTTAGCGATGTTGCTAAGGgCGCTTACAaCACATCTTATCAAAAAaCTTCTGAAGGTGTCGATTCAATTACCGGAGCTGCCAAGGACGCCTATGACACATCTGTTCAGAAAACATCTGAAGGTGTGGATAAAATTAAaGaAACTTTTGAATCCATTTACAACACATCTGCTCAAAAAACTTCAGAGGGTGTCGATTTGATAACTGGAGCTGCTAAGGACGGTTATAACACATCCACTCAGAAAGCCGCAGAAGGTGCTAGTTTTGTTTCTGAAGCTGTCAAAGACGCTTATAACACAGCTGCTCAAAAGACATC…	XNKEAEWVGDSAKSVFNETAQKASETANWVSDVAKGAYNTSYQKTSEGVDSITGAAKDAYDTSVQKTSEGVDKIKETFESIYNTSAQKTSEGVDLITGAAKDGYNTSTQKAAEGASFVSEAVKDAYNTAAQKTSEVSHAAGDAVTNATAFISDKASDIKENANKVTSNTAALVKDTLSDVKEKSENLKEGVNKAASDTVDSIKNTFGEGKNTLSDWKHEADKAAGDTITSVEKKTHEVKHGIDQNLSSAIDGAKTKMSEVAENAKAEYDKFGNLVSEKAHDVEGKFKQTVSAGSEKMHSVEESAAKALGQAKEKAAELSSAASERTKSAEKSIHDATSAAAQKAHQIEKSSEDLASSVLADVKSTFHDATESVQECAQVIADEIKHVITTPGSEKLPGA…	no hit	---	---	---	---
isogroup00024	yes	isotig00274	GAACAAGGAAGCGGAATGGGTTGGAGATTCTGCTAAGAGCGTTTTCAATGAAACCGCGCAGAAAGCATCTGAGACTGCCAACTGGGTTAGCGATGTTGCTAAGGgCGCTTACAaCACATCTTATCAAAAAaCTTCTGAAGGTGTCGATTCAATTACCGGAGCTGCCAAGGACGCCTATGACACATCTGTTCAGAAAACATCTGAAGGTGTGGATAAAATTAAaGaAACTTTTGAATCCATTTACAACACATCTGCTCAAAAAACTTCAGAGGGTGTCGATTTGATAACTGGAGCTGCTAAGGACGGTTATAACACATCCACTCAGAAAGCCGCAGAAGGTGCTAGTTTTGTTTCTGAAGCTGTCAAAGACGCTTATAACACAGCTGCTCAAAAGACATC…	XNKEAEWVGDSAKSVFNETAQKASETANWVSDVAKGAYNTSYQKTSEGVDSITGAAKDAYDTSVQKTSEGVDKIKETFESIYNTSAQKTSEGVDLITGAAKDGYNTSTQKAAEGASFVSEAVKDAYNTAAQKTSEVSHAAGDAVTNATAFISDKASDIKENANKVTSNTAALVKDTLSDVKEKSENLKEGVNKAASDTVDSIKNTFGEGKNTLSDWKHEADKAAGDTITSVEKKTHEVKHGIDQNLSSAIDGAKTKMSEVAENAKAEYDKFGNLVSEKAHDVEGKFKQTVSAGSEKMHSVEESAAKALGQAKEKAAELSSAASERTKSAEKSIHDATSAAAQKAHQIEKSSEDLASSVLADVKSTFHDATESVQECAQVIADEIKHVITTPGSEKLPGA…	no hit	---	---	---	---
isogroup00024	yes	isotig00275	CGACAAAATTAATGGAACTGTTGGAGGTGTTTATAACACATCTGTTCAGAAAACCTCAGAAGGAGTGAACATAATTACTGCAGCTGCTAAAGACGTTTATAGCAAATCTACTCAGAAAGCCTCAGAAGGTGTCGATTTGATAACTGGAGCTGCTAAGGACGGTTATAACACATCCACTCAGAAAGCCGCAGAAGGTGCTAGTTTTGTTTCTGAAGCTGTCAAAGACGCTTATAACACAGCTGCTCAAAAGACATCAGAGGTGAGTCACGCTGCTGGAGATGCAGTTACTAATGCAACTgCATTCATTTCTGACAAAGCCTCAGATATCAAAGAGAATGCTAATAAAGTTACATCCAATACAGCTGCTCTTGTGAAAGACACACTTTCCGATGTAAAAGA…	XDKINGTVGGVYNTSVQKTSEGVNIITAAAKDVYSKSTQKASEGVDLITGAAKDGYNTSTQKAAEGASFVSEAVKDAYNTAAQKTSEVSHAAGDAVTNATAFISDKASDIKENANKVTSNTAALVKDTLSDVKEKSENLKEGVNKAASDTVDSIKNTFGEGKNTLSDWKHEADKAAGDTITSVEKKTHEVKHGIDQNLSSAIDGAKTKMSEVAENAKAEYDKFGNLVSEKAHDVEGKFKQTVSAGSEKMHSVEESAAKALGQAKEKAAELSSAASERTKSAEKSIHDATSAAAQKAHQIEKSSEDLASSVLADVKSTFHDATESVQECAQVIADEIKHVITTPGSEKLPGAMYVKVPFSFIFVVNTLLRNRXLTHXPIADGIAKAATDEAVVEAAKETS…	no hit	---	---	---	---
isogroup00024	yes	isotig00276	CGACAAAATTAATGGAACTGTTGGAGGTGTTTATAACACATCTGTTCAGAAAACCTCAGAAGGAGTGAACATAATTACTGCAGCTGCTAAAGACGTTTATAGCAAATCTACTCAGAAAGCCTCAGAAGGTGTCGATTTGATAACTGGAGCTGCTAAGGACGGTTATAACACATCCACTCAGAAAGCCGCAGAAGGTGCTAGTTTTGTTTCTGAAGCTGTCAAAGACGCTTATAACACAGCTGCTCAAAAGACATCAGAGGTGAGTCACGCTGCTGGAGATGCAGTTACTAATGCAACTgCATTCATTTCTGACAAAGCCTCAGATATCAAAGAGAATGCTAATAAAGTTACATCCAATACAGCTGCTCTTGTGAAAGACACACTTTCCGATGTAAAAGA…	XDKINGTVGGVYNTSVQKTSEGVNIITAAAKDVYSKSTQKASEGVDLITGAAKDGYNTSTQKAAEGASFVSEAVKDAYNTAAQKTSEVSHAAGDAVTNATAFISDKASDIKENANKVTSNTAALVKDTLSDVKEKSENLKEGVNKAASDTVDSIKNTFGEGKNTLSDWKHEADKAAGDTITSVEKKTHEVKHGIDQNLSSAIDGAKTKMSEVAENAKAEYDKFGNLVSEKAHDVEGKFKQTVSAGSEKMHSVEESAAKALGQAKEKAAELSSAASERTKSAEKSIHDATSAAAQKAHQIEKSSEDLASSVLADVKSTFHDATESVQECAQVIADEIKHVITTPGSEKLPGAMYVKVPFSFIFVVNTLLRNRXLTHXPIADGIAKAATDEAVVEAAKETS…	no hit	---	---	---	---
isogroup00024	yes	isotig00277	GAACAAGGAAGCGGAATGGGTTGGAGATTCTGCTAAGAGCGTTTTCAATGAAACCGCGCAGAAAGCATCTGAGACTGCCAACTGGGTTAGCGATGTTGCTAAGGgCGCTTACAaCACATCTTATCAAAAAaCTTCTGAAGGTGTCGATTCAATTACCGGAGCTGCCAAGGACGCCTATGACACATCTGTTCAGAAAACATCTGAAGGTGTGGATAAAATTAAaGaAACTTTTGAATCCATTTACAACACATCTGCTCAAAAAACTTCAGAGGGTGTCGATTTGATAACTGGAGCTGCTAAGGACGGTTATAACACATCCACTCAGAAAGCCGCAGAAGGTGCTAGTTTTGTTTCTGAAGCTGTCAAAGACGCTTATAACACAGCTGCTCAAAAGACATC…	XNKEAEWVGDSAKSVFNETAQKASETANWVSDVAKGAYNTSYQKTSEGVDSITGAAKDAYDTSVQKTSEGVDKIKETFESIYNTSAQKTSEGVDLITGAAKDGYNTSTQKAAEGASFVSEAVKDAYNTAAQKTSEVSHAAGDAVTNATAFISDKASDIKENANKVTSNTAALVKDTLSDVKEKSENLKEGVNKAASDTVDSIKNTFGEGKNTLSDWKHEADKAAGDTITSVEKKTHEVKHGIDQNLSSAIDGAKTKMSEVAENAKAEYDKFGNLVSEKAHDVEGKFKQTVSAGSEKMHSVEESAAKALGQAKEKAAELSSAASERTKSAEKSIHDATSAAAQKAHQIEKSSEDLASSVLADVKSTFHDATESVQECAQVIADEIKHVITTPGSEKLPGT…	gi|392920160|ref|NP_001256174.1| Protein LEA-1, isoform c [Caenorhabditis elegans]	---	---	---	---
isogroup00024	yes	isotig00278	GAACAAGGAAGCGGAATGGGTTGGAGATTCTGCTAAGAGCGTTTTCAATGAAACCGCGCAGAAAGCATCTGAGACTGCCAACTGGGTTAGCGATGTTGCTAAGGgCGCTTACAaCACATCTTATCAAAAAaCTTCTGAAGGTGTCGATTCAATTACCGGAGCTGCCAAGGACGCCTATGACACATCTGTTCAGAAAACATCTGAAGGTGTGGATAAAATTAAaGaAACTTTTGAATCCATTTACAACACATCTGCTCAAAAAACTTCAGAGGGTGTCGATTTGATAACTGGAGCTGCTAAGGACGGTTATAACACATCCACTCAGAAAGCCGCAGAAGGTGCTAGTTTTGTTTCTGAAGCTGTCAAAGACGCTTATAACACAGCTGCTCAAAAGACATC…	XNKEAEWVGDSAKSVFNETAQKASETANWVSDVAKGAYNTSYQKTSEGVDSITGAAKDAYDTSVQKTSEGVDKIKETFESIYNTSAQKTSEGVDLITGAAKDGYNTSTQKAAEGASFVSEAVKDAYNTAAQKTSEVSHAAGDAVTNATAFISDKASDIKENANKVTSNTAALVKDTLSDVKEKSENLKEGVNKAASDTVDSIKNTFGEGKNTLSDWKHEADKAAGDTITSVEKKTHEVKHGIDQNLSSAIDGAKTKMSEVAENAKAEYDKFGNLVSEKAHDVEGKFKQTVSAGSEKMHSVEESAAKALGQAKEKAAELSSAASERTKSAEKSIHDATSAAAQKAHQIEKSSEDLASSVLADVKSTFHDATESVQECAQVIADEIKHVITTPGSEKLPGT…	gi|392920160|ref|NP_001256174.1| Protein LEA-1, isoform c [Caenorhabditis elegans]	---	---	---	---
isogroup00024	yes	isotig00279	CGACAAAATTAATGGAACTGTTGGAGGTGTTTATAACACATCTGTTCAGAAAACCTCAGAAGGAGTGAACATAATTACTGCAGCTGCTAAAGACGTTTATAGCAAATCTACTCAGAAAGCCTCAGAAGGTGTCGATTTGATAACTGGAGCTGCTAAGGACGGTTATAACACATCCACTCAGAAAGCCGCAGAAGGTGCTAGTTTTGTTTCTGAAGCTGTCAAAGACGCTTATAACACAGCTGCTCAAAAGACATCAGAGGTGAGTCACGCTGCTGGAGATGCAGTTACTAATGCAACTgCATTCATTTCTGACAAAGCCTCAGATATCAAAGAGAATGCTAATAAAGTTACATCCAATACAGCTGCTCTTGTGAAAGACACACTTTCCGATGTAAAAGA…	XDKINGTVGGVYNTSVQKTSEGVNIITAAAKDVYSKSTQKASEGVDLITGAAKDGYNTSTQKAAEGASFVSEAVKDAYNTAAQKTSEVSHAAGDAVTNATAFISDKASDIKENANKVTSNTAALVKDTLSDVKEKSENLKEGVNKAASDTVDSIKNTFGEGKNTLSDWKHEADKAAGDTITSVEKKTHEVKHGIDQNLSSAIDGAKTKMSEVAENAKAEYDKFGNLVSEKAHDVEGKFKQTVSAGSEKMHSVEESAAKALGQAKEKAAELSSAASERTKSAEKSIHDATSAAAQKAHQIEKSSEDLASSVLADVKSTFHDATESVQECAQVIADEIKHVITTPGSEKLPGTSVSSKIAGAAQDISESNKSDTLRSTRGNXVKEAMYNPLNPSVLSRYSS…	no hit	---	---	---	---
isogroup00024	yes	isotig00280	CGACAAAATTAATGGAACTGTTGGAGGTGTTTATAACACATCTGTTCAGAAAACCTCAGAAGGAGTGAACATAATTACTGCAGCTGCTAAAGACGTTTATAGCAAATCTACTCAGAAAGCCTCAGAAGGTGTCGATTTGATAACTGGAGCTGCTAAGGACGGTTATAACACATCCACTCAGAAAGCCGCAGAAGGTGCTAGTTTTGTTTCTGAAGCTGTCAAAGACGCTTATAACACAGCTGCTCAAAAGACATCAGAGGTGAGTCACGCTGCTGGAGATGCAGTTACTAATGCAACTgCATTCATTTCTGACAAAGCCTCAGATATCAAAGAGAATGCTAATAAAGTTACATCCAATACAGCTGCTCTTGTGAAAGACACACTTTCCGATGTAAAAGA…	XDKINGTVGGVYNTSVQKTSEGVNIITAAAKDVYSKSTQKASEGVDLITGAAKDGYNTSTQKAAEGASFVSEAVKDAYNTAAQKTSEVSHAAGDAVTNATAFISDKASDIKENANKVTSNTAALVKDTLSDVKEKSENLKEGVNKAASDTVDSIKNTFGEGKNTLSDWKHEADKAAGDTITSVEKKTHEVKHGIDQNLSSAIDGAKTKMSEVAENAKAEYDKFGNLVSEKAHDVEGKFKQTVSAGSEKMHSVEESAAKALGQAKEKAAELSSAASERTKSAEKSIHDATSAAAQKAHQIEKSSEDLASSVLADVKSTFHDATESVQECAQVIADEIKHVITTPGSEKLPGTSVSSKIAGAAQDISESNKSDTLRSTRGNXVKEAMYNPLNPFVLSRYSS…	no hit	---	---	---	---
isogroup00024	yes	isotig00281	TATTTGTTTTCGTCGATGTGTATTTTACGATCATCAAGGATTTTAAAAtAGGCAcATAGATtGGCAGAATGGCTATATCTGAATTTATGAGGACTATGCAAGACATtACTtGGCCTGAGTTCCTTCAGCCTCATGTTGAGGTTCTACTGTTATGGATAACTTGGGCGGTCGATTACATTGATCTGGATtATCTGGAGTACTTATTGTGGCTGTTCCTTCCAATCATCATTGTCTTCGTCTTtCCCATATTTTtGGTGCTTTTCATTtATGGCTGTGTCATTTTtCTACACGTATACGGATTACGTCATCAAATCCGAGAAGCTTATAACACTAGTTATTGGAATGGAGCACGCATTGCCATAACGTCATTTTGggACGCGGTTGGGCACGTATGGCACG…	MAISEFMRTMQDITWPEFLQPHVEVLLLWITWAVDYIDLDYLEYLLWLFLPIIIVFVFPIFLVLFIYGCVIFLHVYGLRHQIREAYNTSYWNGARIAITSFWDAVGHVWHGYELQGIENVPDEGSALFIYYHGCLPLDVYYLIAKLILYKN	gi|25148136|ref|NP_741285.1| Protein Y38C1AA.1, isoform a [Caenorhabditis elegans] gi|391333141|ref|XP_003740980.1| PREDICTED: transmembrane protein 68-like [Metaseiulus occidentalis]	---	---	---	---
isogroup00024	yes	isotig00282	TATTTGTTTTCGTCGATGTGTATTTTACGATCATCAAGGATTTTAAAAtAGGCAcATAGATtGGCAGAATGGCTATATCTGAATTTATGAGGACTATGCAAGACATtACTtGGCCTGAGTTCCTTCAGCCTCATGTTGAGGTTCTACTGTTATGGATAACTTGGGCGGTCGATTACATTGATCTGGATtATCTGGAGTACTTATTGTGGCTGTTCCTTCCAATCATCATTGTCTTCGTCTTtCCCATATTTTtGGTGCTTTTCATTtATGGCTGTGTCATTTTtCTACACGTATACGGATTACGTCATCAAATCCGAGAAGCTTATAACACTAGTTATTGGAATGGAGCACGCATTGCCATAACGTCATTTTGggACGCGGTTGGGCACGTATGGCACG…	MAISEFMRTMQDITWPEFLQPHVEVLLLWITWAVDYIDLDYLEYLLWLFLPIIIVFVFPIFLVLFIYGCVIFLHVYGLRHQIREAYNTSYWNGARIAITSFWDAVGHVWHGYELQGIENVPDEGSALFIYYHGCLPLDVYYLIAKLILYKN	gi|25148136|ref|NP_741285.1| Protein Y38C1AA.1, isoform a [Caenorhabditis elegans] gi|391333141|ref|XP_003740980.1| PREDICTED: transmembrane protein 68-like [Metaseiulus occidentalis]	---	---	---	---
isogroup00024	yes	isotig00283	gaatcgttCTCTCCATTGTGTTGGAGACAAGTTTATATTttAAAATTCCGGggttACttAAttCGtAGtAttCttACTTATTGTTGGTATTAGCCGTTTTttGTTTGAAATTTTCAGGATGGAGTGCTATCTGCAAGGTTTTTtCTATCACAGCAGGTACAGTTGAGGAATGCACTGAGCAATTGAAAGACGGCAATCTCCTCTGCATAGCACCGGGAGGTGTTCGTGAAGCGCTTTTCTCTGATCCAAaTGTTTACGATATTTTATGGGGAAAACGACTTGGATTTGCTCGAGTCGTAATAAATTCAAGAACGCGCGTAATTCCAATGTTTACTGAAAACTGTCGTGAATCTttCCGAaCACCGGTTTGGGGTCGGAACTTTTTtCGGTGGATCTATG…	FCLKFSGWSAICKVFSITAGTVEECTEQLKDGNLLCIAPGGVREALFSDPNVYDILWGKRLGFARVVINSRTRVIPMFTENCRESFRTPVWGRNFFRWIYEKQRCLCALFLGSELFSVDL*KTKMPLCPVYGGFPVKMITHLGKPMVFDYD	gi|115913926|ref|XP_782190.2| PREDICTED: transmembrane protein 68-like [Strongylocentrotus purpuratus] gi|308448616|ref|XP_003087700.1| hypothetical protein CRE_31661 [Caenorhabditis remanei] gi|391333141|ref|XP_003740980.1| PREDICTED: transmembrane protein 68-like [Metaseiulus occidentalis]	IPR007130: Diacylglycerol acyltransferase;	GO:0016747): transferase activity, transferring acyl groups other than amino-acyl groups;	---	---
isogroup00024	yes	isotig00284	TGCCATTGCTACCATTAGTAAATGACTTTACAgCAATACCGTTATGGGGGAACCTCTCTGAAATTCATTAGCAATTTGTATCTGAGTTGATTACGGTATTGGTTTCGGCAGTTCAGTTTGAAATCGCATATAATCAAGCTACACacTTTTTTttATATGCGGTTAATCACACTCTTTTCATATAACGAACATATCTGAGGTATATTCGTAAGTGCGGGTTCCGTTTGAGGTTCCAAGTATTGCGGCCAACTCAGCATCATTAGAGGTAGAGGTATTACAACATCATTATAAAATAGAAATATTATAATGATTATATCTTtATTtGGGtGATGATGCTGAGTTCATTTTTttGTtGTAATGAAaCGGAaGGTATTTAGAGCAATGTATGTGAAGGTCCCG…	AAPAILELTDVSLAASTTASSVAAFAIPSAIGYELDTITQQSVNNENKRKRDLHIHCSKYLPFHYNKKMNSASSPK	no hit	---	---	---	---
isogroup00024	yes	isotig00285	TGCCATTGCTACCATTAGTAAATGACTTTACAgCAATACCGTTATGGGGGAACCTCTCTGAAATTCATTAGCAATTTGTATCTGAGTTGATTACGGTATTGGTTTCGGCAGTTCAGTTTGAAATCGCATATAATCAAGCTACACacTTTTTTttATATGCGGTTAATCACACTCTTTTCATATAACGAACATATCTGAGGTATATTCGTAAGTGCGGGTTCCGTTTGAGGTTCCAAGTATTGCGGCCAACTCAGCATCATTAGAGGTAGAGGTATTACAACATCATTATAAAATAGAAATATTATAATGATTATATCTTtATTtGGGtGATGATGCTGAGTTCATTTTTttGTtGTAATGAAaCGGAaGGTATTTAGAGCAATGTATGTGAAGGTCCCG…	AAPAILELTDVSLAASTTASSVAAFAIPSAIGYELDTITQQSVNNENKRKRDLHIHCSKYLPFHYNKKMNSASSPK	no hit	---	---	---	---
isogroup00024	yes	isotig00286	gaatcgttCTCTCCATTGTGTTGGAGACAAGTTTATATTttAAAATTCCGGggttACttAAttCGtAGtAttCttACTTATTGTTGGTATTAGCCGTTTTttGTTTGAAATTTTCAGGATGGAGTGCTATCTGCAAGGTTTTTtCTATCACAGCAGGTACAGTTGAGGAATGCACTGAGCAATTGAAAGACGGCAATCTCCTCTGCATAGCACCGGGAGGTGTTCGTGAAGCGCTTTTCTCTGATCCAAaTGTTTACGATATTTTATGGGGAAAACGACTTGGATTTGCTCGAGTCGTAATAAATTCAAGAACGCGCGTAATTCCAATGTTTACTGAAAACTGTCGTGAATCTttCCGAaCACCGGTTTGGGGTCGGAACTTTTTtCGGTGGATCTATG…	FCLKFSGWSAICKVFSITAGTVEECTEQLKDGNLLCIAPGGVREALFSDPNVYDILWGKRLGFARVVINSRTRVIPMFTENCRESFRTPVWGRNFFRWIYEKQRCLCALFLGSELFSVDL*KTKMPLCPVYGGFPVKMITHLGKPMVFDYD	gi|115913926|ref|XP_782190.2| PREDICTED: transmembrane protein 68-like [Strongylocentrotus purpuratus] gi|308448616|ref|XP_003087700.1| hypothetical protein CRE_31661 [Caenorhabditis remanei] gi|391333141|ref|XP_003740980.1| PREDICTED: transmembrane protein 68-like [Metaseiulus occidentalis]	IPR007130: Diacylglycerol acyltransferase;	GO:0016747): transferase activity, transferring acyl groups other than amino-acyl groups;	---	---
isogroup00024	yes	isotig00287	agttgaagcGGCTAAGGAGGTCGTGCTGTTTttATATTTTttttCGGTTCTTGTACTATATAACTTCTATAAGTGAATTTAAATAGCTAGAATTATTTGTATGTTCGTTTTTtCTTtCTTTCTTTGTATGGAATGGGAAACAATTTTGAACATGTGGGGATAGCAGCAATGACAaTGATGATCAATCAaCACCTTaGTCAgTTGCTATCCtTCCATTATTTATAGCAATTTATTATTACCACTTTTTCTTCTTCTTCTTCTGATGATGATGATGAACTAAAGTTCGATTTTCTCGATAGtTGTTGTATTAGGGCACTTTTTCAATCcATTtACTTTTAGACATCGGTGAGCTCTAAAATTGCTGGAGCTGCACAaGACATATCGGAGTCAAACAAATCG…	ALKLLELHKTYRSQTNRTHYVQQEEMSQRGDVQSFESICIISLFVYQ	no hit	---	---	---	---
isogroup00024	yes	isotig00288	agttgaagcGGCTAAGGAGGTCGTGCTGTTTttATATTTTttttCGGTTCTTGTACTATATAACTTCTATAAGTGAATTTAAATAGCTAGAATTATTTGTATGTTCGTTTTTtCTTtCTTTCTTTGTATGGAATGGGAAACAATTTTGAACATGTGGGGATAGCAGCAATGACAaTGATGATCAATCAaCACCTTaGTCAgTTGCTATCCtTCCATTATTTATAGCAATTTATTATTACCACTTTTTCTTCTTCTTCTTCTGATGATGATGATGAACTAAAGTTCGATTTTCTCGATAGtTGTTGTATTAGGGCACTTTTTCAATCcATTtACTTTTAGACATCGGTGAGCTCTAAAATTGCTGGAGCTGCACAaGACATATCGGAGTCAAACAAATCG…	ALKLLELHKTYRSQTNRTHCVQQEEMSQRGDVQSFESICIISLFVYQ	no hit	---	---	---	---
isogroup00024	yes	isotig00289	CACCAGATCGAGAAGTCTTCTGAAGACCTAGCATCATCGGTTTTGgCTGaCGTGAAATCGACATTCCACGATGCAACGGAGAGCGTTCAAGAATGTGCTCAAGTTATAGCTGACGAGATCAAACACGTAATCACCACACCTGGAAGTGAAAAaTtACCAGGGCCGATCGCTGACGGAATCGCAAAGGCAGCAACCGATGAAGCGGTAGTTGAAGCGGCTAAGGAGACATCGGTGAGCTCTAAAATTGCTGGAGCTGCACAaGACATATCGGAGTCAAACAAATCGGACACATTACGTTCAACAAGAGGAAATGAGTCAAAGAGGCGATGTACAATCCTTTGAATCCATCTGTATTATCTCGTTATTCGTCtaCcAGTGaTCcAatCATtCaGtCaattt…	HQIEKSSEDLASSVLADVKSTFHDATESVQECAQVIADEIKHVITTPGSEKLPGPIADGIAKAATDEAVVEAAKETSVSSKIAGAAQDISESNKSDTLRSTRGNXVKEAMYNPLNPSVLSRYSSTSDPIIQSIYXFLFFEQYPIASIMYFEFFIIVLLFDGEYAILVEEALPTDFLDKFREIALINIVHRSSSCIILRKRAVSEEKNIHQLFSAASLFYKSYVFKTDPSLVPXNLISFYLISSEVHCVSFRGAALIKILITKKKKLK	no hit	---	---	---	---
isogroup00024	yes	isotig00290	CACCAGATCGAGAAGTCTTCTGAAGACCTAGCATCATCGGTTTTGgCTGaCGTGAAATCGACATTCCACGATGCAACGGAGAGCGTTCAAGAATGTGCTCAAGTTATAGCTGACGAGATCAAACACGTAATCACCACACCTGGAAGTGAAAAaTtACCAGGGCCGATCGCTGACGGAATCGCAAAGGCAGCAACCGATGAAGCGGTAGTTGAAGCGGCTAAGGAGACATCGGTGAGCTCTAAAATTGCTGGAGCTGCACAaGACATATCGGAGTCAAACAAATCGGACACATTGCGTTCAACAAGAGGAAATGAGTCAAAGAGGCGATGTACAATCCTTTGAAtcCATTTGTATTATCTCGTTATTCGTCtaCcAGTGaTCcAatCATtCaGtCaattt…	HQIEKSSEDLASSVLADVKSTFHDATESVQECAQVIADEIKHVITTPGSEKLPGPIADGIAKAATDEAVVEAAKETSVSSKIAGAAQDISESNKSDTLRSTRGNXVKEAMYNPLNPFVLSRYSSTSDPIIQSIYXFLFFEQYPIASIMYFEFFIIVLLFDGEYAILVEEALPTDFLDKFREIALINIVHRSSSCIILRKRAVSEEKNIHQLFSAASLFYKSYVFKTDPSLVPXNLISFYLISSEVHCVSFRGAALIKILITKKKKLK	no hit	---	---	---	---
isogroup00024	yes	isotig00291	GAACAAGGAAGCGGAATGGGTTGGAGATTCTGCTAAGAGCGTTTTCAATGAAACCGCGCAGAAAGCATCTGAGACTGCCAACTGGGTTAGCGATGTTGCTAAGGgCGCTTACAaCACATCTTATCAAAAAaCTTCTGAAGGTGTCGATTCAATTACCGGAGCTGCCAAGGACGCCTATGACACATCTGTTCAGAAAACATCTGAAGGTGTGGATAAAATTAAaGaAACTTTTGAATCCATTTACAACACATCTGCTCAAAAAACTTCAGAGGGTGTAAACAACATGACTGGTATTGCCAAAGACAtttATAATACATCTGCTCAGAAGACATCAGAAGgCTCGACAAAATAGCAAAACtGttGGAGATGCTTATAACACATCTATTGAGAAAACTTCAG…	XNKEAEWVGDSAKSVFNETAQKASETANWVSDVAKGAYNTSYQKTSEGVDSITGAAKDAYDTSVQKTSEGVDKIKETFESIYNTSAQKTSEGVNNMTGIAKDIYNTSAQKTSEARQNSKTVGDAYNTSIEKTSEGVNNISGATKAFITNLLTKTSEGXRQNNETVGGVYNTSVQKTSEGVNKITGAVKDVYSKSTQKASEXWKHFLLIFNIIFNPLMLXLLIPSEEFNNWINFEGLHNITGATKDVYNKSAQKASEGVDKMNGTVGGVYKXHLLRKPQKLEAISVNTX	no hit	---	---	---	---
isogroup00024	yes	isotig00292	TATTTGTTTTCGTCGATGTGTATTTTACGATCATCAAGGATTTTAAAAtAGGCAcATAGATtGGCAGAATGGCTATATCTGAATTTATGAGGACTATGCAAGACATtACTtGGCCTGAGTTCCTTCAGCCTCATGTTGAGGTTCTACTGTTATGGATAACTTGGGCGGTCGATTACATTGATCTGGATtATCTGGAGTACTTATTGTGGCTGTTCCTTCCAATCATCATTGTCTTCGTCTTtCCCATATTTTtGGTGCTTTTCATTTATGGCTGTGTCATTTTTCTACACGTATACGGATTACGTCATCAAATCCGAGAAGCTTATAACACTAGTTATTGGAATGGAGCACGCATTGCCATAACGTCATTTTGggACGCGGTTGGGCACGTATGGCACG…	MAISEFMRTMQDITWPEFLQPHVEVLLLWITWAVDYIDLDYLEYLLWLFLPIIIVFVFPIFLVLFIYGCVIFLHVYGLRHQIREAYNTSYWNGARIAITSFWDAVGHVWHG*FLR	gi|71996505|ref|NP_001023446.1| Protein Y38C1AA.1, isoform c [Caenorhabditis elegans]	---	---	---	---
isogroup00024	yes	isotig00293	GAACAAGGAAGCGGAATGGGTTGGAGATTCTGCTAAGAGCGTTTTCAATGAAACCGCGCAGAAAGCATCTGAGACTGCCAACTGGGTTAGCGATGTTGCTAAGGgCGCTTACAaCACATCTTATCAAAAAaCTTCTGAAGGTGTCGATTCAATTACCGGAGCTGCCAAGGACGCCTATGACACATCTGTTCAGAAAACATCTGAAGGTGTGGATAAAATTAAaGaAACTTTTGAATCCATTTACAACACATCTGCTCAAAAAACTTCAGAGGGTGTAAACAACATGACTGGTATTGCCAAAGACAtttATAATACATCTGCTCAGAAGACATCAGAAGgCTCGACAAAATAGCAAAACtGttGGAGATGCTTATAACACATCTATTGAGAAAACTTCAG…	XNKEAEWVGDSAKSVFNETAQKASETANWVSDVAKGAYNTSYQKTSEGVDSITGAAKDAYDTSVQKTSEGVDKIKETFESIYNTSAQKTSEGVNNMTGIAKDIYNTSAQKTSEARQNSKTVGDAYNTSIEKTSEGVNNISGATKAFITNLLTKTSEV	no hit	---	---	---	---
isogroup00024	yes	isotig00294	GAACAAGGAAGCGGAATGGGTTGGAGATTCTGCTAAGAGCGTTTTCAATGAAACCGCGCAGAAAGCATCTGAGACTGCCAACTGGGTTAGCGATGTTGCTAAGGgCGCTTACAaCACATCTTATCAAAAAaCTTCTGAAGGTGTCGATTCAATTACCGGAGCTGCCAAGGACGCCTATGACACATCTGTTCAGAAAACATCTGAAGTAAAATTTTCTCGTATGCCTGTAGATAACAACATTTtCAATTTTTATtCCTTtCTTACtATGTTtCTTATGTGATCTACAAGTAGCTTGACATATCGTATTTCAaGGGTGTGGATAAAATtAAAGAAAaCTAAAAAAAAAaaAAAAAAAcTAgAGaCTAGCAACGACGACACAGGGAggTAGAG	XNKEAEWVGDSAKSVFNETAQKASETANWVSDVAKGAYNTSYQKTSEGVDSITGAAKDAYDTSVQKTSEVKFSRMPVDNNIFNFYSFLTMFLIDLQVAXTYRISRVWIKLKKTKKKKKKLETTTTTQGGRX	no hit	---	---	---	---
isogroup00025	yes	isotig00295	TTCCGtActttttttttttttttCtAGCTAAACGCTGTCTAAACACATTGCTCGTCTCCTGTTACAAACATAAACGCTTGTCACTTGAATGGCTGACGATTTGACTACCGCTTCGCTTCCACAGTACTCTGTACCAGGACCACAGATCGTTGGCGGTACCAAATATCAGCAACTGCTTGCAGTTATTGAAGAACTTGGTAAAGATATCCGGCCAACATACACTGGCAATAAGATTTGCGCTGAACGaTTAAAGCGCTCAATTGCTCATTCTCGTATTCTCGTCAGGGAGTGCTTGATTGAAGCGGAAAAGGACCGACAAAAAGCTGCGGCAGACGCAGTTGTTAAAAATCAGTGACACCCATCTAACTAACCAATTATCCATTGATTTTCGTTGTTGTA…	MTLTSLKLPQRPAFARSTQSNIIVSTYQLEQDDSRIGSIYVLSHSLDIVKRVVAPAGVFRFELIDQYTIISAVTDGSLFIVSLSDPYTSKSLRIAEDLLLDVSLPSSNTVVCTDNIGIAHLVDLSTGSQVAKWKAHSLPYSNIGCEVWTCA	gi|193210161|ref|NP_001022690.2| Protein M01F1.9 [Caenorhabditis elegans] gi|268576064|ref|XP_002643012.1| Hypothetical protein CBG24288 [Caenorhabditis briggsae] gi|392897109|ref|NP_001255193.1| Protein Y43F4B.9, isoform a [Caenorhabditis elegans] gi|402591629|gb|EJW85558.1| cyclin-dependent kinase 2-associated protein 2 [Wuchereria bancrofti]	IPR015943: WD40/YVTN repeat-like-containing domain;	GO:0005515): protein binding;	---	---
isogroup00025	yes	isotig00296	TACAAACAATGTGTTTACCACTTACTTAAACAATAAAATAATTCGATAGATAGGGTTGAATAAAAGAGATCACGCAGGCTGAGATAATGGCTCATTtATGAATTATATATGGCCGACAATAGTGGGAaCAATGCGTGCGCCACCGAGCATCAATCGTATAAATGTAGAAAGCGACTGCGTTACGCTTTCAAGCAAAACTTCCACAAAATTtAGACAAAACGATTTATTGAGCCAAGCTTTAGTGCATGGAAATGATgTAGCAACAGTAAAAAaTAGAAAATAAAACCAATTATATGCTAAtAGGAAAGATTACAACCATCAAAATAAGCATAAGAGCCTGAAAATCTGTGAAGAAATAGAAATTCATATAATAGGATACGAGTGCTTGAAAACATAGGA…	SSAHKISKKNTCLDNNVGADNGNIVGCNKNSSTMSQLDADRGFNSTERAMLSVEGVGLSNARGLEHIGANISPYHMKDYSKLMQDKTNGTVHITGTKTRPELYCYVNDSHDETSIIRRDISIVQLGSRFRVSFSPKNDTFSIRSLLDESVCFRKKMLFDTQSLQVNYVNPVNDQIVSNVIREQILEELKRKVLEVEKNSSSKVGVLLQKLNAIYPEKTLALKNMDMRALGSDDHELLRCSRLRAEIEWLHFRLEVSREALLGLKHSIAKDETVLEKLRNNLQICSSKDELSRNVQALQTELDHLPAAEVIAETIDNHIQLVKDETDLERQILDLEIEELRLELRLTKTKSKKFREETIRLNGLANTYEMNYTQFRAIIREIQDSEAANCNVCLKFDKLY…	no hit	---	---	---	---
isogroup00025	yes	isotig00297	CTAaGCACTTTATCGaTAAAATGCGTACTTtCAAGtAGTCAAAAGAAAACAaCGACACgTCGATGTTATTtGaCAAAGTCTACTTGAAAATaCAAGAAATCGACATGGTCAaCTGTGCTTGaTAAtACGAGTAAaCCAAAAAAAAaaCTaGAAAAtACGGTAGACAAAATAACTAAGTCCTTCTAAaTTcaTTGACtAGTCAACAaTTTATTAGTACTCAAATATGttAaGATCAATCATAATAGATCAATACTTGTATTTTGTCGAgTAATCTTTAGGAGATACAACCAAACCACGGCCTTTGCGTGCTCCCCTATAAACAGTTTCAATTATATCAATCAGTTCTTGCCCATCGGTTATAGGCCAATTGATCTTGTTGTTATTACCCGTACCTGCATT…	MSYMLPHLENGWQVDQAILAEEDRVVVVRFGHDWDPTCMRMDETLFKIAPKVKNFSVIYLVDITKVPDFNKMYELYDPCTVMFFFRNKHIMVDLG	gi|268554007|ref|XP_002634991.1| Hypothetical protein CBG13531 [Caenorhabditis briggsae]	IPR004123: mRNA splicing factor, thioredoxin-like U5 snRNP; IPR012335: Thioredoxin fold; IPR012336: Thioredoxin-like fold;	---	GO:0007067): mitosis;	GO:0005681): spliceosomal complex;
isogroup00025	yes	isotig00298	CTCTCtCTCGTGTCGTCGTCGTCGTACgTCTACTAGtAGtAGTAGTAGTAaCGTAACTACTACTTACTTTTtaCTTTTTTTttTTttTTTTTTnTTTTTnTTttTTTTCGGAAAAaCATTTATCTACAATGGATAAAATATTTGATAATGAACACTTAGGTGAAATATTTCGTTAATTTAATACAGATTAGAGTAGATACTATTGACACTACTGACCATATAAGGATGACTAGATCTATTGAATTATATGAGCTGATTAGCAATGCATGTCATCTAATTGAGTAAACAGCACAACCTTAGTATAGTGTAAAGCAGATCTATTGAAATTTGAGCGAGTCTTGGACTTGGAAGATAAATGACGACCCATAATCCAGTAATATTCGAACGACAAATTGTTGA…	MSYLFYILFSNXLGFSTGLPPAHCAQTFGDSTQTKTSVGFSSLSKSSTLGAISEMETSVATAYVSSFDNTQQQVLSNSYANITTNPFAQQPFETPYHQQTHGPHIRNTSTVLSGNPFTMPYYQSHLATGSLPSTGNVQNWNPFXINTNLLCKQYFFINPVTAYMLCAVIFLQTHGDYYSTICRSNITGLWVVIYLPSPRLAQISID	no hit	---	---	---	---
isogroup00025	yes	isotig00299	TTCCGtActttttttttttttttCtAGCTAAACGCTGTCTAAACACATTGCTCGTCTCCTGTTACAAACATAAACGCTTGTCACTTGAATGGCTGACGATTTGACTACCGCTTCGCTTCCACAGTACTCTGTACCAGGACCACAGATCGTTGGCGGTACCAAATATCAGCAACTGCTTGCAGTTATTGAAGAACTTGGTAAAGATATCCGGCCAACATACACTGGCAATAAGATTTGCGCTGAACGaTTAAAGCGCTCAATTGCTCATTCTCGTATTCTCGTCAGGGAGTGCTTGATTGAAGCGGAAAAGGACCGACAAAAAGCTGCGGCAGACGCAGTTGTTAAAAATCAGTGACACCCATCTAACTAACCAATTATCCATTGATTTTCGTTGTTGTA…	DDLTTASLPQYSVPGPQIVGGTKYQQLLAVIEELGKDIRPTYTGNKICAERLKRSIAHSRILVRECLIEAEKDRQKAA	gi|402591629|gb|EJW85558.1| cyclin-dependent kinase 2-associated protein 2 [Wuchereria bancrofti]	IPR019187: Cyclin-dependent kinase 2-associated protein;	---	---	---
isogroup00025	yes	isotig00300	CTAaGCACTTTATCGaTAAAATGCGTACTTtCAAGtAGTCAAAAGAAAACAaCGACACgTCGATGTTATTtGaCAAAGTCTACTTGAAAATaCAAGAAATCGACATGGTCAaCTGTGCTTGaTAAtACGAGTAAaCCAAAAAAAAaaCTaGAAAAtACGGTAGACAAAATAACTAAGTCCTTCTAAaTTcaTTGACtAGTCAACAaTTTATTAGTACTCAAATATGttAaGATCAATCATAATAGATCAATACTTGTATTTTGTCGAgTAATCTTTAGGAGATACAACCAAACCACGGCCTTTGCGTGCTCCCCTATAAACAGTTTCAATTATATCAATCAGTTCTTGCCCATCGGTTATAGGCCAATTGATCTTGTTGTTATTACCCGTACCTGCATT…	MSYMLPHLENGWQVDQAILAEEDRVVVVRFGHDWDPTCMRMDETLFKIAPKVKNFSVIYLVDITKVPDFNKMYELYDPCTVMFFFRNKHIMVDLG	gi|268554007|ref|XP_002634991.1| Hypothetical protein CBG13531 [Caenorhabditis briggsae]	IPR004123: mRNA splicing factor, thioredoxin-like U5 snRNP; IPR012335: Thioredoxin fold; IPR012336: Thioredoxin-like fold;	---	GO:0007067): mitosis;	GO:0005681): spliceosomal complex;
isogroup00025	yes	isotig00301	CTAaGCACTTTATCGaTAAAATGCGTACTTtCAAGtAGTCAAAAGAAAACAaCGACACgTCGATGTTATTtGaCAAAGTCTACTTGAAAATaCAAGAAATCGACATGGTCAaCTGTGCTTGaTAAtACGAGTAAaCCAAAAAAAAaaCTaGAAAAtACGGTAGACAAAATAACTAAGTCCTTCTAAaTTcaTTGACtAGTCAACAaTTTATTAGTACTCAAATATGttAaGATCAATCATAATAGATCAATACTTGTATTTTGTCGAgTAATCTTTAGGAGATACAACCAAACCACGGCCTTTGCGTGCTCCCCTATAAACAGTTTCAATTATATCAATCAGTTCTTGCCCATCGGTTATAGGCCAATTGATCTTGTTGTTATTACCCGTACCAAGGTC…	MSYMLPHLENGWQVDQAILAEEDRVVVVRFGHDWDPTCMRMDETLFKIAPKVKNFSVIYLVDITKVPDFNKMYELYDPCTVMFFFRNKHIMVDLGTGNNNKINWPITDGQELIDIIETVYRGARKGRGLVVSPKDYSTKYKY	gi|341897939|gb|EGT53874.1| hypothetical protein CAEBREN_24976 [Caenorhabditis brenneri]	IPR004123: mRNA splicing factor, thioredoxin-like U5 snRNP; IPR012335: Thioredoxin fold; IPR012336: Thioredoxin-like fold;	---	GO:0007067): mitosis;	GO:0005681): spliceosomal complex;
isogroup00025	yes	isotig00302	CTAaGCACTTTATCGaTAAAATGCGTACTTtCAAGtAGTCAAAAGAAAACAaCGACACgTCGATGTTATTtGaCAAAGTCTACTTGAAAATaCAAGAAATCGACATGGTCAaCTGTGCTTGaTAAtACGAGTAAaCCAAAAAAAAaaCTaGAAAAtACGGTAGACAAAATAACTAAGTCCTTCTAAaTTcaTTGACtAGTCAACAaTTTATTAGTACTCAAATATGttAaGATCAATCATAATAGATCAATACTTGTATTTTGTCGAgTAATCTTTAGGAGATACAACCAAACCACGGCCTTTGCGTGCTCCCCTATAAACAGTTTCAATTATATCAATCAGTTCTTGCCCATCGGTTATAGGCCAATTGATCTTGTTGTTATTACCCGTACCAAGGTC…	MSYMLPHLENGWQVDQAILAEEDRVVVVRFGHDWDPTCMRMDETLFKIAPKVKNFSVIYLVDITKVPDFNKMYELYDPCTVMFFFRNKHIMVDLGTGNNNKINWPITDGQELIDIIETVYRGARKGRGLVVSPKDYSTKYKY	gi|341897939|gb|EGT53874.1| hypothetical protein CAEBREN_24976 [Caenorhabditis brenneri]	IPR004123: mRNA splicing factor, thioredoxin-like U5 snRNP; IPR012335: Thioredoxin fold; IPR012336: Thioredoxin-like fold;	---	GO:0007067): mitosis;	GO:0005681): spliceosomal complex;
isogroup00025	yes	isotig00303	CTAaGCACTTTATCGaTAAAATGCGTACTTtCAAGtAGTCAAAAGAAAACAaCGACACgTCGATGTTATTtGaCAAAGTCTACTTGAAAATaCAAGAAATCGACATGGTCAaCTGTGCTTGaTAAtACGAGTAAaCCAAAAAAAAaaCTaGAAAAtACGGTAGACAAAATAACTAAGTCCTTCTAAaTTcaTTGACtAGTCAACAaTTTATTAGTACTCAAATATGttAaGATCAATCATAATAGATCAATACTTGTATTTTGTCGAgTAATCTTTAGGAGATACAACCAAACCACGGCCTTTGCGTGCTCCCCTATAAACAGTTTCAATTATATCAATCAGTTCTTGCCCATCGGTTATAGGCCAATTGATCTTGTTGTTATTACCCGTACCTGCATT…	KLI*TNAGTGNNNKINWPITDGQELIDIIETVYRGARKGRGLVVSPKDYSTKYKY	gi|402580845|gb|EJW74794.1| mitosis protein dim1 [Wuchereria bancrofti]	IPR004123: mRNA splicing factor, thioredoxin-like U5 snRNP; IPR012335: Thioredoxin fold;	---	GO:0007067): mitosis;	GO:0005681): spliceosomal complex;
isogroup00025	yes	isotig00304	CTAaGCACTTTATCGaTAAAATGCGTACTTtCAAGtAGTCAAAAGAAAACAaCGACACgTCGATGTTATTtGaCAAAGTCTACTTGAAAATaCAAGAAATCGACATGGTCAaCTGTGCTTGaTAAtACGAGTAAaCCAAAAAAAAaaCTaGAAAAtACGGTAGACAAAATAACTAAGTCCTTCTAAaTTcaTTGACtAGTCAACAaTTTATTAGTACTCAAATATGttAaGATCAATCATAATAGATCAATACTTGTATTTTGTCGAgTAATCTTTAGGAGATACAACCAAACCACGGCCTTTGCGTGCTCCCCTATAAACAGTTTCAATTATATCAATCAGTTCTTGCCCATCGGTTATAGGCCAATTGATCTTGTTGTTATTACCCGTACCAAGGTC…	VSKVPDFNKMYELYDPCTVMFFFRNKHIMVDLGTGNNNKINWPITDGQELIDIIETVYRGARKGRGLVVSPKDYSTKYKY	gi|170586758|ref|XP_001898146.1| Chain A, Human Spliceosomal Protein U5-15kd. [Brugia malayi]	IPR004123: mRNA splicing factor, thioredoxin-like U5 snRNP; IPR012335: Thioredoxin fold; IPR012336: Thioredoxin-like fold;	---	GO:0007067): mitosis;	GO:0005681): spliceosomal complex;
isogroup00026	yes	isotig00305	TAACAACGCAtCcgAcGCGGGggtACAACAACTaCGATGTGGTGCATTGTACGCGTTCTCTGTTTCATTGCTTTCATACAACATGTCGAGTGCCGTGAAGCTGTTGGTGTGGCGATTGGTTTTCGACCGAACTGCCATCCTAAACCGAACGGCGGATGCAAGTGCGACATCAAAAGCGGAGGCATTGACACTCTAGTTGAATTTGCTAGCGATGAGGAATGTAAGAAACCGACTGAATTGGCGACAGCTGACAATAAGAAGAAGCTGAATGAGGAGATTAATAAAAAGTATGGAGATTTCAAGGAGAATTGCTTTCCAAAACCaTCtGGTggatGCAAATGCAATGTCGATTTAGGCCATGGCGAACAAGTTATGGAGTATTCCAGTAATGCCGAATGC…	MWCIVRVLCFIAFIQHVECREAVGVAIGFRPNCHPKPNGGCKCDIKSGGIDTLVEFASDEECKKPTELATADNKKKLNEEINKKYGDFKENCFPKPSGGCKCNVDLGHGEQVMEYSSNAECRKSIEEENCTKQSNLNEEIEGKFGNFKENC	gi|46811816|gb|AAT02162.1| hypothetical protein L3ni51 [Dictyocaulus viviparus]	---	---	---	---
isogroup00026	yes	isotig00306	TAACAACGCAtCcgAcGCGggggtACAACAACTaCGATGTGGTGCATTGTACGCGTTCTCTGTTTCATTGCTTTCATACAACATGTCGAGTGCCGTGAAGCTGTTGGTGTGGCGATTGGTTTTCGACCGAACTGCCATCCTAAACCGAACGGCGGATGCAAGTGCGACATCAAAAGCGGAGGCATTGACACTCTAGTTGAATTTGCTAGCGATGAGGAATGTAAGAAACCGACTGAATTGGCGACAGCTGACAATAAGAAGAAGCTGAATGAGGAGATTAATAAAAAGTATGGAGATTTCAAGGAGAATTGCTTTCCAAAACCaTCtGGTggatGCAAATGCAATGTCGATTTAGGCCATGGCGAACAAGTTATGGAGTATTCCAGTAATGCCGAATGC…	MWCIVRVLCFIAFIQHVECREAVGVAIGFRPNCHPKPNGGCKCDIKSGGIDTLVEFASDEECKKPTELATADNKKKLNEEINKKYGDFKENCFPKPSGGCKCNVDLGHGEQVMEYSSNAECRKSIEEKTAQNKANLNEEIEGKFGNFKENC	gi|46811816|gb|AAT02162.1| hypothetical protein L3ni51 [Dictyocaulus viviparus]	---	---	---	---
isogroup00026	yes	isotig00307	TAACAACGCATCCGACGCGGGGGAtgaGGAGGCACAGATTGGTGGGTGGAGTGAAAAGTTTAAAGGCGTGATCGTCTACAACAACTACATCAACCAGTGTACAACAACTACGATGTGGTGCATTGTACGCGTTCTCTGTTTCATTGCTTTCATACAACATGTCGAGTGCCGTGAAGCCGTTGGTGTGGCGATTGGTTTTCGACCGAACTGCCATCCTAAACCGAACGGCGGATGCAAGTGCAACATCAAAAGCGGAGGCATTGACACTCTAATTGAATTTGCTAGCGATGAGGAATGTAAGAAACCGACTGAATTGGCGACAGCTGACAATAAGAAGAAGCTGAATGAGGAGATTAATAAAAAGTATGGAGATTTCAAGGAGAATTGCTTTCCGAAACC…	MWCIVRVLCFIAFIQHVECREAVGVAIGFRPNCHPKPNGGCKCNIKSGGIDTLIEFASDEECKKPTELATADNKKKLNEEINKKYGDFKENCFPKPSGGCKCNVDLGHGEQVMEYSSNAECRKSIEGKTAENKANLNEEIEGKFGNFKENC	gi|46811816|gb|AAT02162.1| hypothetical protein L3ni51 [Dictyocaulus viviparus]	---	---	---	---
isogroup00026	yes	isotig00308	TAACAACGCAtCcgAcGCGGGggtACAACAACTaCGATGTGGTGCATTGTACGCGTTCTCTGTTTCATTGCTTTCATACAACATGTCGAGTGCCGTGAAGCTGTTGGTGTGGCGATTGGTTTTCGACCGAACTGCCATCCTAAACCGAACGGCGGATGCAAGTGCGACATCAAAAGCGGAGGCATTGACACTCTAGTTGAATTTGCTAGCGATGAGGAATGTAAGAAACCGACTGAATTGGCGACAGCTGACAATAAGAAGAAGCTGAATGAGGAGATTAATAAAAAGTATGGAGATTTCAAGGAGAATTGCTTTCCAAAACCaTCtGGTggatGCAAATGCAATGTCGATTTAGGCCATGGCGAACAAGTTATGGAGTATTCCAGTAATGCCGAATGC…	MWCIVRVLCFIAFIQHVECREAVGVAIGFRPNCHPKPNGGCKCDIKSGGIDTLVEFASDEECKKPTELATADNKKKLNEEINKKYGDFKENCFPKPSGGCKCNVDLGHGEQVMEYSSNAECRKSIEEENCTKQSNLNEEIEGKFGNFKENC	gi|46811816|gb|AAT02162.1| hypothetical protein L3ni51 [Dictyocaulus viviparus]	---	---	---	---
isogroup00026	yes	isotig00309	TAACAACGCAtCcgAcGCGggggtACAACAACTaCGATGTGGTGCATTGTACGCGTTCTCTGTTTCATTGCTTTCATACAACATGTCGAGTGCCGTGAAGCTGTTGGTGTGGCGATTGGTTTTCGACCGAACTGCCATCCTAAACCGAACGGCGGATGCAAGTGCGACATCAAAAGCGGAGGCATTGACACTCTAGTTGAATTTGCTAGCGATGAGGAATGTAAGAAACCGACTGAATTGGCGACAGCTGACAATAAGAAGAAGCTGAATGAGGAGATTAATAAAAAGTATGGAGATTTCAAGGAGAATTGCTTTCCAAAACCaTCtGGTggatGCAAATGCAATGTCGATTTAGGCCATGGCGAACAAGTTATGGAGTATTCCAGTAATGCCGAATGC…	MWCIVRVLCFIAFIQHVECREAVGVAIGFRPNCHPKPNGGCKCDIKSGGIDTLVEFASDEECKKPTELATADNKKKLNEEINKKYGDFKENCFPKPSGGCKCNVDLGHGEQVMEYSSNAECRKSIEEKTAQNKANLNEEIEGKFGNFKENC	gi|46811816|gb|AAT02162.1| hypothetical protein L3ni51 [Dictyocaulus viviparus]	---	---	---	---
isogroup00026	yes	isotig00310	TAACAACGCATCCGACGCGGGGGAtgaGGAGGCACAGATTGGTGGGTGGAGTGAAAAGTTTAAAGGCGTGATCGTCTACAACAACTACATCAACCAGTGTACAACAACTACGATGTGGTGCATTGTACGCGTTCTCTGTTTCATTGCTTTCATACAACATGTCGAGTGCCGTGAAGCCGTTGGTGTGGCGATTGGTTTTCGACCGAACTGCCATCCTAAACCGAACGGCGGATGCAAGTGCAACATCAAAAGCGGAGGCATTGACACTCTAATTGAATTTGCTAGCGATGAGGAATGTAAGAAACCGACTGAATTGGCGACAGCTGACAATAAGAAGAAGCTGAATGAGGAGATTAATAAAAAGTATGGAGATTTCAAGGAGAATTGCTTTCCGAAACC…	MWCIVRVLCFIAFIQHVECREAVGVAIGFRPNCHPKPNGGCKCNIKSGGIDTLIEFASDEECKKPTELATADNKKKLNEEINKKYGDFKENCFPKPSGGCKCNVDLGHGEQVMEYSSNAECRKSIEGKTAENKANLNEEIEGKFGNFKENC	gi|46811816|gb|AAT02162.1| hypothetical protein L3ni51 [Dictyocaulus viviparus]	---	---	---	---
isogroup00026	yes	isotig00311	agAGAAAAACTaGCACAAaaCAAAGCTAATCTgAaTGAGGAAATTGAAGGAAAGTTTGGAAACTTCAAGGTAAaTATCCATACGGACAGAACAAAAAaGTAAGCACACGATAAGATTACAATTCAGGAGAaTtGCTTtCCTAAGCCATCAGGTGGATGCAGATGTAATGAGAAGGACGCACATGGTAACGAAGTAGTTAcCTcTTaCAaCAACGCTgCCGAATGCAAAATCAACGTGTGTTGAGAAGAAAATTTGTTTTTTtCAACATAGAAACTATTGCGTTGTTATATTGTAAGGTGGTATCCTCTAACTTTTATAACTAATAATTTGTGCCAAGGATGCTGGAGGACGCAGTAATGGAGGGGCCACGGTAACCCGCAGGCTCGAATCGGGTTTAAC…	SKINLSQRISRDVGVATQRQPLNANVYQQKVRSRDPPSQNVRDPVRERAQANYAAVLDELHNKFKGLKEGCFPRPKGKMC	gi|46811816|gb|AAT02162.1| hypothetical protein L3ni51 [Dictyocaulus viviparus]	---	---	---	---
isogroup00026	yes	isotig00312	agAGAAAAACTaGCACAAaaCAAAGCTAATCTgAaTGAGGAAATTGAAGGAAAGTTTGGAAACTTCAAGGTAAaTATCCATACGGACAGAACAAAAAaGTAAGCACACGATAAGATTACAATTCAGGAGAaTtGCTTtCCTAAGCCATCAGGTGGATGCAGATGTAATGAGAAGGACGCACATGGTAACGAAGTAGTTAcCTcTTaCAaCAACGCTgCCGAATGCAAAATCAACGTGTGTTGAGAAGAAAATTTGTTTTTTtCAACATAGAAACTATTGCGTTGTTATATTGTAAGGTGGTATCCTCTAACTTTTATAACTAATAATTTGTGCCAAGGATGCTGGAGGACGCAGTAATGGAGGGGCCACGGTAACCCGCAGGCTCGAATCGGGTTTAAC…	SKINLSQRISRDVGVATQRQPLNANVYQQKVRSRDPPSQNVRDPVRERAQANYAAVLDELHNKFKGLKEGCFPRPKGKMC	gi|46811816|gb|AAT02162.1| hypothetical protein L3ni51 [Dictyocaulus viviparus]	---	---	---	---
isogroup00026	yes	isotig00313	TAACAACGCAtCcgAcGCGGGggtACAACAACTaCGATGTGGTGCATTGTACGCGTTCTCTGTTTCATTGCTTTCATACAACATGTCGAGTGCCGTGAAGCTGTTGGTGTGGCGATTGGTTTTCGACCGAACTGCCATCCTAAACCGAACGGCGGATGCAAGTGCGACATCAAAAGCGGAGGCATTGACACTCTAGTTGAATTTGCTAGCGATGAGGAATGTAAGAAACCGACTGAATTGGCGACAGCTGACAATAAGAAGAAGCTGAATGAGGAGATTAATAAAAAGTATGGAGATTTCAAGGAGAATTGCTTTCCAAAACCaTCtGGTggatGCAAATGCAATGTCGATTTAGGCCATGGCGAACAAGTTATGGAGTATTCCAGTAATGCCGAATGC…	MWCIVRVLCFIAFIQHVECREAVGVAIGFRPNCHPKPNGGCKCDIKSGGIDTLVEFASDEECKKPTELATADNKKKLNEEINKKYGDFKENCFPKPSGGCKCNVDLGHGEQVMEYSSNAECRKSLKKKTAQNKANLNEEIEGKFGNFKENC	gi|256016573|emb|CAR63582.1| putative Conserved Cystein/Glycine domain protein [Angiostrongylus cantonensis]	---	---	---	---
isogroup00026	yes	isotig00314	TAACAACGCAtCcgAcGCGggggtACAACAACTaCGATGTGGTGCATTGTACGCGTTCTCTGTTTCATTGCTTTCATACAACATGTCGAGTGCCGTGAAGCTGTTGGTGTGGCGATTGGTTTTCGACCGAACTGCCATCCTAAACCGAACGGCGGATGCAAGTGCGACATCAAAAGCGGAGGCATTGACACTCTAGTTGAATTTGCTAGCGATGAGGAATGTAAGAAACCGACTGAATTGGCGACAGCTGACAATAAGAAGAAGCTGAATGAGGAGATTAATAAAAAGTATGGAGATTTCAAGGAGAATTGCTTTCCAAAACCaTCtGGTggatGCAAATGCAATGTCGATTTAGGCCATGGCGAACAAGTTATGGAGTATTCCAGTAATGCCGAATGC…	MWCIVRVLCFIAFIQHVECREAVGVAIGFRPNCHPKPNGGCKCDIKSGGIDTLVEFASDEECKKPTELATADNKKKLNEEINKKYGDFKENCFPKPSGGCKCNVDLGHGEQVMEYSSNAECRKSLKEKTAQNKANLNEEIEGKFGNFKENC	gi|256016573|emb|CAR63582.1| putative Conserved Cystein/Glycine domain protein [Angiostrongylus cantonensis] gi|46811816|gb|AAT02162.1| hypothetical protein L3ni51 [Dictyocaulus viviparus]	---	---	---	---
isogroup00026	yes	isotig00315	TAACAACGCATCCGACGCGGGGGAtgaGGAGGCACAGATTGGTGGGTGGAGTGAAAAGTTTAAAGGCGTGATCGTCTACAACAACTACATCAACCAGTGTACAACAACTACGATGTGGTGCATTGTACGCGTTCTCTGTTTCATTGCTTTCATACAACATGTCGAGTGCCGTGAAGCCGTTGGTGTGGCGATTGGTTTTCGACCGAACTGCCATCCTAAACCGAACGGCGGATGCAAGTGCAACATCAAAAGCGGAGGCATTGACACTCTAATTGAATTTGCTAGCGATGAGGAATGTAAGAAACCGACTGAATTGGCGACAGCTGACAATAAGAAGAAGCTGAATGAGGAGATTAATAAAAAGTATGGAGATTTCAAGGAGAATTGCTTTCCGAAACC…	MWCIVRVLCFIAFIQHVECREAVGVAIGFRPNCHPKPNGGCKCNIKSGGIDTLIEFASDEECKKPTELATADNKKKLNEEINKKYGDFKENCFPKPSGGCKCNVDLGHGEQVMEYSSNAECRKSIEGKTAENKANLNEEIEGKFGNFKENC	gi|46811816|gb|AAT02162.1| hypothetical protein L3ni51 [Dictyocaulus viviparus]	---	---	---	---
isogroup00026	yes	isotig00316	TAACAACGCAtCcgAcGCGGGggtACAACAACTaCGATGTGGTGCATTGTACGCGTTCTCTGTTTCATTGCTTTCATACAACATGTCGAGTGCCGTGAAGCTGTTGGTGTGGCGATTGGTTTTCGACCGAACTGCCATCCTAAACCGAACGGCGGATGCAAGTGCGACATCAAAAGCGGAGGCATTGACACTCTAGTTGAATTTGCTAGCGATGAGGAATGTAAGAAACCGACTGAATTGGCGACAGCTGACAATAAGAAGAAGCTGAATGAGGAGATTAATAAAAAGTATGGAGATTTCAAGGAGAATTGCTTTCCAAAACCaTCtGGTggatGCAAATGCAATGTCGATTTAGGCCATGGCGAACAAGTTATGGAGTATTCCAGTAATGCCGAATGC…	MWCIVRVLCFIAFIQHVECREAVGVAIGFRPNCHPKPNGGCKCDIKSGGIDTLVEFASDEECKKPTELATADNKKKLNEEINKKYGDFKENCFPKPSGGCKCNVDLGHGEQVMEYSSNAECRKSLKKKTAQNKANLNEEIEGKFGNFKENC	gi|256016573|emb|CAR63582.1| putative Conserved Cystein/Glycine domain protein [Angiostrongylus cantonensis]	---	---	---	---
isogroup00026	yes	isotig00317	TAACAACGCAtCcgAcGCGggggtACAACAACTaCGATGTGGTGCATTGTACGCGTTCTCTGTTTCATTGCTTTCATACAACATGTCGAGTGCCGTGAAGCTGTTGGTGTGGCGATTGGTTTTCGACCGAACTGCCATCCTAAACCGAACGGCGGATGCAAGTGCGACATCAAAAGCGGAGGCATTGACACTCTAGTTGAATTTGCTAGCGATGAGGAATGTAAGAAACCGACTGAATTGGCGACAGCTGACAATAAGAAGAAGCTGAATGAGGAGATTAATAAAAAGTATGGAGATTTCAAGGAGAATTGCTTTCCAAAACCaTCtGGTggatGCAAATGCAATGTCGATTTAGGCCATGGCGAACAAGTTATGGAGTATTCCAGTAATGCCGAATGC…	MWCIVRVLCFIAFIQHVECREAVGVAIGFRPNCHPKPNGGCKCDIKSGGIDTLVEFASDEECKKPTELATADNKKKLNEEINKKYGDFKENCFPKPSGGCKCNVDLGHGEQVMEYSSNAECRKSLKEKTAQNKANLNEEIEGKFGNFKENC	gi|256016573|emb|CAR63582.1| putative Conserved Cystein/Glycine domain protein [Angiostrongylus cantonensis] gi|46811816|gb|AAT02162.1| hypothetical protein L3ni51 [Dictyocaulus viviparus]	---	---	---	---
isogroup00026	yes	isotig00318	TAACAACGCATCCGACGCGGGGGAtgaGGAGGCACAGATTGGTGGGTGGAGTGAAAAGTTTAAAGGCGTGATCGTCTACAACAACTACATCAACCAGTGTACAACAACTACGATGTGGTGCATTGTACGCGTTCTCTGTTTCATTGCTTTCATACAACATGTCGAGTGCCGTGAAGCCGTTGGTGTGGCGATTGGTTTTCGACCGAACTGCCATCCTAAACCGAACGGCGGATGCAAGTGCAACATCAAAAGCGGAGGCATTGACACTCTAATTGAATTTGCTAGCGATGAGGAATGTAAGAAACCGACTGAATTGGCGACAGCTGACAATAAGAAGAAGCTGAATGAGGAGATTAATAAAAAGTATGGAGATTTCAAGGAGAATTGCTTTCCGAAACC…	MWCIVRVLCFIAFIQHVECREAVGVAIGFRPNCHPKPNGGCKCNIKSGGIDTLIEFASDEECKKPTELATADNKKKLNEEINKKYGDFKENCFPKPSGGCKCNVDLGHGEQVMEYSSNAECRKSIEGKTAENKANLNEEIEGKFGNFKENC	gi|46811816|gb|AAT02162.1| hypothetical protein L3ni51 [Dictyocaulus viviparus]	---	---	---	---
isogroup00026	yes	isotig00319	AaCATCATTGTTCtATAATTCGATGATGAGCCATTGCAAGACTCGAAAtACTTAAAAaCAATTTATTTAACACATGCAGAACTAATATAAAGTCAAATTAATTAAGAATATTTCATTATCTTTAATGAAAAaTAGGTCTACAAAGTCATTCACTGCTTCAGCATAACGGAAaCTATGGTCTcTCATTGGATACATAGAAAAAaTTGGATTTCACAGAGATAAATAAGAGTGATAAAATACAATCGTGCCTCATCAATAATCCAATAACTAAGTATTGTCATTAAAGTGTGACTCACATGTTGAGAATACCTCGTGCTTTTtCTCGTCTCAGTTcgaaatgattcgttagattaattattgttttcctatccgaagggttAAAATTAATCTTGTTTAGTG…	WKRWIRLNTIIVSIQCREAVGVAIGFRPNCHPKPNGGCKCDIKSGGIDTLVEFASDEECKKPTE	gi|46811816|gb|AAT02162.1| hypothetical protein L3ni51 [Dictyocaulus viviparus]	---	---	---	---
isogroup00026	yes	isotig00320	agAGAAAAACTaGCACAAaaCAAAGCTAATCTgAaTGAGGAAATTGAAGGAAAGTTTGGAAACTTCAAGGTAAaTATCCATACGGACAGAACAAAAAaGTAAGCACACGATAAGATTACAATTCAGGAGAaTtGCTTtCCTAAGCCATCAGGTGGATGCAGATGTAATGAGAAGGACGCACATGGTAACGAAGTAGTTAcCTcTTaCAaCAACGCTgCCGAATGCAAAATCAACCGTATTAGTCGTGACGTAGGAGTTGCAACACAACGACAACCGCTAAACGCCAACGTGTACCAGCAGAAGGTGCGCTCGCGCGATCCACCTAGTCAGAATGTTCGCGACCCTGTTAGAGAACGAGCTCAAGCCAACTACGCTGCAGTACTTGACGAGCTTCACAAT…	EKLAQNKANLNEEIEGKFGNFKVNIHTDRTKK*AHDKITIQENCFPKPSGGCRCNEKDAHGNEVVTSYNNAAECKINRISRDVGVATQRQPLNANVYQQKVRSRDPPSQNVRDPVRERAQANYAAVLDELHNKFKGLKEGCFPRPKDAYV*	gi|46811816|gb|AAT02162.1| hypothetical protein L3ni51 [Dictyocaulus viviparus]	---	---	---	---
isogroup00026	yes	isotig00321	agAGAAAAACTaGCACAAaaCAAAGCTAATCTgAaTGAGGAAATTGAAGGAAAGTTTGGAAACTTCAAGGTAAaTATCCATACGGACAGAACAAAAAaGTAAGCACACGATAAGATTACAATTCAGGAGAaTtGCTTtCCTAAGCCATCAGGTGGATGCAGATGTAATGAGAAGGACGCACATGGTAACGAAGTAGTTAcCTcTTaCAaCAACGCTgCCGAATGCAAAATCAACCGTATTAGTCGTGACGTAGGAGTTGCAACACAACGACAACCGCTAAACGCCAACGTGTACCAGCAGAAGGTGCGCTCGCGCGATCCACCTAGTCAGAATGTTCGCGACCCTGTTAGAGAACGAGCTCAAGCCAACTACGCTGCAGTACTTGACGAGCTTCACAAT…	EKLAQNKANLNEEIEGKFGNFKVNIHTDRTKK*AHDKITIQENCFPKPSGGCRCNEKDAHGNEVVTSYNNAAECKINRISRDVGVATQRQPLNANVYQQKVRSRDPPSQNVRDPVRERAQANYAAVLDELHNKFKGLKEGCFPRPKDAFV*	gi|46811816|gb|AAT02162.1| hypothetical protein L3ni51 [Dictyocaulus viviparus]	---	---	---	---
isogroup00026	yes	isotig00322	acttttcaaggagaatttgctttcctaagccatcaggtggatgcagatgtaatgagaaggacgcacatggtaacgaagtAGTTACCTCTTACAACAACGCaTCCGAAtGCAAAATCAACcGTATTAGTCGTGACGTAGGAGTTGCAACACAACGACAACCGCTAAACGCCAACGTGTACCAGCAGAAGGTGCGCTCGCGCGATCCACCTAGTCAGAATGTTCGCGACCCTGTTAGAGAACGAGCTCAAGCCAACTACGCTGCAGTACTTGACGAGCTTCACAATAAATTCAAGGGCCTCAAGGAAGGCTGTTTTCCGCGACCAAAAGGAAAAATGTGTTACCATGTTATCAATTTTTCTGCTATAGATGTAGTAAATATATTTACTTTAAGGATGCCTA…	CFPKPSGGCRCNEKDAHGNEVVTSYNNASECKINRISRDVGVATQRQPLNANVYQQKVRSRDPPSQNVRDPVRERAQANYAAVLDELHNKFKGLKEGCFPRPKGKMC	gi|46811816|gb|AAT02162.1| hypothetical protein L3ni51 [Dictyocaulus viviparus]	---	---	---	---
isogroup00026	yes	isotig00323	acttttcaaggagaatttgctttcctaagccatcaggtggatgcagatgtaatgagaaggacgcacatggtaacgaagtAGTTACCTCTTACAACAACGCaTCCGAAtGCAAAATCAACcGTATTAGTCGTGACGTAGGAGTTGCAACACAACGACAACCGCTAAACGCCAACGTGTACCAGCAGAAGGTGCGCTCGCGCGATCCACCTAGTCAGAATGTTCGCGACCCTGTTAGAGAACGAGCTCAAGCCAACTACGCTGCAGTACTTGACGAGCTTCACAATAAATTCAAGGGCCTCAAGGAAGGCTGTTTTCCGCGACCAAAAGGAAAAATGTGTTACCATGTTATCAATTTTTCTGCTATAGATGTAGTAAATATATTTACTTTAAGGATGCCTT…	CFPKPSGGCRCNEKDAHGNEVVTSYNNASECKINRISRDVGVATQRQPLNANVYQQKVRSRDPPSQNVRDPVRERAQANYAAVLDELHNKFKGLKEGCFPRPKGKMC	gi|46811816|gb|AAT02162.1| hypothetical protein L3ni51 [Dictyocaulus viviparus]	---	---	---	---
isogroup00026	yes	isotig00324	TAACAACGCAtCcgAcGCGggggtACAACAACTaCGATGTGGTGCATTGTACGCGTTCTCTGTTTCATTGCTTTCATACAACATGTCGAGTGCCGTGAAGCTGTTGGTGTGGCGATTGGTTTTCGACCGAACTGCCATCCTAAACCGAACGGCGGATGCAAGTGCGACATCAAAAGCGGAGGCATTGACACTCTAGTTGAATTTGCTAGCGATGAGGAATGTAAGAAACCGACTGAATTGGCGACAGCTGACAATAAGAAGAAGCTGAATGAGGAGATTAATAAAAAGTATGGAGATTTCAAGGAGAATTGCTTTCCAAAACCaTCtGGTggatGCAAATGCAATGTCGATTTAGGCCATGGCGAACAAGTTATGGAGTATTCCAGTAATGCCGAATGC…	MWCIVRVLCFIAFIQHVECREAVGVAIGFRPNCHPKPNGGCKCDIKSGGIDTLVEFASDEECKKPTELATADNKKKLNEEINKKYGDFKENCFPKPSGGCKCNVDLGHGEQVMEYSSNAECRKSIE	gi|46811816|gb|AAT02162.1| hypothetical protein L3ni51 [Dictyocaulus viviparus]	---	---	---	---
isogroup00026	yes	isotig00325	TAACAACGCATCCGACGCGGGGGAtgaGGAGGCACAGATTGGTGGGTGGAGTGAAAAGTTTAAAGGCGTGATCGTCTACAACAACTACATCAACCAGTGTACAACAACTACGATGTGGTGCATTGTACGCGTTCTCTGTTTCATTGCTTTCATACAACATGTCGAGGTACGCAGtGATCAGTCGTATTCATGAGTTATTTTACACGATGAAATTGAAGATCGATGAAATTCCACTTCAATTGTAATTAATTTTTATTCGTTGTAATGTGTTATGTTACGTTATGTTAAGCAGCACTAAAGGTGACAACGTTGAAGAACTCGGACCAAAATATTAATAGTATTGAATCATTTTTTtACTTGTCTCATTTTATAAAAGGGTTCTACTTTCGTTGTATCAAT…	NNASDAGDEEAQIGGWSEKFKGVIVYNNYINQCTTTTMWCIVRVLCFIAFIQHVEVRSDQSYS	no hit	---	---	---	---
isogroup00026	yes	isotig00326	TAACAACGCAtCcgAcGCGggggtACAACAACTaCGATGTGGTGCATTGTACGCGTTCTCTGTTTCATTGCTTTCATACAACATGTCGAGTGCCGTGAAGCTGTTGGTGTGGCGATTGGTTTTCGACCGAACTGCCATCCTAAACCGAACGGCGGATGCAAGTGCGACATCAAAAGCGGAGGCATTGACACTCTAGTTGAATTTGCTAGCGATGAGGAATGTAAGAAACCGACTGAATTGGCGACAGCTGACAATAAGAAGAAGCTGAATGAGGAGATTAATAAAAAGTATGGAGATTTCAAGGAGAATTGCTTTCCAAAACCaTCtGGTggatGCAAATGCAATGTCGATTTAGGCCATGGCGAACAAGTTATGGAGTATTCCAGTAATGCCGAATGC…	MWCIVRVLCFIAFIQHVECREAVGVAIGFRPNCHPKPNGGCKCDIKSGGIDTLVEFASDEECKKPTELATADNKKKLNEEINKKYGDFKENCFPKPSGGCKCNVDLGHGEQVMEYSSNAECRKSIEGRS	gi|46811816|gb|AAT02162.1| hypothetical protein L3ni51 [Dictyocaulus viviparus]	---	---	---	---
isogroup00026	yes	isotig00327	TAACAACGCATCCGACGCGGGGGAtgaGGAGGCACAGATTGGTGGGTGGAGTGAAAAGTTTAAAGGCGTGATCGTCTACAACAACTACATCAACCAGTGTACAACAACTACGATGTGGTGCATTGTACGCGTTCTCTGTTTCATTGCTTTCATACAACATGTCGAGTGCCGTGAAGCtGTTGGTGTGGCGATTGGTTTTCGACCGAACTGCCATCCTAAACCGAACGGCGGATGCAAGTGCgACATCAAAAGCGGAGGCATTGACACTCTAgTTGAATTTGCTAGCGATGAGGAATGTAAGAAACCGACTGAATGTATGTTTTGCTCTAGCATCGTTATCATAAAATGATTCTTGTTCAATTGAACTTTACGTTATCACTCATGTCTATGCATATATCT…	MWCIVRVLCFIAFIQHVECREAVGVAIGFRPNCHPKPNGGCKCDIKSGGIDTLVEFASDEECKKPTE	gi|46811816|gb|AAT02162.1| hypothetical protein L3ni51 [Dictyocaulus viviparus]	---	---	---	---
isogroup00027	yes	isotig00328	GGTAACAACGCAcTCCGttttACTTTTTTTTTTCCGTCTATTtCTCACTTCGTCTGAAATTAAATATAAATGTTCGTACCAAGAAAATTAAATCGTGTCTTACCGATTCGCACATTAAGGCATTTATTTCGAAAGTTtAATGAGAAGGAGCAGGATATCCcAAAaCAGGGGTTGTTTGATAATCCGCTCTTAAAGAGTTTGGAAGGTTTTGCTGAATTAAACAAGGAAGTCCGATTGGAATGCTCAAATATTGTAAATCATATTATATCAGGTAGTAGTAATCAGACAACTGTGAAGCTGTTTGATGACTTATCGAACGCAATATGTAAAGCTGCAGATCTTGTAAGTTCGTACTATTTAGGCTTTTTTTCTTGGAATTTATGTGTTAAAATGGTTCAG…	ECVRQLHSDQSYVEAAQKSASDFCELVERCFLNLYHICFQCSNISYSLNTSVTLYHKLKESKEREVERLDDVDKRTIDLFLNEFKQSGVHLPEEKRAKFVELSSEIFKAGTKFQIGCDREAIVSRSLKNQYSLESAKISSPASDCIEQSKR	gi|170577006|ref|XP_001893844.1| Peptidase family M3 containing protein [Brugia malayi] gi|195172640|ref|XP_002027104.1| GL20060 [Drosophila persimilis] gi|312070571|ref|XP_003138208.1| peptidase family M3 containing protein [Loa loa] gi|478254563|gb|ENN74806.1| hypothetical protein YQE_08579, partial [Dendroctonus ponderosae]	---	---	---	---
isogroup00027	yes	isotig00329	GGTAACAACGCAcTCCGttttACTTTTTTTTTTCCGTCTATTtCTCACTTCGTCTGAAATTAAATATAAATGTTCGTACCAAGAAAATTAAATCGTGTCTTACCGATTCGCACATTAAGGCATTTATTTCGAAAGTTtAATGAGAAGGAGCAGGATATCCcAAAaCAGGGGTTGTTTGATAATCCGCTCTTAAAGAGTTTGGAAGGTTTTGCTGAATTAAACAAGGAAGTCCGATTGGAATGCTCAAATATTGTAAATCATATTATATCAGGTAGTAGTAATCAGACAACTGTGAAGCTGTTTGATGACTTATCGAACGCAATATGTAAAGCTGCAGATCTTGTAAGTTCGTACTATTTAGGCTTTTTTTCTTGGAATTTATGTGTTAAAATGGTTCAG…	VECVRQLHSDQSYVEAAQKSASDFCELVERCFLNLYHICFQCSNISYSLNTSVTLYHKLKESKEREVERLDDVDKRTIDLFLNEFKQSGVHLPEEKRAKFVELSSEIFKAGTKFQIGCDREAIVSRSLKNQYSLESAKISSPASDCIEQSK	gi|308492021|ref|XP_003108201.1| hypothetical protein CRE_10279 [Caenorhabditis remanei] gi|312070571|ref|XP_003138208.1| peptidase family M3 containing protein [Loa loa] gi|383864233|ref|XP_003707584.1| PREDICTED: mitochondrial intermediate peptidase [Megachile rotundata] gi|478254563|gb|ENN74806.1| hypothetical protein YQE_08579, partial [Dendroctonus ponderosae]	---	---	---	---
isogroup00027	yes	isotig00330	GGTAACAACGCAcTCCGttttACTTTTTTTTTTCCGTCTATTtCTCACTTCGTCTGAAATTAAATATAAATGTTCGTACCAAGAAAATTAAATCGTGTCTTACCGATTCGCACATTAAGGCATTTATTTCGAAAGTTtAATGAGAAGGAGCAGGATATCCcAAAaCAGGGGTTGTTTGATAATCCGCTCTTAAAGAGTTTGGAAGGTTTTGCTGAATTAAACAAGGAAGTCCGATTGGAATGCTCAAATATTGTAAATCATATTATATCAGGTAGTAGTAATCAGACAACTGTGAAGCTGTTTGATGACTTATCGAACGCAATATGTAAAGCTGCAGATCTTGTGGAATGTGTTCGACAACTTCACAGTGATCAGTCTTACGTAGAAGCCGCTCAAAAA…	FRKFNEKEQDIPKQGLFDNPLLKSLEGFAELNKEVRLECSNIVNHIISGSSNQTTVKLFDDLSNAICKAADLVECVRQLHSDQSYVEAAQKSASDFCELVESLNTSVTLYHKLKESKEREVERLDDVDKRTIDLFLNEFKQSGVHLPEEKR	gi|170577006|ref|XP_001893844.1| Peptidase family M3 containing protein [Brugia malayi] gi|195172640|ref|XP_002027104.1| GL20060 [Drosophila persimilis] gi|478254563|gb|ENN74806.1| hypothetical protein YQE_08579, partial [Dendroctonus ponderosae]	---	---	---	---
isogroup00027	yes	isotig00331	GGTAACAACGCAcTCCGttttACTTTTTTTTTTCCGTCTATTtCTCACTTCGTCTGAAATTAAATATAAATGTTCGTACCAAGAAAATTAAATCGTGTCTTACCGATTCGCACATTAAGGCATTTATTTCGAAAGTTtAATGAGAAGGAGCAGGATATCCcAAAaCAGGGGTTGTTTGATAATCCGCTCTTAAAGAGTTTGGAAGGTTTTGCTGAATTAAACAAGGAAGTCCGATTGGAATGCTCAAATATTGTAAATCATATTATATCAGGTAGTAGTAATCAGACAACTGTGAAGCTGTTTGATGACTTATCGAACGCAATATGTAAAGCTGCAGATCTTGTGGAATGTGTTCGACAACTTCACAGTGATCAGTCTTACGTAGAAGCCGCTCAAAAA…	KEQDIPKQGLFDNPLLKSLEGFAELNKEVRLECSNIVNHIISGSSNQTTVKLFDDLSNAICKAADLVECVRQLHSDQSYVEAAQKSASDFCELVESLNTSVTLYHKLKESKEREVERLDDVDKRTIDLFLNEFKQSGVHLPEEKRAKFVEL	gi|195172640|ref|XP_002027104.1| GL20060 [Drosophila persimilis] gi|308492021|ref|XP_003108201.1| hypothetical protein CRE_10279 [Caenorhabditis remanei] gi|478254563|gb|ENN74806.1| hypothetical protein YQE_08579, partial [Dendroctonus ponderosae]	---	---	---	---
isogroup00027	yes	isotig00332	GGTAACAACGCAcTCCGttttACTTTTTTTTTTCCGTCTATTtCTCACTTCGTCTGAAATTAAATATAAATGTTCGTACCAAGAAAATTAAATCGTGTCTTACCGATTCGCACATTAAGGCATTTATTTCGAAAGTTtAATGAGAAGGAGCAGGATATCCcAAAaCAGGGGTTGTTTGATAATCCGCTCTTAAAGAGTTTGGAAGGTTTTGCTGAATTAAACAAGGAAGTCCGATTGGAATGCTCAAATATTGTAAATCATATTATATCAGGTAGTAGTAATCAGACAACTGTGAAGCTGTTTGATGACTTATCGAACGCAATATGTAAAGCTGCAGATCTTGTAAGTTCGTACTATTTAGGCTTTTTTTCTTGGAATTTATGTGTTAAAATGGTTCAG…	ECVRQLHSDQSYVEAAQKSASDFCELVERCFLNLYHICFQCSNISYSLNTSVTLYHKLKESKEREVERLDDVDKRTIDLFLNEFKQSGVHLPEEKRAKFVELSSEIFKAGTKFQIGCDREAIVSRSLKNQYSLESAKISSPASDCIEQSKR	gi|170577006|ref|XP_001893844.1| Peptidase family M3 containing protein [Brugia malayi] gi|195172640|ref|XP_002027104.1| GL20060 [Drosophila persimilis] gi|312070571|ref|XP_003138208.1| peptidase family M3 containing protein [Loa loa]	---	---	---	---
isogroup00027	yes	isotig00333	GGTAACAACGCAcTCCGttttACTTTTTTTTTTCCGTCTATTtCTCACTTCGTCTGAAATTAAATATAAATGTTCGTACCAAGAAAATTAAATCGTGTCTTACCGATTCGCACATTAAGGCATTTATTTCGAAAGTTtAATGAGAAGGAGCAGGATATCCcAAAaCAGGGGTTGTTTGATAATCCGCTCTTAAAGAGTTTGGAAGGTTTTGCTGAATTAAACAAGGAAGTCCGATTGGAATGCTCAAATATTGTAAATCATATTATATCAGGTAGTAGTAATCAGACAACTGTGAAGCTGTTTGATGACTTATCGAACGCAATATGTAAAGCTGCAGATCTTGTAAGTTCGTACTATTTAGGCTTTTTTTCTTGGAATTTATGTGTTAAAATGGTTCAG…	VECVRQLHSDQSYVEAAQKSASDFCELVERCFLNLYHICFQCSNISYSLNTSVTLYHKLKESKEREVERLDDVDKRTIDLFLNEFKQSGVHLPEEKRAKFVELSSEIFKAGTKFQIGCDREAIVSRSLKNQYSLESAKISSPASDCIEQSK	gi|308492021|ref|XP_003108201.1| hypothetical protein CRE_10279 [Caenorhabditis remanei] gi|312070571|ref|XP_003138208.1| peptidase family M3 containing protein [Loa loa] gi|383864233|ref|XP_003707584.1| PREDICTED: mitochondrial intermediate peptidase [Megachile rotundata]	---	---	---	---
isogroup00027	yes	isotig00334	GGTAACAACGCAcTCCGttttACTTTTTTTTTTCCGTCTATTtCTCACTTCGTCTGAAATTAAATATAAATGTTCGTACCAAGAAAATTAAATCGTGTCTTACCGATTCGCACATTAAGGCATTTATTTCGAAAGTTtAATGAGAAGGAGCAGGATATCCcAAAaCAGGGGTTGTTTGATAATCCGCTCTTAAAGAGTTTGGAAGGTTTTGCTGAATTAAACAAGGAAGTCCGATTGGAATGCTCAAATATTGTAAATCATATTATATCAGGTAGTAGTAATCAGACAACTGTGAAGCTGTTTGATGACTTATCGAACGCAATATGTAAAGCTGCAGATCTTGTGGAATGTGTTCGACAACTTCACAGTGATCAGTCTTACGTAGAAGCCGCTCAAAAA…	FRKFNEKEQDIPKQGLFDNPLLKSLEGFAELNKEVRLECSNIVNHIISGSSNQTTVKLFDDLSNAICKAADLVECVRQLHSDQSYVEAAQKSASDFCELVESLNTSVTLYHKLKESKEREVERLDDVDKRTIDLFLNEFKQSGVHLPEEKR	gi|170577006|ref|XP_001893844.1| Peptidase family M3 containing protein [Brugia malayi] gi|195172640|ref|XP_002027104.1| GL20060 [Drosophila persimilis]	---	---	---	---
isogroup00027	yes	isotig00335	GGTAACAACGCAcTCCGttttACTTTTTTTTTTCCGTCTATTtCTCACTTCGTCTGAAATTAAATATAAATGTTCGTACCAAGAAAATTAAATCGTGTCTTACCGATTCGCACATTAAGGCATTTATTTCGAAAGTTtAATGAGAAGGAGCAGGATATCCcAAAaCAGGGGTTGTTTGATAATCCGCTCTTAAAGAGTTTGGAAGGTTTTGCTGAATTAAACAAGGAAGTCCGATTGGAATGCTCAAATATTGTAAATCATATTATATCAGGTAGTAGTAATCAGACAACTGTGAAGCTGTTTGATGACTTATCGAACGCAATATGTAAAGCTGCAGATCTTGTGGAATGTGTTCGACAACTTCACAGTGATCAGTCTTACGTAGAAGCCGCTCAAAAA…	KEQDIPKQGLFDNPLLKSLEGFAELNKEVRLECSNIVNHIISGSSNQTTVKLFDDLSNAICKAADLVECVRQLHSDQSYVEAAQKSASDFCELVESLNTSVTLYHKLKESKEREVERLDDVDKRTIDLFLNEFKQSGVHLPEEKRAKFVEL	gi|195172640|ref|XP_002027104.1| GL20060 [Drosophila persimilis] gi|308492021|ref|XP_003108201.1| hypothetical protein CRE_10279 [Caenorhabditis remanei]	---	---	---	---
isogroup00027	yes	isotig00336	GGTAACAACGCAcTCCGttttACTTTTTTTTTTCCGTCTATTtCTCACTTCGTCTGAAATTAAATATAAATGTTCGTACCAAGAAAATTAAATCGTGTCTTACCGATTCGCACATTAAGGCATTTATTTCGAAAGTTtAATGAGAAGGAGCAGGATATCCcAAAaCAGGGGTTGTTTGATAATCCGCTCTTAAAGAGTTTGGAAGGTTTTGCTGAATTAAACAAGGAAGTCCGATTGGAATGCTCAAATATTGTAAATCATATTATATCAGGTAGTAGTAATCAGACAACTGTGAAGCTGTTTGATGACTTATCGAACGCAATATGTAAAGCTGCAGATCTTGTAAGTTCGTACTATTTAGGCTTTTTTTCTTGGAATTTATGTGTTAAAATGGTTCAG…	VECVRQLHSDQSYVEAAQKSASDFCELVERCFLNLYHICFQCSNISYSLNTSVTLYHKLKESKEREVERLDDVDKRTIDLFLNEFKQSGVHLPEEKRAKFVELSSEIFKAGTKFQIGCDREAIVSRSLKNQYSLESAKISSPASDCIEQSK	gi|170577006|ref|XP_001893844.1| Peptidase family M3 containing protein [Brugia malayi] gi|195172640|ref|XP_002027104.1| GL20060 [Drosophila persimilis] gi|312070571|ref|XP_003138208.1| peptidase family M3 containing protein [Loa loa]	---	---	---	---
isogroup00027	yes	isotig00337	GGTAACAACGCAcTCCGttttACTTTTTTTTTTCCGTCTATTtCTCACTTCGTCTGAAATTAAATATAAATGTTCGTACCAAGAAAATTAAATCGTGTCTTACCGATTCGCACATTAAGGCATTTATTTCGAAAGTTtAATGAGAAGGAGCAGGATATCCcAAAaCAGGGGTTGTTTGATAATCCGCTCTTAAAGAGTTTGGAAGGTTTTGCTGAATTAAACAAGGAAGTCCGATTGGAATGCTCAAATATTGTAAATCATATTATATCAGGTAGTAGTAATCAGACAACTGTGAAGCTGTTTGATGACTTATCGAACGCAATATGTAAAGCTGCAGATCTTGTAAGTTCGTACTATTTAGGCTTTTTTTCTTGGAATTTATGTGTTAAAATGGTTCAG…	VECVRQLHSDQSYVEAAQKSASDFCELVERCFLNLYHICFQCSNISYSLNTSVTLYHKLKESKEREVERLDDVDKRTIDLFLNEFKQSGVHLPEEKRAKFVELSSEIFKAGTKFQIGCDREAIVSRSLKNQYSLESAKISSPASDCIEQSK	gi|170577006|ref|XP_001893844.1| Peptidase family M3 containing protein [Brugia malayi] gi|195172640|ref|XP_002027104.1| GL20060 [Drosophila persimilis] gi|308455787|ref|XP_003090394.1| hypothetical protein CRE_23206 [Caenorhabditis remanei]	---	---	---	---
isogroup00027	yes	isotig00338	TAACAACGCATCCGACGCGGGGGATGTATCAGTGTGAATCAGTCTCGATGAGATGCGCCACACGTTCGTCAGTCGTGAAGATGATTAATCGCATGATTtGTGAAAAGAGGATAACTTCCAGAAGTGGTCTTTATCCTAACAGATATTTTTTtATCAATCAACATACTTTGACGAGATGGgAAGCAAGGGTTTCCTGAAGCGGAATGTGTCAAGAGATCAGCAGCGTGGTGATACAGTAACTGGTTtGCCcTTCTTtCCTGTCAATTATGGATTCACTATTGCTTtCTAATAAGTTCTAGAATTGGTAGAAGTCTTTCTTTCTCACaGCTCTATTTATAGAAtTTTTGCGtTtaaCTTTCCAGaAaTGTTTGcATTGCGTCATCCTGaGAGCGTAAaCCA…	SYYTRADTENAVRFLNRTMLDGRMIRVDYDAGFVEGRQYGRGKHGGQVRDEYREQYDPDRGGFGKIWQDR*LTSIIRDTNHLFCI	gi|195389827|ref|XP_002053575.1| GJ23276 [Drosophila virilis] gi|259511695|sp|A2SW84.1|NCBP2_SINCH RecName: Full=Nuclear cap-binding protein subunit 2; AltName: Full=20 kDa nuclear cap-binding protein; AltName: Full=NCBP 20 kDa subunit; Short=CBP20	IPR012677: Nucleotide-binding, alpha-beta plait;	GO:0000166): nucleotide binding;	---	---
isogroup00027	yes	isotig00339	GGTAACAACGCAcTCCGttttACTTTTTTTTTTCCGTCTATTtCTCACTTCGTCTGAAATTAAATATAAATGTTCGTACCAAGAAAATTAAATCGTGTCTTACCGATTCGCACATTAAGGCATTTATTTCGAAAGTTtAATGAGAAGGAGCAGGATATCCcAAAaCAGGGGTTGTTTGATAATCCGCTCTTAAAGAGTTTGGAAGGTTTTGCTGAATTAAACAAGGAAGTCCGATTGGAATGCTCAAATATTGTAAATCATATTATATCAGGTAGTAGTAATCAGACAACTGTGAAGCTGTTTGATGACTTATCGAACGCAATATGTAAAGCTGCAGATCTTGTGGAATGTGTTCGACAACTTCACAGTGATCAGTCTTACGTAGAAGCCGCTCAAAAA…	IPKQGLFDNPLLKSLEGFAELNKEVRLECSNIVNHIISGSSNQTTVKLFDDLSNAICKAADLVECVRQLHSDQSYVEAAQKSASDFCELVESLNTSVTLYHKLKESKEREVERLDDVDKRTIDLFLNEFKQSGVHLPEEKRAKFVELSSEI	gi|170577006|ref|XP_001893844.1| Peptidase family M3 containing protein [Brugia malayi] gi|195172640|ref|XP_002027104.1| GL20060 [Drosophila persimilis]	---	---	---	---
isogroup00027	yes	isotig00340	GGTAACAACGCAcTCCGttttACTTTTTTTTTTCCGTCTATTtCTCACTTCGTCTGAAATTAAATATAAATGTTCGTACCAAGAAAATTAAATCGTGTCTTACCGATTCGCACATTAAGGCATTTATTTCGAAAGTTtAATGAGAAGGAGCAGGATATCCcAAAaCAGGGGTTGTTTGATAATCCGCTCTTAAAGAGTTTGGAAGGTTTTGCTGAATTAAACAAGGAAGTCCGATTGGAATGCTCAAATATTGTAAATCATATTATATCAGGTAGTAGTAATCAGACAACTGTGAAGCTGTTTGATGACTTATCGAACGCAATATGTAAAGCTGCAGATCTTGTGGAATGTGTTCGACAACTTCACAGTGATCAGTCTTACGTAGAAGCCGCTCAAAAA…	KEQDIPKQGLFDNPLLKSLEGFAELNKEVRLECSNIVNHIISGSSNQTTVKLFDDLSNAICKAADLVECVRQLHSDQSYVEAAQKSASDFCELVESLNTSVTLYHKLKESKEREVERLDDVDKRTIDLFLNEFKQSGVHLPEEKRAKFVEL	gi|195172640|ref|XP_002027104.1| GL20060 [Drosophila persimilis] gi|308455787|ref|XP_003090394.1| hypothetical protein CRE_23206 [Caenorhabditis remanei]	---	---	---	---
isogroup00027	yes	isotig00341	TAACAACGCATCCGACGCGGGGGATGTATCAGTGTGAATCAGTCTCGATGAGATGCGCCACACGTTCGTCAGTCGTGAAGATGATTAATCGCATGATTtGTGAAAAGAGGATAACTTCCAGAAGTGGTCTTTATCCTAACAGATATTTTTTtATCAATCAACATACTTTGACGAGATGGgAAGCAAGGGTTTCCTGAAGCGGAATGTGTCAAGAGATCAGCAGCGTGGTGATACAGTAACTGGTTtGCCcTTCTTtCCTGTCAATTATGGATTCACTATTGCTTtCTAATAAGTTCTAGAATTGGTAGAAGTCTTTCTTTCTCACaGCTCTATTTATAGAAtTTTTGCGtTtaaCTTTCCAGaAaTGTTTGcATTGCGTCATCCTGaGAGCGTAAaCCA…	FPEMFALRHPESVNQLSEYRDQRFQGTLKEQDLALRTSTTLYVGNLSFYTSEDQLYELFNRAGEVKRVIMGLDRFKKSPCGFCFIIYYTRADTENAVRFLNRTMLDGRMIRVDYDAGFVEGRQYGRGKHGGQVRDEYREQYDPDRGGFGKI	gi|259511471|sp|A8Y1R8.2|NCBP2_CAEBR RecName: Full=Nuclear cap-binding protein subunit 2; AltName: Full=20 kDa nuclear cap-binding protein; AltName: Full=NCBP 20 kDa subunit; Short=CBP20	IPR000504: RNA recognition motif domain; IPR012677: Nucleotide-binding, alpha-beta plait;	GO:0000166): nucleotide binding; GO:0003676): nucleic acid binding;	---	---
isogroup00027	yes	isotig00342	AGTTAAAGTTGTTTCGCTATTGTttCGAAtCTGTTttGATCATATATTATATGAtGTTGTTATTTtCTGCATttGACTTGGATGATTtATTGGTCCTTATACATGGAAGTGACTTAATGTGTAAAGAAGAACATttCTGTACCAATACTGCATGGATCGACATCATTTttGATATCACtttgTTcTACTCAACCTGATGAAtCCTTTCGATCCCAGGGTACGAGCACGGAATGCTGCTAAAGCTGAAATGTTTGCATTGCGTCATCCTGAGAGCGTAAACCAGCTAAGTGAGTACCGCGATCAACGATTCCAGGGTACTTTAAAaGAaCAAGATCTCGCATTACGAACATCAACGACACTTTaTGtAGGGAATCTTTCATTTtACACAaGCGAAGACCA…	QLSEYRDQRFQGTLKEQDLALRTSTTLYVGNLSFYTSEDQLYELFNRAGEVKRVIMGLDRFKKSPCGFCLIYYTRADTENAVRFLNRTMLDGRMIRVDYDAGFVEGRQYGRGKHGGQVRDEYREQYDPDRGGFGKIWQDR*LTSI	gi|465961499|gb|EMP29369.1| Nuclear cap-binding protein subunit 2 [Chelonia mydas] gi|478254563|gb|ENN74806.1| hypothetical protein YQE_08579, partial [Dendroctonus ponderosae]	IPR000504: RNA recognition motif domain; IPR012677: Nucleotide-binding, alpha-beta plait;	GO:0000166): nucleotide binding; GO:0003676): nucleic acid binding;	---	---
isogroup00027	yes	isotig00343	GGTAACAACGCAcTCCGttttACTTTTTTTTTTCCGTCTATTtCTCACTTCGTCTGAAATTAAATATAAATGTTCGTACCAAGAAAATTAAATCGTGTCTTACCGATTCGCACATTAAGGCATTTATTTCGAAAGTTtAATGAGAAGGAGCAGGATATCCcAAAaCAGGGGTTGTTTGATAATCCGCTCTTAAAGAGTTTGGAAGGTTTTGCTGAATTAAACAAGGAAGTCCGATTGGAATGCTCAAATATTGTAAATCATATTATATCAGGTAGTAGTAATCAGACAACTGTGAAGCTGTTTGATGACTTATCGAACGCAATATGTAAAGCTGCAGATCTTGTAAGTTCGTACTATTTAGGCTTTTTTTCTTGGAATTTATGTGTTAAAATGGTTCAG…	VECVRQLHSDQSYVEAAQKSASDFCELVERCFLNLYHICFQCSNISYSLNTSVTLYHKLKESKEREVERLDDVDKRTIDLFLNEFKQSGVHLPEEKRAKFVELSSEIFKAGTKFQIGCDREAIVSRSLKNQYSLESAKISSPASDCIEQSK	gi|170577006|ref|XP_001893844.1| Peptidase family M3 containing protein [Brugia malayi] gi|308455787|ref|XP_003090394.1| hypothetical protein CRE_23206 [Caenorhabditis remanei] gi|321464643|gb|EFX75650.1| hypothetical protein DAPPUDRAFT_107701 [Daphnia pulex]	---	---	---	---
isogroup00027	yes	isotig00344	GGTAACAACGCAcTCCGttttACTTTTTTTTTTCCGTCTATTtCTCACTTCGTCTGAAATTAAATATAAATGTTCGTACCAAGAAAATTAAATCGTGTCTTACCGATTCGCACATTAAGGCATTTATTTCGAAAGTTtAATGAGAAGGAGCAGGATATCCcAAAaCAGGGGTTGTTTGATAATCCGCTCTTAAAGAGTTTGGAAGGTTTTGCTGAATTAAACAAGGAAGTCCGATTGGAATGCTCAAATATTGTAAATCATATTATATCAGGTAGTAGTAATCAGACAACTGTGAAGCTGTTTGATGACTTATCGAACGCAATATGTAAAGCTGCAGATCTTGTGGAATGTGTTCGACAACTTCACAGTGATCAGTCTTACGTAGAAGCCGCTCAAAAA…	KEQDIPKQGLFDNPLLKSLEGFAELNKEVRLECSNIVNHIISGSSNQTTVKLFDDLSNAICKAADLVECVRQLHSDQSYVEAAQKSASDFCELVESLNTSVTLYHKLKESKEREVERLDDVDKRTIDLFLNEFKQSGVHLPEEKRAKFVEL	gi|321464643|gb|EFX75650.1| hypothetical protein DAPPUDRAFT_107701 [Daphnia pulex] gi|32565901|ref|NP_502558.2| Protein Y67H2A.7 [Caenorhabditis elegans]	---	---	---	---
isogroup00027	yes	isotig00345	GGTAACAACGCAcTCCGttttACTTTTTTTTTTCCGTCTATTtCTCACTTCGTCTGAAATTAAATATAAATGTTCGTACCAAGAAAATTAAATCGTGTCTTACCGATTCGCACATTAAGGCATTTATTTCGAAAGTTtAATGAGAAGGAGCAGGATATCCcAAAaCAGGGGTTGTTTGATAATCCGCTCTTAAAGAGTTTGGAAGGTTTTGCTGAATTAAACAAGGAAGTCCGATTGGAATGCTCAAATATTGTAAATCATATTATATCAGGTAGTAGTAATCAGACAACTGTGAAGCTGTTTGATGACTTATCGAACGCAATATGTAAAGCTGCAGATCTTGTAAGTTCGTACTATTTAGGCTTTTTTTCTTGGAATTTATGTGTTAAAATGGTTCAG…	VECVRQLHSDQSYVEAAQKSASDFCELVERCFLNLYHICFQCSNISYSLNTSVTLYHKLKESKEREVERLDDVDKRTIDLFLNEFKQSGVHLPEEKRAKFVELSSEIFKAGTKFQIGCDREAIVSRSLKNQYSLESAKISSPASDCIEQSK	gi|308455787|ref|XP_003090394.1| hypothetical protein CRE_23206 [Caenorhabditis remanei] gi|312070571|ref|XP_003138208.1| peptidase family M3 containing protein [Loa loa]	---	---	---	---
isogroup00027	yes	isotig00346	GGTAACAACGCAcTCCGttttACTTTTTTTTTTCCGTCTATTtCTCACTTCGTCTGAAATTAAATATAAATGTTCGTACCAAGAAAATTAAATCGTGTCTTACCGATTCGCACATTAAGGCATTTATTTCGAAAGTTtAATGAGAAGGAGCAGGATATCCcAAAaCAGGGGTTGTTTGATAATCCGCTCTTAAAGAGTTTGGAAGGTTTTGCTGAATTAAACAAGGAAGTCCGATTGGAATGCTCAAATATTGTAAATCATATTATATCAGGTAGTAGTAATCAGACAACTGTGAAGCTGTTTGATGACTTATCGAACGCAATATGTAAAGCTGCAGATCTTGTGGAATGTGTTCGACAACTTCACAGTGATCAGTCTTACGTAGAAGCCGCTCAAAAA…	TLRHLFRKFNEKEQDIPKQGLFDNPLLKSLEGFAELNKEVRLECSNIVNHIISGSSNQTTVKLFDDLSNAICKAADLVECVRQLHSDQSYVEAAQKSASDFCELVESLNTSVTLYHKLKESKEREVERLDDVDKRTIDLFLNEFKQSGVHL	gi|32565901|ref|NP_502558.2| Protein Y67H2A.7 [Caenorhabditis elegans]	---	---	---	---
[truncated: 50,018 more rows]
