# Supplementary material for: Identification and characterization of alternative splicing in parasitic nematode transcriptomes
Source: Parasit Vectors. 2014 Apr 1;7:151. doi: 10.1186/1756-3305-7-151 (PMC3997825; doi:10.1186/1756-3305-7-151)
Supplement: Additional file 9: Table S9 — The annotated transcriptome of Onchocerca flexuosa. [file 1756-3305-7-151-S9.xlsx]

## Sheet: Sheet1
Isogroup	AS Ig?	Isotig	Isotig full sequence	Prot4EST Translation	Top BLASTX v NR hit(s)	IPR Domain	Molecular Function	Biological Process	Cellular Compartment
isogroup00002	yes	contig00032	gCGAAAGATATTCTCGGAATAGAATTTATAAATCCTAAAGAATCGATTGTTGCTATGGCATATGATATCATTGAACGTGGTATGGCACCAAAACGGAAAAaTTACCGTAGGCCATCTGTAAAAaCTTCTTAAaGAGTATGATACAATAAAATCAAAACATCACTCAAACAATGTTTTCTGAAATCCAATAATATTACTCTAATATTCCATTCATCTATTTCATTTtGAATtCAaTTTGAAGTCGAtAGCTCATTTAATTAGAAGGAAAATTTTTtAATTCAGTTTTATGAATTTCTAAACAAACAATTtGCCTTTTATTGGCAAAATTCCTGATTAAATATGTATTCCATTAGCATTGTCCTGCATATCCTaCTCTATCTGGGATAAAaTCAGTGAAGT…	AKDILGIEFINPKESIVAMAYDIIERGMAPKRKNYRRPSVKTS	gi|170573374|ref|XP_001892445.1| Hypothetical 38.1 kDa protein in RCK1-AMS1 intergenic region, putative [Brugia malayi]	---	---	---	---
isogroup00002	yes	contig00036	TTTCGAAACGCAAAACTGGAAATTTTCGACCTATTCCTGCCCTCAAGAATCTGTTTTCAAATGATTCCTCAAATCATCATTTCCAAATTCAATTTAGTGATCATTCATCCAAaTAAAAatAGCTaCAACTGATTGTACTTATGTACTACATGTTGCGAGTCCTTTTCCGATCGTCACTGATGAATCAGTCATTTCAACTGCAGTGGATGGTACTTTGCGAGTATTACGAGCTGTTGCAAAGTCATCCGTTAAAAAaGTTGTCCTTACCAGTTCCTCCTGTGCAATCAATGAAGGTCACGAAGATaTGACCcGAACGTTCGATGAAAATGACTGGAGTAAtATCGATTCGACAAATATAAAtAATTATATAAaGAGTAAAACACTTGCCGAAAAAGCTGC…	KIATTDCTYVLHVASPFPIVTDESVISTAVDGTLRVLRAVAKSSVKKVVLTSSSCAINEGHEDMTRTFDENDWSNIDSTNINN	gi|402594180|gb|EJW88106.1| hypothetical protein WUBG_00983 [Wuchereria bancrofti]	IPR001509: NAD-dependent epimerase/dehydratase; IPR016040: NAD(P)-binding domain;	GO:0003824): catalytic activity; GO:0005488): binding; GO:0050662): coenzyme binding;	GO:0044237): cellular metabolic process;	---
isogroup00050	yes	contig00695	CcATCATCATCATCATCATCACCACTACCATTACTAACATAATGCTAGAACTGATGTCGTGTCATCCTTACCACCTGTCATCAACATTATTTATTTATGGCATTGAAGTTGAGGAAAATGGTAAATGAGAAAGAGGGAAAAaTGTTAATTACACCGTTTGCCTTCCTATTTCTGAAAATTTGAATTATTTGTATGTGTGTGTGTGTATCTATCGAAGGATaGTGATATGTATATGAGCATATGTATTGGGTGTGAATGTAATTAATCATTCGGGTAAGATGGGTAAAATGGAGGAAGAAGAGTATACCATATCAAAGTTCAACTTTATATATCAGATTACCTCTCTTCAAACTTTACCAACTTCTAATTCTCACCAATTATTTGTCtATCATTTTTTgT…	AYVLGVNVINHSGKMGKMEEEEYTISKFNFIYQITSLQTLPTSNSHQLFVYHFLSSLHLFIFPIKSATKKKKENEIFKKFNFLNQE	no hit	---	---	---	---
isogroup00087	yes	contig01088	AAATAAATAAGTGACGTAATTCTTTGATAAAAGGCTTGAATTCAATCATATgATAACAATATTTACTCATTTAATTGCTTATTTCGAGTAATTATGATGAATATAGATGATATTGACATAATTGAACAAAAAAaTTGGACAAATTCAaTAATTTtcAATGAGTCAAATTTCAAAAAAAaaGTTTCATTTCCTTTTCTTTTTttCTAaaTCgAACTTTGTATTGCCTAATCCATGCAATAAAATTCGATTTATACTTGGAtCAAATAACTGATTCAAATGGACGATGAATGAATATATTCATAAGAAAATCGAATTTTTATTAATTTGAATTTTTTGCTGAAACTTAATTAATACAATGATTTAGTAGGAAAGTTAGATTTAATCATTTTATAACAATAT…	XHVNPSKICNILQHLQLLEQRSKAWLFQDIFVIQRFFDYFILFIFYENXFDYSDRHSIFLETKYCYKMIKSNFPTKSXVLIKFQQKIQINKXFDFLMNIFIHRPFDQLFDPSINRILLHGLGNTKFDLEKKKGNETFFLKFDSLKIIEFVQFFCSIMSISSIFIIITRNKQLNGKYCYHMIEFKPFIKELRHLFIX	no hit	---	---	---	---
isogroup00161	yes	contig01777	TtATTTATCAAaTTAAGTCGCCGtATTGAAAGTGCTTTTTtCGTTTCTTATTTTTCTCCAACTTTaATGTTATTATATACTttAcTCCAaGTAATAGTTAATCTAaTACAAATACATTTGATGTAAAATTCTCTTTCAGTAATCTTTCTTGATGATgACAACATTACAGCTCTATAGATTTGTATTTTTtCTTAGTTAGTTCAAGTGCTTATTTATTtatttCTTTTTTtAAATaACATATCCTTttATTCTCTTCCTGCAAGGAGCGAAAAACGGATCAGCTTTCATCAGAGCATCAGTTTGTCGTTTTCTGGATAATACAAATTCTGTTTTATTATCACCGTTAATTCTCGCTGTTTTAGGCCGAAGTTTTATTGTCATCACTTCGCGCAATGCGAT…	AEVLLSSLRAMRLNTARSDDNKELDTEYQPTAVDIVRMIKLGNETVVHGNHHALELDFQ	gi|312070343|ref|XP_003138102.1| hypothetical protein LOAG_02517 [Loa loa]	---	---	---	---
isogroup00227	yes	contig02325	CAACTCTGCTTGTTATCTATAGACAGAGGAGCTTGTAGTGGACATCAAACACGTTATGCCTTTGACCGACAACAGAATCAATGCGTACCATTCGAATATACAGGTTGTGGTGGTAATATGAACAATTTCCATTCGTTAACTGATTGTATATCAACTTGTGGACAAATTGGATTTTGAGAGATTATTCCAATTTTGAAATTTTAGCGAATTTATTTAGATAAAATTCTGTGAAGTCTTTTTAaCTTTCTAaGCAATTTTATGTTCTCCTCGAATAATATGAAGGATTCTGCTGGATGAAtCAAAATATTTCTCGTAATGAAAAAAaaaaaCaTcAAACAAaTTTTTttCtCCtGAAATTGATAGCTCTTATGAGTCTTTTCTAATTTTAAACTCATTTTG…	QLCLLSIDRGACSGHQTRYAFDRQQNQCVPFEYTGCGGNMNNFHSLTDCISTCGQIGF	gi|312065406|ref|XP_003135775.1| hypothetical protein LOAG_00187 [Loa loa]	IPR002223: Proteinase inhibitor I2, Kunitz metazoa; IPR020901: Proteinase inhibitor I2, Kunitz, conserved site;	GO:0004867): serine-type endopeptidase inhibitor activity;	---	---
isogroup00294	no	contig02837	TTTTTTTTtGTACATAAAAATGGgATGCAGTAGATCGTAAACCTCTCAAGAAATTCACTACTAGTATTCTTGAATTCAGGTTTTCAGGATTTTGCTATGATGTTTTAGAGTAAGAAAATCCATCTCGAATGTTGTAGTTAACCCGACATTTCAATTCAAATTTAATTCGATTATAGCTTTTATCTCATTAACAAATCTAACATAAGCCAGATTTGCAAAACCAGTAAATACGATTGTAAGAATTGTATGATTATATGATCATAAACTaTTATATGATCATATGATCATGTAATTAGAATAGTTTTtGTTCAATGTTtCGTTGTAGCATGTGTTCGTTTCCATGCTTCTCCTTtAATGATAATTATTCTTTTAATTACTAGAATTGAGAGTGATTTGTTT…	FLVKLYCSSYLLIPMDKEFRYYRYFLDNRNKLSLKQITLNSSN	no hit	---	---	---	---
isogroup00295	no	contig02844	TTGAATTtAGAATTCGtAGATTTCTTTAcAAGTAATTCAATAATTAAATTTCGAATTCGTAGATTTCTTTACAAGTAATTCAATAATTAAATTTAGAAATCGCAcATTCTTTGGAATGaAAAATTCCTATTAtTTCTTTATATTATCATTAAAtATCttCAAAGAtAAATTGGttGTTTTTTTATTtGAATATTTCCAATTATCTATTTGCAACGAATGAaTAATGAATTCGATTCGAGATCAAAATTAGAAAAAaTTAAAAAAGATAGATCAAAATTAAATTAAAAAGATTCGAAAAAAAaaaGTTCAGCAAAAAaTGAGAGGTAAAAaTCGATTAACTAAATAAAATAAAaGCTGAAAAATAAACGAAAAGAAAAaTTTTTAGACGAGAaGAAAtaT…	LNLEFVDFFTSNSKLNFEFVDFFTSNSIIKFRNRTFFGMKNSYYFFILSLNIFKDKLVVFLFEYXPIIYLQRMNNEFDSRSKLEKIKKDRSKLIKKIRKKKVQQKMRGKNRLTKKIKAEKKRKEKFLDEKKYSKINYRIMENYFFYQLSKFKIVYFIYCSVRIIRHIIFSMIKIYHELLNTYLFRLIQCFREKNINSFALFHSLSFCHQILMKKKNCKICFLLKHSYSTHSPFVYTIFDV	no hit	---	---	---	---
isogroup00346	yes	contig03204	TAATTATTATTTACTTCTTaTTAGAATAATAAAGATTAATTATTCTTTGAGAAAGATAAGCATAGGAAGATTTCAAAGATCTCAAAaGAACCAAAAGTTTGAACGAAATCTTATACCGGAGATCAGTAATATTTCCGGATTTAACAAGAATATTATTATGGTTTCGAATGATCAAaTCCGTTTtAGGgTGATCTCTCTCAAaTGGGTCCATTAAGACTTCAAAATGAATGTGACATTTATACTTtCAAAAaGCGGACACGTCGTCTGAaCAAAGCTCAACGTCGACAACTTTTCCTATTCGATGGTGGTCTATTATTCTGCAAAAAACGATCACAATCTGTACCATATGCTTCCGAATACTACGAACATAAGTTATCTATACCGGTAAGaAATGTTTAT…	F*GDLSQMGPLRLQNECDIYTFKKRTRRLNKAQRRQLFLFDGGLLFCKKRSQSVPYASEYYEHKLSIPV	gi|402593151|gb|EJW87078.1| RhoGEF domain-containing protein, partial [Wuchereria bancrofti]	IPR011993: Pleckstrin homology-type;	GO:0005515): protein binding;	---	---
isogroup00392	yes	contig03526	AAAGTGGTATCCTTGAATTCTAGACACTTGGGATTCAAGGAGGTTCTCATTAAAGATTTGAACAAAGTCACCTCAGAATCACTTTCAAGGATTGGTGATCTAGCGACACTTGATACATCAGTTCCTAAGCGACTGTCGTTTTGTGATGGTTGATTTTGCTGCAATTGGTGTTGAGCAATCGTTATTGGCGTGTATTTTAGGGTACTCCATGTGACGTCTCCTTCTTTCTCATGCTTTTCTTGTAAGATTTTCTTGATCATTGTGTCATCATCAATAGCTCTTTCTTCACCTTCACAACATATCGGTGTATTTAGTATTTTGTAGCAAAAaCGTCCTGGCTGAAACAAAATTATGAAAATTGAGAATCGAACAGAGCAGAATTTGTACAAGATCAAAAGC…	LFQPGRFCYKILNTPICCEGEERAIDDDTMIKKILQEKHEKEGDVTWSTLKYTPITIAQHQLQQNQPSQNDSRLGTDVSSVAR	gi|393910295|gb|EFO25893.2| hypothetical protein LOAG_02594 [Loa loa]	---	---	---	---
isogroup00489	no	contig04194	TAATAATAAAAGTTTAATCACCTCTTTTATCATAAATAAAACAAAAAaTAACACTAAAATATGTTAAATCTCTTAAAATCGAAAACAATCCAAATGCCTCAAACATCTAATTTTAAACCGTAAACTATTTCAGCAAAAAAAAaaGCTAAAACAAAGAAATCTAAAAAAAAaTTTTCAAAACTTCAAAATTAACTCAAGGTTAACTTCGtGGgTAACATGTATTTATTTACAACTACTTAATTGTTAATGAATTAAGGAACAGAGAGAAATTCACCATTGGTGCAGCTGATCAATCGTTAATTGTTAATGTGACAGTCGCAAATCATGGAGAGGATTCGTATGAATCGCAATTTTTTATCACAATACCACCAGGCTTCGAATATGGTGGTGTCGAGAATT…	NYLIVNELRNREKFTIGAADQSLIVNVTVANHGEDSYESQFFITIPPGFEYGGVENYAIK	gi|402583984|gb|EJW77927.1| hypothetical protein WUBG_11162, partial [Wuchereria bancrofti]	IPR013649: Integrin alpha-2;	---	---	---
isogroup00490	no	contig04202	aaatttgATGAAACTGACTGACCCACAATTAATGCATCAGTTGAAAGGCGACTTACAATCTCACCAACTTTATTCCTACTAAAGAAATTCATATCCTGATGAATAACTGATTTGAACACTGCCTGCCTCAAATTATTGATGACGAATTGACCTGGAACTTGTAGAATACATATTTTTtATTTAAAaTAATTCATGTCCAAGGAATTTTACTGCATTGTTAAAATAGCTTTtGCTTGCATCATTGTTTGAATAGCTGAATTTCGCTTCTATTTACTATCTTCGCATTAGGAATGAAAACTTGCATCTTTGCAAATAAAATGAATAGTATTTGATAAGTCTTACACCAATTTACTTTTtAAGTGGCTTTCTCTGCCGGTACTTTTATCTAAAATTGCAATA…	KICILQVPGQFVINNLRQAVFKSVIHQDMNFFSRNKVGEIVSRLSTDALIVGQSVSSN	gi|393912160|gb|EJD76620.1| ABC transporter [Loa loa]	IPR001140: ABC transporter, transmembrane domain; IPR011527: ABC transporter, transmembrane domain, type 1; IPR017940: ABC transporter, integral membrane type 1;	GO:0005524): ATP binding; GO:0042626): ATPase activity, coupled to transmembrane movement of substances;	GO:0006810): transport; GO:0055085): transmembrane transport;	GO:0016021): integral to membrane;
isogroup00515	yes	contig04350	ataggTTGTCGAATTTGGATATGCATTTTTTGCAAATCGTAAACTTATCACTGTCTTCTCAGCTGCACGTTAtCcACGAAGATCTGTGTAATTTTGCTGCTGTTGTAATTGTTAGTTGATTAAAATATTATTATCATCAAGAAATATTACaAACATTTTTcCGTcTGGCAATTTACGaTTTGCATGgAATTGATAACAATTTTAATTTTATAATCGATTTAATTATTAATTTAATCCAAGTATTTATTcTGATTTAGTATTCCTTTTATTAATGTTAGATATTTTTTTTtAATAAATAcTAATGGAGAAATTTCCAAGTACGAAATAAATTTCAAATGTCGTAATTTTCTTTTtTTTTTTtCTTAAATATCCTGTGACATAGTTAcTGATGAACAACAT…	MFHDKLIFAWIYDYTIEEILAYYCKYHKMLFISNYVTGYLRKKKKKITTFEIYFVLEISPLVFIKKKYLTLIKGILNQNKYLDKLIIKSIIKLKLLSIPANRKLPDGKMFVIFLDDNNXFNQLTITTAAKLHRSSWKRAAEKTVISLRFAKNAYPNSTTY	gi|170578499|ref|XP_001894435.1| Ser/Thr protein phosphatase family protein [Brugia malayi]	IPR001849: Pleckstrin homology domain;	GO:0005515): protein binding;	---	---
isogroup00517	yes	contig04362	TAATTTTCAATTACTGACTATAATAAAATAAATGAATTTGATATTTGTTATTTTATTTTTTAGAAATGATTAATTACTTACTATTATCTTGATTTTATTGTTTGCTCACAAATATTTGTCCTTATATTATCAAAAaTTTTTCTTATTTTCTCTTTTAATAACTGTAATTATACACATCTAATCCTGAATTGTTTATATGCTACTtCTTTTTTtCCTTTTtttttCtATTTttCTATAAATTTCATTTACTTATAAGATAAACTTCAACGCTTGAAACATTAAAATGAAAATGAAAAAGAATTTAATATTTCAGTATTAATAAATTATTGAATTCTTTTTCATaTTTAAATTCATGTATTGAATATATTTTTtATGATTCATTATAACAATACCATTTTA…	KILKFLLYGSKKYINVITEKEKKXNDSNKFQTFFFLFNILESTTIKIMGNFHRVIKNFKXN	no hit	---	---	---	---
isogroup00520	yes	contig04380	CCATATTACTTTATGATTTAAATTTATGATTGTATTTTAAGAAATTccaaaaaaaaaTTTaGTTCgAAATTCTCTTTCATGAAAgAAGGAATATTATTTAATGcaaaaaaTTaTTTGaTTGTTAAAATaggatagaaaaaaaaaaaagtacggatgcgttgttaccactgcttgAAAAGAATATTTTtGTTACACTACAATAAATACATTCTCTTCCGATGGCGGGACGAGAGGGGTAAAGGATTATTTGTCTGCAACGTTCCACTAATGAATGAGTGGATCGCCATTTGTCCTTGGTTTAAAACCGTACTCACTCTTTTCAAACCTCTGTGTTGTGAGAACAGTGAAATGGTAAAAATAAAATAGCACGGGAAAAGAATAATTCACAGATTACACGAG…	KKKKVRMRCYHCLKRIFLLHYNKYILFRWRDERGKGLFVCNVPLMNEWIAICPWFKTVLTLFKPLCCENSEMVKIK	no hit	---	---	---	---
isogroup00651	no	contig05164	TAACAACGCATCCGACTTTtgaGTATACATTAGCaCCGAAGAAACAgCGGAAAATCCAACTaGAAAAAATCTTTaTAAAGAGAAAGATTAAAAGAGTGACATTCTAAAGGCTTTATTTTTtAATTCTTATTCATGCATCAAACAATAAATAATTTATGTGATAACAACTTCAACTTTCGAAAAGAAATTTGAACAGTAATTATCTTTTTGAAGAAAATAAAACAAAAaCTTGAATTTTAATGAAAAACAAACTAAATCCATATTTTtCTGAACCTGCCAGCATGATCATTTCTTGAATAAACTCGCTGCCAAGAACGGCCCATTCTGGAGAAAGTGCCTGAAAAATCCAACATTTACTTTTCCTGGGCAAAACTTTCATAGTTCCTCTATTTCCTTTTT…	XFFPFLHFFHSPCLSIFLTRKGMNKIKISFSLYNSPISSIDINPEYHLLEFHFQKPSPRNSXDDQFNFSQFAVLILFLFQNFLFLKLISFNERKKEFFLFSWFLDCFYPSCFIRIFINSVFFSGFDFSITNXPPIDTECCHSIFLFAKDKQNFIILSLLLFYFVYVFAXKKLARFPSLVQNALYFTTQQFTVADIALCTVIFTXLNFIFTLIFDNGRVICKNLPKKGNRGTMKVLPRKSKCWIFQALSPEWAVLGSEFIQEMIMLAGSEKYGFSLFFIKIQVFVFFLQKDNYCSNFFSKVEVVITXI	no hit	---	---	---	---
isogroup00654	no	contig05180	gctttACCagaaaTTATTTTAAAAaTTAGAGATCCTATATCGCTTGATAATTATTATTATTATCAATTTATGTATGACtTATTCGATATTTTCTAACGGAAGTGAAATAATGCATAATGAAAATAGCAATATTGATTGaTTAAAATAAGGAATATTTGATAATTATACTCtaGTTTTCTTTTTTCATTTTATAGTTCCAGATTCTACTGATAAATTAATTGTATTTCAGTGCTTTAATTCAATGATTCAATcTCCAATTTTTATAATAAGTGAAAATAAAGCATACACCTGATCCTATAAAACTTTCATTTAATGAATTAATAGCTTGTCCGGCTACTAATTCATTCAACCAGGATGTTCATCCTGAAATTAGTATATTTTGTCGGGAAAATTgAAATA…	ALPEIILKIRDPISLDNYYYYQFMYDLFDIFNGSEIMHNENSNIDXIKKGIFDNYTLVFFFHFIVPDSTDKLIVFQCFNSMIQSPIFIISENKATPDPIKLSFNELIACPATNSFNQDVHPEISIFCRENXN	no hit	---	---	---	---
isogroup00849	yes	contig06155	ATGGTAGTTGGATGGTGTTATATGTTAAGAAGAAACTTTTCAAGGGAAATTTTGCAACAGTTAGGaCTTTGGTCACGTTCACCTGTTCGTGCCCTACCTTGGCGTTCGTTtGGTGAAAatCATCCTGTTCGTTGTAAGGAAGATGTGCGACCTATTTTttGGtCATTGCGACCTAAatCTTATGTTTtCAGAACTCGTGTAAGTTTTttAAtATTACTTGTATTATGTAATCAGTAGAAGtGtCaCACATTcATATTTCACGTGACATCTTaTCaTATTTtCAAAaTAATTGGTTtCAcATACATgTAATTCATTTAGTTTCACTTGTATAtAATTCATTTAAATTtATGTCTTtGATAAATTTACTTAtACACTTATTtACATTAGTGAACgTTTTTG…	RRNFSREILQQLGLWSRSPVRALPWRSFGENHPVRCKEDVRPIFWSLRPKSYVFRTR	gi|312084193|ref|XP_003144175.1| methylenetetrahydrofolate reductase [Loa loa]	---	---	---	---
isogroup00849	yes	contig06157	TAAATTTATAGGGtAATTCATATCAATAAAAACATAAATTTAAAGAGACAAGACAGCTATTCTCAAAATAAGAAAAAGAATAAAAATaCCAATTTAACCAAGCGCCAAAGGCCTCATCCTTCCAAACACGAAATGaaaGTGGATCAACCACCGTTGGCTGTGCaatttcaGAACCTGGAAAGACGCCCCAAGTAACAGCAATCGGCATAGTCGTTTCCGTATTTGTCCAATCAATTGTAGCCTGCAAAaaTTTACGATAATGTCTCAACTTCTAAGAAGCATCTTTTTATTAGGTGCTGaGAAAAACTTaCATCATGATTGACAATATGGCAGTTAAGACGAGAATAAGATGGCAAAAGATTCCAAAGAATTTCAGCATTTGCTTGTGATGTGAAGAAT…	RRNFSREILQQLGLWSRSPVRALPWRSFGENHPVRCKEDVRPIFWSLRPKSYVFRTREWDEFPNGRWGNSSSPAFNDLKDYYL	gi|170587561|ref|XP_001898544.1| Probable methylenetetrahydrofolate reductase [Brugia malayi]	---	---	---	---
isogroup00892	yes	contig06372	taacaaacgcatccgaaatttatgttctttAAGCtttGTCATGctcagaaagccgctttggctgttgctggaattggtatgtcgtctgtcattcttattttcgtatctctgttcttcgaatttgattggtacagtcacaagacaggattcgatttaatgggattggTTTTTCTTTTCTTATATCTTGGAATTGGCATCCTTGTTCATTATCAAGTAATCGCTGGCATCAAGAAGCAGGCTTCTTATTATCTCTTACCATTTATTGTATCATATATTGTTGCAATGAACACTGAAATGTTATTGATTTTGTtAAGTTTTTttCCTTtCATGATTCGTTTCTaTAATATAGATGCTGTTGACCAGAAAATAATCTCTTGTGAAAGTAACCAAACAAATATG…	QTHPKFMFFKLCHAQKAALAVAGIGMSSVILIFVSLFFEFDWYSHKTGFDLMGLVFLFLYLGIGILVHYQVIAGIKKQASYYL	gi|312095736|ref|XP_003148451.1| hypothetical protein LOAG_12891 [Loa loa] gi|393909030|gb|EJD75287.1| hypothetical protein LOAG_17544 [Loa loa]	---	---	---	---
isogroup01321	no	contig08514	TAAATAAAATTGAAAATACTTTTTGGCAAGTTttCAAGAAATTAGCAATGCATATTttGTCCTTGAGAGTGTATAAATATGAAATTGCAAACAGATAAAAGTAAAAATATATACTAcTGGACATAAAAaTATTTTTTGTTACATATCTATCTAAAATGATTCAAAAATTCTTTCCTTTTtATTTAAATAAACTTTTTtCAATCATCGATAATTTTGAGTTCCTAGCATCAAATTATTATATTATCTATTTGTGATCaTTTAAAAACAAAAAAaCgaTGGGAAAACTTTTtAAaTTAAAATGGAACAAAAATCAAAAACTTTTTAAATTAAAATGGAACAAAAATCAGAAACAAATGGAAAACATATAAAGTTAAAGCTCATTTATCAAAAAAaCAAAAC…	XNKIENTFWQVFKKLAMHILSLRVYKYEIAKQIKVKIYTTGHKKFFVTYLSKMIQKFFPFYLNKLFSIIDNFEFLASNYYIIICDHLKTKKRWEXLFKLKWNKNQKLFKLKWNKNQKQMEKYKVKAHLSKKQNQSKHINNKYDTIAKKNFILFEILLVTNYFSNXLSSFLILFFFFFAFAFDFIKFSNKIFANHPMNIREHSIYQPLFFQVSCIVILHLLKKLNKLETLILTLKKKKFVSLFVIFTTLKKTSKSTKISFSFTYFTYFFLFLFHVCLLIKYIRHXI	no hit	---	---	---	---
isogroup01322	yes	contig08517	GtAGGGATTATTTATTTTATCAGTAATTGTTCGGTTTTTCGTTCGGAGCACTATGATCTAGAATCACCCTTGTTCGGTTTTtCGTTCGGAGCACTATGATCTAGAATCACCCTTGTTCGGTTTTTCGTTCGGAGCACTATGATCTAGAATCACCCATTTTtCTGATTAATTGTTATCATTATCACTTTTTtCTCATTAGTGTTTATTTCATTGGAATAAAATTAGGTGATATAGTGGAACAAGTTTTGAATAAAAGTTCGTTGTAAAGCTTTCTTCTTTTGTATTTAGTGCAATCGGTCGTTAAAAAaTTTATTTGGTTCGAGGAATATATTTGATAGAAAAGAAAAAagCAAAAAaGACGAAATTAATGATTTACTTTGCTCATTCTTTTTTCATTTA…	NHPCSVFRSEHYDLESPIFLINCYHYHFFLISVYFIGIKLGDIVEQVLNKSSL	no hit	---	---	---	---
isogroup01322	yes	contig08518	AAAAAaGAAAaGAAAAGAAAAaTaGTTGATCATATATTATTCGAAAATGAGAAAAAAAaTCAAGTTCCCATTATTGTTTAAAATAATAAATCATTTGAAAATGTATTTTAGCAAGCAAAAGTCGCTTTTTTTTttCTGTAAATTAAAATTGTaAAAATCGTAGAgTGAGATAACGAAAAaGCAAAAGAATTTACTAGATAACGGAATAGCACAGTGACATTGATTGGTGATATGAATAAAAGAAATTGATAAAATCGAGAAAAGAAGGAATGATGATTTCATCATTTTATCATAGTAATTCGTAAAAACGATGAAAATCTATATGAGCAACAAAATCGCATAGAAATATTCGTATACTTCTATACAAATATAATTTAATAGATGAAAAGAGAGGGAGTA…	IFIVFTNYYDKMMKSSFLLFSILSISFIHITNQCHCAIPLSSKFFCFFVISLYDFYNFNLQKKKSDFCLLKYIFK	no hit	---	---	---	---
isogroup01322	yes	contig08520	GtCGggATTATTtATTTTAtCAGTAATTGTTCGGTTTTTCGTTCGGAGCACTATGATCTAGAATCACCCTTGTTCGGTTTTTCGTTCGGAGCACTATGATCTAGAATCACCCATTTTtCTGATTAATTGTTATCATTATCACTTTTTtCTCATTAGTGTTTATTTCATTGGAATAAAATTAGGTGATATAGTGGAACAAGTTTTGAATAAAAGTTCGTTGTAAAGCTTTCTTCTTTTGTATTTAGTGCAATCGGTCGTTAAAAAaTTTATTTGGTTCGAGGAATATATTTGATAGAAAAGAAAAAaGCAAAAAAGACGAAATTAATGATTTACTTTGTTCATTCTTTTTTCATTTACTACAAATTTGTTGTTTTTTttCTAAATTTTAATTCAAAATAA…	NHPCSVFRSEHYDLESPIFLINCYHYHFFLISVYFIGIKLGDIVEQVLNKSSL	no hit	---	---	---	---
isogroup01323	no	contig08521	TTTTCTTTTTTttAAAaTAATATTtcaaaaaGGTTTTATTATGGgAATTAAATTTGGCATAAGATgtAATTACAATTTTTTCTTtAAgTGATTTCTTTTATGTTTTGAAATTTTATGtAAAAATATCAAATTGATTTAATTTCATGTAAAATTTtCCGTAAAATTTCACAATAATTAATACCATGAatAAAaTTTtAAAAAAaaaaGAAAaTTATGAAGATATATTTtCAAAATAACATTCCCAACTCTTACATAGGAATTCCAAATTTTCTCTGATCAATTTCTTaTATAAaTTGAAaTTtCATTTTAAAATAAGCAATAATTAATATTATGAATATTAATTTTAAGAAAAAGAATTAtAAGCAGTTATTAATTATTTCAGTATTTtATTTTTGTTTT…	XFLFFKIIFQKGFIMGIKFGKDVITIFSLSDFFYVLKFYEKYQIDLISCKIFRKISXIINTMNKILKKKENYEDXIFKITFPTLTWNSKFSLINFLYKLKFHFKKAIINIMNINFKKKNYKQLLIISDFIFVFKTFQFVLNSNNXVIWIEELITNIRLYLTFNHLNAQSAMFLKNLFILNDFYNXFFLVSLAASTHEKNNSSTKFAIYLCHLLNFAIAMVSIRQRLLHVKKKNQLQEIRKLLTLSVKFHNNYDKYSLAFSALKKKKISANLPYLCYLLNFTKITIIV	no hit	---	---	---	---
isogroup01324	yes	contig08526	GGATTTTAATAATCATGTATTTTTTTtAATGGATTACGTTAAATTGTAATAAGTTCGGTAATTCGATTGTACTAAGATTCTTAAATAAGAGAATGTTCCATATCAAGTTTTAGGTTATATTGGTAATTGAGCTTATTTACCGAGCAACTGGATTTGAGTCGATGCTCCtCTTtTTTTTtCCTTTTTTttCTTTTTTTtGGTtATTCAGGCATTTTTCATGCAAACAATTCTTGAACAACTTATTTTCTTTTGGTTAGCTCTCTTCTCTGTTTTCATTTTCTATTTGTTTTGCTAATAATTATGAAGTTTCTGCGATGCGATAACATTTTCGTTTTTCATTATTTTTATTAATCCATCAGATTCGAGACACTCTCATTACATCTGTAGAATGCATTGTAT…	VILKANNSLFFLKPIFLIKRSAVKKLFQKFKRKIFVKTSTEMYFKVIIIDYLHKNDPSITGLLLICLLQINKHLNNPI	no hit	---	---	---	---
isogroup01324	yes	contig08527	TGCCTTGGTCAGTTCtGTTtTttGGAGTAACGATATTTTCTTCTTTTATATTATTTTTGTAAATTTAGAAGTTATTATGTTCGGCTGATTTACATTATGGAGAGTTATTCTAACTTTTGAGCAGATGTTGCTGCTTGTTTTTGTCTCGATCATTTTACGCTGCAAATTGCTGTGGCTTCCGTTGTGGTTGTAGATTAATTTTTTTtGCTTTTCTATTTCAAAGATAGAGTGGCTTCTTCGAATTAATTTTAAGAATTTCATGTTTATAATACTACAAAAATCTAAAAATGCAAAATTATTCGTATCTCTTTCATTCCTTTCTGAAATTAACTCGTCTTaTGCTAATTGCAGTAACGCACTTCTTTCAGTTTAGATATCCACACTTTTTAAAACGAAATA…	DELISERNERDTNNFAFLDFCSIINMKFLKLIRRSHSIFEIEKQKKLIYNHNGSHSNLQRKMIETKTSSNICSKVRITLHNVNQPNIITSKFTKII	no hit	---	---	---	---
isogroup01325	yes	contig08529	TtCATTTttGTATGCTTGTTAGTTTCCATATTTTTGTTTAGTTTAGGTATTTAGATTTAATTTCCTTGAAATTTCTAAATTCTGAaTTTTGGGTGAAATGAAAACAATTCCGAAAATATTATTATAAATTTCTTTCAGGAATCTCTGTAGTTTCTGCATATCATACTGCAGTCTTTACTTTTTTTtCTTACTTAATATTGAGCTGAATCTTTAATAGCACAAGTTTGAATTTAAGTCTTCATTATCTTATGGAATTGGCAATAAGATGAGATgTTCCCTTAAGCATACTGAAGCAAATTTTTTTTTtATGGGGGTGAATTTGAAAGATTCAGATCAAACTTTTCAATTCAGTTTTTCGAGTAATTTTATTTGAAATTCAAAATTTTCAGTCCTGTTTCC…	MRCSLKHTEANFFFMGVNLKDSDQTFQFSFSSNFXLKFKIFSPVSAEFFWFSWPRIICTILYFFTFGNMIDICLSCDXLLDYIYPETIVIFNKNNXMNPPQVRRKKKEGNLVGEDSYTDLSNMLRNDMLRRRSIDSSVI	no hit	---	---	---	---
isogroup01325	yes	contig08532	aaaTATTATTCTATACATAACAtttaaaaaCATATCGTTCAtttGAAttttaatAttaCaaaaTAGACAAGTaCAAAATATTACATTAATATTACTTACAGCTAACACATAcTGCTTaaTATTATCTACAGGATATATCACATTTTttGCATTTttATAAATAAATGTAGTTTTCTAATTGAATTAAGCAGAAACGCAaGCTAGAAATTtGCGTCGGAAGAAGAAAGCAAATGTCAAGATGATACCAAATGACAAaTCCTTTACTGCGACCAATTGTGGTATCATTGTGACTGATTGACTTAATGATTTGAATAATAAGGTaAGGACAGAGAAAATGAAATAAAATATTTTAAAGAAAATATGATTCTTTTCAAAAGGATATTTATATTTAAATAGATC…	LILLKKQLKVHSLXVFLSLFLNKIYRNHSKLKCENLLGLMFCHDYLCFEXITGVSLFHANMCILLCFALDLFKYKYPFEKNHIFFKIFYFIFSVLTLLFKSLSQSVTMIPQLVAVKDLSFGIILTFAFFFRRKFLACVSAXIQLETTFIYKNAKNVIYPVDNIKQYVLAVSNINVIFCTCLFCNIKIQMNDMFLNVMYRIIF	no hit	---	---	---	---
isogroup01326	yes	contig08533	AGTGCATTGTTGAGGCATCAAATGCCATTTTTAATGGGTCAGATGAGAATTTCTCATTAATAATTTAATCATATACAAtAGATTTGgATCAAAATGGAAAATTCCCGTAAATATAATAAtcaTATGATAGAAAAAGCATATCTTATCAAATTCTTTCAAAAACTAGACAATAAGCTGAAATTGATAACAAAAATCAATAACTCTTTCCAAATTTTAAGCTCATTTTTACACTCGAAAAACTTCAATTTGCAAAAAATTTCAGCATGAAATAAAAAATTCGATGAAATTTCAAAGATCTGAAGAAATAAAATTTTAACGAAAATTTATAAAACCGATTGAAGGACTTCCAGTCATTAATGGACACCGATTTATTGTCAAACAATTCTTTATCGCGAAAAA…	MENSRKYNNHMIEKAYLIKFFQKLDNKLKLITKINNSFQILSSFLHRKTSICKKFQHEIKNSMKFQRSEEKNFNENXIKPIEGLPVINGXPIYCQTILYREKKRNCESESFYCHHVCIANFXLLIERGFAAFHHSTQSLEKLLAAFVSEIIDPSTLPSILAGVX	no hit	---	---	---	---
isogroup01326	yes	contig08535	TATCTCCAAtAAATAAGTtCCCCAATtGACAGAaTTTAAAAaaTTAATGGTAAGAAAATTATTTTtCAGCAGGTtATAACGAATTACTTGCTATAACTTTAATGATATGTAGGATATTATACATGTAGGATGTGAAAATtAAGATTGAAAAAaCAGTTCATTGTATCAGCATTAGTTTGTTTTGAAGATTATTTACAATTTTtCATCTAACACGAGCCATCCTtATTTttATTtCACTTTTTTttCTTTTTTtttACTTTTtAACATTTTGAAACTCGGATTAAAGCTATGGAAGTGGGGAATAAAAaGTTATGAATTTTTTTTtCATGTTGTTTTCAAtAGTTATGTTTATTTGATTTTGTTTTAGCACTGATTATTTAAAATATTTATCATCATTTA…	STDYLKYLSSFITRLDLTGNKFTNLCCFKSFPRLTHLRLHKNPIISLKDISMLPSLDYLGVTEISMNNMDNDDKLALKNIKTL	gi|402588194|gb|EJW82128.1| prenyltransferase alpha subunit repeat containing protein [Wuchereria bancrofti]	IPR001611: Leucine-rich repeat;	GO:0005515): protein binding;	---	---
isogroup01328	no	contig08541	ttaGTGAaCAAACTTTATCTTGCTGTTTTCCAGAATCGATAGTACATTtCTGGAATTAAATTTGTGCACaGTAAAATTtGaCTAATAAACCTTAATATTTAACACGAAAaTTACATTTGAATAAACTCGCTTACTCTAAAATGGCCTaTAAAAAaTATTAACAAAATTATAAAATTAATGAATAAaTGAAaTGAATAAaTaTTCCAAAaTCGATGAGAACTTGTAGAATGATATGTCTTCTTCAAATATTTCAGCTGCTTTCAAGTCATGAACATTTTCATTTGCAATGGTAACGATGACGATGTCAGTAGCGGTAAaGCAGCTGGATTTGTTAGCGTTGCTGTAGCCTGCAAGTTATCATGAGCCGAAATAGCCTGATTTGCTACCAAaTTGGCAAGT…	TCSPDDTSVRLSNLLLIIPSLYSVAQMLAQNTQLGVIFGLTDQMSSSNKQVTVMNDCIDEHQDVKKDLSNLSKESNNIFFAKT	gi|402581866|gb|EJW75813.1| nuclear hormone receptor family member nhr-14 [Wuchereria bancrofti]	---	---	---	---
isogroup01329	no	contig08546	GATATGAAGAAATGAAACAGAAACTGGGGACTCACTTGAAACGATTAGCCGATGAAGGGAGAGAAGTGAAAAAaGAAGATATTGATCAGTTTTtCCAAGAACTTGAAATGGAACGTAAACGACGTCGCGAGGATATTCTATCTCAACTATGAGTTAATGCTTGAATTCAGCAGCAGTGGCATATTTCAGTATTTAATTGCTACCTCTTATTTCCATGTTTACAAATATTtTTTcAATATTTttAAAAGAAAATTTTTTTTttCtGCGTTTAGAAATATTCTCTCTTAATGATTGTCAACTATCAGGTAGCAAAATTTGtGTTTTTtAAATTCGTCGTTACTTTTAAGCAAAAATTTGAAATGAATATATTTTATCTTAGATTCTTtGGCAAAGGCATTA…	YEEMKQKLGTHLKRLADEGREVKKEDIDQFFQELEMERKRRREDILSQL	gi|170573684|ref|XP_001892559.1| Zinc finger in N-recognin family protein [Brugia malayi]	---	---	---	---
isogroup01332	no	contig08557	ttAGAAATTAATTTAAACATTAATTTCAAAAATTGCTCGGAAcAgCAGCAATATAATAACATCAATCAATTGAGTAAATTAATGAAAATGGGAAATTGAAAGTGACTAATTTCTGTTTGCAATGGAATTTAAAGTAGTTGAAAATgAAGTATAaCAATTCCAATAATATATTATCGATAAATATACTAAATTAAAAaTAAATTATAAACAGCAAACGAAAATATACCATTTTCGGAATTTCGATGATTATGATGACTGTGATGATGATGACGATGACGATAACCACCAGATATTCCATTTCCAGCCGCACGTTCTCGAGTTTTtGCTATCCTACGAAAAGAAAATTGAAaTTTTTtAAaTTtATACTAACTTTTACATATTTCATTTCTCTATATGTAT…	MKYVKVSINLKNFNFLFVGXAKTRERAAGNGISGGYRHRHHHHSHHNHRNSENGIFSFAVYNLFLFSIFIDNILLELLYFIFNYFKFHCKQKLVTFNFPFSLIYSIDXMLLYCCCSEQFLKLMFKLISX	no hit	---	---	---	---
isogroup01333	no	contig08564	taatcTGGCGATTATTTTTGATATATTTTCAAAATGAATTTTtATTAGCTAGCTTTTAGAGTCAAaCATTTTGAAAAATGAAAAAGTTTCAAAGTTTGAAATAAaTTTAGAAaTTTCAAGATATAATTtCAAAATATTtACCAATAGTTTGCATTCGTTCTACAGCATCAATGTTAATCGATGGATCTGCATCTGAATCATTGTCCAATTCTGTCTTATTTTCGACCATACTCGCGCTGGTACCAATTTTTtAAACTGAATTAACTTTATTtAATTtAAAAaTTTTtAATGAACAAGATTTGATAAACGAATCAATCATTTCAAATTTTAATTTTtACTAAATCAAATTAGCTAATGAGTTAATTAGAAAATATTTCTTGAAATAAAAGAaTAAAATTC…	FHFRSYIYFVIYMIVLINKLTYSKKFFFQFQRQENFKFEIEETNFIFL	no hit	---	---	---	---
isogroup01334	no	contig08566	TAAATGAATAACTTAGAGATTAGGAAAAATTTttCGGCAAAAATTTTTTttAATTTTTTTTTTTCAAAaTTTtATGTTCTTTTTGTTAAAATGAAATAAAAGTGAGCAGATATAGTTGCATTTTCGAGCTCTTTGGTAAAACAaAGTTATTTAATGCAAGAAATGTGAAATAAACGAGAAACAAACCTTGAAACTTACAGCAACAAATCAAAAAGTCGATTGGGCAGCTTTTAAAATATTTCAATTCTTGGTTTCATTGATTTATGGCAATACTTTAGATTCAAAAGTTTTAGCTAAACAAATCTACCAAATTGCTAAAATCTTTTCATTTATGCATATTTTTTtCTGAAAAAGCAAttTTCTTTTTTTttCTACTTTTTAAGCAATTAATTGAGAAAA…	MNNLEIRKNFSAKIFFNFFFSKFYVLFVKMKKSXADIVAFSSSLVKQSYLMQEMEINEKQTLKLTATNQKVDWAAFKIFQFLVSLIYGNTLDSKVLAKQIYQIAKIFSFMHIFFEKAIFFFFLLFKQLIEKILKKMVEXLLENYFLKQFIKLENKINISKVKNIILFIYIRKVRISIILFGDCHLLIRRKWXF	no hit	---	---	---	---
isogroup01336	no	contig08573	TATCGAcTGCTATTTTCGGGATTTTTCGATTTCGTTGCAGGGTATCGAACAGATAACACTTGAGGATGTATTAAGCGATGTGCGAGTACGAGCCAGACGAGCAGTACCAGATGAAGTGAAACGTGAACTGATGCACTGTATTCGTTCGTTTTTACAACAGCAGTCTGGTATTAATGATCTCTGAATCTTGATCTTCGTTTTTGTCACCGTACGTATTCGCATGGCTGGTTGATTTTTCATTATCAACCTTCCTAAAATTTCTGGGAATATGCATCGCTTTTaTTCCCATTCATATTTTTATATTTGATGAGTTAAAAATTGATGAAAATGCAAACCGATCGGAGAAAGCGGTTTTGCATTGGTCATATTGTTtcACGATATAGCCGTTATTTCATTTCA…	ISLQGIEQITLEDVLSDVRVRARRAVPDEVKRELMHCIRSFLQQQSGINDL	gi|402579267|gb|EJW73219.1| hypothetical protein WUBG_15875 [Wuchereria bancrofti]	IPR018783: Transcription factor, enhancer of yellow 2;	---	---	---
isogroup01337	no	contig08580	TAAAACGGGTAAGAAtAAAAACTTCATGTCTTTCCCAATAAATCATTATTGACAAATGTATTGTATAGAAAAAGTTTATTAATTAGTGAAATAATTGGGAATGAAGTTAAATATAATAAACATAAAATATCAATTAAATGTCGATGATAGGGGgTTGTGGGCGAGAATGAATGAATGAATGAATCTGGAGATATCAAGAGTTAAAAGGTTGTGTCAGTAATGGAAATCAAGAATGATAAAATAAAgTTTATTAATATTAGAATTCATTTTGATAATGGcAGTGTAACTATGTGAATTATCCAAAAGAAGATTTTAAAAAAaTTGAAAAAAaaTGCTTGGCTAATTTCTTCGAGACCAATTCGATttCTTTTTTtttgTTTTGTTTtGTTTTTTttGTTC…	MEIKNDKIKFINIRIHFDNGSVTMXNYPKEDFKKIEKKCLANFFETNSISFFLFCFVFFVLEYYTQKFLHIILTKIFKCNIEISFPL	no hit	---	---	---	---
isogroup01340	no	contig08589	CTAAATATTATTACATCTGTCATAAAGAAGATGGTAAACAATCTAGAATTAGTGAGTAATCTCAATAGTTCACAAAGGATGAGTTACCAAATTCTAATTTCTTTTAAAGATTCTGCTATTCTTAAGAATTCACAAAAGTTGCAGTTCTCAAGAGTTCGTAGGAGATAAGTATTATTTCGAATTATTTAAAGAAAATAATACATTCTGGTTTATCTCGAGAAAAAaTGATAGCTAAAACATGCTGGGAAAATTATCAGATAGAAATTAGAAGCATTTTtGTGGCAGTTAGTTTGTGACAGATAAGTCTGATATAGTTGTATTTGATTTATAATTGAATGTTAATCACATTTAAATTGCTCTATCGAAAGAGCCATCTTAATGACCATTGATGATATTGCa…	MTIDDIAKLQFHQICGKKDYLKDIFEPAHYNHESNSQIKEXEKKKNCKIVIKSKMTFNLKNNFVEQQVEYFDQM	no hit	---	---	---	---
isogroup01649	yes	contig09825	tCATtCATTCACATTGAATGTGAATATAATTGGAGGAAGGGAAaTTTTtGTTATCAAATAGTAATAAAATGATTTCTTGAGaTTGGAATAATCCTAACTTGAATAAGCAATAAATAAAAATACCAAAGAAAaTAAAATTCCTTTAAACAATCTGAGATAAATTTCCTCACAaTTTTTCCTACTCATCAATATATAAAAaTTAGCAAaTACTTTTCAACCGCGTCATCCGCATATGGTGAGAAAaCGTTAGCaTCCGATGCTCTTAATGAATTCATATTCGGAATCACTGAAAATGATAGTTATAAGGGCACAAGATtAAGAATCATGTTAGACTGaTAaTTTAaTTtGCTTaTCTTaTGTCGCTGAAaTCGCGAGGATGAAAGAAGAAAAGCGGTGaTC…	LLIVKPFFLSIMSMSCKKALAYHANDKLSCAPRSMSMRQQRIVLVSPKWYQDPPSTKKMRILSTKIKIISINSCRELGRPSSSRYQFPKPFFFPFVCKFM	no hit	---	---	---	---
isogroup01649	yes	contig09827	TTAATATATAAATGAACGTACGTAGCAATTATTACAACAATTACATCAATAGTACACTTCGATATTATCAATAAGAAAAaTTACATCGAATTTACAAACGAAAGGAAAGAAGATGGGATTAGGAAATTGATACCGCGAGCTGGACGGTCAACCGAGCTCACGGCAGCTATTAATTGAAATGATTTTGATTTTtGTACTCAGGATCCTCATCTTCTTCGTGGATGGAGGATCCTGGTACCATTTTGGTGAGACAAGAACGATCCTTTGTTGTCTCATGGACATGCTCCTTGGTGCGCAGGACAACTTATCGTTAGCATGATAAGCGAGAGCTTTTTtACAGCTCATTGACATGGTAGACAAAAAAAaTGGCTTTACAATTAGCAATTAATTACATCAAAT…	MSMSCKKALAYHANDKLSCAPRSMSMRQQRIVLVSPKWYQDPPSTEEDEDPXVQKSKSFQLIAAVSSVDRPARGXQFPNPIFFPFVCKFDVIFLIDNIEGTIDVIVVIIATYVHLYIX	no hit	---	---	---	---
isogroup01650	no	contig09830	TtAAGTGGTGGAACATGGATATTTTCATGATGTGAAAAaTATCGGAAAAaTTATTTCAGTGTAACTGGAACATTAATCAGGATAATAAATTCGTAGAAAtTATATCGGGTGATTGAATGAATAAATTTAATGAGATATCATTTTTGAAAATCATAATGAAAAAaaTTAAAaGTGAAATTAATTTTTTtCGAAATCCTTCAACTAAAGAAATAAACCATTCGCTACTTTGTTGAACAATTAAaTAAATTTTGTAATAATTCTTTCTTGCTagaTTTTTTtAAGAAAATGATCAGAATTGCTTTTCTCGCCTAAAACAAAATAATATTGTTCTGTCTAATTATATATGTGACTGTAAAAAATTCATTTTAATTtCATCCGACAAaTGTGCAACAGATGGTG…	MNKFNEISFLKIIMKKIKSEINFFRNPSTKEKTIRYFVEQLNKFCNNSFLLDFFXENDQNCFSRLKQNNIVLSNYICDCKKFILISSDKCATDGVTYCNKFFTIYVILV	no hit	---	---	---	---
isogroup01651	yes	contig09831	ACTGATCGAATAAATCTTTCAAAAGTTGCTTATCATCCTCAAATACAGGAATTTTATAAAAAGAAGTTATGAAACAAAaTTatCAGATCTATAAAATTTttATTTCAAGGCTTGAAATTTTGCAGAATTCAATTTTGAAaCTACTTTAAAAAAaTTCATTCGTTCGAAAAGACTGTGTGTATTTAAATTTGAATTTCTAATTCAAGTGAAAAGTTCATAATCTTAAAGCAGAGATTtGCTACCTGTAACAAACTAACAATATCCACTCGATTGAAGAACAAATAGCTATTCAGAACGGACAATAAATTTTCTTCAAACAAAGAAGGTGCTGGCAAGCAGATGTCCTAAAAAAAagAaGTTAATGAATATGTATATATATAAGTGCTTCTTCGTAAGTCA…	RDIVGMLEYDPAEPRPRKHREFLFQKAKFREVLPIHNDELRQKIHQTYRVQYVQ	gi|402584537|gb|EJW78478.1| hypothetical protein WUBG_10613 [Wuchereria bancrofti]	IPR006887: Domain of unknown function DUF625;	---	---	---
isogroup01651	yes	contig09833	CATAGTATACGCTGACGTCAGTTCTGGATCACGATCCGTTAACATGTGATCAATCAATTTATTAAGAAGCAATTGATTATTTTTAGCTTCTCCAAATCCGCGACCTTGTTGAAGAAGGTAGTCCCGTGCAGTTTGCGGATTAAATTCAACAATCATTACGAACATTTCAACAGTTGTTGCTCGTGTTTGTACATCTTTACTTGTTATACATGGTTCTATTGCTGCTAATACATCATTTTGCATTAAGGTCTTATAAAAATTTTCTCTCCCTTGCGGCCCATTTGGCTGCAATGATGTTGAAAAGGAACAAAATTCCTTCAGAAACATAGTTAAATCCTTCCGCCTTTCTGTTGTTGTAGTAGGGTCTTTTAACTGATCGAATAAATCTTTCAAAaGTTG…	KDIVGMLEYDPAEPRPRKHREFLFQKAKFREVLPIHNDELRQKIHQTYRVQYVQDICLPAPSLFEENLLSVLNSYLFFNRVDI	gi|312084012|ref|XP_003144099.1| hypothetical protein LOAG_08519 [Loa loa]	IPR006887: Domain of unknown function DUF625;	---	---	---
isogroup01652	no	contig09834	CttttctttttcGTTATTTCATATCAATttAATCTGATAATTTAATAATACTTTATTTCTTTGTTTAATTaGAATTGTTCCTTTCTAATTTTTtGtACTTATTCAATGAATATAATAAGTAATTAAATAATAATTTCTATTGCAAAATGGATTCATATTAAATAATTTAAGTAGTAATCGAAAAATCAATTCTTTCCAATCCAATTTAATTTTATTTCGGAAAAATCACTATTTTACATATATCATTTTATCATATTTATAGTAAAATATTCATAGGGAAAATCCAAATAATTTCAAAATTCAAAGAATTTCATTGCTAATTCATAATCCAAAATAACAAGAAATAATGTTAAATTAAAaCCATTAAATTAAaTCGATGGATAAaTtacAACAACAACA…	FLLQNGFILNNLSSNRKINSFQSNLILFRKNHYFTYIILSYL	no hit	---	---	---	---
isogroup04030	no	contig16969	TTTTTtGTTTGAATTGCAAATCAGTCTTTTCAAATTATTTATGTCATACTTTTATTTTACCTTCATCTTACGTTATCGTCGCATATTATTAATATTTTATTTAACTTAACATTACATCTTTTACTTTCTTTCTGACAATATGATGGTAATATTTTTAATAAAATCAAATTTTTtAATCTTTAATAAACTATCATTCATTTGTAATGCGATATTTATTATAACAAATATCGATGTACAATTATCAGAGTGAAAAaTGACATTAAAAAaTTCCTATGGCGATTTCGAAaTATTTTCAATTCCATCATGCGCATATTATATTTATTCTTAATAAAATTGGACATTTTTTtAACTAtCATTTTTtCtGATTTTtACCGAAAAAAAAaTTAAGCAACTATGGgA…	XLLFCSQHGYVFDLTNYWLILMDYIDLQKSTSINSSQNNILELLKLDDTWKYLCIKTLYLAFLNNKNLGQSYLFFSRKASNCHLIFILSIISKIKLKFLNLKIKTNQFDDSRMLPIMLXALYFIYVTTRFLNILFKEEKIIAKKLETIFITVKFEEFNLTYFEKKAXTNHYGYRNVHRQFIPMLLNFFFGKNXEKMIVKKMSNFIKNKYNMRMMELKIFRNRHRNFLMSFFTXDNCTSIFVIINIALQMNDSLLKIKKFDFIKNITIILSERK	no hit	---	---	---	---
isogroup00001	yes	isotig00001	aaGCGTAGTTTTATTTAATGTTTCTAAGAATGAAAATAATAATTCAAAACGCTGcATGTTCTACGAACAAAACAGAATATATTTCTATGACATATcGGATAActAAGTaCTATaATCCAACACATACAATCATgCACATTTATGTttCTACTTAGAAGCAAtACGTACTCAAACTgTTTCTAACAAACAAAACTAAAAAaTAATTCATTTAACACAGTTACTTCCAATAtaAtACACAAACACACTGAATGAAGAAATCCAATAGCAGACAAAATTATTGCTTCCTGAAGTCATTAGAGACGACATAGATCAGATGAATATTATATAACaTAATAATCTCGAAATGATATCTTAAACGCTTCATACTTAGAGGTAGATTTTACTAAGGTAAGGAAAGAG…	FFADEEVARAKMYTSATYPVMVSRWKSSVPEVTSLVELMIPIDKQDQVVALKEQISFYYHVPLDQIQLSEAFPTVAWSKWPYT	gi|402589581|gb|EJW83513.1| ubiquitin carboxyl-terminal hydrolase [Wuchereria bancrofti]	---	---	---	---
isogroup00001	yes	isotig00002	aaGCGTAGTTTTATTTAATGTTTCTAAGAATGAAAATAATAATTCAAAACGCTGcATGTTCTACGAACAAAACAGAATATATTTCTATGACATATcGGATAActAAGTaCTATaATCCAACACATACAATCATGCACATTTatGTTtCTATTTAGAAGCAATACGTACTCAAACTGTTTCTAACAAACAAAACTAAAAAaTAATTCATTTaACACAGTTaCttcCaaTaTaaTACACAAAAACACTGAATGAAGAAATCCAATAGCAGACAAAATTATTGCTTCCTGAAGTCATTAGAGACGACATAGATCAGATGAATATTATATAACaTAATAATCTCGAAATGATATCTTAAACGCTTCATACTTAGAGGTAGATTTTACTAAGGTAAGGAAAGAG…	FFADEEVARAKMYTSATYPVMVSRWKSSVPEVTSLVELMIPIDKQDQVVALKEQISFYYHVPLDQIQLSEAFPTVAWSKWPYT	gi|402589581|gb|EJW83513.1| ubiquitin carboxyl-terminal hydrolase [Wuchereria bancrofti]	---	---	---	---
isogroup00001	yes	isotig00003	aaGCGTAGTTTTATTTAATGTTTCTAAGAATGAAAATAATAATTCAAAACGCTGcATGTTCTACGAACAAAACAGAATATATTTCTATGACATATcGGATAActAAGTaCTATaATCCAACACATACAATCATgCACATTTATGTttCTACTTAGAAGCAAtACGTACTCAAACTgTTTCTAACAAACAAAACTAAAAAaTAATTCATTTAACACAGTTACTTCCAATAtaAtACACAAACACACTGAATGAAGAAATCCAATAGCAGACAAAATTATTGCTTCCTGAAGTCATTAGAGACGACATAGATCAGATGAATATTATATAACaTAATAATCTCGAAATGATATCTTAAACGCTTCATACTTAGAGGTAGATTTTACTAAGGTAAGGAAAGAG…	FFADEEVARAKMYTSATYPVMVSRWKSSVPEVTSLVELMIPIDKQDQVVALKEQISFYYHVPLDQIQLSEAFPTVAWSKWPYT	gi|402589581|gb|EJW83513.1| ubiquitin carboxyl-terminal hydrolase [Wuchereria bancrofti]	---	---	---	---
isogroup00001	yes	isotig00004	aaGCGTAGTTTTATTTAATGTTTCTAAGAATGAAAATAATAATTCAAAACGCTGcATGTTCTACGAACAAAACAGAATATATTTCTATGACATATcGGATAActAAGTaCTATaATCCAACACATACAATCATGCACATTTatGTTtCTATTTAGAAGCAATACGTACTCAAACTGTTTCTAACAAACAAAACTAAAAAaTAATTCATTTaACACAGTTaCttcCaaTaTaaTACACAAAAACACTGAATGAAGAAATCCAATAGCAGACAAAATTATTGCTTCCTGAAGTCATTAGAGACGACATAGATCAGATGAATATTATATAACaTAATAATCTCGAAATGATATCTTAAACGCTTCATACTTAGAGGTAGATTTTACTAAGGTAAGGAAAGAG…	FFADEEVARAKMYTSATYPVMVSRWKSSVPEVTSLVELMIPIDKQDQVVALKEQISFYYHVPLDQIQLSEAFPTVAWSKWPYT	gi|402589581|gb|EJW83513.1| ubiquitin carboxyl-terminal hydrolase [Wuchereria bancrofti]	---	---	---	---
isogroup00001	yes	isotig00005	atttaatgtttctaataatgaaaataataattcaaaacgctgcatgttctacgaaacaaaaaagaaTAtatttctatgacatatcggataattaagtgctattatccaacacataCAATCATGCACATTTATGTTTCTACTTAGAAGCAAGATGTACTCAAACTGTTTCTAACAAACAAAAGTAAAAAaTAATTCATTTAACaCAGTTACTTCCAATATAATACACAAAAACACTAAATGAAGAAATCCAATAGCAGACAAAATTATTGCTTCCTGAAGTCATTAGAGACGACATAGATTATCTTAAACGCTTCATACTTAGAGGTAGATTTTACTAAGGTAAGGAAAGAGATAAGTGCGGGAAAGAAGAAGATGAGAGTGAGAGAGAGAGGGAGCAAT…	FFADEEVARAKMYTSATYPVMVSRWKSSVPEVTSLVELMIPIDKQDQVVALKEQISFYYHVPLDQIQLSEAFPTVAWSKWPYT	gi|402589581|gb|EJW83513.1| ubiquitin carboxyl-terminal hydrolase [Wuchereria bancrofti]	---	---	---	---
isogroup00001	yes	isotig00006	aaGCGTAGTTTTATTTAATGTTTCTAAGAATGAAAATAATAATTCAAAACGCTGcATGTTCTACGAACAAAACAGAATATATTTCTATGACATATcGGATAActAAGTaCTATaATCCAACACATACAATCATgCACATTTATGTttCTACTTAGAAGCAAtACGTACTCAAACTgTTTCTAACAAACAAAACTAAAAAaTAATTCATTTAACACAGTTACTTCCAATAtaAtACACAAACACACTGAATGAAGAAATCCAATAGCAGACAAAATTATTGCTTCCTGAAGTCATTAGAGACGACATAGATATCTTAAACGCTTCATACTTAGAGGTAGATTTTACTAAGGTAAGGAAAGAGATAAGTGCGGGAAGGAAGATGAGAGTGAGAGAGAGAGA…	FFADEEVARAKMYTSATYPVMVSRWKSSVPEVTSLVELMIPIDKQDQVVALKEQISFYYHVPLDQIQLSEAFPTVAWSKWPYT	gi|402589581|gb|EJW83513.1| ubiquitin carboxyl-terminal hydrolase [Wuchereria bancrofti]	---	---	---	---
isogroup00001	yes	isotig00007	aaGCGTAGTTTTATTTAATGTTTCTAAGAATGAAAATAATAATTCAAAACGCTGcATGTTCTACGAACAAAACAGAATATATTTCTATGACATATcGGATAActAAGTaCTATaATCCAACACATACAATCATGCACATTTatGTTtCTATTTAGAAGCAATACGTACTCAAACTGTTTCTAACAAACAAAACTAAAAAaTAATTCATTTaACACAGTTaCttcCaaTaTaaTACACAAAAACACTGAATGAAGAAATCCAATAGCAGACAAAATTATTGCTTCCTGAAGTCATTAGAGACGACATAGAtATCTTAAACGCTTCATACTTAGAGGTAGATTTTACTAAGGTAAGGAAAGAGATAAGTGCGGGAAGGAAGATGAGAGTGAGAGAGAGAGA…	FFADEEVARAKMYTSATYPVMVSRWKSSVPEVTSLVELMIPIDKQDQVVALKEQISFYYHVPLDQIQLSEAFPTVAWSKWPYT	gi|402589581|gb|EJW83513.1| ubiquitin carboxyl-terminal hydrolase [Wuchereria bancrofti]	---	---	---	---
isogroup00001	yes	isotig00008	atttaatgtttctaataatgaaaataataattcaaaacgctgcatgttctacgaaacaaaaaagaaTAtatttctatgacatatcggataattaagtgctattatccaacacataCAATCATGCACATTTATGTTTCTACTTAGAAGCAAGATGTACTCAAACTGTTTCTAACAAACAAAAGTAAAAAaTAATTCATTTAACaCAGTTACTTCCAATATAATACACAAAAACACTAAATGAAGAAATCCAATAGCAGACAAAATTATTGCTTCCTGAAGTCATTAGAGACGACATAGATTATCTTAAACGCTTCATACTTAGAGGTAGATTTTACTAAGGTAAGGAAAGAGATAAGTGCGGGAAAGAAGAAGATGAGAGTGAGCAATACTCTCCATATT…	FFADEEVARAKMYTSATYPVMVSRWKSSVPEVTSLVELMIPIDKQDQVVALKEQISFYYHVPLDQIQLSEAFPTVAWSKWPYT	gi|402589581|gb|EJW83513.1| ubiquitin carboxyl-terminal hydrolase [Wuchereria bancrofti]	---	---	---	---
isogroup00001	yes	isotig00009	CTATTTAGAAGCAAGACGTACTCAAAATACTTCTAACAAACAAAaGTAAAAaTAATTCATTtAACACAGTTACTTCCAATATAATACACAAACATACTGAATGAAGAAATCCAATAGCAGACAAAATTATTGCTTCCTGAAGTCATTAGAGACGACATAGATCAGATGAATATTGTATAACaTAATAATCTCGAAATGATATCTTAAACGCTTCATACTTAGAGGTAGATTTTACTAAGGTAAGGAAAGAGATAAGTGCGGGAAAGAAGAAGATGAGAGTGAGAGAGAGAGGGAGCAATACTCTCCATATTTGCTTCATTTAACTAAAATTTAGGAAaTGTAGCATTAACTATTTCCAAGAAATATGAAAGTCAATAAAAAGATGAAATTGAGAATAGA…	FFADEEVARAKMYTSATYPVMVSRWKSSVPEVTSLVELMIPIDKQDQVVALKEQISFYYHVPLDQIQLSEAFPTVAWSKWPYT	gi|402589581|gb|EJW83513.1| ubiquitin carboxyl-terminal hydrolase [Wuchereria bancrofti]	---	---	---	---
isogroup00001	yes	isotig00010	CTATTTAGAAGCAAGACGTACTCAAAATACTTCTAACAAACAAAaGTAAAAaTAATTCATTtAACACAGTTACTTCCAATATAATACACAAACATACTGAATGAAGAAATCCAATAGCAGACAAAATTATTGCTTCCTGAAGTCATTAGAGACGACATAGATCAGATGAATATTGTATAACaTAATAATCTCGAAATGATATCTTAAACGCTTCATACTTAGAGGTAGATTTTACTAAGGTAAGGAAAGAGATAAGTGCGGGAAAGAAGAAGATGAGAGTGAGCAATACTCTCCATATTTGCTTCATTTAACTAAAATTtAGGAAATGTCACATTAACTATTTCCAAGAAATATGAAAGTCAATAAAAAGATGAAATTGAGAATAGATGAATGAATTCA…	FFADEEVARAKMYTSATYPVMVSRWKSSVPEVTSLVELMIPIDKQDQVVALKEQISFYYHVPLDQIQLSEAFPTVAWSKWPYT	gi|402589581|gb|EJW83513.1| ubiquitin carboxyl-terminal hydrolase [Wuchereria bancrofti]	---	---	---	---
isogroup00001	yes	isotig00011	TCTACTTAGAAGCAAGATGTACTCAAACTGTTTCTAACAAACAAAAGTAAAAAaTAATTCATTTAACACAGTTACTTCCAATATAATACACAAAAaCACTAAATGAAGAAATCCAATAGCAGACAAAATTATTGCTTCCTGAAGTCATTAGAGACGACATAGATCAGATGAATATTGTATGACATAATAATCTCGAAATGATATCTTAAACGCTTCATACTTAGAGGTAGATTTTACTAAGGTAAGGAAAGAGATAAGTGCGGGAAAGAAGAAGATGAGAGTGAGCAATACTCTCCATATTCGCTTCATTTAACTAAAATTTAGGAAATGTCGCATTAACTATTTCCAAGAAATATGAAAGTCAATAAAAAGATGAAATTGAGAATAGATGAATGAATT…	FFADEEVARAKMYTSATYPVMVSRWKSSVPEVTSLVELMIPIDKQDQVVALKEQISFYYHVPLDQIQLSEAFPTVAWSKWPYT	gi|402589581|gb|EJW83513.1| ubiquitin carboxyl-terminal hydrolase [Wuchereria bancrofti]	---	---	---	---
isogroup00001	yes	isotig00012	tgcacattttatgtttctACTTAGAAGCAATGCGTACTCAAACTACTTCTAACAAACAAAAAAAAAAAATaaTTCATTTAACACAGTTACTTCCAATATAATACACAAACACACTGAATGAAGAAATCCAATAGCAGACAAAATTATTGCTTCATGAAaTCATTAGAGACGACATAGATCAGATGAATATTATATAACATAATAATCTCGAAATGATATcTTAAaCGCTTCGTACTTAGAGGTAGATTTtACtAAGGTAAGGAAAGAGATAAGTGCGGGAAAGAAGAAGATGACTCCATATTtGCTTCATTTAACTAAAATTTAGGAAATGTCGCATTAACTATTTCCAAGAAATATGAAAGTCAATAAAAAGATGAAATTGAGAATAGATGAATGAAT…	FFADEEVARAKMYTSATYPVMVSRWKSSVPEVTSLVELMIPIDKQDQVVALKEQISFYYHVPLDQIQLSEAFPTVAWSKWPYT	gi|402589581|gb|EJW83513.1| ubiquitin carboxyl-terminal hydrolase [Wuchereria bancrofti]	---	---	---	---
isogroup00001	yes	isotig00013	aaGCGTAGTTTTATTTAATGTTTCTAAGAATGAAAATAATAATTCAAAACGCTGcATGTTCTACGAACAAAACAGAATATATTTCTATGACATATcGGATAActAAGTaCTATaATCCAACACATACAATCATgCACATTTATGTttCTACTTAGAAGCAAtACGTACTCAAACTgTTTCTAACAAACAAAACTAAAAAaTAATTCATTTAACACAGTTACTTCCAATAtaAtACACAAACACACTGAATGAAGAAATCCAATAGCAGACAAAATTATTGCTTCCTGAAGTCATTAGAGACGACATAGATCAGATGAATATTATATAACaTAATAATCTCGAAATGATATCTTAAACGCTTCATACTTAGAGGTAGATTTTACTAAGGTAAGGAAAGAG…	FQRLRLREVIVGSGAPVLFLGDHLGRRGHEWNRNLYLQILTDEEVARAKMYTSATYPVMVSRWKSSVPEVTSLVELMIPIDKQ	gi|312092943|ref|XP_003147512.1| hypothetical protein LOAG_11948 [Loa loa]	---	---	---	---
isogroup00001	yes	isotig00014	aaGCGTAGTTTTATTTAATGTTTCTAAGAATGAAAATAATAATTCAAAACGCTGcATGTTCTACGAACAAAACAGAATATATTTCTATGACATATcGGATAActAAGTaCTATaATCCAACACATACAATCATGCACATTTatGTTtCTATTTAGAAGCAATACGTACTCAAACTGTTTCTAACAAACAAAACTAAAAAaTAATTCATTTaACACAGTTaCttcCaaTaTaaTACACAAAAACACTGAATGAAGAAATCCAATAGCAGACAAAATTATTGCTTCCTGAAGTCATTAGAGACGACATAGATCAGATGAATATTATATAACaTAATAATCTCGAAATGATATCTTAAACGCTTCATACTTAGAGGTAGATTTTACTAAGGTAAGGAAAGAG…	FQRLRLREVIVGSGAPVLFLGDHLGRRGHEWNRNLYLQILTDEEVARAKMYTSATYPVMVSRWKSSVPEVTSLVELMIPIDKQ	gi|312092943|ref|XP_003147512.1| hypothetical protein LOAG_11948 [Loa loa]	---	---	---	---
isogroup00001	yes	isotig00015	aaGCGTAGTTTTATTTAATGTTTCTAAGAATGAAAATAATAATTCAAAACGCTGcATGTTCTACGAACAAAACAGAATATATTTCTATGACATATcGGATAActAAGTaCTATaATCCAACACATACAATCATgCACATTTATGTttCTACTTAGAAGCAAtACGTACTCAAACTgTTTCTAACAAACAAAACTAAAAAaTAATTCATTTAACACAGTTACTTCCAATAtaAtACACAAACACACTGAATGAAGAAATCCAATAGCAGACAAAATTATTGCTTCCTGAAGTCATTAGAGACGACATAGATCAGATGAATATTATATAACaTAATAATCTCGAAATGATATCTTAAACGCTTCATACTTAGAGGTAGATTTTACTAAGGTAAGGAAAGAG…	FQRLRLREVIVGSGAPVLFLGDHLGRRGHEWNRNLYLQILTDEEVARAKMYTSATYPVMVSRWKSSVPEVTSLVELMIPIDKQ	gi|312092943|ref|XP_003147512.1| hypothetical protein LOAG_11948 [Loa loa]	---	---	---	---
isogroup00001	yes	isotig00016	aaGCGTAGTTTTATTTAATGTTTCTAAGAATGAAAATAATAATTCAAAACGCTGcATGTTCTACGAACAAAACAGAATATATTTCTATGACATATcGGATAActAAGTaCTATaATCCAACACATACAATCATGCACATTTatGTTtCTATTTAGAAGCAATACGTACTCAAACTGTTTCTAACAAACAAAACTAAAAAaTAATTCATTTaACACAGTTaCttcCaaTaTaaTACACAAAAACACTGAATGAAGAAATCCAATAGCAGACAAAATTATTGCTTCCTGAAGTCATTAGAGACGACATAGATCAGATGAATATTATATAACaTAATAATCTCGAAATGATATCTTAAACGCTTCATACTTAGAGGTAGATTTTACTAAGGTAAGGAAAGAG…	FQRLRLREVIVGSGAPVLFLGDHLGRRGHEWNRNLYLQILTDEEVARAKMYTSATYPVMVSRWKSSVPEVTSLVELMIPIDKQ	gi|312092943|ref|XP_003147512.1| hypothetical protein LOAG_11948 [Loa loa]	---	---	---	---
isogroup00001	yes	isotig00017	atttaatgtttctaataatgaaaataataattcaaaacgctgcatgttctacgaaacaaaaaagaaTAtatttctatgacatatcggataattaagtgctattatccaacacataCAATCATGCACATTTATGTTTCTACTTAGAAGCAAGATGTACTCAAACTGTTTCTAACAAACAAAAGTAAAAAaTAATTCATTTAACaCAGTTACTTCCAATATAATACACAAAAACACTAAATGAAGAAATCCAATAGCAGACAAAATTATTGCTTCCTGAAGTCATTAGAGACGACATAGATTATCTTAAACGCTTCATACTTAGAGGTAGATTTTACTAAGGTAAGGAAAGAGATAAGTGCGGGAAAGAAGAAGATGAGAGTGAGAGAGAGAGGGAGCAAT…	FQRLRLREVIVGSGAPVLFLGDHLGRRGHEWNRNLYLQILTDEEVARAKMYTSATYPVMVSRWKSSVPEVTSLVELMIPIDKQ	gi|312092943|ref|XP_003147512.1| hypothetical protein LOAG_11948 [Loa loa]	---	---	---	---
isogroup00001	yes	isotig00018	aaGCGTAGTTTTATTTAATGTTTCTAAGAATGAAAATAATAATTCAAAACGCTGcATGTTCTACGAACAAAACAGAATATATTTCTATGACATATcGGATAActAAGTaCTATaATCCAACACATACAATCATgCACATTTATGTttCTACTTAGAAGCAAtACGTACTCAAACTgTTTCTAACAAACAAAACTAAAAAaTAATTCATTTAACACAGTTACTTCCAATAtaAtACACAAACACACTGAATGAAGAAATCCAATAGCAGACAAAATTATTGCTTCCTGAAGTCATTAGAGACGACATAGATATCTTAAACGCTTCATACTTAGAGGTAGATTTTACTAAGGTAAGGAAAGAGATAAGTGCGGGAAGGAAGATGAGAGTGAGAGAGAGAGA…	FQRLRLREVIVGSGAPVLFLGDHLGRRGHEWNRNLYLQILTDEEVARAKMYTSATYPVMVSRWKSSVPEVTSLVELMIPIDKQ	gi|312092943|ref|XP_003147512.1| hypothetical protein LOAG_11948 [Loa loa]	---	---	---	---
isogroup00001	yes	isotig00019	aaGCGTAGTTTTATTTAATGTTTCTAAGAATGAAAATAATAATTCAAAACGCTGcATGTTCTACGAACAAAACAGAATATATTTCTATGACATATcGGATAActAAGTaCTATaATCCAACACATACAATCATGCACATTTatGTTtCTATTTAGAAGCAATACGTACTCAAACTGTTTCTAACAAACAAAACTAAAAAaTAATTCATTTaACACAGTTaCttcCaaTaTaaTACACAAAAACACTGAATGAAGAAATCCAATAGCAGACAAAATTATTGCTTCCTGAAGTCATTAGAGACGACATAGAtATCTTAAACGCTTCATACTTAGAGGTAGATTTTACTAAGGTAAGGAAAGAGATAAGTGCGGGAAGGAAGATGAGAGTGAGAGAGAGAGA…	FQRLRLREVIVGSGAPVLFLGDHLGRRGHEWNRNLYLQILTDEEVARAKMYTSATYPVMVSRWKSSVPEVTSLVELMIPIDKQ	gi|312092943|ref|XP_003147512.1| hypothetical protein LOAG_11948 [Loa loa]	---	---	---	---
isogroup00001	yes	isotig00020	atttaatgtttctaataatgaaaataataattcaaaacgctgcatgttctacgaaacaaaaaagaaTAtatttctatgacatatcggataattaagtgctattatccaacacataCAATCATGCACATTTATGTTTCTACTTAGAAGCAAGATGTACTCAAACTGTTTCTAACAAACAAAAGTAAAAAaTAATTCATTTAACaCAGTTACTTCCAATATAATACACAAAAACACTAAATGAAGAAATCCAATAGCAGACAAAATTATTGCTTCCTGAAGTCATTAGAGACGACATAGATTATCTTAAACGCTTCATACTTAGAGGTAGATTTTACTAAGGTAAGGAAAGAGATAAGTGCGGGAAAGAAGAAGATGAGAGTGAGCAATACTCTCCATATT…	FQRLRLREVIVGSGAPVLFLGDHLGRRGHEWNRNLYLQILTDEEVARAKMYTSATYPVMVSRWKSSVPEVTSLVELMIPIDKQ	gi|312092943|ref|XP_003147512.1| hypothetical protein LOAG_11948 [Loa loa]	---	---	---	---
isogroup00001	yes	isotig00021	CTATTTAGAAGCAAGACGTACTCAAAATACTTCTAACAAACAAAaGTAAAAaTAATTCATTtAACACAGTTACTTCCAATATAATACACAAACATACTGAATGAAGAAATCCAATAGCAGACAAAATTATTGCTTCCTGAAGTCATTAGAGACGACATAGATCAGATGAATATTGTATAACaTAATAATCTCGAAATGATATCTTAAACGCTTCATACTTAGAGGTAGATTTTACTAAGGTAAGGAAAGAGATAAGTGCGGGAAAGAAGAAGATGAGAGTGAGAGAGAGAGGGAGCAATACTCTCCATATTTGCTTCATTTAACTAAAATTTAGGAAaTGTAGCATTAACTATTTCCAAGAAATATGAAAGTCAATAAAAAGATGAAATTGAGAATAGA…	FQRLRLREVIVGSGAPVLFLGDHLGRRGHEWNRNLYLQILTDEEVARAKMYTSATYPVMVSRWKSSVPEVTSLVELMIPIDKQ	gi|312092943|ref|XP_003147512.1| hypothetical protein LOAG_11948 [Loa loa]	---	---	---	---
isogroup00001	yes	isotig00022	CTATTTAGAAGCAAGACGTACTCAAAATACTTCTAACAAACAAAaGTAAAAaTAATTCATTtAACACAGTTACTTCCAATATAATACACAAACATACTGAATGAAGAAATCCAATAGCAGACAAAATTATTGCTTCCTGAAGTCATTAGAGACGACATAGATCAGATGAATATTGTATAACaTAATAATCTCGAAATGATATCTTAAACGCTTCATACTTAGAGGTAGATTTTACTAAGGTAAGGAAAGAGATAAGTGCGGGAAAGAAGAAGATGAGAGTGAGCAATACTCTCCATATTTGCTTCATTTAACTAAAATTtAGGAAATGTCACATTAACTATTTCCAAGAAATATGAAAGTCAATAAAAAGATGAAATTGAGAATAGATGAATGAATTCA…	FQRLRLREVIVGSGAPVLFLGDHLGRRGHEWNRNLYLQILTDEEVARAKMYTSATYPVMVSRWKSSVPEVTSLVELMIPIDKQ	gi|312092943|ref|XP_003147512.1| hypothetical protein LOAG_11948 [Loa loa]	---	---	---	---
isogroup00001	yes	isotig00023	TCTACTTAGAAGCAAGATGTACTCAAACTGTTTCTAACAAACAAAAGTAAAAAaTAATTCATTTAACACAGTTACTTCCAATATAATACACAAAAaCACTAAATGAAGAAATCCAATAGCAGACAAAATTATTGCTTCCTGAAGTCATTAGAGACGACATAGATCAGATGAATATTGTATGACATAATAATCTCGAAATGATATCTTAAACGCTTCATACTTAGAGGTAGATTTTACTAAGGTAAGGAAAGAGATAAGTGCGGGAAAGAAGAAGATGAGAGTGAGCAATACTCTCCATATTCGCTTCATTTAACTAAAATTTAGGAAATGTCGCATTAACTATTTCCAAGAAATATGAAAGTCAATAAAAAGATGAAATTGAGAATAGATGAATGAATT…	FQRLRLREVIVGSGAPVLFLGDHLGRRGHEWNRNLYLQILTDEEVARAKMYTSATYPVMVSRWKSSVPEVTSLVELMIPIDKQ	gi|312092943|ref|XP_003147512.1| hypothetical protein LOAG_11948 [Loa loa]	---	---	---	---
isogroup00001	yes	isotig00024	tgcacattttatgtttctACTTAGAAGCAATGCGTACTCAAACTACTTCTAACAAACAAAAAAAAAAAATaaTTCATTTAACACAGTTACTTCCAATATAATACACAAACACACTGAATGAAGAAATCCAATAGCAGACAAAATTATTGCTTCATGAAaTCATTAGAGACGACATAGATCAGATGAATATTATATAACATAATAATCTCGAAATGATATcTTAAaCGCTTCGTACTTAGAGGTAGATTTtACtAAGGTAAGGAAAGAGATAAGTGCGGGAAAGAAGAAGATGACTCCATATTtGCTTCATTTAACTAAAATTTAGGAAATGTCGCATTAACTATTTCCAAGAAATATGAAAGTCAATAAAAAGATGAAATTGAGAATAGATGAATGAAT…	FQRLRLREVIVGSGAPVLFLGDHLGRRGHEWNRNLYLQILTDEEVARAKMYTSATYPVMVSRWKSSVPEVTSLVELMIPIDKQ	gi|312092943|ref|XP_003147512.1| hypothetical protein LOAG_11948 [Loa loa]	---	---	---	---
isogroup00001	yes	isotig00025	ATTGCCAATCACTTTATTTGCAGGTCATTTTATTGAATAATTtAAACAATAGTCTCTTTAAATATGTAGCATAAGTAAAAAAaaagaCAAAAaaTGAACAAAaTATTGGCTTAATCATCTTCGGTGATACTAGTCGACAACTGGATTCtTAGCGGTCTTTCCtTTCtTCGCGAGATCGTAGCGTCTCCGGCTTTTGCAGCATTGTCTTTGTATCTCAATATACGTTTCTCTTCTTCTGTTAACTGTCGCACTTGTTCATtAGCTAACCTGAAACTTGAAGAAATTTCGAAAAAaTGAGAAATTATGAATCTCTACAGATCTCAAATAATAGTCAAATAATTTGATTTTgAACCGTTGtCTATACcAGTCACAACTGTGAAGTGATTCAACAACTTTAAa…	FFADEEVARAKMYTSATYPVMVSRWKSSVPEVTSLVELMIPIDKQDQVVALKEQISFYYHVPLDQIQLSEAFPTVAWSKWPYT	gi|402589581|gb|EJW83513.1| ubiquitin carboxyl-terminal hydrolase [Wuchereria bancrofti]	---	---	---	---
isogroup00001	yes	isotig00026	ATTGCCAATCACTTTATTTGCAGGTCATTTTATTGAATAATTtAAACAATAGTCTCTTTAAATATGTAGCATAAGTAAAAAAaaagaCAAAAaaTGAACAAAaTATTGGCTTAATCATCTTCGGTGATACTAGTCGACAACTGGATTCtTAGCGGTCTTTCCtTTCtTCGCGAGATCGTAGCGTCTCCGGCTTTTGCAGCATTGTCTTTGTATCTCAATATACGTTTCTCTTCTTCTGTTAACTGTCGCACTTGTTCATtAGCTAACCTGAAACTTGAAGAAATTTCGAAAAAaTGAGAAATTATGAATCTCTACAGATCTCAAATAATAGTCAAATAATTTGATTTTgAACCGTTGtCTATACcAGTCACAACTGTGAAGTGATTCAACAACTTTAAa…	FQRLRLREVIVGSGAPVLFLGDHLGRRGHEWNRNLYLQILTDEEVARAKMYTSATYPVMVSRWKSSVPEVTSLVELMIPIDKQ	gi|312092943|ref|XP_003147512.1| hypothetical protein LOAG_11948 [Loa loa]	---	---	---	---
isogroup00002	yes	isotig00027	ATTTTTGTGGCTGAAGAAATATGTTTTGAATATTCAGGAGATCTcCCTGTGTCtttttttttAAATACTGTTGCTATACTGCTTTGTATCCAATCATTCTCGAAAAATGCGTTGTTGAAATTTGTTTTTTCtTTTTTTTCGCCTCCCAATGTTTTtCTTCTGTAATGTTTGGTGGTTTTtACATGATAAttttttATTTTACTTACGAAATTAAAATTGCTTGTTTTCTACAAATGCATTTCCAGCACATTGTTATAATTTGATGATAGTTGAATTATTTTAATTTAATTTTGCAGTCATGAATTTATAAGTCTTCTCACTGCCCGTAttAGATGTTGGATTTGTGACGATAATAATGTTATCACTGGTATATTGATTGTTTTGAAACTGCGTTGTTCA…	ALFSSVAPTSHMNGYMKGMINFPSWLGKNSTLNKRQRLLRQLTTHTYLR	gi|402582633|gb|EJW76578.1| hypothetical protein WUBG_12513, partial [Wuchereria bancrofti]	IPR008921: DNA polymerase III, clamp loader complex, gamma/delta/delta subunit, C-terminal; IPR013725: DNA replication factor RFC1, C-terminal;	GO:0003677): DNA binding; GO:0003689): DNA clamp loader activity; GO:0005524): ATP binding;	GO:0006260): DNA replication;	GO:0005663): DNA replication factor C complex;
isogroup00003	yes	isotig00028	cctactccctgtgtgtccttggcagtctcttagtttttttttAGCCGAGAAATTAAATATTTTTATTCAACAAATTAAAACAACAAACAGAAACAAAAATGGATGCGATCAAGAAGAAGATGCAGGCGATGAAGATCGAGAAGGACAACGCTCTCGATCGAGCCGATGCCGCGGAAGAAAAAGTCCGTCAAATGACGGAAAAATTGGAACGAATTGAGGAAGAACTACGTGATACACAGAAGAAGATGATGCAAACTGAAAATGATTTGGATAAAGCACAaGAAGATTTATCTGTCGCAAATACcAACTTGGAAGATAAGgAAAAGAAAGTTCAAGAGGTAAGTTTCCGTTTTTTTttATTGATTAGTTATTAATTATAAGATTAGATTAATTAAGACA…	MDAIKKKMQAMKIEKDNALDRADAAEEKVRQMTEKLERIEEELRDTQKKMMQTENDLDKAQEDLSVANTNLEDKEKKVQEV	gi|172050792|gb|ACB70197.1| tropomyosin [Onchocerca ochengi]	---	---	---	---
isogroup00003	yes	isotig00029	cctactccctgtgtgtccttggcagtctcttagtttttttttAGCCGAGAAATTAAATATTTTTATTCAACAAATTAAAACAACAAACAGAAACAAAAATGGATGCGATCAAGAAGAAGATGCAGGCGATGAAGATCGAGAAGGACAACGCTCTCGATCGAGCCGATGCCGCGGAAGAAAAAGTCCGTCAAATGACGGAAAAATTGGAACGAATTGAGGAAGAACTACGTGATACACAGAAGAAGATGATGCAAACTGAAAATGATTTGGATAAAGCACAaGAAGATTTATCTGTCGCAAATACcAACTTGGAAGATAAGgAAAAGAAAGTTCAAGAGGTAAGTTTCCGTTTTTTTttATTGATTAGTTATTAATTATAAGATTAGATTAATTAAGGCA…	MDAIKKKMQAMKIEKDNALDRADAAEEKVRQMTEKLERIEEELRDTQKKMMQTENDLDKAQEDLSVANTNLEDKEKKVQEV	gi|172050792|gb|ACB70197.1| tropomyosin [Onchocerca ochengi]	---	---	---	---
isogroup00003	yes	isotig00030	cctactccctgtgtgtccttggcagtctcttagtttttttttAGCCGAGAAATTAAATATTTTTATTCAACAAATTAAAACAACAAACAGAAACAAAAATGGATGCGATCAAGAAGAAGATGCAGGCGATGAAGATCGAGAAGGACAACGCTCTCGATCGAGCCGATGCCGCGGAAGAAAAAGTCCGTCAAATGACGGAAAAATTGGAACGAATTGAGGAAGAACTACGTGATACACAGAAGAAGATGATGCAAACTGAAAATGATTTGGATAAAGCACAaGAAGATTTATCTGTCGCAAATACcAACTTGGAAGATAAGgAAAAGAAAGTTCAAGAGGTAAGTTTCCGTTTTTTTttATTGATTAGTTATTAATTATAAGATTAGATTAATTAAGACA…	MDAIKKKMQAMKIEKDNALDRADAAEEKVRQMTEKLERIEEELRDTQKKMMQTENDLDKAQEDLSVANTNLEDKEKKVQEV	gi|172050792|gb|ACB70197.1| tropomyosin [Onchocerca ochengi]	---	---	---	---
isogroup00003	yes	isotig00031	cctactccctgtgtgtccttggcagtctcttagtttttttttAGCCGAGAAATTAAATATTTTTATTCAACAAATTAAAACAACAAACAGAAACAAAAATGGATGCGATCAAGAAGAAGATGCAGGCGATGAAGATCGAGAAGGACAACGCTCTCGATCGAGCCGATGCCGCGGAAGAAAAAGTCCGTCAAATGACGGAAAAATTGGAACGAATTGAGGAAGAACTACGTGATACACAGAAGAAGATGATGCAAACTGAAAATGATTTGGATAAAGCACAaGAAGATTTATCTGTCGCAAATACcAACTTGGAAGATAAGgAAAAGAAAGTTCAAGAGGTAAGTTTCCGTTTTTTTttATTGATTAGTTATTAATTATAAGATTAGATTAATTAAGACA…	MDAIKKKMQAMKIEKDNALDRADAAEEKVRQMTEKLERIEEELRDTQKKMMQTENDLDKAQEDLSVANTNLEDKEKKVQEV	gi|172050792|gb|ACB70197.1| tropomyosin [Onchocerca ochengi]	---	---	---	---
isogroup00003	yes	isotig00032	GAAGATTTTATTCATAATCAAaGAAAAAAGTTTaCTGAACATTGTTACAAGAATATCTAAACAAATTTCAATTTAGCAAAAAAAAaGAAaTtGTAtCCTTGTTAGTTTAAAATGCTTAATGTTGTTAAAATTGAtATTtCATTtCGTTTTttttttttttGACTTCTTTAATATCCAGAAAGTTCCTGGAAAGTTTGATCCAATTCCTCGGAAATATTTTTGTATCGTTCCTTTTCGTGCACAAGTTCATCTTCAAGTCTGTCAACTTCCTTTTGCAATTTCTGAACTGATCGTTCCGCAAATTCTGCTCGTGTTTCTGCCTCCTTCAAACGTGCTGAAACTGTACGAATTTGTTCCTCATACGAATCTTCACGTTGTAGAGCTTTTTCTTCAGATACT…	SQLKEAQLLAEEADRKYDEVARKLAMVEADLERAEERAEAGENKIVELEEELRVVGNNLKSLEVSEEKALQREDSYEEQIRTV	gi|393908625|gb|EJD75137.1| tropomyosin [Loa loa]	IPR000533: Tropomyosin;	---	---	---
isogroup00003	yes	isotig00033	GAAGATTTTATTCATAATCAAaGAAAAAAGTTTaCTGAACATTGTTACAAGAATATCTAAACAAATTTCAATTTAGCAAAAAAAAaGAAaTtGTAtCCTTGTTAGTTTAAAATGCTTAATGTTGTTAAAATTGAtATTtCATTtCGTTTTttttttttttGACTTCTTTAATATCCAGAAAGTTCCTGGAAAGTTTGATCCAATTCCTCGGAAATATTTTTGTATCGTTCCTTTTCGTGCACAAGTTCATCTTCAAGTCTGTCAACTTCCTTTTGCAATTTCTGAACTGATCGTTCCGCAAATTCTGCTCGTGTTTCTGCCTCCTTCAAACGTGCTGAAACTGTACGAATTTGTTCCTCATACGAATCTTCACGTTGTAGAGCTTTTTCTTCAGATACT…	IVELEEELRVVGNNLKSLEVSEEKALQREDSYEEQIRTVSARLKEAETRAEFAERSVQKLQKEVDRLEDELVHEKERYKNISE	gi|393908625|gb|EJD75137.1| tropomyosin [Loa loa]	IPR000533: Tropomyosin;	---	---	---
isogroup00003	yes	isotig00034	GAAGATTTTATTCATAATCAAaGAAAAAAGTTTaCTGAACATTGTTACAAGAATATCTAAACAAATTTCAATTTAGCAAAAAAAAaGAAaTtGTAtCCTTGTTAGTTTAAAATGCTTAATGTTGTTAAAATTGAtATTtCATTtCGTTTTttttttttttGACTTCTTTAATATCCAGAAAGTTCCTGGAAAGTTTGATCCAATTCCTCGGAAATATTTTTGTATCGTTCCTTTTCGTGCACAAGTTCATCTTCAAGTCTGTCAACTTCCTTTTGCAATTTCTGAACTGATCGTTCCGCAAATTCTGCTCGTGTTTCTGCCTCCTTCAAACGTGCTGAAACTGTACGAATTTGTTCCTCATACGAATCTTCACGTTGTAGAGCTTTTTCTTCAGATACT…	ARKALENRIDIDHDRCGELEQKLREAQVLLAETENKSDEVARKLAMVEADLERAEERAEAGENKIVELEEELRVVGNNLKSLE	gi|393908625|gb|EJD75137.1| tropomyosin [Loa loa]	IPR000533: Tropomyosin;	---	---	---
isogroup00003	yes	isotig00035	cctactccctgtgtgtccttggcagtctcttagtttttttttAGCCGAGAAATTAAATATTTTTATTCAACAAATTAAAACAACAAACAGAAACAAAAATGGATGCGATCAAGAAGAAGATGCAGGCGATGAAGATCGAGAAGGACAACGCTCTCGATCGAGCCGATGCCGCGGAAGAAAAAGTCCGTCAAATGACGGAAAAATTGGAACGAATTGAGGAAGAACTACGTGATACACAGAAGAAGATGATGCAAACTGAAAATGATTTGGATAAAGCACAaGAAGATTTATCTGTCGCAAATACcAACTTGGAAGATAAGgAAAAGAAAGTTCAAGAGGTAAGTTTCCGTTTTTTTttATTGATTAGTTATTAATTATAAGATTAGATTAATTAAGGCA…	MDAIKKKMQAMKIEKDNALDRADAAEEKVRQMTEKLERIEEELRDTQKKMMQTENDLDKAQEDLSVANTNLEDKEKKVQEV	gi|172050792|gb|ACB70197.1| tropomyosin [Onchocerca ochengi]	---	---	---	---
isogroup00003	yes	isotig00036	ATTCCACGGTGTTTGCACGTTCTTCATTttAAAAaaCGAATGAAAAGTTTGTTGTTATTATTGCTTTTTGTTTTTTCaaTTAAAATTTTTTGTTAATTTTAAAAAaaTTTCCCAAGAAAAATTttCGACaaTTTTAAAAAaaTTCGTGCAAACTTTTAAATTTCTTAATCATTTCTttctttttttttttttCTGCATTAAAAAAaaTTGCTACTGAAaGAAGATTTTATCCATATAATAAAAGAAAAaGTTTCTGAACATTGTTACAAGAATATCTAAACAAAtttC	IPRCLHVLHFKKRMKSLLLLLFLFFQLKFFVNFKKISQEKFSTILKKFVQTFKFLNHFFLFFFFCIKKXLLLKEDFIHIIKEKVSEXLLQEYLNKFX	no hit	---	---	---	---
isogroup00004	yes	isotig00037	aaaaatttcattatTGTAAtttttCaaatacaagcaaatttttttgaaataagaaatcaataggattttgcatgtgatatggtatattaaattaacttatgctgtgaagctttcaaaatgatactgttaaaaattgtgCGCAAAAAGACAAaGTTCCATTACTTCATAATGAATTTTtGCATTTTATAATCTTTTCAAAATTTTATTaTCCTGTGACATATAATTGAACAGTATGTACATATATAATAGTTTTAATAAATGATCATTTTTGCAATTTGAAAATTGCAAACAATTATCCATTCGATCATTATCCTGCCAATTCATGTATGCATTTATATCAGTTAtcGCTGCATCAGAAAATATAGCATTTCTCGAATGTCGTTAGCAAAAAGGACATTG…	MSFLLTTFENAIFSDAAITDINAYMNWQDNDRMDNCLQFSNCKNDHLLKLLYMYILFNYMSQDNKILKDYKMQKFIMNNGTLSFCAQFLTXIILKASQHKLFNIPYHMQNPIDFLFQKNLLVFEKLQNEIF	no hit	---	---	---	---
isogroup00004	yes	isotig00038	aaaaatttcattatTGTAAtttttCaaatacaagcaaatttttttgaaataagaaatcaataggattttgcatgtgatatggtatattaaattaacttatgctgtgaagctttcaaaatgatactgttaaaaattgtgCGCAAAAAGACAAaGTTCCATTACTTCATAATGAATTTTtGCATTTTATAATCTTTTCAAAATTTTATTaTCCTGTGACATATAATTGAACAGTATGTACATATATAATAGTTTTAATAAATGATCATTTTTGCAATTTGAAAATTGCAAACAATTATCCATTCGATCATTATCCTGCCAATTCATGTATGCATTTATATCAGTTAtcGCTGCATCAGAAAATATAGCATTTCTCGAATGTCGTTAGCAAAAAGGACATTG…	MSFLLTTFENAIFSDAAITDINAYMNWQDNDRMDNCLQFSNCKNDHLLKLLYMYILFNYMSQDNKILKDYKMQKFIMNNGTLSFCAQFLTXIILKASQHKLFNIPYHMQNPIDFLFQKNLLVFEKLQNEIF	no hit	---	---	---	---
isogroup00004	yes	isotig00039	aaaaatttcattatTGTAAtttttCaaatacaagcaaatttttttgaaataagaaatcaataggattttgcatgtgatatggtatattaaattaacttatgctgtgaagctttcaaaatgatactgttaaaaattgtgCGCAAAAAGACAAaGTTCCATTACTTCATAATGAATTTTtGCATTTTATAATCTTTTCAAAATTTTATTaTCCTGTGACATATAATTGAACAGTATGTACATATATAATAGTTTTAATAAATGATCATTTTTGCAATTTGAAAATTGCAAACAATTATCCATTCGATCATTATCCTGCCAATTCATGTATGCATTTATATCAGTTATGCTGCATCAGAAAATATAGCATTTCTCGAATGTCGTTAGCAAAAAGGACATTGA…	MNWQDNDRMDNCLQFSNCKNDHLLKLLYMYILFNYMSQDNKILKDYKMQKFIMNNGTLSFCAQFLTXIILKASQHKLFNIPYHMQNPIDFLFQKNLLVFEKLQNEIF	no hit	---	---	---	---
isogroup00004	yes	isotig00040	aaaaatttcattatTGTAAtttttCaaatacaagcaaatttttttgaaataagaaatcaataggattttgcatgtgatatggtatattaaattaacttatgctgtgaagctttcaaaatgatactgttaaaaattgtgCGCAAAAAGACAAaGTTCCATTACTTCATAATGAATTTTtGCATTTTATAATCTTTTCAAAATTTTATTaTCCTGTGACATATAATTGAACAGTATGTACATATATAATAGTTTTAATAAATGATCATTTTTGCAATTTGAAAATTGCAAACAATTATCCATTCGATCATTATCCTGCCAATTCATGTATGCATTTATATCAGTTAtcGCTGCATCAGAAAATATAGCATTTCTCGAATGTCGTTAGCAAAAAGGACATTG…	MSFLLTTFENAIFSDAAITDINAYMNWQDNDRMDNCLQFSNCKNDHLLKLLYMYILFNYMSQDNKILKDYKMQKFIMNNGTLSFCAQFLTXIILKASQHKLFNIPYHMQNPIDFLFQKNLLVFEKLQNEIF	no hit	---	---	---	---
isogroup00004	yes	isotig00041	aaaaatttcattatTGTAAtttttCaaatacaagcaaatttttttgaaataagaaatcaataggattttgcatgtgatatggtatattaaattaacttatgctgtgaagctttcaaaatgatactgttaaaaattgtgCGCAAAAAGACAAaGTTCCATTACTTCATAATGAATTTTtGCATTTTATAATCTTTTCAAAATTTTATTaTCCTGTGACATATAATTGAACAGTATGTACATATATAATAGTTTTAATAAATGATCATTTTTGCAATTTGAAAATTGCAAACAATTATCCATTCGATCATTATCCTGCCAATTCATGTATGCATTTATATCAGTTAtcGCTGCATCAGAAAATATAGCATTTCTCGAATGTCGTTAGCAAAAAGGACATTG…	MILHVSSRIQLINEYXLAFKNLQNLQMEMENEVLTTFLYLSIDPSIYLYIYVNMRLFECNFVCIKIFEIIDDEXFGDLRLKNEYASQTNRICFLHKLQFKIQXHISTSGLILFNVLFANDIREXAIFSDAAITDINAYMNWQDNDRMDNCLQFSNCKNDHLLKLLYMYILFNYMSQDNKILKDYKMQKFIMNNGTLSFCAQFLTXIILKASQHKLFNIPYHMQNPIDFLFQKNLLVFEKLQNEIF	no hit	---	---	---	---
isogroup00004	yes	isotig00042	aaaaatttcattatTGTAAtttttCaaatacaagcaaatttttttgaaataagaaatcaataggattttgcatgtgatatggtatattaaattaacttatgctgtgaagctttcaaaatgatactgttaaaaattgtgCGCAAAAAGACAAaGTTCCATTACTTCATAATGAATTTTtGCATTTTATAATCTTTTCAAAATTTTATTaTCCTGTGACATATAATTGAACAGTATGTACATATATAATAGTTTTAATAAATGATCATTTTTGCAATTTGAAAATTGCAAACAATTATCCATTCGATCATTATCCTGCCAATTCATGTATGCATTTATATCAGTTAtcGCTGCATCAGAAAATATAGCATTTCTCGAATGTCGTTAGCAAAAAGGACATTG…	MSFLLTTFENAIFSDAAITDINAYMNWQDNDRMDNCLQFSNCKNDHLLKLLYMYILFNYMSQDNKILKDYKMQKFIMNNGTLSFCAQFLTXIILKASQHKLFNIPYHMQNPIDFLFQKNLLVFEKLQNEIF	no hit	---	---	---	---
isogroup00004	yes	isotig00043	aaaaatttcattatTGTAAtttttCaaatacaagcaaatttttttgaaataagaaatcaataggattttgcatgtgatatggtatattaaattaacttatgctgtgaagctttcaaaatgatactgttaaaaattgtgCGCAAAAAGACAAaGTTCCATTACTTCATAATGAATTTTtGCATTTTATAATCTTTTCAAAATTTTATTaTCCTGTGACATATAATTGAACAGTATGTACATATATAATAGTTTTAATAAATGATCATTTTTGCAATTTGAAAATTGCAAACAATTATCCATTCGATCATTATCCTGCCAATTCATGTATGCATTTATATCAGTTAtcGCTGCATCAGAAAATATAGCATTTCTCGAATGTCGTTAGCAAAAAGGACATTG…	MSFLLTTFENAIFSDAAITDINAYMNWQDNDRMDNCLQFSNCKNDHLLKLLYMYILFNYMSQDNKILKDYKMQKFIMNNGTLSFCAQFLTXIILKASQHKLFNIPYHMQNPIDFLFQKNLLVFEKLQNEIF	no hit	---	---	---	---
isogroup00004	yes	isotig00044	aaaaatttcattatTGTAAtttttCaaatacaagcaaatttttttgaaataagaaatcaataggattttgcatgtgatatggtatattaaattaacttatgctgtgaagctttcaaaatgatactgttaaaaattgtgCGCAAAAAGACAAaGTTCCATTACTTCATAATGAATTTTtGCATTTTATAATCTTTTCAAAATTTTATTaTCCTGTGACATATAATTGAACAGTATGTACATATATAATAGTTTTAATAAATGATCATTTTTGCAATTTGAAAATTGCAAACAATTATCCATTCGATCATTATCCTGCCAATTCATGTATGCATTTATATCAGTTATGCTGCATCAGAAAATATAGCATTTCTCGAATGTCGTTAGCAAAAAGGACATTGA…	MNWQDNDRMDNCLQFSNCKNDHLLKLLYMYILFNYMSQDNKILKDYKMQKFIMNNGTLSFCAQFLTXIILKASQHKLFNIPYHMQNPIDFLFQKNLLVFEKLQNEIF	no hit	---	---	---	---
isogroup00004	yes	isotig00045	aaaaatttcattatTGTAAtttttCaaatacaagcaaatttttttgaaataagaaatcaataggattttgcatgtgatatggtatattaaattaacttatgctgtgaagctttcaaaatgatactgttaaaaattgtgCGCAAAAAGACAAaGTTCCATTACTTCATAATGAATTTTtGCATTTTATAATCTTTTCAAAATTTTATTaTCCTGTGACATATAATTGAACAGTATGTACATATATAATAGTTTTAATAAATGATCATTTTTGCAATTTGAAAATTGCAAACAATTATCCATTCGATCATTATCCTGCCAATTCATGTATGCATTTATATCAGTTATGCTGCATCAGAAAATATAGCATTTCTCGAATGTCGTTAGCAAAAAGGACATTGA…	MNWQDNDRMDNCLQFSNCKNDHLLKLLYMYILFNYMSQDNKILKDYKMQKFIMNNGTLSFCAQFLTXIILKASQHKLFNIPYHMQNPIDFLFQKNLLVFEKLQNEIF	no hit	---	---	---	---
isogroup00004	yes	isotig00046	aaaaatttcattatTGTAAtttttCaaatacaagcaaatttttttgaaataagaaatcaataggattttgcatgtgatatggtatattaaattaacttatgctgtgaagctttcaaaatgatactgttaaaaattgtgCGCAAAAAGACAAaGTTCCATTACTTCATAATGAATTTTtGCATTTTATAATCTTTTCAAAATTTTATTaTCCTGTGACATATAATTGAACAGTATGTACATATATAATAGTTTTAATAAATGATCATTTTTGCAATTTGAAAATTGCAAACAATTATCCATTCGATCATTATCCTGCCAATTCATGTATGCATTTATATCAGTTAtcGCTGCATCAGAAAATATAGCATTTCTCGAATGTCGTTAGCAAAAAGGACATTG…	KNFIIVIFQIQANFFEKEINRILHVIWYIKLTYAVKLQNDTVKNCAQKDKVPLLHNEFLHFIIFSKFYYPVTYNEQYXTYIIVLINDHFCNLKIANNYPFDHYPAQFMYAFISVIAASENIAXSRMSLAKRTLKSINPEVDMLLNFKLKVCARNRCDSSAMHTHFSILNLRKFVIDYFENFDTYKIAFE	no hit	---	---	---	---
isogroup00004	yes	isotig00047	aaaaatttcattatTGTAAtttttCaaatacaagcaaatttttttgaaataagaaatcaataggattttgcatgtgatatggtatattaaattaacttatgctgtgaagctttcaaaatgatactgttaaaaattgtgCGCAAAAAGACAAaGTTCCATTACTTCATAATGAATTTTtGCATTTTATAATCTTTTCAAAATTTTATTaTCCTGTGACATATAATTGAACAGTATGTACATATATAATAGTTTTAATAAATGATCATTTTTGCAATTTGAAAATTGCAAACAATTATCCATTCGATCATTATCCTGCCAATTCATGTATGCATTTATATCAGTTAtcGCTGCATCAGAAAATATAGCATTTCTCGAATGTCGTTAGCAAAAAGGACATTG…	KNFIIVIFQIQANFFEKEINRILHVIWYIKLTYAVKLQNDTVKNCAQKDKVPLLHNEFLHFIIFSKFYYPVTYNEQYXTYIIVLINDHFCNLKIANNYPFDHYPAQFMYAFISVIAASENIAXSRMSLAKRTLKSINPEVDMLLNFKLKVCARNRCDSSAMHTHFSILNLRKFVIDYFENFDTYKIAFE	no hit	---	---	---	---
isogroup00004	yes	isotig00048	aaaaatttcattatTGTAAtttttCaaatacaagcaaatttttttgaaataagaaatcaataggattttgcatgtgatatggtatattaaattaacttatgctgtgaagctttcaaaatgatactgttaaaaattgtgCGCAAAAAGACAAaGTTCCATTACTTCATAATGAATTTTtGCATTTTATAATCTTTTCAAAATTTTATTaTCCTGTGACATATAATTGAACAGTATGTACATATATAATAGTTTTAATAAATGATCATTTTTGCAATTTGAAAATTGCAAACAATTATCCATTCGATCATTATCCTGCCAATTCATGTATGCATTTATATCAGTTAtcGCTGCATCAGAAAATATAGCATTTCTCGAATGTCGTTAGCAAAAAGGACATTG…	KNFIIVIFQIQANFFEKEINRILHVIWYIKLTYAVKLQNDTVKNCAQKDKVPLLHNEFLHFIIFSKFYYPVTYNEQYXTYIIVLINDHFCNLKIANNYPFDHYPAQFMYAFISVIAASENIAXSRMSLAKRTLKSINPEVDMLLNFKLKFVQETDADSSAMHTHFSILNLRKFVIDYFENFDTYKIAFE	no hit	---	---	---	---
isogroup00004	yes	isotig00049	aaaaatttcattatTGTAAtttttCaaatacaagcaaatttttttgaaataagaaatcaataggattttgcatgtgatatggtatattaaattaacttatgctgtgaagctttcaaaatgatactgttaaaaattgtgCGCAAAAAGACAAaGTTCCATTACTTCATAATGAATTTTtGCATTTTATAATCTTTTCAAAATTTTATTaTCCTGTGACATATAATTGAACAGTATGTACATATATAATAGTTTTAATAAATGATCATTTTTGCAATTTGAAAATTGCAAACAATTATCCATTCGATCATTATCCTGCCAATTCATGTATGCATTTATATCAGTTAtcGCTGCATCAGAAAATATAGCATTTCTCGAATGTCGTTAGCAAAAAGGACATTG…	KNFIIVIFQIQANFFEKEINRILHVIWYIKLTYAVKLQNDTVKNCAQKDKVPLLHNEFLHFIIFSKFYYPVTYNEQYXTYIIVLINDHFCNLKIANNYPFDHYPAQFMYAFISVIAASENIAXSRMSLAKRTLKSINPEVDMLLNFKLKFVQETDADSSAMHTHFSILNLRKFVIDYFENFDTYKIAFE	no hit	---	---	---	---
isogroup00004	yes	isotig00050	aaaaatttcattatTGTAAtttttCaaatacaagcaaatttttttgaaataagaaatcaataggattttgcatgtgatatggtatattaaattaacttatgctgtgaagctttcaaaatgatactgttaaaaattgtgCGCAAAAAGACAAaGTTCCATTACTTCATAATGAATTTTtGCATTTTATAATCTTTTCAAAATTTTATTaTCCTGTGACATATAATTGAACAGTATGTACATATATAATAGTTTTAATAAATGATCATTTTTGCAATTTGAAAATTGCAAACAATTATCCATTCGATCATTATCCTGCCAATTCATGTATGCATTTATATCAGTTATGCTGCATCAGAAAATATAGCATTTCTCGAATGTCGTTAGCAAAAAGGACATTGA…	KNFIIVIFQIQANFFEKEINRILHVIWYIKLTYAVKLQNDTVKNCAQKDKVPLLHNEFLHFIIFSKFYYPVTYNEQYXTYIIVLINDHFCNLKIANNYPFDHYPANSCMHLYQLCCIRKYSISRMSLAKRTLKSINPEVDMCVEF	no hit	---	---	---	---
isogroup00004	yes	isotig00051	aaaaatttcattatTGTAAtttttCaaatacaagcaaatttttttgaaataagaaatcaataggattttgcatgtgatatggtatattaaattaacttatgctgtgaagctttcaaaatgatactgttaaaaattgtgCGCAAAAAGACAAaGTTCCATTACTTCATAATGAATTTTtGCATTTTATAATCTTTTCAAAATTTTATTaTCCTGTGACATATAATTGAACAGTATGTACATATATAATAGTTTTAATAAATGATCATTTTTGCAATTTGAAAATTGCAAACAATTATCCATTCGATCATTATCCTGCCAATTCATGTATGCATTTATATCAGTTATGCTGCATCAGAAAATATAGCATTTCTCGAATGTCGTTAGCAAAAAGGACATTGA…	KNFIIVIFQIQANFFEKEINRILHVIWYIKLTYAVKLQNDTVKNCAQKDKVPLLHNEFLHFIIFSKFYYPVTYNEQYXTYIIVLINDHFCNLKIANNYPFDHYPANSCMHLYQLCCIRKYSISRMSLAKRTLKSINPEVDMCVEF	no hit	---	---	---	---
isogroup00005	yes	isotig00052	ACGAATTTCaaCAAATTCAtATAATTGTAAACGATGAAATGAATTATTCCGAAAAAAaataaTTATTTCACTTTtCTATCGTTTAAAGAATCATTTTTTtCGCgGTAATTTACGCAAAAAATCGATAAAAATTGACATtATTTTTtAATTGAACTCtCATAATCATGATATTAAAGTAATGCGAAATATATAATGAAATAAaCATGACAATAAAGTTATGCAAAAACTACGTATGTTTACAAATTAAAgAAAATTTCCCAAATTGACCCGATCTAAATGGATTTCATTTCTCATAGTTGTAATTcGACTTATTATCATATTCATTACAAAAAGAAAAAAAAAgAGTATCGAGTTTTAAAAATTtGAAAATaTAAATCAGAAAAAAATTGCAAaCAATTT…	MISFFDYLFCSINRVFIIDFLATSEDVEDYPVPSVTFNAASPEDCEYLRNEICEFPVDFNQEILICFFFPSXVAVSDIHTKIYSCDCFFFMGSSRGDIYIFFFMNLYVCSYYCNFYCNKFYVFFLFRFKKNSSFPGFIHRFLLLCKVILSALKLGIFLQKFLIKTNCLQFFSDLYFQIFKTXILFFFLFVMNMIISRITTMRNEIHLDRVNLGNFLXF	no hit	---	---	---	---
isogroup00005	yes	isotig00053	ACGAATTTCaaCAAATTCAtATAATTGTAAACGATGAAATGAATTATTCCGAAAAAAaataaTTATTTCACTTTtCTATCGTTTAAAGAATCATTTTTTtCGCgGTAATTTACGCAAAAAATCGATAAAAATTGACATtATTTTTtAATTGAACTCtCATAATCATGATATTAAAGTAATGCGAAATATATAATGAAATAAaCATGACAATAAAGTTATGCAAAAACTACGTATGTTTACAAATTAAAgAAAATTTCCCAAATTGACCCGATCTAAATGGATTTCATTTCTCATAGTTGTAATTcGACTTATTATCATATTCATTACAAAAAGAAAAAAAAAgAGTATCGAGTTTTAAAAATTtGAAAATaTAAATCAGAAAAAAATTGCAAaCAATTT…	AEYKPDVGVTKQQLGDRGEFSNYTYRRFDGLTQSREFKKKCST	gi|170585166|ref|XP_001897357.1| Protein kinase domain containing protein [Brugia malayi]	---	---	---	---
isogroup00005	yes	isotig00054	ATAATttCTTTTtCTTTCATTTCTCCATTATTTCgACTTTTTAATTGTTGACGTTCTTCAACAACTTTTTGTAACATACTCTGCATCAGCTGACCATTCTTTTTtGCATCATCTTCCAAcAGATTAAtTTGTCTTTCCAATtCGTTCAATTCTAATTGCTGATCCGCATAACTTCGTTTATGATCGAAAGTTTGTGCTTCCAAtAAATTATATAGAATCAAACAAACAAATACCGAtGTACTTAAAACACCGACTAATAATCGTTGCCAAGTTAAATGCATTTTTTTtCttctGGCGCTAATATATCCAAATTTCACAATTTCTTTTAAATTTTCGTAATTCCaATTAATaTaAAATCaAAATCatTGAAGCCaCtATTCAGTAATTAATTACCAGAAA…	MHLTWQRLLVGVLSTSVFVCLILYNLLEAQTFDHKRSYADQQLELNELERQINLLEDDAKKNGQLMQSMLQKVVEERQQLKSR	gi|402589479|gb|EJW83411.1| hypothetical protein WUBG_05679, partial [Wuchereria bancrofti]	---	---	---	---
isogroup00005	yes	isotig00055	ATAATttCTTTTtCTTTCATTTCTCCATTATTTCgACTTTTTAATTGTTGACGTTCTTCAACAACTTTTTGTAACATACTCTGCATCAGCTGACCATTCTTTTTtGCATCATCTTCCAAcAGATTAAtTTGTCTTTCCAATtCGTTCAATTCTAATTGCTGATCCGCATAACTTCGTTTATGATCGAAAGTTTGTGCTTCCAAtAAATTATATAGAATCAAACAAACAAATACCGAtGTACTTAAAACACCGACTAATAATCGTTGCCAAGTTAAATGCATTTTTTTtCttctGGCGCTAATATATCCAAATTTCACAATTTCTTTTAAATTTTCGTAATTCCaATTAATaTaAAATCaAAATCatTGAAGCCaCtATTCAGTAATTAATTACCAGAAA…	MHLTWQRLLVGVLSTSVFVCLILYNLLEAQTFDHKRSYADQQLELNELERQINLLEDDAKKNGQLMQSMLQKVVEERQQLKSR	gi|170585166|ref|XP_001897357.1| Protein kinase domain containing protein [Brugia malayi] gi|402589479|gb|EJW83411.1| hypothetical protein WUBG_05679, partial [Wuchereria bancrofti]	---	---	---	---
isogroup00005	yes	isotig00056	CAGCtAAAGTTTTATTGGTTAACGGATGATTGATTCCTTCATCTATGTTATGTGGTAGAATAAAATCAGATAATATCACGTTTGTGGTTAATCGCTTGGTTGTAATAGAGATGTATTGAATATCGGCGAATTTTTGATTGAATTGGAGGATTTTGATTGTCGGGTGAATTGAGTAACTGTTGAGTTGATTGACTGCATAACTACTAACTGAGTAACTGCTGGTTGACTACTTCAAAATACTGATCGGTGATCGCTAGAAGCTCCTTTTTATATCGATAATCCTTGATCTTTGTATTTGGGCGATAATTTACAACATATTAtGCAAATGGTTTGATTATCAGGACAAAAGATAAGAGAGAGAGAGAGACAATGCTTaCAAATTTTTAAACAATGCATACA…	STSSYSVSSYAVNQLNSYSIHPTIKILQFNQKFADIQYISITTKRLTTNVILSDFILPHNIDEGINHPLTNKTLA	no hit	---	---	---	---
isogroup00005	yes	isotig00057	ATAATttCTTTTtCTTTCATTTCTCCATTATTTCgACTTTTTAATTGTTGACGTTCTTCAACAACTTTTTGTAACATACTCTGCATCAGCTGACCATTCTTTTTtGCATCATCTTCCAAcAGATTAAtTTGTCTTTCCAATtCGTTCAATTCTAATTGCTGATCCGCATAACTTCGTTTATGATCGAAAGTTTGTGCTTCCAAtAAATTATATAGAATCAAACAAACAAATACCGAtGTACTTAAAACACCGACTAATAATCGTTGCCAAGTTAAATGCATTTTTTTtCttctGGCGCTAATATATCCAAATTTCACAATTTCTTTTAAATTTTCGTAATTCCaATTAATaTaAAATCaAAATCatTGAAGCCaCtATTCTTTTGTCCTGATAATCAAA…	MHLTWQRLLVGVLSTSVFVCLILYNLLEAQTFDHKRSYADQQLELNELERQINLLEDDAKKNGQLMQSMLQKVVEERQQLKSR	gi|402589479|gb|EJW83411.1| hypothetical protein WUBG_05679, partial [Wuchereria bancrofti]	---	---	---	---
isogroup00005	yes	isotig00058	ATGGATTGAaTATCGATGAGTTGGATTAAaTTGGgAGGATATTAATTGAATTCGATTGAATTGATTGATCGTTGAGTTAATTGTTtGCATAATTATTGAATGATTGTCTGGTTGACTACTaCAAAaTACTGATCGGTGATCGCTGGAAGCtCCTTTTtAAaTCGATAATCCTTGATCTTTGTATTTGGGCGATAATTTACAACATATTAtGCAAATGGTTTGATTATCAGGACAAAAGATAAGAGAGAGAGAGAGACAATGCTTaCAAATTTTTAAACAATGCATACAAGCTTTAGTCCTTACAACATTCCAAACAATTTTTAACATGATTTACGACATTTTTAAGCAATGCACGTAAGCtTTAGCAGAtTGAACGATGAGAGAGCAAAGGAATGAGAC…	IMLKIVWNVVRTKACMHCLKICKHCLSLSLIFCPDNQTICIICCKLSPKYKDQGLSI	no hit	---	---	---	---
isogroup00005	yes	isotig00059	ATAATttCTTTTtCTTTCATTTCTCCATTATTTCgACTTTTTAATTGTTGACGTTCTTCAACAACTTTTTGTAACATACTCTGCATCAGCTGACCATTCTTTTTtGCATCATCTTCCAAcAGATTAAtTTGTCTTTCCAATtCGTTCAATTCTAATTGCTGATCCGCATAACTTCGTTTATGATCGAAAGTTTGTGCTTCCAAtAAATTATATAGAATCAAACAAACAAATACCGAtGTACTTAAAACACCGACTAATAATCGTTGCCAAGTTAAATGCATTTTTTTtCttctGGCGCTAATATATCCAAATTTCACAATTTCTTTTAAATTTTCGTAATTCCaATTAATaTaAAATCaAAATCatTGAAGCCaCtATTCTGTAATTCACCTGTAACAC…	MHLTWQRLLVGVLSTSVFVCLILYNLLEAQTFDHKRSYADQQLELNELERQINLLEDDAKKNGQLMQSMLQKVVEERQQLKSR	gi|402589479|gb|EJW83411.1| hypothetical protein WUBG_05679, partial [Wuchereria bancrofti]	---	---	---	---
isogroup00005	yes	isotig00060	ATAATttCTTTTtCTTTCATTTCTCCATTATTTCgACTTTTTAATTGTTGACGTTCTTCAACAACTTTTTGTAACATACTCTGCATCAGCTGACCATTCTTTTTtGCATCATCTTCCAAcAGATTAAtTTGTCTTTCCAATtCGTTCAATTCTAATTGCTGATCCGCATAACTTCGTTTATGATCGAAAGTTTGTGCTTCCAAtAAATTATATAGAATCAAACAAACAAATACCGAtGTACTTAAAACACCGACTAATAATCGTTGCCAAGTTAAATGCATTTTTTTtCttctGGCGCTAATATATCCAAATTTCACAATTTCTTTTAAATTTTCGTAATTCCaATTAATaTaAAATCaAAATCatTGAAGCCaCtATTCTTTTGTCCTGATAATCAAA…	MHLTWQRLLVGVLSTSVFVCLILYNLLEAQTFDHKRSYADQQLELNELERQINLLEDDAKKNGQLMQSMLQKVVEERQQLKSR	gi|402589479|gb|EJW83411.1| hypothetical protein WUBG_05679, partial [Wuchereria bancrofti]	---	---	---	---
isogroup00005	yes	isotig00061	ATAATttCTTTTtCTTTCATTTCTCCATTATTTCcACTTTTTAATTGTTGACGTTCTTCAACAACTTTTTGTAACATACTCTGCATCAGCTGACCATTCTTTTTtGCATCATCTTCCAAcAGATTAAtTTGTCTTTCCAAttCGTTCAATTCTAACTGCAAAGTTTATTTTGAATTGAAAGTTATCAAATCATGGAAATTATGAAATTATCGAAAATTAAAATTATGAAATTATCAAAAaTTATTAAAAaTTAATTTCACCAAAATTAAAATTTCAATTTCTTGCTTGCTAAAAATAagCTTGAGATATTTCATATTTTAAAATATGTCAAATAAAAaGTCCTGGAATTCCACAAAATTTACTTCCATCTTTTCACAGTATCCTAATAAATTTGCAAAT…	QLELNELERQINLLEDDAKKNGQLMQSMLQKVVEERQQLKSGNNGEMKEKE	gi|402589479|gb|EJW83411.1| hypothetical protein WUBG_05679, partial [Wuchereria bancrofti]	---	---	---	---
isogroup00005	yes	isotig00062	ATAATttCTTTTtCTTTCATTTCTCCATTATTTCgACTTTTTAATTGTTGACGTTCTTCAACAACTTTTTGTAACATACTCTGCATCAGCTGACCATTCTTTTTtGCATCATCTTCCAAcAGATTAAtTTGTCTTTCCAATtCGTTCAATTCTAATTGCTGATCCGCATAACTTCGTTTATGATCGAAAGTTTGTGCTTCCAAtAAATTATATAGAATCAAACAAACAAATACCGAtGTACTTAAAACACCGACTAATAATCGTTGCCAAGTTAAATGCATTTTTTTtCTTttGGCGCTAATATATCCAAATTTCACAATTTCTTTTAAATTTTCGTAATTCCaATTAATaTaAAATCaAAATCatTGAAGCCaCtATTCTGTAAATATTAATCATTTC…	MHLTWQRLLVGVLSTSVFVCLILYNLLEAQTFDHKRSYADQQLELNELERQINLLEDDAKKNGQLMQSMLQKVVEERQQLKSR	gi|402589479|gb|EJW83411.1| hypothetical protein WUBG_05679, partial [Wuchereria bancrofti]	---	---	---	---
isogroup00005	yes	isotig00063	TTCGTTcAATTCTAATTGCTGATCCGCATAACTTCGTTTATGATCGAAaGTTTGTGCTTCCAAGAAATTATATAGAATCAAaCAAACAAATATCGATGTACTTAAAACACCGACTAATAATCGTTGCCAAGTTAAATGCATTTTTtttCTTTTGGCGCTAATATATCCAAATTTCACAATTTCTTTTAAATTTtCGTAATTCCAATTAATATAAAATCAAAATCATTGAAGCCACTATTCGGAAATTCACAGATTTCATTCCTCAAATATTCACAATCTTCCAGGTGATGCAGCATTAAATGTTACTGATGGTACCGGATAATCTTCCACATCTTCACTGGTAGACTAAAAAATCGATAATGAAAACACGATTTATTGAGCAgAATAAATAAtCAAAAA…	MHLTWQRLLVGVLSTSIFVCLILYNFLEAQTFDHKRSYADQQLELNE	gi|402589479|gb|EJW83411.1| hypothetical protein WUBG_05679, partial [Wuchereria bancrofti]	---	---	---	---
isogroup00005	yes	isotig00064	ACTTTTTGatTGTTGACGTTCTTCAAGAACTTTTTCTACCATGCTATGCATCAATTGACCATTCTTTTTcGCATCaTCTTCCAACAAATTAATTTGTCTTttCCAATTCGTtCAATTCTAACTGCAAATTTATTTGAATTGAAATTATCAAaTTGTGATACGATAATGATCATTATGATAATGATAACTTTCCAATTCGTTCAATTCTAACTGCAAATTTATTtGAATTGAAATTATCAAaTTGTGATACGATAATGATCATTATGATAATGATAATTATGATAAaCATTTCTTGTTTGCTAAAAATAagCTTGAGATATTTCATATTTTAAAATATGTCAAATAAAAaGTCCTGGAATTCCACAAAATTTACTTCCATCTTTTCACAGTATCCTAATA…	XFLIVDVLQELFLPAMHQLTILFRIIFQQINLSFPIRSILTANLFELKLSNCDTDNDHYDNDNFPIRSILTANLFELKLSNCDTDNDHYDNDNYDKHFLFAKNKLEIFHILKMSNKKSWNSTKFTSIFSQYPNKFANNLSRTSALYYKLKIIIVKKSLLLLLVQIKRDNCGIFRSKKNLKKKKKKSDALLPL	gi|402589479|gb|EJW83411.1| hypothetical protein WUBG_05679, partial [Wuchereria bancrofti]	---	---	---	---
isogroup00005	yes	isotig00065	TTCGTTcAATTCTAATTGCTGATCCGCATAACTTCGTTTATGATCGAAaGTTTGTGCTTCCAAGAAATTATATAGAATCAAaCAAACAAATATCGATGTACTTAAAACACCGACTAATAATCGTTGCCAAGTTAAATGCATTTTTtttCTTTTGGCGCTAATATATCCAAATTTCACAATTTCTTTTAAATTTtCGTAATTCCAATTAATATAAAATCAAAATCATTGAAGCCACTATTCGGAAATTCACAGATTTCATTCCTCAAATATTCACAATCTTCCAGGTGATGCAGCATTAAATGTTACTGATGGTACCGGATAATCTTCCACATCTTCACTGGTAGAACATTTTTTCTTGAACTCACGACTTTGAGTTAATCCATCAAAACGTCGATATGT…	AEYKPDVGVTKQQLGDRGEFSNYTYRRFDGLTQSREFKKKC	gi|170585166|ref|XP_001897357.1| Protein kinase domain containing protein [Brugia malayi] gi|402589479|gb|EJW83411.1| hypothetical protein WUBG_05679, partial [Wuchereria bancrofti]	---	---	---	---
isogroup00006	yes	isotig00066	tttttAGGATACGTGATGGACGTGAATTGCAATTTTtGGCACGTGAATTGGTACCTGGTGAtATTGTTTTATTGAATGTTGGTGATCTTATACCAGCTGATTTACGTTTAACTGAGGTATGAATTCAAAATTATTATCTCAATTTAACTTTATCGATTTATTTAATTTGATTTCAAATTACTTTGCTATGATTTGATAGTTTAAAATTGTTATACAGCATAATAACTTACCGTATGTTTATAACTTTAAGTTTTtCAAATAATTTAGATACTGTAAAATTCATTTATTTATATTTCTTATATTTAGTTGTTTTtATTTCTTTTATCTGTCGTAAATTGATGTTTTAGCGAATTtCCTTCCTCATCCTAAAAGTAAAGTATAATTTTTtGTTTATATTAT…	FQSYDLQVDESSFTGELEPRHKYVRPLAAGSGTFDHVDNVVYMGTLVRAGHGKGIVIGTGSHTRFGEVFKMMQAEEAPKTPLQ	gi|402593633|gb|EJW87560.1| P-type ATPase superfamily protein, partial [Wuchereria bancrofti]	IPR008250: ATPase, P-type, ATPase-associated domain; IPR023298: ATPase, P-type, transmembrane domain;	GO:0000166): nucleotide binding; GO:0046872): metal ion binding;	---	---
isogroup00006	yes	isotig00067	CGTGATGGACGTGAATTGCAATTTTTGGCACGTGAATTGGTACCTGGTGATATTGTTTTATTGAATGTTGGTGATCTTATACCAGCTGATTTACGTTTAACTGAGGTATGAATTCAAAATTATTATCTCAATTTAACTTTATCGAcTTATTTAATTTGATTTCAgATTACTTTGCTATGATTTGATAGTTTAAAATTGTTATACACCATAATAACTTACCGTATGTTTATAACTTTAAGTTTCTTATCCCTTTTtCGGATTTTTtCAAGTAATTtAGATACTGTAATTTATTtACTTATGTTTCATAAATTCAGTTGTCTTACCTTTTttACcTGTCGTAAATTGATGTTTTAGCGAATTTCCTTCCTCaTCctAaaaGTAAAGTATAATTTTTtGTTT…	FQSYDLQVDESSFTGELEPRHKYVRPLAAGSGTFDHVDNVVYMGTLVRAGHGKGIVIGTGSHTRFGEVFKMMQAEEAPKTPLQ	gi|402593633|gb|EJW87560.1| P-type ATPase superfamily protein, partial [Wuchereria bancrofti]	IPR008250: ATPase, P-type, ATPase-associated domain; IPR023298: ATPase, P-type, transmembrane domain;	GO:0000166): nucleotide binding; GO:0046872): metal ion binding;	---	---
isogroup00006	yes	isotig00068	tatacaagAGtAttaTccgatatggAGGAagtATCTTGATCAGTTCaACAATCCGTTAATCATTTTATTGCTTGCAAGTGCTGCAATATCGTTATTAATGGGACGTGGTGAAGATGCAATAAGTATTACGGTAGCAATTGTTATTGTAGTTACAGTAGGATTTGTACAAGAATATCGATCCGAGAAAACATTGGAACagCTTAATAAACTTGTTCCACCAATATGTCATACGATACGTGATGGACGTGAATTGCAATTTTTGGCACGTGAATTGGTACCTGGTGATATTGTTTTATTGAATGTTGGTGATCTTATACCAGCTGATTTACGTTTAACTGAGTCATATGATTTACAAGTGGATGAATCTTCATTTACTGGTGAATTGGAACCACGACATAA…	IQEYYPIWRKYLDQFNNPLIILLLASAAISLLMGRGEDAISITVAIVIVVTVGFVQEYRSEKTLEQLNKLVPPICHTIRDGRE	gi|402593633|gb|EJW87560.1| P-type ATPase superfamily protein, partial [Wuchereria bancrofti]	IPR004014: ATPase, P-type cation-transporter, N-terminal; IPR008250: ATPase, P-type, ATPase-associated domain; IPR023298: ATPase, P-type, transmembrane domain;	GO:0000166): nucleotide binding; GO:0015662): ATPase activity, coupled to transmembrane movement of ions, phosphorylative mechanism; GO:0046872): metal ion binding;	GO:0006754): ATP biosynthetic process; GO:0006812): cation transport;	GO:0016020): membrane;
isogroup00006	yes	isotig00069	tttttAGGATACGTGATGGACGTGAATTGCAATTTTtGGCACGTGAATTGGTACCTGGTGAtATTGTTTTATTGAATGTTGGTGATCTTATACCAGCTGATTTACGTTTAACTGAGGTATGAATTCAAAATTATTATCTCAATTTAACTTTATCGATTTATTTAATTTGATTTCAAATTACTTTGCTATGATTTGATAGTTTAAAATTGTTATACAGCATAATAACTTACCGTATGTTTATAACTTTAAGTTTTtCAAATAATTTAGATACTGTAAAATTCATTTATTTATATTTCTTATATTTAGTTGTTTTtATTTCTTTTATCTGTCGTAAATTGATGTTTTAGCGAATTtCCTTCCTCATCCTAAAAGTAAAGTATAATTTTTtGTTTATATTAT…	FQSYDLQVDESSFTGELEPRHKYVRPLAAGSGTFDHVDNVVYMGTLVRAGHGKGIVIGTGSHTRFGEVFKMMQAEEV	gi|402593633|gb|EJW87560.1| P-type ATPase superfamily protein, partial [Wuchereria bancrofti]	IPR008250: ATPase, P-type, ATPase-associated domain; IPR023298: ATPase, P-type, transmembrane domain;	GO:0000166): nucleotide binding; GO:0046872): metal ion binding;	---	---
isogroup00006	yes	isotig00070	CGTGATGGACGTGAATTGCAATTTTTGGCACGTGAATTGGTACCTGGTGATATTGTTTTATTGAATGTTGGTGATCTTATACCAGCTGATTTACGTTTAACTGAGGTATGAATTCAAAATTATTATCTCAATTTAACTTTATCGAcTTATTTAATTTGATTTCAgATTACTTTGCTATGATTTGATAGTTTAAAATTGTTATACACCATAATAACTTACCGTATGTTTATAACTTTAAGTTTCTTATCCCTTTTtCGGATTTTTtCAAGTAATTtAGATACTGTAATTTATTtACTTATGTTTCATAAATTCAGTTGTCTTACCTTTTttACcTGTCGTAAATTGATGTTTTAGCGAATTTCCTTCCTCaTCctAaaaGTAAAGTATAATTTTTtGTTT…	FQSYDLQVDESSFTGELEPRHKYVRPLAAGSGTFDHVDNVVYMGTLVRAGHGKGIVIGTGSHTRFGEVFKMMQAEEV	gi|402593633|gb|EJW87560.1| P-type ATPase superfamily protein, partial [Wuchereria bancrofti]	IPR008250: ATPase, P-type, ATPase-associated domain; IPR023298: ATPase, P-type, transmembrane domain;	GO:0000166): nucleotide binding; GO:0046872): metal ion binding;	---	---
isogroup00006	yes	isotig00071	tttttAGGATACGTGATGGACGTGAATTGCAATTTTtGGCACGTGAATTGGTACCTGGTGAtATTGTTTTATTGAATGTTGGTGATCTTATACCAGCTGATTTACGTTTAACTGAGGTATGAATTCAAAATTATTATCTCAATTTAACTTTATCGATTTATTTAATTTGATTTCAAATTACTTTGCTATGATTTGATAGTTTAAAATTGTTATACAGCATAATAACTTACCGTATGTTTATAACTTTAAGTTTTtCAAATAATTTAGATACTGTAAAATTCATTTATTTATATTTCTTATATTTAGTTGTTTTtATTTCTTTTATCTGTCGTAAATTGATGTTTTAGCGAATTtCCTTCCTCATCCTAAAAGTAAAGTATAATTTTTtGTTTATATTAT…	FQSYDLQVDESSFTGELEPRHKYVRPLAAGSGTFDHVDNVVYMGTLVRAGHGK	gi|402593633|gb|EJW87560.1| P-type ATPase superfamily protein, partial [Wuchereria bancrofti]	IPR008250: ATPase, P-type, ATPase-associated domain; IPR023298: ATPase, P-type, transmembrane domain;	GO:0000166): nucleotide binding; GO:0046872): metal ion binding;	---	---
isogroup00006	yes	isotig00072	CGTGATGGACGTGAATTGCAATTTTTGGCACGTGAATTGGTACCTGGTGATATTGTTTTATTGAATGTTGGTGATCTTATACCAGCTGATTTACGTTTAACTGAGGTATGAATTCAAAATTATTATCTCAATTTAACTTTATCGAcTTATTTAATTTGATTTCAgATTACTTTGCTATGATTTGATAGTTTAAAATTGTTATACACCATAATAACTTACCGTATGTTTATAACTTTAAGTTTCTTATCCCTTTTtCGGATTTTTtCAAGTAATTtAGATACTGTAATTTATTtACTTATGTTTCATAAATTCAGTTGTCTTACCTTTTttACcTGTCGTAAATTGATGTTTTAGCGAATTTCCTTCCTCaTCctAaaaGTAAAGTATAATTTTTtGTTT…	FQSYDLQVDESSFTGELEPRHKYVRPLAAGSGTFDHVDNVVYMGTLVRAGHGK	gi|402593633|gb|EJW87560.1| P-type ATPase superfamily protein, partial [Wuchereria bancrofti]	IPR008250: ATPase, P-type, ATPase-associated domain; IPR023298: ATPase, P-type, transmembrane domain;	GO:0000166): nucleotide binding; GO:0046872): metal ion binding;	---	---
isogroup00006	yes	isotig00073	tatacaagAGtAttaTccgatatggAGGAagtATCTTGATCAGTTCaACAATCCGTTAATCATTTTATTGCTTGCAAGTGCTGCAATATCGTTATTAATGGGACGTGGTGAAGATGCAATAAGTATTACGGTAGCAATTGTTATTGTAGTTACAGTAGGATTTGTACAAGAATATCGATCCGAGAAAACATTGGAACagCTTAATAAACTTGTTCCACCAATATGTCATACGATACGTGATGGACGTGAATTGCAATTTTTGGCACGTGAATTGGTACCTGGTGATATTGTTTTATTGAATGTTGGTGATCTTATACCAGCTGATTTACGTTTAACTGAGTCATATGATTTACAAGTGGATGAATCTTCATTTACTGGTGAATTGGAACCACGACATAA…	IQEYYPIWRKYLDQFNNPLIILLLASAAISLLMGRGEDAISITVAIVIVVTVGFVQEYRSEKTLEQLNKLVPPICHTIRDGRE	gi|402593633|gb|EJW87560.1| P-type ATPase superfamily protein, partial [Wuchereria bancrofti]	IPR004014: ATPase, P-type cation-transporter, N-terminal; IPR008250: ATPase, P-type, ATPase-associated domain; IPR023298: ATPase, P-type, transmembrane domain;	GO:0000166): nucleotide binding; GO:0015662): ATPase activity, coupled to transmembrane movement of ions, phosphorylative mechanism; GO:0046872): metal ion binding;	GO:0006754): ATP biosynthetic process; GO:0006812): cation transport;	GO:0016020): membrane;
isogroup00006	yes	isotig00074	tatacaagAGtAttaTccgatatggAGGAagtATCTTGATCAGTTCaACAATCCGTTAATCATTTTATTGCTTGCAAGTGCTGCAATATCGTTATTAATGGGACGTGGTGAAGATGCAATAAGTATTACGGTAGCAATTGTTATTGTAGTTACAGTAGGATTTGTACAAGAATATCGATCCGAGAAAACATTGGAACagCTTAATAAACTTGTTCCACCAATATGTCATACGATACGTGATGGACGTGAATTGCAATTTTTGGCACGTGAATTGGTACCTGGTGATATTGTTTTATTGAATGTTGGTGATCTTATACCAGCTGATTTACGTTTAACTGAGTCATATGATTTACAAGTGGATGAATCTTCATTTACTGGTGAATTGGAACCACGACATAA…	IQEYYPIWRKYLDQFNNPLIILLLASAAISLLMGRGEDAISITVAIVIVVTVGFVQEYRSEKTLEQLNKLVPPICHTIRDGRE	gi|402593633|gb|EJW87560.1| P-type ATPase superfamily protein, partial [Wuchereria bancrofti]	IPR004014: ATPase, P-type cation-transporter, N-terminal; IPR008250: ATPase, P-type, ATPase-associated domain; IPR023298: ATPase, P-type, transmembrane domain;	GO:0000166): nucleotide binding; GO:0015662): ATPase activity, coupled to transmembrane movement of ions, phosphorylative mechanism; GO:0046872): metal ion binding;	GO:0006754): ATP biosynthetic process; GO:0006812): cation transport;	GO:0016020): membrane;
isogroup00006	yes	isotig00075	GTCCGGGAAAaaGTATAGGAATATGAGGATTTGATCAACTATTtGAATGTTTATATAATAGAGGTGaTAAAGAAGTGAtAATTTCTGATAGGtCAATGATAACATTCATTGGAAATTAAATTCAATATGAAACATGTATTTTTAGCGTTTTAGTAAAaTTAACTATTGATGGTGATATTTTTtGAGAAATTCCAAAGCGAACATTTGACGTATTATTTAAATTtCTTTTTTTGAAGATTCATTTATCAATCAGGCTTTTtAAATTTtACTAATATTTCCCTTTTTtGTGTAAGtGATAAAGAGTGATAAGAATGATAGTGATAGTGTAAGTGATAAAATTGGAACTACTGGAACTCAAATTTCGAATTTTTtAATTTCAAATTTAAGTAATTAAATTAA…	IPEGLPIVVAVTLAIGVIRMATRRAIVKKLPAVEALGCVTVICSDKTGTLTKNEMTAVVVVSADGQVADVS	gi|402593633|gb|EJW87560.1| P-type ATPase superfamily protein, partial [Wuchereria bancrofti]	IPR001757: ATPase, P-type, K/Mg/Cd/Cu/Zn/Na/Ca/Na/H-transporter; IPR008250: ATPase, P-type, ATPase-associated domain; IPR018303: ATPase, P-type phosphorylation site; IPR023214: HAD-like domain; IPR023298: ATPase, P-type, transmembrane domain;	GO:0000166): nucleotide binding; GO:0005524): ATP binding; GO:0015662): ATPase activity, coupled to transmembrane movement of ions, phosphorylative mechanism; GO:0046872): metal ion binding;	GO:0006754): ATP biosynthetic process;	GO:0016020): membrane;
isogroup00006	yes	isotig00076	TTTAAATAACTTTGTTAGTTTTTGTTCCATACTTCAGAGTGTATTTTTTCATTCATCTGAGCATATTTTAAAAGTTTCGGTCCTATTCTTGTTATAATTAGTTTtAATTATTAAATGAAGTAATTAATTGAATCTAAAaTTTGTAATATTAATTTTttATTTCAGAATAAATAAACGATTTtcTTTCTTTtCTTTTttCAGGCaCCAAAAaCACCATTACAAAATAGTATGGATTATTTAGGCAAACAATTATCGTTATATTCATTTGCAATAATAATTATCATATTTTTtATTGGTTTATTTCAAGGACGTAATACATTGGATATGTTCAGAATTGCTGTTAGTTtGGCAGTaGCTGCAATTCCCGAAGGTCTTCCTATAGTAGTAGCAGTTACGCTT…	QAPKTPLQNSMDYLGKQLSLYSFAIIIIIFFIGLFQGRNTLDMFRIAVSLAVAAIPEGLPIVVAVTLAIGVIRMATRRAIVKK	gi|402593633|gb|EJW87560.1| P-type ATPase superfamily protein, partial [Wuchereria bancrofti]	IPR008250: ATPase, P-type, ATPase-associated domain; IPR023298: ATPase, P-type, transmembrane domain;	GO:0000166): nucleotide binding; GO:0046872): metal ion binding;	---	---
isogroup00006	yes	isotig00077	ttttGATaaaTTccaaaacgaaCAtttGACGTATTAtttaaatttCtttttttGAAGATTCatttaTCAATcaggctttttaaaattttaccaaCAtttcccttttttGtGTAAGTGATAAAGAGTGATAaGAATGATAGTGATAGTGTAAGtgatAaatgaTAAAATTCCAATTGGAATTCAAatATTTTCAAatAACAATTTCAAATTTAAGTAATTAAATTAAACCAATGGAATATATTGaTaAAATTTAATGTTAAATTTTATTtAAAAaTTTTATTTTAATTATTTTTtAGTTtGGCAGTaGCTGCAATTCCCGAAGGTCTTCCTATAGTAGTAGCAGTTACGCTTGCAATTGGTGTGATACGTATGGCAACACGTCGAGCAATcGTgAAGAAA…	IPEGLPIVVAVTLAIGVIRMATRRAIVKKLPAVEALGCVTVICSDKTGTLTKNEMTAVVVVSADGQVADVS	gi|402593633|gb|EJW87560.1| P-type ATPase superfamily protein, partial [Wuchereria bancrofti]	IPR001757: ATPase, P-type, K/Mg/Cd/Cu/Zn/Na/Ca/Na/H-transporter; IPR008250: ATPase, P-type, ATPase-associated domain; IPR018303: ATPase, P-type phosphorylation site; IPR023214: HAD-like domain; IPR023298: ATPase, P-type, transmembrane domain;	GO:0000166): nucleotide binding; GO:0005524): ATP binding; GO:0015662): ATPase activity, coupled to transmembrane movement of ions, phosphorylative mechanism; GO:0046872): metal ion binding;	GO:0006754): ATP biosynthetic process;	GO:0016020): membrane;
isogroup00007	yes	isotig00078	GGTAACAACGCATCCGActttttagttcttttaattCtttaattttttACCTGCTAGTTTTACTTTAAGTTATATGTGAAATTTTGGTAGTATGTTGGGTATTATGTTGATATCTCAGATTTTGACttTGGTTTTTTTTGACTTTTTaTtATACTGCAGGTGATGCttttAGttCtGTTCAAtAtAtTAtAtTTGAAGTTAATTTAGGTTGGTTGTTGCGTATTATACATTCTAATGGGGCTTCTATGTTTTTTTtGTTTATTTATTTACATATTTTTAAGGGTTTGATTTATGGTAGATATCGTCTTGTTGGTGTTTGGTTGAGTGGTGTTGTTGTTTATTTTTtGTTAATAGGAATTGCTTTTACTGGTTATGTTTTGATTTGAGGGCAGATAAGTT…	TAGDAFSSVQYIMFEVNLGWLLRIMHSNGASMFFLFIYLHIFKGLIYGSYRLVGVWLSGVVVYFLLMGIAFTGYVLIWGQMSYWAAVVITSLMTSVPYLGKYLVWWIWGSFSVCENTLKFFYSIHFILPWLLMVLVIVHLFFLHFTGSSSSLYC	gi|357017817|ref|YP_004934849.1| cytochrome b (mitochondrion) [Onchocerca flexuosa]	IPR005797: Cytochrome b/b6, N-terminal; IPR016174: Di-haem cytochrome, transmembrane; IPR016175: Cytochrome b/b6;	GO:0009055): electron carrier activity; GO:0016491): oxidoreductase activity;	GO:0022904): respiratory electron transport chain;	GO:0016020): membrane;
isogroup00007	yes	isotig00079	GGTAACAACGCATCCGActttttagttcttttaattCtttaattttttACCTGCTAGTTTTACTTTAAGTTATATGTGAAATTTTGGTAGTATGTTGGGTATTATGTTGATATCTCAGATTTTGACttTGGTTTTTTTTGACTTTTTaTtATACTGCAGGTGATGCttttAGttCtGTTCAAtAtAtTAtAtTTGAAGTTAATTTAGGTTGGTTGTTGCGTATTATACATTCTAATGGGGCTTCTATGTTTTTTTtGTTTATTTATTTACATATTTTTAAGGGTTTGATTTATGGTAGATATCGTCTTGTTGGTGTTTGGTTGAGTGGTGTTGTTGTTTATTTTTtGTTAATAGGAATTGCTTTTACTGGTTATGTTTTGATTTGAGGGCAGATAAGTT…	TAGDAFSSVQYIMFEVNLGWLLRIMHSNGASMFFLFIYLHIFKGLIYGSYRLVGVWLSGVVVYFLLMGIAFTGYVLIWGQMSYWAAVVITSLMTSVPYLGKYLVWWIWGSFSVCENTLKFFYSIHFILPWLLMVLVIVHLFFLHFTGSSSSLYC	gi|357017817|ref|YP_004934849.1| cytochrome b (mitochondrion) [Onchocerca flexuosa]	IPR005797: Cytochrome b/b6, N-terminal; IPR016174: Di-haem cytochrome, transmembrane; IPR016175: Cytochrome b/b6;	GO:0009055): electron carrier activity; GO:0016491): oxidoreductase activity;	GO:0022904): respiratory electron transport chain;	GO:0016020): membrane;
isogroup00007	yes	isotig00080	GGTAACAACGCATCCGActttttagttcttttaattCtttaattttttACCTGCTAGTTTTACTTTAAGTTATATGTGAAATTTTGGTAGTATGTTGGGTATTATGTTGATATCTCAGATTTTGACttTGGTTTTTTTTGACTTTTTaTtATACTGCAGGTGATGCttttAGttCtGTTCAAtAtAtTAtAtTTGAAGTTAATTTAGGTTGGTTGTTGCGTATTATACATTCTAATGGGGCTTCTATGTTTTTTTtGTTTATTTATTTACATATTTTTAAGGGTTTGATTTATGGTAGATATCGTCTTGTTGGTGTTTGGTTGAGTGGTGTTGTTGTTTATTTTTtGTTAATAGGAATTGCTTTTACTGGTTATGTTTTGATTTGAGGGCAGATAAGTT…	TAGDAFSSVQYIMFEVNLGWLLRIMHSNGASMFFLFIYLHIFKGLIYGSYRLVGVWLSGVVVYFLLMGIAFTGYVLIWGQMSYWAAVVITSLMTSVPYLGKYLVWWIWGSFSVCENTLKFFYSIHFILPWLLMVLVIVHLFFLHFTGSSSSLYC	gi|299828997|ref|YP_003734890.1| cytochrome b [Setaria digitata] gi|357017817|ref|YP_004934849.1| cytochrome b (mitochondrion) [Onchocerca flexuosa]	IPR005797: Cytochrome b/b6, N-terminal; IPR016174: Di-haem cytochrome, transmembrane; IPR016175: Cytochrome b/b6;	GO:0009055): electron carrier activity; GO:0016491): oxidoreductase activity;	GO:0022904): respiratory electron transport chain;	GO:0016020): membrane;
isogroup00007	yes	isotig00081	GGTAACAACGCATCCGActttttagttcttttaattCtttaattttttACCTGCTAGTTTTACTTTAAGTTATATGTGAAATTTTGGTAGTATGTTGGGTATTATGTTGATATCTCAGATTTTGACttTGGTTTTTTTTGACTTTTTaTtATACTGCAGGTGATGCttttAGttCtGTTCAAtAtAtTAtAtTTGAAGTTAATTTAGGTTGGTTGTTGCGTATTATACATTCTAATGGGGCTTCTATGTTTTTTTtGTTTATTTATTTACATATTTTTAAGGGTTTGATTTATGGTAGATATCGTCTTGTTGGTGTTTGGTTGAGTGGTGTTGTTGTTTATTTTTtGTTAATAGGAATTGCTTTTACTGGTTATGTTTTGATTTGAGGGCAGATAAGTT…	TAGDAFSSVQYIMFEVNLGWLLRIMHSNGASMFFLFIYLHIFKGLIYGSYRLVGVWLSGVVVYFLLMGIAFTGYVLIWGQMSYWAAVVITSLMTSVPYLGKYLVWWIWGSFSVCENTLKFFYSIHFILPWLLMVLVIVHLFFLHFTGSSSSLYC	gi|357017817|ref|YP_004934849.1| cytochrome b (mitochondrion) [Onchocerca flexuosa]	IPR005797: Cytochrome b/b6, N-terminal; IPR016174: Di-haem cytochrome, transmembrane; IPR016175: Cytochrome b/b6;	GO:0009055): electron carrier activity; GO:0016491): oxidoreductase activity;	GO:0022904): respiratory electron transport chain;	GO:0016020): membrane;
isogroup00007	yes	isotig00082	TTTGTGAGAaTACTTTAAaGTTTTttATTCTATTCATTTTATTTTACCTTGATTGTTAATGGTTTTAGTTATTGTTCATTTATTTTTTtACATTTTACTGGTTCTAGTTCTAGTTTATATTGTCATGGTGATTATGATAAGATTCATTTTTTTCCTAGTTTTTGGCTGAAGGATGGTCTTGATATTTTTTTTtATTttttttGGttttttttaGtCTTTATTTCTCTTTTAATTTAAGTGATCCTATGATTTTTGTTGAGTCTGATTCTATAGCTAGTCCTGCTCATGTTGTCCcTGAATGGTATTTTTtGTTTGCTTTTACTATTTTACGTTCTGTCCCTAGTAAGTTATTTGGTGTTATTTTGATATTTAGTTCTGTTTTtGTTTTAGTTGCTTTGA…	DPMIFVESDSMASPAHVVPEWYFLFAFTILRSVPSKLFGVILMFSSVFVLVALIWPGSYQPILDSFLYFFVMCFVWIFFWLTWAGHYPTDYPFNYFNLFCT	gi|357017817|ref|YP_004934849.1| cytochrome b (mitochondrion) [Onchocerca flexuosa]	IPR005798: Cytochrome b/b6, C-terminal; IPR016175: Cytochrome b/b6;	GO:0009055): electron carrier activity; GO:0016491): oxidoreductase activity;	GO:0022904): respiratory electron transport chain;	GO:0016020): membrane;
isogroup00007	yes	isotig00083	TTTGTGAGAaTACTTTAAaGTTTTttATTCTATTCATTTTATTTTACCTTGATTGTTAATGGTTTTAGTTATTGTTCATTTATTTTTTtACATTTTACTGGTTCTAGTTCTAGTTTATATTGTCATGGTGATTATGATAAGATTCATTTTTTTCCTAGTTTTTGGCTGAAGGATGGTCTTGATATTTTTTTTtATTttttttGGttttttttaGtCTTTATTTCTCTTTTAATTTAAGTGATCCTATGATTTTTGTTGAATCTGATTCTATaGCTAGTCCTGCTCATGTTGTCCCTGAATGGTATTTTTtGTTTGCTTTTACTATTTTACGTTCTGTCCCTAGTAAGTTATTTGGTGTTATTTTGATATTTAGTTCTGTTTTtGTTTTAGTTGCTTTGA…	DPMIFVESDSMASPAHVVPEWYFLFAFTILRSVPSKLFGVILMFSSVFVLVALIWPGSYQPILDSFLYFFVMCFVWIFFWLTWAGHYPTDYPFNYFNLFCT	gi|357017817|ref|YP_004934849.1| cytochrome b (mitochondrion) [Onchocerca flexuosa]	IPR005798: Cytochrome b/b6, C-terminal; IPR016175: Cytochrome b/b6;	GO:0009055): electron carrier activity; GO:0016491): oxidoreductase activity;	GO:0022904): respiratory electron transport chain;	GO:0016020): membrane;
isogroup00007	yes	isotig00084	TTTGTGAGAaTACTTTAAaGTTTTttATTCTATTCATTTTATTTTACCTTGATTGTTAATGGTTTTAGTTATTGTTCATTTATTTTTTtACATTTTACTGGTTCTAGTTCTAGTTTATATTGTCATGGTGATTATGATAAGATTCATTTTTTTCCTAGTTTTTGGCTGAAGGATGGTCTTGATATTTTTTTTtATTttttttGGttttttttaGtCTTTATTTCTCTTTTAATTTAAGTGATCCTATGATTTTTGTTGAATCTGATTCTATaGCTAGTCCTGCTCATGTTGTTCCTGAATGGTATTTTTtGTTTGCTTTTACTATTTTACGTTCTGTTCCTAGTAAGTTATTTGGTGTTATTTTGATATTTAGTTCTGTTTTtGTTTTAGTTGCTTTGA…	DPMIFVESDSMASPAHVVPEWYFLFAFTILRSVPSKLFGVILMFSSVFVLVALIWPGSYQPILDSFLYFFVMCFVWFFWLTWAGHYPTDYPFNYFNLFCTLFYFCCIFFMCLINFISDKLFG	gi|299828997|ref|YP_003734890.1| cytochrome b [Setaria digitata] gi|357017817|ref|YP_004934849.1| cytochrome b (mitochondrion) [Onchocerca flexuosa]	IPR005798: Cytochrome b/b6, C-terminal; IPR016175: Cytochrome b/b6;	GO:0009055): electron carrier activity; GO:0016491): oxidoreductase activity;	GO:0022904): respiratory electron transport chain;	GO:0016020): membrane;
isogroup00008	yes	isotig00085	tCGATAATCTCTTAAAAaTTAAGATAAAAGTTAATTTTCTGCTAATTACTAAACAGTAAAAGTAATAATTATTTAACAGTCTGTTgAAAAAAAaaTTGTctGTTAAATAATCAAATGAATTTCAATTCCAATTTTtAATAATCAAATGAATTTCAATTCCAAAATCAAATGAATTTCAATTCCgaTTTTtAATAATCAAATGAATTTCAATTCCaATTTTtAATAATTCAATTCCAATTTTtAATAAAAAaTATGCGATACTGTATATGTATGAGCATTACATCTCCTAAAAATGAATTTTGATAATTGATCAAACAAATTGATAAATTGAAgaaTAATTTTAGAACATAAATTCATAATTTATTTTtCTGACATTATCATATCAGCTGTATTATTGAT…	EMALGEPLKNDRHKWSIYWTVLYGTKLYLCSQLSSHTSDETHEKSLNIPSDAREIDLKSAIVDIAYEYWRPKDNKKAYVFRVI	gi|393910920|gb|EJD76088.1| hypothetical protein LOAG_16896 [Loa loa]	IPR011993: Pleckstrin homology-type;	GO:0005515): protein binding;	---	---
isogroup00008	yes	isotig00086	tCGATAATCTCTTAAAAaTTAAGATAAAAGTTAATTTTCTGCTAATTACTAAACAGTAAAAGTAATAATTATTTAACAGTCTGTTgAAAAAAAaaTTGTctGTTAAATAATCAAATGAATTTCAATTCCAATTTTtAATAATCAAATGAATTTCAATTCCAAAATCAAATGAATTTCAATTCCgaTTTTtAATAATCAAATGAATTTCAATTCCaATTTTtAATAATTCAATTCCAATTTTtAATAAAAAaTATGCGATACTGTATATGTATGAGCATTACATCTCCTAAAAATGAATTTTGATAATTGATCAAACAAATTGATAAATTGAAgaaTAATTTTAGAACATAAATTCATAATTTATTTTtCTGACATTATCATATCAGCTGTATTATTGAT…	TKHWEATISPSSANVRFPSRRRLKRSTTATATPISASSLSVSIRVDDVQKQGQLMHQVMALGEPLKNDRHKWSIYWTVLYGTK	gi|170572641|ref|XP_001892181.1| hypothetical protein Bm1_03435 [Brugia malayi] gi|393910920|gb|EJD76088.1| hypothetical protein LOAG_16896 [Loa loa]	---	---	---	---
isogroup00008	yes	isotig00087	tCGATAATCTCTTAAAAaTTAAGATAAAAGTTAATTTTCTGCTAATTACTAAACAGTAAAAGTAATAATTATTTAACAGTCTGTTgAAAAAAAaaTTGTctGTTAAATAATCAAATGAATTTCAATTCCAATTTTtAATAATCAAATGAATTTCAATTCCAAAATCAAATGAATTTCAATTCCgaTTTTtAATAATCAAATGAATTTCAATTCCaATTTTtAATAATTCAATTCCAATTTTtAATAAAAAaTATGCGATACTGTATATGTATGAGCATTACATCTCCTAAAAATGAATTTTGATAATTGATCAAACAAATTGATAAATTGAAgaaTAATTTTAGAACATAAATTCATAATTTATTTTtCTGACATTATCATATCAGCTGTATTATTGAT…	EMALGEPLKNDRHKWSIYWTVLYGTKLYLCSQLSSHTSDETHEKSLNIPSDAREIDLKSAIVDIAYEYWRPKDNKKAYVFRVI	gi|393910920|gb|EJD76088.1| hypothetical protein LOAG_16896 [Loa loa]	IPR011993: Pleckstrin homology-type;	GO:0005515): protein binding;	---	---
isogroup00008	yes	isotig00088	CCAACTAGTTGGAATTTCACCGGTAATTTCAACATTTTTTCTTGTAATACCACCAGAAGAAATGATCCCATGTTCACTCTGAGAGTTGATCAAACTATTTGATGAGACGAtACGAATAATTTCAaTCCATTTTAaCATaTCATCTTCACAATATGTCTGGAAATGATGTTCGGTTTGTTGTTGTGTTATCACACGAAATACATAGGCTTTTTtATTATCTTTTGGACGCCAATATTCATATGCTATATCGACGATAGCTGATTTCAAATCAATTTCACGAGCATCCGATGGAATGTTCAATGATTTTTCATGTGTTTCATCGCTGGTATGTGAGCTTAATTGAGAGCAAAGATATAATTTGGTACCATAAAGTACCGTCCAATAAATTGACCATTTATG…	EMALGEPLKNDRHKWSIYWTVLYGTKLYLCSQLSSHTSDETHEKSLNIPSDAREIDLKSAIVDIAYEYWRPKDNKKAYVFRVI	gi|393910920|gb|EJD76088.1| hypothetical protein LOAG_16896 [Loa loa]	IPR011993: Pleckstrin homology-type;	GO:0005515): protein binding;	---	---
isogroup00008	yes	isotig00089	CCAACTAGTTGGAATTTCACCGGTAATTTCAACATTTTTTCTTGTAATACCACCAGAAGAAATGATCCCATGTTCACTCTGAGAGTTGATCAAACTATTTGATGAGACGAtACGAATAATTTCAaTCCATTTTAaCATaTCATCTTCACAATATGTCTGGAAATGATGTTCGGTTTGTTGTTGTGTTATCACACGAAATACATAGGCTTTTTtATTATCTTTTGGACGCCAATATTCATATGCTATATCGACGATAGCTGATTTCAAATCAATTTCACGAGCATCCGATGGAATGTTCAATGATTTTTCATGTGTTTCATCGCTGGTATGTGAGCTTAATTGAGAGCAAAGATATAATTTGGTACCATAAAGTACCGTCCAATAAATTGACCATTTATG…	TKHWEATISPSSANVRFPSRRRLKRSTTATATPISASSLSVSIRVDDVQKQGQLMHQVMALGEPLKNDRHKWSIYWTVLYGTK	gi|170572641|ref|XP_001892181.1| hypothetical protein Bm1_03435 [Brugia malayi] gi|393910920|gb|EJD76088.1| hypothetical protein LOAG_16896 [Loa loa]	---	---	---	---
isogroup00008	yes	isotig00090	CCAACTAGTTGGAATTTCACCGGTAATTTCAACATTTTTTCTTGTAATACCACCAGAAGAAATGATCCCATGTTCACTCTGAGAGTTGATCAAACTATTTGATGAGACGAtACGAATAATTTCAaTCCATTTTAaCATaTCATCTTCACAATATGTCTGGAAATGATGTTCGGTTTGTTGTTGTGTTATCACACGAAATACATAGGCTTTTTtATTATCTTTTGGACGCCAATATTCATATGCTATATCGACGATAGCTGATTTCAAATCAATTTCACGAGCATCCGATGGAATGTTCAATGATTTTTCATGTGTTTCATCGCTGGTATGTGAGCTTAATTGAGAGCAAAGATATAATTTGGTACCATAAAGTACCGTCCAATAAATTGACCATTTATG…	EMALGEPLKNDRHKWSIYWTVLYGTKLYLCSQLSSHTSDETHEKSLNIPSDAREIDLKSAIVDIAYEYWRPKDNKKAYVFRVI	gi|393910920|gb|EJD76088.1| hypothetical protein LOAG_16896 [Loa loa]	IPR011993: Pleckstrin homology-type;	GO:0005515): protein binding;	---	---
isogroup00008	yes	isotig00091	TCTTCTTTtCAAAAGAGAAATGAAGATAACAATGATCATAAAATTTTGTTTTTTttGCATAAATTTATATTTTTTTTTtGTCTCAaATAATCGTCTAAAATTCCGATCAtCAAAGGAATTAAACTATTCTTAAAGTATTAATGATAAGAATGATAAAtATCAGAATTTTTAACAATTATGACAATTAGTTCAAAATCATATGTAATAATCGATTTTTAAAGAGTTTGAAATGAGTAACGAATTGGTGAAATTGAAAAATACCAAAATGATACATACTAtATTCGAAGGGAAATCAAAATAtGTGAGAAAAATTTTGCaaCAAAAaaaaaaaaaAAAAAAATtAaCAAaCTTTTtaCtaTGtGTTtCaaTCGCTGGtATGTGAGCTTAATTGAGAGCAAA…	KPLKNDRHKWSIYWTVLYGTKLYLCSQLSSHTSD	gi|312076921|ref|XP_003141076.1| hypothetical protein LOAG_05494 [Loa loa]	---	---	---	---
isogroup00008	yes	isotig00092	tcTTCTTTTCAAAAGAGAAATGAAGATAACAATGATCATAAAATTTTTTTttGCATAAATTTATATTTTTTTTtGtCTCAGATAATCGTCTAAAATTCCGATCATCAAAGGAATTAAACTATTCTTAAAGTATagTAttgATGATAAGAATGATAAaTATCAGAAATTTTAACAATTATGACAATTAGTTCAAAATCATATGTAATAATCGATTTTTAAAGAGTTTGAAATGAGTAACGAATTGGTGAAATTGAAAAATACCAAAATGATACATACTAtATTCGAAGGGAAATCAAAATAtGTGAGAAAAATTTTGCAACAAAAaaaaaaaaaAAAAAAATtAaCAAaCTTTTtaCtaTGtGTTtCaaTCGCTGGtATGTGAGCTTAATTGAGAGCAAA…	KPLKNDRHKWSIYWTVLYGTKLYLCSQLSSHTSD	gi|312076921|ref|XP_003141076.1| hypothetical protein LOAG_05494 [Loa loa]	---	---	---	---
isogroup00008	yes	isotig00093	tCGATAATCTCTTAAAAaTTAAGATAAAAGTTAATTTTCTGCTAATTACTAAACAGTAAAAGTAATAATTATTTAACAGTCTGTTgAAAAAAaaTTGTctGTTAAATAATCAAATGAATTTCAATTCCAATTTTtAATAATCAAATGAATTTCAATTCCAATTTTTAATAATCAAaTGAATTTCAATTCCAATTTTTAATAATCAAATGAATTTtAATTCCAATTTTtAATAATCAAATGAATTTCAATTCCAAAATCAAATGAATTTCAATtCCAATTTTtAATAAAAAaTATGCGATACTGTATGaGCATTACATCTCCTAAAAaTGAATTTtGATAATTGATCAAaCAAATTgATAAaTTGAAGAATAATTTtAGAACATAAaTTCATAATTTATT…	IYVLKLFFNLSICLINYQNSFLGDVMLIQYRIFFIKNWN	no hit	---	---	---	---
isogroup00008	yes	isotig00094	tCGATAATCTCTTAAAAaTTAAGATAAAAGTTAATTTTCTGCTAATTACTAAACAGTAAAAGTAATAATTATTTAACAGTCTGTTgAAAAAAaaTTGTctGTTAAATAATCAAATGAATTTCAATTCCAATTTTtAATAATCAAATGAATTTCAATTCCAATTTTTAATAATCAAaTGAATTTCAATTCCAATTTTTAATAATCAAATGAATTTtAATTCCAATTTTtAATAATCAAATGAATTTCAATTCCAATTTTtAATAATCAAATGaatTtCaaTTCCAATTTTTAATaaTCAAATGAATTtCAaTTCCAAtTTTtAATAATTCAATTCCAATTTTtAATAAAAaTATGCGATACTTtATATGTATGAGCATTACATCTCCTAAAAaTGAATTT…	XSKLFFNLSICLINYQNSFLGDVMLIHIKYRIFLLKIGIELLKIGIEIHLIIKNWNXN	no hit	---	---	---	---
isogroup00009	yes	isotig00095	TtAAAATTTTCATTTTGTAGAAGTGGAAATGATACGACTGATTGGAGCAATCTATTCGCAATATACTTTTCCACTTCGTAATACAGTTCATGGCGATCGTTATTTTTATATAGGTTTAATTGTATTACTGTATTTCTTTATTTCAcATTTAAAACATTTAAAATTTTGCAAATGATAATAAATTTTTTTTtCTTTTTATAGATTCTATTCTTTCAAAGTTAGAAAGATGTTTAACGCATTCgACAAcAACATTTGAAAATtCATTTACTGCAAATGCGCTCAAATATTTGGATGAATTAATTGCGAAAAAGGAATTTTCATGGCAAGCTGATTATTATTTAACGAAGATATTACTGCAGAAATTACTTGATGCACGAAAAGTTAgCGTACCAGAGAAAC…	FLFIDSILSKLERCLTHSTTTFENSFTANALKYLDELIAKKEFSWQADYYLTKILLQKLLDARKVSVPEKPTKESGHYVCIEW	gi|170590388|ref|XP_001899954.1| hypothetical protein Bm1_42455 [Brugia malayi] gi|393911827|gb|EJD76469.1| hypothetical protein LOAG_16598 [Loa loa]	---	---	---	---
isogroup00009	yes	isotig00096	TtAAAATTTTCATTTTGTAGAAGTGGAAATGATACGACTGATTGGAGCAATCTATTCGCAATATACTTTTCCACTTCGTAATACAGTTCATGGCGATCGTTATTTTTATATAGGTTTAATTGTATTACTGTATTTCTTTATTTCAcATTTAAAACATTTAAAATTTTGCAAATGATAATAAATTTTTTTTtCTTTTTATAGATTCTATTCTTTCAAAGTTAGAAAGATGTTTAACGCATTCgACAAcAACATTTGAAAATtCATTTACTGCAAATGCGCTCAAATATTTGGATGAATTAATTGCGAAAAAGGAATTTTCATGGCAAGCTGATTATTATTTAACGAAGATATTACTGCAGAAATTACTTGATGCACGAAAAGTTAgCGTACCAGAGAAAC…	FLFIDSILSKLERCLTHSTTTFENSFTANALKYLDELIAKKEFSWQADYYLTKILLQKLLDARKVSVPEKPTKESGHYVCIEW	gi|170590388|ref|XP_001899954.1| hypothetical protein Bm1_42455 [Brugia malayi] gi|393911827|gb|EJD76469.1| hypothetical protein LOAG_16598 [Loa loa]	---	---	---	---
isogroup00009	yes	isotig00097	TtAAAATTTTCATTTTGTAGAAGTGGAAATGATACGACTGATTGGAGCAATCTATTCGCAATATACTTTTCCACTTCGTAATACAGTTCATGGCGATCGTTATTTTTATATAGGTTTAATTGTATTACTGTATTTCTTTATTTCAcATTTAAAACATTTAAAATTTTGCAAATGATAATAAATTTTTTTTtCTTTTTATAGATTCTATTCTTTCAAAGTTAGAAAGATGTTTAACGCATTCgACAAcAACATTTGAAAATtCATTTACTGCAAATGCGCTCAAATATTTGGATGAATTAATTGCGAAAAAGGAATTTTCATGGCAAGCTGATTATTATTTAACGAAGATATTACTGCAGAAATTACTTGATGCACGAAAAGTTAgCGTACCAGAGAAAC…	FLFIDSILSKLERCLTHSTTTFENSFTANALKYLDELIAKKEFSWQADYYLTKILLQKLLDARKVSVPEKPTKESGHYVCIEW	gi|170590388|ref|XP_001899954.1| hypothetical protein Bm1_42455 [Brugia malayi] gi|393911827|gb|EJD76469.1| hypothetical protein LOAG_16598 [Loa loa]	---	---	---	---
isogroup00009	yes	isotig00098	TtAAAATTTTCATTTTGTAGAAGTGGAAATGATACGACTGATTGGAGCAATCTATTCGCAATATACTTTTCCACTTCGTAATACAGTTCATGGCGATCGTTATTTTTATATAGGTTTAATTGTATTACTGTATTTCTTTATTTCAcATTTAAAACATTTAAAATTTTGCAAATGATAATAAATTTTTTTTtCTTTTTATAGATTCTATTCTTTCAAAGTTAGAAAGATGTTTAACGCATTCgACAAcAACATTTGAAAATtCATTTACTGCAAATGCGCTCAAATATTTGGATGAATTAATTGCGAAAAAGGAATTTTCATGGCAAGCTGATTATTATTTAACGAAGATATTACTGCAGAAATTACTTGATGCACGAAAAGTTAgCGTACCAGAGAAAC…	FLFIDSILSKLERCLTHSTTTFENSFTANALKYLDELIAKKEFSWQADYYLTKILLQKLLDARKVSVPEKPTKESGHYVCIEW	gi|402593949|gb|EJW87876.1| hypothetical protein WUBG_01214 [Wuchereria bancrofti]	---	---	---	---
isogroup00009	yes	isotig00099	TtAAAATTTTCATTTTGTAGAAGTGGAAATGATACGACTGATTGGAGCAATCTATTCGCAATATACTTTTCCACTTCGTAATACAGTTCATGGCGATCGTTATTTTTATATAGGTTTAATTGTATTACTGTATTTCTTTATTTCAcATTTAAAACATTTAAAATTTTGCAAATGATAATAAATTTTTTTTtCTTTTTATAGATTCTATTCTTTCAAAGTTAGAAAGATGTTTAACGCATTCgACAAcAACATTTGAAAATtCATTTACTGCAAATGCGCTCAAATATTTGGATGAATTAATTGCGAAAAAGGAATTTTCATGGCAAGCTGATTATTATTTAACGAAGATATTACTGCAGAAATTACTTGATGCACGAAAAGTTAgCGTAAGTATTATTC…	FLFIDSILSKLERCLTHSTTTFENSFTANALKYLDELIAKKEFSWQADYYLTKILLQKLLDARKVSVS	gi|393911827|gb|EJD76469.1| hypothetical protein LOAG_16598 [Loa loa]	---	---	---	---
isogroup00010	yes	isotig00100	ttttcatttaccaaaGaaaTATTTGTTATGAACACACAAAGTGCATAGCTAAGATATGTTAGAGGTGACAGTTAGTGACAGTTGAAGAAAAAAAAATACGacaaTCAGTAAGAATTACTGAAAAAAATAAATATTTATGTAATTTATGACAAGTTTATATAAATAGTAGaAGAGTTTTTTTGttCAGtAGTTTttttttCCTTTTTTTTcCttttcttttttttttttaatttAAtCTTAAATTCTTCTAGTGATGATGACGATGATGATGATGATGATGATGACGATGATAATGATAATATTTGAATCCGTAGAAAATAAACTAGTTTCCCTCCTCGGTTATGATTTTTTTTtCTCTTTCTCTCCCTCTCTCTTTCTCTTTTTtGTTATTTCTGAAAT…	FTLCICVVLFFVYIICRNEVLSLLDSIVIIFFRCVMYSQENWFSLFPLDASCIRKKIGCHYFLQMRHVFARKSVVIISFRCVIYKYKRSSI	no hit	---	---	---	---
isogroup00010	yes	isotig00101	ttttgattAATCTTAAATTCTTCTAGTGATGATGACGAtgaTGATGATGATGATGATGATGATGATGATGATGATGATGATAATGATAATATTTGAATCCGTAGAAAATAaCTAGTTTCCCTCCTCGATTATtGATTTTTTTTTtCtCTTTCTCTCCCTCTCTCTTtCTCTTTTTtGTTATTTCTGAAaTAGAGAATAGAAAATTCACAGATAAATCAAAGATAATTATAGGTACGCATTTATGAACGTAATATAGAATCTATGGTTAAATGGAACTTCGCTTATATTTATAGATGACGCATCTGAAGGAAATGATGACAACCGATTTTCTTGCGAATACATGACGCATCTGAAGAAAATAATGACAACCGATTTTCTTGCGAATACATGACGCATCTA…	XFTLCICVVLFFVYIICRNEVLSLLDSIVIIFFRCVMYSQENWFSLFPLDASCIRKKIGCHYFLQMRHVFEENRLSSFPSDASSINISEVPFNHRFYITVHKCVPIIIFDLSVNFLFSISEITKKRKREGEKEKKKINNRGGETSYFLRIQILSLSSSSSSSSSSSSSSSSSSLEEFKINQX	no hit	---	---	---	---
isogroup00011	yes	isotig00102	ttttCAATTCAGCAATATTTATTCAAGAAACAGTAAAGAAATAGTTAAGGAACAGTAAAGAATAAAATAACAAAAAaTTTCAAGTTAtTGTACATGAAATATCGATTTCGAGAAACTTTTTGAAGGTTAATATCGCTGTAATTCTGTTTTATTtCCCCTTTTCTGGAGCAATAAACATTCTCAAGTATGATAATTGCAATGAACGTTCCAAATCTGCAAGTTGTGCAACTGCTCCGGACAACTGTACTGCGTGTCCCTCGTAAAGAGAGCCTGGAAACAATTGAATTtCCTCACGGAATAATATTCATTCaAAAACTTTCAAAAACTGTCAAAAAAAACTGTCAAAAAAACATTCAAAAACTCAAAAAAAATTATGAAAACTTATGCAGCTAACGAAAT…	FALYFYHPSESSVMIFRNGLVIGSIPVNEQLRIIMSGVDIITCTPGRLEDFIQSGKILLSNVRFFILDEADSLVSAKNHLPTI	gi|384251040|gb|EIE24518.1| DEAD-domain-containing protein [Coccomyxa subellipsoidea C-169] gi|393911234|gb|EJD76225.1| DEAD box ATP-dependent RNA helicase [Loa loa]	IPR011545: DNA/RNA helicase, DEAD/DEAH box type, N-terminal; IPR014001: DEAD-like helicase;	GO:0003676): nucleic acid binding; GO:0005524): ATP binding; GO:0008026): ATP-dependent helicase activity;	---	---
isogroup00011	yes	isotig00103	ttttCAATTCAGCAATATTTATTCAAGAAACAGTAAAGAAATAGTTAAGGAACAGTAAAGAATAAAATAACAAAAAaTTTCAAGTTAtTGTACATGAAATATCGATTTCGAGAAACTTTTTGAAGGTTAATATCGCTGTAATTCTGTTTTATTtCCCCTTTTCTGGAGCAATAAACATTCTCAAGTATGATAATTGCAATGAACGTTCCAAATCTGCAAGTTGTGCAACTGCTCCGGACAACTGTACTGCGTGTCCCTCGTAAAGAGAGCCTGGAAACAATTGAATTtCCTCACGGAATAATATTCATTCaAAAACTTTCaaaaaatttctttttttGCAGATCTCTTGAAGGATTATTTACAGGATGTTGCTTGTTCGCTTACAATCTGTGTTAGAAG…	LQALQEELHEMLYHKSDKRRMAGLYLQTFFEYDEVNALYLNLLHSQFIDYDCFGNYQFLFYMKYFY*NSSKIIQGFLSDDTAL	gi|312077629|ref|XP_003141388.1| hypothetical protein LOAG_05806 [Loa loa] gi|312080266|ref|XP_003142526.1| ubiquinol-cytochrome C chaperone family protein [Loa loa]	---	---	---	---
isogroup00011	yes	isotig00104	ttttCAATTCAGCAATATTTATTCAAGAAACAGTAAAGAAATAGTTAAGGAACAGTAAAGAATAAAATAACAAAAAaTTTCAAGTTAtTGTACATGAAATATCGATTTCGAGAAACTTTTTGAAGGTTAATATCGCTGTAATTCTGTTTTATTtCCCCTTTTCTGGAGCAATAAACATTCTCAAGTATGATAATTGCAATGAACGTTCCAAATCTGCAAGTTGTGCAACTGCTCCGGACAACTGTACTGCGTGTCCCTCGTAAAGAGAGCCTGGAAACAATTGAATTtCCTCACGGAATAATATTCATTCaAAAACTTTCaaaaaatttctttttttGCAGATCTCTTGAAGGATTATTTACAGGATGTTGCTTGTTCGCTTACAATCTGTGTTAGAAG…	LQALQEELHEMLYHKSDKRRMAGLYLQTFFEYDEVNALYLNLLHSQFIDYDCFGNYQFLFYMKYFY*NSSKIIQGFLSDDTAL	gi|312077629|ref|XP_003141388.1| hypothetical protein LOAG_05806 [Loa loa] gi|312080266|ref|XP_003142526.1| ubiquinol-cytochrome C chaperone family protein [Loa loa]	---	---	---	---
isogroup00011	yes	isotig00105	ttttCAATTCAGCAATATTTATTCAAGAAACAGTAAAGAAATAGTTAAGGAACAGTAAAGAATAAAATAACAAAAAaTTTCAAGTTAtTGTACATGAAATATCGATTTCGAGAAACTTTTTGAAGGTTAATATCGCTGTAATTCTGTTTTATTtCCCCTTTTCTGGAGCAATAAACATTCTCAAGTATGATAATTGCAATGAACGTTCCAAATCTGCAAGTTGTGCAACTGCTCCGGACAACTGTACTGCGTGTCCCTCGTAAAGAGAGCCTGGAAACAATTGAATTtCCTCACGGAATAATATTCATTCaAAAACTTTCaaaaaatttctttttttGCAGATCTCTTGAAGGATTATTTACAGGATGTTGCTTGTTCGCTTACAATCTGTGTTAGAAG…	IIYRMLLVRLQSVLEAAAFIRIRNSIIEIMFDDVDKRLRVVSEELHEMLYHKSDKRRMAGLYLQTFFEYDEGFLSDDTALASA	gi|170586902|ref|XP_001898218.1| Ubiquinol-cytochrome C chaperone family protein [Brugia malayi] gi|312077629|ref|XP_003141388.1| hypothetical protein LOAG_05806 [Loa loa]	IPR021150: Ubiquinol-cytochrome c chaperone/UPF0174;	---	---	---
isogroup00011	yes	isotig00106	ttttCAATTCAGCAATATTTATTCAAGAAACAGTAAAGAAATAGTTAAGGAACAGTAAAGAATAAAATAACAAAAAaTTTCAAGTTAtTGTACATGAAATATCGATTTCGAGAAACTTTTTGAAGGTTAATATCGCTGTAATTCTGTTTTATTtCCCCTTTTCTGGAGCAATAAACATTCTCAAGTATGATAATTGCAATGAACGTTCCAAATCTGCAAGTTGTGCAACTGCTCCGGACAACTGTACTGCGTGTCCCTCGTAAAGAGAGCCTGGAAACAATTGAATTtCCTCACGGAATAATATTCATTCaAAAACTTTCAAAAACTGTCAAAAAAAACTGTCAAAAAAACATTCAAAAACTCAAAAAAAATTATGAAAACTTATGCAGCTAACGAAAT…	RMGLAISLVSAHPEKVWYHKCPSRGVNCFNTALVTQRGCAI	gi|312077629|ref|XP_003141388.1| hypothetical protein LOAG_05806 [Loa loa]	---	---	---	---
isogroup00011	yes	isotig00107	ttttCAATTCAGCAATATTTATTCAAGAAACAGTAAAGAAATAGTTAAGGAACAGTAAAGAATAAAATAACAAAAAaTTTCAAGTTAtTGTACATGAAATATCGATTTCGAGAAACTTTTTGAAGGTTAATATCGCTGTAATTCTGTTTTATTtCCCCTTTTCTGGAGCAATAAACATTCTCAAGTATGATAATTGCAATGAACGTTCCAAATCTGCAAGTTGTGCAACTGCTCCGGACAACTGTACTGCGTGTCCCTCGTAAAGAGAGCCTGGAAACAATTGAATTtCCTCACGGAATAATATTCATTCaAAAACTTTCaaaaaatttctttttttGCAGATCTCTTGAAGGATTATTTACAGGATGTTGCTTGTTCGCTTACAATCTGTGTTAGAAG…	IIYRMLLVRLQSVLEAAAFIRIRNSIIEIMFDDVDKRLRVVSEELHEMLYHKSDKRRMAGLYLQTFFEYDEGFLSDDTALASA	gi|170586902|ref|XP_001898218.1| Ubiquinol-cytochrome C chaperone family protein [Brugia malayi] gi|312077629|ref|XP_003141388.1| hypothetical protein LOAG_05806 [Loa loa]	IPR021150: Ubiquinol-cytochrome c chaperone/UPF0174;	---	---	---
isogroup00011	yes	isotig00108	GCAGATCTCTTGAAGGATTATTTACAGGATGTTGCTTGTTCGCTTACAATCTGTGTTAGAAGCGGCAGCTTTTATTAGAATCAGGAATAGTATTATCGAAATTATGTTTGATGATGTTGATAAACGTCTAAGAGTTGTCTCGGAAGAATTGCATGAAATGTTGTACCATAAAAGTGACAAACGTCGTATGGCTGGTTTGTACTTACAGACATTCTTCGAATATGATGAGGTTAATGCATTATATCTCAATCTTCTACATTCCCAATTTATTGATTATGACTGTTTTGGGAATTATCAATTTTTATTTTATATGAAGTATTTTTATTAAAACAgTTCCAAGATTATTCAGGGATTTCTATCCGATGACACTGCATTAGCTAGTGCTTTATGGCGCAATCT…	IIYRMLLVRLQSVLEAAAFIRIRNSIIEIMFDDVDKRLRVVSEELHEMLYHKSDKRRMAGLYLQTFFEYDEVNALYLNLLHSQ	gi|170586902|ref|XP_001898218.1| Ubiquinol-cytochrome C chaperone family protein [Brugia malayi]	---	---	---	---
isogroup00011	yes	isotig00109	GCAGATCTCTTGAAGGATTATTTACAGGATGTTGCTTGTTCGCTTACAATCTGTGTTAGAAGCGGCAGCTTTTATTAGAATCAGGAATAGTATTATCGAAATTATGTTTGATGATGTTGATAAACGTCTAAGAGTTGTCTCGGAAGAATTGCATGAAATGTTGTACCATAAAAGTGACAAACGTCGTATGGCTGGTTTGTACTTACAGACATTCTTCGAATATGATGAGGTTAATGCATTATATCTCAATCTTCTACATTCCCAATTTATTGATTATGACTGTTTTGGGAATTATCAATTTTTATTTTATATGAAGTATTTTTATTAAAACAgTTCCAAGATTATTCAGGGATTTCTATCCGATGACACTGCATTAGCTAGTGCTTTATGGCGCAATCT…	IIYRMLLVRLQSVLEAAAFIRIRNSIIEIMFDDVDKRLRVVSEELHEMLYHKSDKRRMAGLYLQTFFEYDEVNALYLNLLHSQ	gi|170586902|ref|XP_001898218.1| Ubiquinol-cytochrome C chaperone family protein [Brugia malayi]	---	---	---	---
isogroup00011	yes	isotig00110	GAATTtGTATAACTATTTAAGtGCCAACATCAGTTTTtAAGGCTGATAAAATCCATTCATAATTTATTCATTAATACATAATAACTTCTCAGTTCAATTGAGACTTGGAAGATTATGTTCTTTTGTGCTTTCTATTTTCTGATACTGTTATCTTTTGAAAAACTGAACATTAACTTTCAATTCATATCATActATTCTCAAAACAATTcTCTgcTGAATATCAAGAAATAATTGCCAtAGAAAAGTCGCTGATATTTTCCTAACAGATTGATATTCATCATGAAAAACAGAAAAAATCAATAGAATCAAAAaGAAATACTTACAGCGAGCTTTTTAACATCAAAATTATGTAGTGTCGCGGAGCAAACAATCATTTGTAAACGTTCTCCTAAAGCTGTT…	NNFDYFALYFYHPSESSVMIFRNGLVIGSIPVNEQLRIIMSGVDIITCTPGRLEDFIQSGKILLSNVRFFILDEADSLVSAKN	gi|312083180|ref|XP_003143753.1| ATP-dependent helicase DDX1 [Loa loa]	IPR011545: DNA/RNA helicase, DEAD/DEAH box type, N-terminal;	GO:0003676): nucleic acid binding; GO:0005524): ATP binding; GO:0008026): ATP-dependent helicase activity;	---	---
isogroup00011	yes	isotig00111	ttttCAATTCAGCAATATTTATTCAAGAAACAGTAAAGAAATAGTTAAGGAACAGTAAAGAATAAAATAACAAAAAaTTTCAAGTTAtTGTACATGAAATATCGATTTCGAGAAACTTTTTGAAGGTTAATATCGCTGTAATTCTGTTTTATTtCCCCTTTTCTGGAGCAATAAACATTCTCAAGTATGATAATTGCAATGAACGTTCCAAATCTGCAAGTTGTGCAACTGCTCCGGACAACTGTACTGCGTGTCCCTCGTAAAGAGAGCCCGTATTAGTTCGCTTTGCTCCGTAAACAACTTTACCATCGAATTCATCAACCGGCACAATGAAATCGGTATCGATTTGCGGAATAGTCACACCTAAATGCTCTTCAATATCTTCCAAAATCTGAAATT…	ICKTGFHLYICEFQILEDIEEHLGVTIPQIDTDFIVPVDEFDGKVVYGAKRTNTGSLYEGHAVQLSGAVAQLADLERSLQLSY	gi|312077629|ref|XP_003141388.1| hypothetical protein LOAG_05806 [Loa loa]	---	---	---	---
isogroup00012	yes	isotig00112	CTtCTTCACATCCATAAATTATGATTATTCGCGTAATTGTACAAATCGCAAAGgTCAAGTGACAGTTTGTTGCGAAAATGAAGGATAtAGTATTGGTGCTGGTTGTGTTGTTGGTATCAAATTGGTTGGATTATCACGAAGTAaCATTCCTTGTTGTTGTGCGGTATATGATAATGATAATTGTCGTTCATATTCCTTTCGAGCGTAATCCAATTGTTGCGTATAAATTGCCAATTGAGCGCGTAACGCTTCATTTTCTTTTTCCAGCTCATCAACTTTACGTTGCATCATCTTTTCGCGTTCTCGTCGATTACTTCTAGATTTTTTTGCTGCTAAATTATTCTTATCTCGTCGTTCACGATATCTGAAATATAAATTTCATTTCTGCCAAATTTTAGA…	RYRERRDKNNLAAKKSRSNRREREKMMQRKVDELEKENEALRAQLAIYTQQLDYARKEYERQLSLSYTAQQQGMLLRDNPTNL	gi|312087573|ref|XP_003145525.1| hypothetical protein LOAG_09951 [Loa loa]	IPR004827: Basic-leucine zipper (bZIP) transcription factor; IPR011700: Basic leucine zipper;	GO:0003700): sequence-specific DNA binding transcription factor activity; GO:0043565): sequence-specific DNA binding; GO:0046983): protein dimerization activity;	GO:0006355): regulation of transcription, DNA-dependent;	---
isogroup00012	yes	isotig00113	CTtCTTCACATCCATAAATTATGATTATTCGCGTAATTGTACAAATCGCAAAGgTCAAGTGACAGTTTGTTGCGAAAATGAAGGATAtAGTATTGGTGCTGGTTGTGTTGTTGGTATCAAATTGGTTGGATTATCACGAAGTAaCATTCCTTGTTGTTGTGCGGTATATGATAATGATAATTGTCGTTCATATTCCTTTCGAGCGTAATCCAATTGTTGCGTATAAATTGCCAATTGAGCGCGTAACGCTTCATTTTCTTTTTCCAGCTCATCAACTTTACGTTGCATCATCTTTTCGCGTTCTCGTCGATTACTTCTAGATTTTTTTGCTGCTAAATTATTCTTATCTCGTCGTTCACGATATCTGAAATATAAATTTCATTTCTGCCAAATTCTAGA…	RYRERRDKNNLAAKKSRSNRREREKMMQRKVDELEKENEALRAQLAIYTQQLDYARKEYERQLSLSYTAQQQGMLLRDNPTNL	gi|312087573|ref|XP_003145525.1| hypothetical protein LOAG_09951 [Loa loa]	IPR004827: Basic-leucine zipper (bZIP) transcription factor; IPR011700: Basic leucine zipper;	GO:0003700): sequence-specific DNA binding transcription factor activity; GO:0043565): sequence-specific DNA binding; GO:0046983): protein dimerization activity;	GO:0006355): regulation of transcription, DNA-dependent;	---
isogroup00012	yes	isotig00114	CTtCTTCACATCCATAAATTATGATTATTCGCGTAATTGTACAAATCGCAAAGgTCAAGTGACAGTTTGTTGCGAAAATGAAGGATAtAGTATTGGTGCTGGTTGTGTTGTTGGTATCAAATTGGTTGGATTATCACGAAGTAaCATTCCTTGTTGTTGTGCGGTATATGATAATGATAATTGTCGTTCATATTCCTTTCGAGCGTAATCCAATTGTTGCGTATAAATTGCCAATTGAGCGCGTAACGCTTCATTTTCTTTTTCCAGCTCATCAACTTTACGTTGCATCATCTTTTCGCGTTCTCGTCGATTACTTCTAGATTTTTTTGCTGCTAAATTATTCTTATCTCGTCGTTCACGATATCTGAAATATAAATTTCATTTCTGCCAAATTTTAGA…	RYRERRDKNNLAAKKSRSNRREREKMMQRKVDELEKENEALRAQLAIYTQQLDYARKEYERQLSLSYTAQQQGMLLRDNPTNL	gi|312087573|ref|XP_003145525.1| hypothetical protein LOAG_09951 [Loa loa]	IPR004827: Basic-leucine zipper (bZIP) transcription factor; IPR011700: Basic leucine zipper;	GO:0003700): sequence-specific DNA binding transcription factor activity; GO:0043565): sequence-specific DNA binding; GO:0046983): protein dimerization activity;	GO:0006355): regulation of transcription, DNA-dependent;	---
isogroup00012	yes	isotig00115	CTtCTTCACATCCATAAATTATGATTATTCGCGTAATTGTACAAATCGCAAAGgTCAAGTGACAGTTTGTTGCGAAAATGAAGGATAtAGTATTGGTGCTGGTTGTGTTGTTGGTATCAAATTGGTTGGATTATCACGAAGTAaCATTCCTTGTTGTTGTGCGGTATATGATAATGATAATTGTCGTTCATATTCCTTTCGAGCGTAATCCAATTGTTGCGTATAAATTGCCAATTGAGCGCGTAACGCTTCATTTTCTTTTTCCAGCTCATCAACTTTACGTTGCATCATCTTTTCGCGTTCTCGTCGATTACTTCTAGATTTTTTTGCTGCTAAATTATTCTTATCTCGTCGTTCACGATATCTGAAATATAAATTTCATTTCTGCCAAATTCTAGA…	RYRERRDKNNLAAKKSRSNRREREKMMQRKVDELEKENEALRAQLAIYTQQLDYARKEYERQLSLSYTAQQQGMLLRDNPTNL	gi|312087573|ref|XP_003145525.1| hypothetical protein LOAG_09951 [Loa loa]	IPR004827: Basic-leucine zipper (bZIP) transcription factor; IPR011700: Basic leucine zipper;	GO:0003700): sequence-specific DNA binding transcription factor activity; GO:0043565): sequence-specific DNA binding; GO:0046983): protein dimerization activity;	GO:0006355): regulation of transcription, DNA-dependent;	---
isogroup00012	yes	isotig00116	ttgttAATCAATTAAAAAATTCAAAAGTAGCATAAAATCCAAAAATTTATCAAAATAATGAATATTTTGTTTGGcTGcAAAAAAAaTTTGAATAgTTtCTtCTTTTTTttTttttaaTtAGAgATAAAATTTATTATTTTtAAAAAAaTTCGTCAAAAATGtTTaGCAAAGAAAAaaGAAAATCTGGGCTTGATGTCTCTTTCATATCCTGATATTATTCATTCTGATTCTGTTCGCtTGCAAACAAGTTTGGTTTGTTTTtGATTCTGGATTGTGGTTGTCAGCAAAGATGAAGCCAACAATCATCATCAGATGGTTCAAAGCAGTTTTTACCAAACGAAGACTATTTTGAAGCCCGGATGTCACCAGGTCAGGTGAGAAGATTTTAGTAACCTGGAA…	XVNQLKNSKVAKIQKFIKIMNILFGCKKNLNSFFFFFXLIREKFIIFKKIRQKCLAKKKENLGLMSLSYPDIIHSDLFACKQVWFVFDSGLWLSAKMKPTSSSDGSKQFLPNEDYFEARMSPGQVEDFSNLEKNXKPAATAMKIMKNNLIRXEKKKKSDALLPTX	no hit	---	---	---	---
isogroup00013	yes	isotig00117	GTGGAATCCCCATCTACAGGTTGGATCAGATAACGAAATATTTGAAAGATACATCTAGCCGCCTAACAATCGATCTGTTCACATTTGATCGAACAGTTCGTCCGAATGTAATTTATCGAACATCGGTTAAAGCTAAATTAATGGATGATTTCACGAATGGTTGTGAGGCTATCCCAATTTCTGTTTACAATGAAATTGATGACGAATTACCgCCAAAAATTGAATATGAATCACGACGATATCCGTACGATAAGGAAACAAATGTATCATCCATATCATTTGATTTTTGCAGCGGATGTACCTGCACTGATGATTGTGCGgAaTGAGACTCGATGTGAATGTCGTTTATTAACTCGCGCGGAAGTATTACGTTTGGATAAAAGTCTTCAACCTTCATTT…	GIPIYRLDQITKYLKDTSSRLTIDLFTFDRTVRPNVIYRTSVKAKLMDDFTNGCEAIPISVYNEIDDELPPKIEYESRRYPYD	gi|341896207|gb|EGT52142.1| CBN-MET-2 protein [Caenorhabditis brenneri] gi|393907968|gb|EJD74846.1| pre-SET domain-containing protein family protein [Loa loa]	---	---	---	---
isogroup00013	yes	isotig00118	GTGGAATCCCCATCTACAGGTTGGATCAGATAACGAAATATTTGAAAGATACATCTAGCCGCCTAACAATCGATCTGTTCACATTTGATCGAACAGTTCGTCCGAATGTAATTTATCGAACATCGGTTAAAGCTAAATTAATGGATGATTTCACGAATGGTTGTGAGGCTATCCCAATTTCTGTTTACAATGAAATTGATGACGAATTACCgCCAAAAATTGAATATGAATCACGACGATATCCGTACGATAAGGAAACAAATGTATCATCCATATCATTTGATTTTTGCAGCGGATGTACCTGCACTGATGATTGTGCGgAaTGAGACTCGATGTGAATGTCGTTTATTAACTCGCGCGGAAGTATTACGTTTGGATAAAAGTCTTCAACCTTCATTT…	GIPIYRLDQITKYLKDTSSRLTIDLFTFDRTVRPNVIYRTSVKAKLMDDFTNGCEAIPISVYNEIDDELPPKIEYESRRYPYD	gi|341896207|gb|EGT52142.1| CBN-MET-2 protein [Caenorhabditis brenneri] gi|393907968|gb|EJD74846.1| pre-SET domain-containing protein family protein [Loa loa]	---	---	---	---
isogroup00013	yes	isotig00119	GTGGAATCCCCATCTACAGGTTGGATCAGATAACGAAATATTTGAAAGATACATCTAGCCGCCTAACAATCGATCTGTTCACATTTGATCGAACAGTTCGTCCGAATGTAATTTATCGAACATCGGTTAAAGCTAAATTAATGGATGATTTCACGAATGGTTGTGAGGCTATCCCAATTTCTGTTTACAATGAAATTGATGACGAATTACCgCCAAAAATTGAATATGAATCACGACGATATCCGTACGATAAGGAAACAAATGTATCATCCATATCATTTGATTTTTGCAGCGGATGTACCTGCACTGATGATTGTGCGgAaTGAGACTCGATGTGAATGTCGTTTATTAACTCGCGCGGAAGTATTACGTTTGGATAAAAGTCTTCAACCTTCATTT…	GIPIYRLDQITKYLKDTSSRLTIDLFTFDRTVRPNVIYRTSVKAKLMDDFTNGCEAIPISVYNEIDDELPPKIEYESRRYPYD	gi|170580900|ref|XP_001895454.1| Pre-SET motif family protein [Brugia malayi] gi|341896207|gb|EGT52142.1| CBN-MET-2 protein [Caenorhabditis brenneri] gi|393907968|gb|EJD74846.1| pre-SET domain-containing protein family protein [Loa loa]	---	---	---	---
isogroup00013	yes	isotig00120	GTGGAATCCCCATCTACAGGTTGGATCAGATAACGAAATATTTGAAAGATACATCTAGCCGCCTAACAATCGATCTGTTCACATTTGATCGAACAGTTCGTCCGAATGTAATTTATCGAACATCGGTTAAAGCTAAATTAATGGATGATTTCACGAATGGTTGTGAGGCTATCCCAATTTCTGTTTACAATGAAATTGATGACGAATTACCgCCAAAAATTGAATATGAATCACGACGATATCCGTACGATAAGGAAACAAATGTATCATCCATATCATTTGATTTTTGCAGCGGATGTACCTGCACTGATGATTGTGCGgAaTGAGACTCGATGTGAATGTCGTTTATTAACTCGCGCGGAAGTATTACGTTTGGATAAAAGTCTTCAACCTTCATTT…	GIPIYRLDQITKYLKDTSSRLTIDLFTFDRTVRPNVIYRTSVKAKLMDDFTNGCEAIPISVYNEIDDELPPKIEYESRRYPYD	gi|341896207|gb|EGT52142.1| CBN-MET-2 protein [Caenorhabditis brenneri] gi|393907968|gb|EJD74846.1| pre-SET domain-containing protein family protein [Loa loa]	---	---	---	---
isogroup00013	yes	isotig00121	GTGGAATCCCCATCTACAGGTTGGATCAGATAACGAAATATTTGAAAGATACATCTAGCCGCCTAACAATCGATCTGTTCACATTTGATCGAACAGTTCGTCCGAATGTAATTTATCGAACATCGGTTAAAGCTAAATTAATGGATGATTTCACGAATGGTTGTGAGGCTATCCCAATTTCTGTTTACAATGAAATTGATGACGAATTACCgCCAAAAATTGAATATGAATCACGACGATATCCGTACGATAAGGAAACAAATGTATCATCCATATCATTTGATTTTTGCAGCGGATGTACCTGCACTGATGATTGTGCGgAaTGAGACTCGATGTGAATGTCGTTTATTAACTCGCGCGGAAGTATTACGTTTGGATAAAAGTCTTCAACCTTCATTT…	GIPIYRLDQITKYLKDTSSRLTIDLFTFDRTVRPNVIYRTSVKAKLMDDFTNGCEAIPISVYNEIDDELPPKIEYESRRYPYD	gi|341896207|gb|EGT52142.1| CBN-MET-2 protein [Caenorhabditis brenneri] gi|393907968|gb|EJD74846.1| pre-SET domain-containing protein family protein [Loa loa]	---	---	---	---
isogroup00013	yes	isotig00122	GTGGAATCCCCATCTACAGGTTGGATCAGATAACGAAATATTTGAAAGATACATCTAGCCGCCTAACAATCGATCTGTTCACATTTGATCGAACAGTTCGTCCGAATGTAATTTATCGAACATCGGTTAAAGCTAAATTAATGGATGATTTCACGAATGGTTGTGAGGCTATCCCAATTTCTGTTTACAATGAAATTGATGACGAATTACCgCCAAAAATTGAATATGAATCACGACGATATCCGTACGATAAGGAAACAAATGTATCATCCATATCATTTGATTTTTGCAGCGGATGTACCTGCACTGATGATTGTGCGgAaTGAGACTCGATGTGAATGTCGTTTATTAACTCGCGCGGAAGTATTACGTTTGGATAAAAGTCTTCAACCTTCATTT…	GIPIYRLDQITKYLKDTSSRLTIDLFTFDRTVRPNVIYRTSVKAKLMDDFTNGCEAIPISVYNEIDDELPPKIEYESRRYPYD	gi|341896207|gb|EGT52142.1| CBN-MET-2 protein [Caenorhabditis brenneri] gi|393907968|gb|EJD74846.1| pre-SET domain-containing protein family protein [Loa loa]	---	---	---	---
isogroup00013	yes	isotig00123	GTGGAATCCCCATCTACAGGTTGGATCAGATAACGAAATATTTGAAAGATACATCTAGCCGCCTAACAATCGATCTGTTCACATTTGATCGAACAGTTCGTCCGAATGTAATTTATCGAACATCGGTTAAAGCTAAATTAATGGATGATTTCACGAATGGTTGTGAGGCTATCCCAATTTCTGTTTACAATGAAATTGATGACGAATTACCgCCAAAAATTGAATATGAATCACGACGATATCCGTACGATAAGGAAACAAATGTATCATCCATATCATTTGATTTTTGCAGCGGATGTACCTGCACTGATGATTGTGCGgAaTGAGACTCGATGTGAATGTCGTTTATTAACTCGCGCGGAAGTATTACGTTTGGATAAAAGTCTTCAACCTTCATTT…	GIPIYRLDQITKYLKDTSSRLTIDLFTFDRTVRPNVIYRTSVKAKLMDDFTNGCEAIPISVYNEIDDELPPKIEYESRRYPYD	gi|341896207|gb|EGT52142.1| CBN-MET-2 protein [Caenorhabditis brenneri] gi|393907968|gb|EJD74846.1| pre-SET domain-containing protein family protein [Loa loa]	---	---	---	---
isogroup00013	yes	isotig00124	GTGGAATCCCCATCTACAGGTTGGATCAGATAACGAAATATTTGAAAGATACATCTAGCCGCCTAACAATCGATCTGTTCACATTTGATCGAACAGTTCGTCCGAATGTAATTTATCGAACATCGGTTAAAGCTAAATTAATGGATGATTTCACGAATGGTTGTGAGGCTATCCCAATTTCTGTTTACAATGAAATTGATGACGAATTACCgCCAAAAATTGAATATGAATCACGACGATATCCGTACGATAAGGAAACAAATGTATCATCCATATCATTTGATTTTTGCAGCGGATGTACCTGCACTGATGATTGTGCGgAaTGAGACTCGATGTGAATGTCGTTTATTAACTCGCGCGGAAGTATTACGTTTGGATAAAAGTCTTCAACCTTCATTT…	GIPIYRLDQITKYLKDTSSRLTIDLFTFDRTVRPNVIYRTSVKAKLMDDFTNGCEAIPISVYNEIDDELPPKIEYESRRYPYD	gi|341896207|gb|EGT52142.1| CBN-MET-2 protein [Caenorhabditis brenneri] gi|393907968|gb|EJD74846.1| pre-SET domain-containing protein family protein [Loa loa]	---	---	---	---
isogroup00013	yes	isotig00125	GTGGAATCCCCATCTACAGGTTGGATCAGATAACGAAATATTTGAAAGATACATCTAGCCGCCTAACAATCGATCTGTTCACATTTGATCGAACAGTTCGTCCGAATGTAATTTATCGAACATCGGTTAAAGCTAAATTAATGGATGATTTCACGAATGGTTGTGAGGCTATCCCAATTTCTGTTTACAATGAAATTGATGACGAATTACCgCCAAAAATTGAATATGAATCACGACGATATCCGTACGATAAGGAAACAAATGTATCATCCATATCATTTGATTTTTGCAGCGGATGTACCTGCACTGATGATTGTGCGgAaTGAGACTCGATGTGAATGTCGTTTATTAACTCGCGCGGAAGTATTACGTTTGGATAAAAGTCTTCAACCTTCATTT…	GIPIYRLDQITKYLKDTSSRLTIDLFTFDRTVRPNVIYRTSVKAKLMDDFTNGCEAIPISVYNEIDDELPPKIEYESRRYPYD	gi|341896207|gb|EGT52142.1| CBN-MET-2 protein [Caenorhabditis brenneri] gi|393907968|gb|EJD74846.1| pre-SET domain-containing protein family protein [Loa loa]	---	---	---	---
isogroup00013	yes	isotig00126	GTGGAATCCCCATCTACAGGTTGGATCAGATAACGAAATATTTGAAAGATACATCTAGCCGCCTAACAATCGATCTGTTCACATTTGATCGAACAGTTCGTCCGAATGTAATTTATCGAACATCGGTTAAAGCTAAATTAATGGATGATTTCACGAATGGTTGTGAGGCTATCCCAATTTCTGTTTACAATGAAATTGATGACGAATTACCgCCAAAAATTGAATATGAATCACGACGATATCCGTACGATAAGGAAACAAATGTATCATCCATATCATTTGATTTTTGCAGCGGATGTACCTGCACTGATGATTGTGCGgAaTGAGACTCGATGTGAATGTCGTTTATTAACTCGCGCGGAAGTATTACGTTTGGATAAAAGTCTTCAACCTTCATTT…	GIPIYRLDQITKYLKDTSSRLTIDLFTFDRTVRPNVIYRTSVKAKLMDDFTNGCEAIPISVYNEIDDELPPKIEYESRRYPYD	gi|341896207|gb|EGT52142.1| CBN-MET-2 protein [Caenorhabditis brenneri] gi|393907968|gb|EJD74846.1| pre-SET domain-containing protein family protein [Loa loa]	---	---	---	---
isogroup00013	yes	isotig00127	GTGGAATCCCCATCTACAGGTTGGATCAGATAACGAAATATTTGAAAGATACATCTAGCCGCCTAACAATCGATCTGTTCACATTTGATCGAACAGTTCGTCCGAATGTAATTTATCGAACATCGGTTAAAGCTAAATTAATGGATGATTTCACGAATGGTTGTGAGGCTATCCCAATTTCTGTTTACAATGAAATTGATGACGAATTACCgCCAAAAATTGAATATGAATCACGACGATATCCGTACGATAAGGAAACAAATGTATCATCCATATCATTTGATTTTTGCAGCGGATGTACCTGCACTGATGATTGTGCGgAaTGAGACTCGATGTGAATGTCGTTTATTAACTCGCGCGGAAGTATTACGTTTGGATAAAAGTCTTCAACCTTCATTT…	GIPIYRLDQITKYLKDTSSRLTIDLFTFDRTVRPNVIYRTSVKAKLMDDFTNGCEAIPISVYNEIDDELPPKIEYESRRYPYD	gi|341896207|gb|EGT52142.1| CBN-MET-2 protein [Caenorhabditis brenneri] gi|393907968|gb|EJD74846.1| pre-SET domain-containing protein family protein [Loa loa]	---	---	---	---
isogroup00013	yes	isotig00128	GTGGAATCCCCATCTACAGGTTGGATCAGATAACGAAATATTTGAAAGATACATCTAGCCGCCTAACAATCGATCTGTTCACATTTGATCGAACAGTTCGTCCGAATGTAATTTATCGAACATCGGTTAAAGCTAAATTAATGGATGATTTCACGAATGGTTGTGAGGCTATCCCAATTTCTGTTTACAATGAAATTGATGACGAATTACCgCCAAAAATTGAATATGAATCACGACGATATCCGTACGATAAGGAAACAAATGTATCATCCATATCATTTGATTTTTGCAGCGGATGTACCTGCACTGATGATTGTGCGgAaTGAGACTCGATGTGAATGTCGTTTATTAACTCGCGCGGAAGTATTACGTTTGGATAAAAGTCTTCAACCTTCATTT…	GIPIYRLDQITKYLKDTSSRLTIDLFTFDRTVRPNVIYRTSVKAKLMDDFTNGCEAIPISVYNEIDDELPPKIEYESRRYPYD	gi|341896207|gb|EGT52142.1| CBN-MET-2 protein [Caenorhabditis brenneri] gi|393907968|gb|EJD74846.1| pre-SET domain-containing protein family protein [Loa loa]	---	---	---	---
isogroup00013	yes	isotig00129	GTGGAATCCCCATCTACAGGTTGGATCAGATAACGAAATATTTGAAAGATACATCTAGCCGCCTAACAATCGATCTGTTCACATTTGATCGAACAGTTCGTCCGAATGTAATTTATCGAACATCGGTTAAAGCTAAATTAATGGATGATTTCACGAATGGTTGTGAGGCTATCCCAATTTCTGTTTACAATGAAATTGATGACGAATTACCgCCAAAAATTGAATATGAATCACGACGATATCCGTACGATAAGGAAACAAATGTATCATCCATATCATTTGATTTTTGCAGCGGATGTACCTGCACTGATGATTGTGCGgAaTGAGACTCGATGTGAATGTCGTTTATTAACTCGCGCGGAAGTATTACGTTTGGATAAAAGTCTTCAACCTTCATTT…	GIPIYRLDQITKYLKDTSSRLTIDLFTFDRTVRPNVIYRTSVKAKLMDDFTNGCEAIPISVYNEIDDELPPKIEYESRRYPYD	gi|341896207|gb|EGT52142.1| CBN-MET-2 protein [Caenorhabditis brenneri] gi|393907968|gb|EJD74846.1| pre-SET domain-containing protein family protein [Loa loa]	---	---	---	---
isogroup00013	yes	isotig00130	GTGGAATCCCCATCTACAGGTTGGATCAGATAACGAAATATTTGAAAGATACATCTAGCCGCCTAACAATCGATCTGTTCACATTTGATCGAACAGTTCGTCCGAATGTAATTTATCGAACATCGGTTAAAGCTAAATTAATGGATGATTTCACGAATGGTTGTGAGGCTATCCCAATTTCTGTTTACAATGAAATTGATGACGAATTACCgCCAAAAATTGAATATGAATCACGACGATATCCGTACGATAAGGAAACAAATGTATCATCCATATCATTTGATTTTTGCAGCGGATGTACCTGCACTGATGATTGTGCGgAaTGAGACTCGATGTGAATGTCGTTTATTAACTCGCGCGGAAGTATTACGTTTGGATAAAAGTCTTCAACCTTCATTT…	GIPIYRLDQITKYLKDTSSRLTIDLFTFDRTVRPNVIYRTSVKAKLMDDFTNGCEAIPISVYNEIDDELPPKIEYESRRYPYD	gi|170580900|ref|XP_001895454.1| Pre-SET motif family protein [Brugia malayi] gi|341896207|gb|EGT52142.1| CBN-MET-2 protein [Caenorhabditis brenneri] gi|393907968|gb|EJD74846.1| pre-SET domain-containing protein family protein [Loa loa]	---	---	---	---
isogroup00013	yes	isotig00131	GTGGAATCCCCATCTACAGGTTGGATCAGATAACGAAATATTTGAAAGATACATCTAGCCGCCTAACAATCGATCTGTTCACATTTGATCGAACAGTTCGTCCGAATGTAATTTATCGAACATCGGTTAAAGCTAAATTAATGGATGATTTCACGAATGGTTGTGAGGCTATCCCAATTTCTGTTTACAATGAAATTGATGACGAATTACCgCCAAAAATTGAATATGAATCACGACGATATCCGTACGATAAGGAAACAAATGTATCATCCATATCATTTGATTTTTGCAGCGGATGTACCTGCACTGATGATTGTGCGgAaTGAGACTCGATGTGAATGTCGTTTATTAACTCGCGCGGAAGTATTACGTTTGGATAAAAGTCTTCAACCTTCATTT…	GIPIYRLDQITKYLKDTSSRLTIDLFTFDRTVRPNVIYRTSVKAKLMDDFTNGCEAIPISVYNEIDDELPPKIEYESRRYPYD	gi|341896207|gb|EGT52142.1| CBN-MET-2 protein [Caenorhabditis brenneri] gi|393907968|gb|EJD74846.1| pre-SET domain-containing protein family protein [Loa loa]	---	---	---	---
isogroup00013	yes	isotig00132	GTGGAATCCCCATCTACAGGTTGGATCAGATAACGAAATATTTGAAAGATACATCTAGCCGCCTAACAATCGATCTGTTCACATTTGATCGAACAGTTCGTCCGAATGTAATTTATCGAACATCGGTTAAAGCTAAATTAATGGATGATTTCACGAATGGTTGTGAGGCTATCCCAATTTCTGTTTACAATGAAATTGATGACGAATTACCgCCAAAAATTGAATATGAATCACGACGATATCCGTACGATAAGGAAACAAATGTATCATCCATATCATTTGATTTTTGCAGCGGATGTACCTGCACTGATGATTGTGCGgAaTGAGACTCGATGTGAATGTCGTTTATTAACTCGCGCGGAAGTATTACGTTTGGATAAAAGTCTTCAACCTTCATTT…	GIPIYRLDQITKYLKDTSSRLTIDLFTFDRTVRPNVIYRTSVKAKLMDDFTNGCEAIPISVYNEIDDELPPKIEYESRRYPYD	gi|341896207|gb|EGT52142.1| CBN-MET-2 protein [Caenorhabditis brenneri] gi|393907968|gb|EJD74846.1| pre-SET domain-containing protein family protein [Loa loa]	---	---	---	---
isogroup00013	yes	isotig00133	GTGGAATCCCCATCTACAGGTTGGATCAGATAACGAAATATTTGAAAGATACATCTAGCCGCCTAACAATCGATCTGTTCACATTTGATCGAACAGTTCGTCCGAATGTAATTTATCGAACATCGGTTAAAGCTAAATTAATGGATGATTTCACGAATGGTTGTGAGGCTATCCCAATTTCTGTTTACAATGAAATTGATGACGAATTACCgCCAAAAATTGAATATGAATCACGACGATATCCGTACGATAAGGAAACAAATGTATCATCCATATCATTTGATTTTTGCAGCGGATGTACCTGCACTGATGATTGTGCGgAaTGAGACTCGATGTGAATGTCGTTTATTAACTCGCGCGGAAGTATTACGTTTGGATAAAAGTCTTCAACCTTCATTT…	GIPIYRLDQITKYLKDTSSRLTIDLFTFDRTVRPNVIYRTSVKAKLMDDFTNGCEAIPISVYNEIDDELPPKIEYESRRYPYD	gi|341896207|gb|EGT52142.1| CBN-MET-2 protein [Caenorhabditis brenneri] gi|393907968|gb|EJD74846.1| pre-SET domain-containing protein family protein [Loa loa]	---	---	---	---
isogroup00013	yes	isotig00134	GTGGAATCCCCATCTACAGGTTGGATCAGATAACGAAATATTTGAAAGATACATCTAGCCGCCTAACAATCGATCTGTTCACATTTGATCGAACAGTTCGTCCGAATGTAATTTATCGAACATCGGTTAAAGCTAAATTAATGGATGATTTCACGAATGGTTGTGAGGCTATCCCAATTTCTGTTTACAATGAAATTGATGACGAATTACCgCCAAAAATTGAATATGAATCACGACGATATCCGTACGATAAGGAAACAAATGTATCATCCATATCATTTGATTTTTGCAGCGGATGTACCTGCACTGATGATTGTGCGgAaTGAGACTCGATGTGAATGTCGTTTATTAACTCGCGCGGAAGTATTACGTTTGGATAAAAGTCTTCAACCTTCATTT…	GIPIYRLDQITKYLKDTSSRLTIDLFTFDRTVRPNVIYRTSVKAKLMDDFTNGCEAIPISVYNEIDDELPPKIEYESRRYPYD	gi|308483930|ref|XP_003104166.1| CRE-MET-2 protein [Caenorhabditis remanei] gi|393907968|gb|EJD74846.1| pre-SET domain-containing protein family protein [Loa loa]	---	---	---	---
isogroup00013	yes	isotig00135	GTGGAATCCCCATCTACAGGTTGGATCAGATAACGAAATATTTGAAAGATACATCTAGCCGCCTAACAATCGATCTGTTCACATTTGATCGAACAGTTCGTCCGAATGTAATTTATCGAACATCGGTTAAAGCTAAATTAATGGATGATTTCACGAATGGTTGTGAGGCTATCCCAATTTCTGTTTACAATGAAATTGATGACGAATTACCgCCAAAAATTGAATATGAATCACGACGATATCCGTACGATAAGGAAACAAATGTATCATCCATATCATTTGATTTTTGCAGCGGATGTACCTGCACTGATGATTGTGCGgAaTGAGACTCGATGTGAATGTCGTTTATTAACTCGCGCGGAAGTATTACGTTTGGATAAAAGTCTTCAACCTTCATTT…	GIPIYRLDQITKYLKDTSSRLTIDLFTFDRTVRPNVIYRTSVKAKLMDDFTNGCEAIPISVYNEIDDELPPKIEYESRRYPYD	gi|341896207|gb|EGT52142.1| CBN-MET-2 protein [Caenorhabditis brenneri] gi|393907968|gb|EJD74846.1| pre-SET domain-containing protein family protein [Loa loa]	---	---	---	---
isogroup00013	yes	isotig00136	GTGGAATCCCCATCTACAGGTTGGATCAGATAACGAAATATTTGAAAGATACATCTAGCCGCCTAACAATCGATCTGTTCACATTTGATCGAACAGTTCGTCCGAATGTAATTTATCGAACATCGGTTAAAGCTAAATTAATGGATGATTTCACGAATGGTTGTGAGGCTATCCCAATTTCTGTTTACAATGAAATTGATGACGAATTACCgCCAAAAATTGAATATGAATCACGACGATATCCGTACGATAAGGAAACAAATGTATCATCCATATCATTTGATTTTTGCAGCGGATGTACCTGCACTGATGATTGTGCGgAaTGAGACTCGATGTGAATGTCGTTTATTAACTCGCGCGGAAGTATTACGTTTGGATAAAAGTCTTCAACCTTCATTT…	GIPIYRLDQITKYLKDTSSRLTIDLFTFDRTVRPNVIYRTSVKAKLMDDFTNGCEAIPISVYNEIDDELPPKIEYESRRYPYD	gi|341896207|gb|EGT52142.1| CBN-MET-2 protein [Caenorhabditis brenneri] gi|393907968|gb|EJD74846.1| pre-SET domain-containing protein family protein [Loa loa] gi|488565140|ref|XP_004472254.1| PREDICTED: histone-lysine N-methyltransferase SETDB2 [Dasypus novemcinctus]	---	---	---	---
isogroup00013	yes	isotig00137	GTGGAATCCCCATCTACAGGTTGGATCAGATAACGAAATATTTGAAAGATACATCTAGCCGCCTAACAATCGATCTGTTCACATTTGATCGAACAGTTCGTCCGAATGTAATTTATCGAACATCGGTTAAAGCTAAATTAATGGATGATTTCACGAATGGTTGTGAGGCTATCCCAATTTCTGTTTACAATGAAATTGATGACGAATTACCgCCAAAAATTGAATATGAATCACGACGATATCCGTACGATAAGGAAACAAATGTATCATCCATATCATTTGATTTTTGCAGCGGATGTACCTGCACTGATGATTGTGCGgAaTGAGACTCGATGTGAATGTCGTTTATTAACTCGCGCGGAAGTATTACGTTTGGATAAAAGTCTTCAACCTTCATTT…	GIPIYRLDQITKYLKDTSSRLTIDLFTFDRTVRPNVIYRTSVKAKLMDDFTNGCEAIPISVYNEIDDELPPKIEYESRRYPYD	gi|341896207|gb|EGT52142.1| CBN-MET-2 protein [Caenorhabditis brenneri] gi|393907968|gb|EJD74846.1| pre-SET domain-containing protein family protein [Loa loa] gi|402578839|gb|EJW72792.1| hypothetical protein WUBG_16296 [Wuchereria bancrofti]	---	---	---	---
isogroup00013	yes	isotig00138	GTGGAATCCCCATCTACAGGTTGGATCAGATAACGAAATATTTGAAAGATACATCTAGCCGCCTAACAATCGATCTGTTCACATTTGATCGAACAGTTCGTCCGAATGTAATTTATCGAACATCGGTTAAAGCTAAATTAATGGATGATTTCACGAATGGTTGTGAGGCTATCCCAATTTCTGTTTACAATGAAATTGATGACGAATTACCgCCAAAAATTGAATATGAATCACGACGATATCCGTACGATAAGGAAACAAATGTATCATCCATATCATTTGATTTTTGCAGCGGATGTACCTGCACTGATGATTGTGCGgAaTGAGACTCGATGTGAATGTCGTTTATTAACTCGCGCGGAAGTATTACGTTTGGATAAAAGTCTTCAACCTTCATTT…	GIPIYRLDQITKYLKDTSSRLTIDLFTFDRTVRPNVIYRTSVKAKLMDDFTNGCEAIPISVYNEIDDELPPKIEYESRRYPYD	gi|341896207|gb|EGT52142.1| CBN-MET-2 protein [Caenorhabditis brenneri] gi|393907968|gb|EJD74846.1| pre-SET domain-containing protein family protein [Loa loa]	---	---	---	---
isogroup00013	yes	isotig00139	GTGGAATCCCCATCTACAGGTTGGATCAGATAACGAAATATTTGAAAGATACATCTAGCCGCCTAACAATCGATCTGTTCACATTTGATCGAACAGTTCGTCCGAATGTAATTTATCGAACATCGGTTAAAGCTAAATTAATGGATGATTTCACGAATGGTTGTGAGGCTATCCCAATTTCTGTTTACAATGAAATTGATGACGAATTACCgCCAAAAATTGAATATGAATCACGACGATATCCGTACGATAAGGAAACAAATGTATCATCCATATCATTTGATTTTTGCAGCGGATGTACCTGCACTGATGATTGTGCGgAaTGAGACTCGATGTGAATGTCGTTTATTAACTCGCGCGGAAGTATTACGTTTGGATAAAAGTCTTCAACCTTCATTT…	GIPIYRLDQITKYLKDTSSRLTIDLFTFDRTVRPNVIYRTSVKAKLMDDFTNGCEAIPISVYNEIDDELPPKIEYESRRYPYD	gi|341896207|gb|EGT52142.1| CBN-MET-2 protein [Caenorhabditis brenneri] gi|393907968|gb|EJD74846.1| pre-SET domain-containing protein family protein [Loa loa]	---	---	---	---
isogroup00013	yes	isotig00140	GTGGAATCCCCATCTACAGGTTGGATCAGATAACGAAATATTTGAAAGATACATCTAGCCGCCTAACAATCGATCTGTTCACATTTGATCGAACAGTTCGTCCGAATGTAATTTATCGAACATCGGTTAAAGCTAAATTAATGGATGATTTCACGAATGGTTGTGAGGCTATCCCAATTTCTGTTTACAATGAAATTGATGACGAATTACCgCCAAAAATTGAATATGAATCACGACGATATCCGTACGATAAGGAAACAAATGTATCATCCATATCATTTGATTTTTGCAGCGGATGTACCTGCACTGATGATTGTGCGgAaTGAGACTCGATGTGAATGTCGTTTATTAACTCGCGCGGAAGTATTACGTTTGGATAAAAGTCTTCAACCTTCATTT…	GIPIYRLDQITKYLKDTSSRLTIDLFTFDRTVRPNVIYRTSVKAKLMDDFTNGCEAIPISVYNEIDDELPPKIEYESRRYPYD	gi|341896207|gb|EGT52142.1| CBN-MET-2 protein [Caenorhabditis brenneri] gi|393907968|gb|EJD74846.1| pre-SET domain-containing protein family protein [Loa loa]	---	---	---	---
isogroup00013	yes	isotig00141	GTGGAATCCCCATCTACAGGTTGGATCAGATAACGAAATATTTGAAAGATACATCTAGCCGCCTAACAATCGATCTGTTCACATTTGATCGAACAGTTCGTCCGAATGTAATTTATCGAACATCGGTTAAAGCTAAATTAATGGATGATTTCACGAATGGTTGTGAGGCTATCCCAATTTCTGTTTACAATGAAATTGATGACGAATTACCgCCAAAAATTGAATATGAATCACGACGATATCCGTACGATAAGGAAACAAATGTATCATCCATATCATTTGATTTTTGCAGCGGATGTACCTGCACTGATGATTGTGCGgAaTGAGACTCGATGTGAATGTCGTTTATTAACTCGCGCGGAAGTATTACGTTTGGATAAAAGTCTTCAACCTTCATTT…	GIPIYRLDQITKYLKDTSSRLTIDLFTFDRTVRPNVIYRTSVKAKLMDDFTNGCEAIPISVYNEIDDELPPKIEYESRRYPYD	gi|341896207|gb|EGT52142.1| CBN-MET-2 protein [Caenorhabditis brenneri] gi|393907968|gb|EJD74846.1| pre-SET domain-containing protein family protein [Loa loa]	---	---	---	---
isogroup00013	yes	isotig00142	GTGGAATCCCCATCTACAGGTTGGATCAGATAACGAAATATTTGAAAGATACATCTAGCCGCCTAACAATCGATCTGTTCACATTTGATCGAACAGTTCGTCCGAATGTAATTTATCGAACATCGGTTAAAGCTAAATTAATGGATGATTTCACGAATGGTTGTGAGGCTATCCCAATTTCTGTTTACAATGAAATTGATGACGAATTACCgCCAAAAATTGAATATGAATCACGACGATATCCGTACGATAAGGAAACAAATGTATCATCCATATCATTTGATTTTTGCAGCGGATGTACCTGCACTGATGATTGTGCGgAaTGAGACTCGATGTGAATGTCGTTTATTAACTCGCGCGGAAGTATTACGTTTGGATAAAAGTCTTCAACCTTCATTT…	GIPIYRLDQITKYLKDTSSRLTIDLFTFDRTVRPNVIYRTSVKAKLMDDFTNGCEAIPISVYNEIDDELPPKIEYESRRYPYD	gi|341896207|gb|EGT52142.1| CBN-MET-2 protein [Caenorhabditis brenneri] gi|393907968|gb|EJD74846.1| pre-SET domain-containing protein family protein [Loa loa]	---	---	---	---
isogroup00013	yes	isotig00143	GTGGAATCCCCATCTACAGGTTGGATCAGATAACGAAATATTTGAAAGATACATCTAGCCGCCTAACAATCGATCTGTTCACATTTGATCGAACAGTTCGTCCGAATGTAATTTATCGAACATCGGTTAAAGCTAAATTAATGGATGATTTCACGAATGGTTGTGAGGCTATCCCAATTTCTGTTTACAATGAAATTGATGACGAATTACCgCCAAAAATTGAATATGAATCACGACGATATCCGTACGATAAGGAAACAAATGTATCATCCATATCATTTGATTTTTGCAGCGGATGTACCTGCACTGATGATTGTGCGgAaTGAGACTCGATGTGAATGTCGTTTATTAACTCGCGCGGAAGTATTACGTTTGGATAAAAGTCTTCAACCTTCATTT…	GIPIYRLDQITKYLKDTSSRLTIDLFTFDRTVRPNVIYRTSVKAKLMDDFTNGCEAIPISVYNEIDDELPPKIEYESRRYPYD	gi|341896207|gb|EGT52142.1| CBN-MET-2 protein [Caenorhabditis brenneri] gi|393907968|gb|EJD74846.1| pre-SET domain-containing protein family protein [Loa loa]	---	---	---	---
isogroup00013	yes	isotig00144	GTGGAATCCCCATCTACAGGTTGGATCAGATAACGAAATATTTGAAAGATACATCTAGCCGCCTAACAATCGATCTGTTCACATTTGATCGAACAGTTCGTCCGAATGTAATTTATCGAACATCGGTTAAAGCTAAATTAATGGATGATTTCACGAATGGTTGTGAGGCTATCCCAATTTCTGTTTACAATGAAATTGATGACGAATTACCgCCAAAAATTGAATATGAATCACGACGATATCCGTACGATAAGGAAACAAATGTATCATCCATATCATTTGATTTTTGCAGCGGATGTACCTGCACTGATGATTGTGCGgAaTGAGACTCGATGTGAATGTCGTTTATTAACTCGCGCGGAAGTATTACGTTTGGATAAAAGTCTTCAACCTTCATTT…	GIPIYRLDQITKYLKDTSSRLTIDLFTFDRTVRPNVIYRTSVKAKLMDDFTNGCEAIPISVYNEIDDELPPKIEYESRRYPYD	gi|341896207|gb|EGT52142.1| CBN-MET-2 protein [Caenorhabditis brenneri] gi|393907968|gb|EJD74846.1| pre-SET domain-containing protein family protein [Loa loa] gi|488565140|ref|XP_004472254.1| PREDICTED: histone-lysine N-methyltransferase SETDB2 [Dasypus novemcinctus]	---	---	---	---
isogroup00013	yes	isotig00145	GTGGAATCCCCATCTACAGGTTGGATCAGATAACGAAATATTTGAAAGATACATCTAGCCGCCTAACAATCGATCTGTTCACATTTGATCGAACAGTTCGTCCGAATGTAATTTATCGAACATCGGTTAAAGCTAAATTAATGGATGATTTCACGAATGGTTGTGAGGCTATCCCAATTTCTGTTTACAATGAAATTGATGACGAATTACCgCCAAAAATTGAATATGAATCACGACGATATCCGTACGATAAGGAAACAAATGTATCATCCATATCATTTGATTTTTGCAGCGGATGTACCTGCACTGATGATTGTGCGgAaTGAGACTCGATGTGAATGTCGTTTATTAACTCGCGCGGAAGTATTACGTTTGGATAAAAGTCTTCAACCTTCATTT…	GIPIYRLDQITKYLKDTSSRLTIDLFTFDRTVRPNVIYRTSVKAKLMDDFTNGCEAIPISVYNEIDDELPPKIEYESRRYPYD	gi|341896207|gb|EGT52142.1| CBN-MET-2 protein [Caenorhabditis brenneri] gi|393907968|gb|EJD74846.1| pre-SET domain-containing protein family protein [Loa loa]	---	---	---	---
isogroup00013	yes	isotig00146	GTGGAATCCCCATCTACAGGTTGGATCAGATAACGAAATATTTGAAAGATACATCTAGCCGCCTAACAATCGATCTGTTCACATTTGATCGAACAGTTCGTCCGAATGTAATTTATCGAACATCGGTTAAAGCTAAATTAATGGATGATTTCACGAATGGTTGTGAGGCTATCCCAATTTCTGTTTACAATGAAATTGATGACGAATTACCgCCAAAAATTGAATATGAATCACGACGATATCCGTACGATAAGGAAACAAATGTATCATCCATATCATTTGATTTTTGCAGCGGATGTACCTGCACTGATGATTGTGCGgAaTGAGACTCGATGTGAATGTCGTTTATTAACTCGCGCGGAAGTATTACGTTTGGATAAAAGTCTTCAACCTTCATTT…	GIPIYRLDQITKYLKDTSSRLTIDLFTFDRTVRPNVIYRTSVKAKLMDDFTNGCEAIPISVYNEIDDELPPKIEYESRRYPYD	gi|341896207|gb|EGT52142.1| CBN-MET-2 protein [Caenorhabditis brenneri] gi|393907968|gb|EJD74846.1| pre-SET domain-containing protein family protein [Loa loa]	---	---	---	---
isogroup00013	yes	isotig00147	GTGGAATCCCCATCTACAGGTTGGATCAGATAACGAAATATTTGAAAGATACATCTAGCCGCCTAACAATCGATCTGTTCACATTTGATCGAACAGTTCGTCCGAATGTAATTTATCGAACATCGGTTAAAGCTAAATTAATGGATGATTTCACGAATGGTTGTGAGGCTATCCCAATTTCTGTTTACAATGAAATTGATGACGAATTACCgCCAAAAATTGAATATGAATCACGACGATATCCGTACGATAAGGAAACAAATGTATCATCCATATCATTTGATTTTTGCAGCGGATGTACCTGCACTGATGATTGTGCGgAaTGAGACTCGATGTGAATGTCGTTTATTAACTCGCGCGGAAGTATTACGTTTGGATAAAAGTCTTCAACCTTCATTT…	GIPIYRLDQITKYLKDTSSRLTIDLFTFDRTVRPNVIYRTSVKAKLMDDFTNGCEAIPISVYNEIDDELPPKIEYESRRYPYD	gi|308483930|ref|XP_003104166.1| CRE-MET-2 protein [Caenorhabditis remanei] gi|393907968|gb|EJD74846.1| pre-SET domain-containing protein family protein [Loa loa]	---	---	---	---
isogroup00013	yes	isotig00148	GTGGAATCCCCATCTACAGGTTGGATCAGATAACGAAATATTTGAAAGATACATCTAGCCGCCTAACAATCGATCTGTTCACATTTGATCGAACAGTTCGTCCGAATGTAATTTATCGAACATCGGTTAAAGCTAAATTAATGGATGATTTCACGAATGGTTGTGAGGCTATCCCAATTTCTGTTTACAATGAAATTGATGACGAATTACCgCCAAAAATTGAATATGAATCACGACGATATCCGTACGATAAGGAAACAAATGTATCATCCATATCATTTGATTTTTGCAGCGGATGTACCTGCACTGATGATTGTGCGgAaTGAGACTCGATGTGAATGTCGTTTATTAACTCGCGCGGAAGTATTACGTTTGGATAAAAGTCTTCAACCTTCATTT…	GIPIYRLDQITKYLKDTSSRLTIDLFTFDRTVRPNVIYRTSVKAKLMDDFTNGCEAIPISVYNEIDDELPPKIEYESRRYPYD	gi|341896207|gb|EGT52142.1| CBN-MET-2 protein [Caenorhabditis brenneri] gi|393907968|gb|EJD74846.1| pre-SET domain-containing protein family protein [Loa loa]	---	---	---	---
isogroup00013	yes	isotig00149	GTGGAATCCCCATCTACAGGTTGGATCAGATAACGAAATATTTGAAAGATACATCTAGCCGCCTAACAATCGATCTGTTCACATTTGATCGAACAGTTCGTCCGAATGTAATTTATCGAACATCGGTTAAAGCTAAATTAATGGATGATTTCACGAATGGTTGTGAGGCTATCCCAATTTCTGTTTACAATGAAATTGATGACGAATTACCgCCAAAAATTGAATATGAATCACGACGATATCCGTACGATAAGGAAACAAATGTATCATCCATATCATTTGATTTTTGCAGCGGATGTACCTGCACTGATGATTGTGCGgAaTGAGACTCGATGTGAATGTCGTTTATTAACTCGCGCGGAAGTATTACGTTTGGATAAAAGTCTTCAACCTTCATTT…	GIPIYRLDQITKYLKDTSSRLTIDLFTFDRTVRPNVIYRTSVKAKLMDDFTNGCEAIPISVYNEIDDELPPKIEYESRRYPYD	gi|341896207|gb|EGT52142.1| CBN-MET-2 protein [Caenorhabditis brenneri] gi|393907968|gb|EJD74846.1| pre-SET domain-containing protein family protein [Loa loa]	---	---	---	---
isogroup00013	yes	isotig00150	GTGGAATCCCCATCTACAGGTTGGATCAGATAACGAAATATTTGAAAGATACATCTAGCCGCCTAACAATCGATCTGTTCACATTTGATCGAACAGTTCGTCCGAATGTAATTTATCGAACATCGGTTAAAGCTAAATTAATGGATGATTTCACGAATGGTTGTGAGGCTATCCCAATTTCTGTTTACAATGAAATTGATGACGAATTACCgCCAAAAATTGAATATGAATCACGACGATATCCGTACGATAAGGAAACAAATGTATCATCCATATCATTTGATTTTTGCAGCGGATGTACCTGCACTGATGATTGTGCGgAaTGAGACTCGATGTGAATGTCGTTTATTAACTCGCGCGGAAGTATTACGTTTGGATAAAAGTCTTCAACCTTCATTT…	GIPIYRLDQITKYLKDTSSRLTIDLFTFDRTVRPNVIYRTSVKAKLMDDFTNGCEAIPISVYNEIDDELPPKIEYESRRYPYD	gi|341896207|gb|EGT52142.1| CBN-MET-2 protein [Caenorhabditis brenneri] gi|393907968|gb|EJD74846.1| pre-SET domain-containing protein family protein [Loa loa] gi|402578839|gb|EJW72792.1| hypothetical protein WUBG_16296 [Wuchereria bancrofti]	---	---	---	---
isogroup00013	yes	isotig00151	GTGGAATCCCCATCTACAGGTTGGATCAGATAACGAAATATTTGAAAGATACATCTAGCCGCCTAACAATCGATCTGTTCACATTTGATCGAACAGTTCGTCCGAATGTAATTTATCGAACATCGGTTAAAGCTAAATTAATGGATGATTTCACGAATGGTTGTGAGGCTATCCCAATTTCTGTTTACAATGAAATTGATGACGAATTACCgCCAAAAATTGAATATGAATCACGACGATATCCGTACGATAAGGAAACAAATGTATCATCCATATCATTTGATTTTTGCAGCGGATGTACCTGCACTGATGATTGTGCGgAaTGAGACTCGATGTGAATGTCGTTTATTAACTCGCGCGGAAGTATTACGTTTGGATAAAAGTCTTCAACCTTCATTT…	GIPIYRLDQITKYLKDTSSRLTIDLFTFDRTVRPNVIYRTSVKAKLMDDFTNGCEAIPISVYNEIDDELPPKIEYESRRYPYD	gi|341896207|gb|EGT52142.1| CBN-MET-2 protein [Caenorhabditis brenneri] gi|393907968|gb|EJD74846.1| pre-SET domain-containing protein family protein [Loa loa]	---	---	---	---
isogroup00013	yes	isotig00152	GTGGAATCCCCATCTACAGGTTGGATCAGATAACGAAATATTTGAAAGATACATCTAGCCGCCTAACAATCGATCTGTTCACATTTGATCGAACAGTTCGTCCGAATGTAATTTATCGAACATCGGTTAAAGCTAAATTAATGGATGATTTCACGAATGGTTGTGAGGCTATCCCAATTTCTGTTTACAATGAAATTGATGACGAATTACCgCCAAAAATTGAATATGAATCACGACGATATCCGTACGATAAGGAAACAAATGTATCATCCATATCATTTGATTTTTGCAGCGGATGTACCTGCACTGATGATTGTGCGgAaTGAGACTCGATGTGAATGTCGTTTATTAACTCGCGCGGAAGTATTACGTTTGGATAAAAGTCTTCAACCTTCATTT…	GIPIYRLDQITKYLKDTSSRLTIDLFTFDRTVRPNVIYRTSVKAKLMDDFTNGCEAIPISVYNEIDDELPPKIEYESRRYPYD	gi|341896207|gb|EGT52142.1| CBN-MET-2 protein [Caenorhabditis brenneri] gi|393907968|gb|EJD74846.1| pre-SET domain-containing protein family protein [Loa loa]	---	---	---	---
isogroup00013	yes	isotig00153	GTGGAATCCCCATCTACAGGTTGGATCAGATAACGAAATATTTGAAAGATACATCTAGCCGCCTAACAATCGATCTGTTCACATTTGATCGAACAGTTCGTCCGAATGTAATTTATCGAACATCGGTTAAAGCTAAATTAATGGATGATTTCACGAATGGTTGTGAGGCTATCCCAATTTCTGTTTACAATGAAATTGATGACGAATTACCgCCAAAAATTGAATATGAATCACGACGATATCCGTACGATAAGGAAACAAATGTATCATCCATATCATTTGATTTTTGCAGCGGATGTACCTGCACTGATGATTGTGCGgAaTGAGACTCGATGTGAATGTCGTTTATTAACTCGCGCGGAAGTATTACGTTTGGATAAAAGTCTTCAACCTTCATTT…	GIPIYRLDQITKYLKDTSSRLTIDLFTFDRTVRPNVIYRTSVKAKLMDDFTNGCEAIPISVYNEIDDELPPKIEYESRRYPYD	gi|341896207|gb|EGT52142.1| CBN-MET-2 protein [Caenorhabditis brenneri] gi|393907968|gb|EJD74846.1| pre-SET domain-containing protein family protein [Loa loa]	---	---	---	---
isogroup00013	yes	isotig00154	GTGGAATCCCCATCTACAGGTTGGATCAGATAACGAAATATTTGAAAGATACATCTAGCCGCCTAACAATCGATCTGTTCACATTTGATCGAACAGTTCGTCCGAATGTAATTTATCGAACATCGGTTAAAGCTAAATTAATGGATGATTTCACGAATGGTTGTGAGGCTATCCCAATTTCTGTTTACAATGAAATTGATGACGAATTACCgCCAAAAATTGAATATGAATCACGACGATATCCGTACGATAAGGAAACAAATGTATCATCCATATCATTTGATTTTTGCAGCGGATGTACCTGCACTGGTTGGTATTTTGTAATTTTTATTTTtCCTAAAAGTTTCAAAAATTTTACATTATGAGAAAGGAATTTCTAACAATATTGATTTTGAATTC…	GIPIYRLDQITKYLKDTSSRLTIDLFTFDRTVRPNVIYRTSVKAKLMDDFTNGCEAIPISVYNEIDDELPPKIEYESRRYPYD	gi|402586761|gb|EJW80698.1| pre-SET domain-containing protein family protein [Wuchereria bancrofti]	---	---	---	---
isogroup00014	yes	isotig00155	atcTTAAATtACATAGGTTTGGTTTCAAAATCGTCGAGCCAAATGGAGGAAGACTGAGAAAACATGGGGTAAAAGTACAATAATGGCCGAATATGGATTATACGGCGCAATGGTTCGACATTCGTTACCATTACCAGAAACGATTACACGATCTTCCGAAAATCCAAATGAATCTGCTGCTCCTTGGCTTTTAGGTTTGTTTGATTATTCTGTTAAGAtAGATAAGGTGAAGAAGAATGACCTATTCTAACTTTGAAAATTCTTTTtCAGTACCAAAAAaCaTCATCTCTATATAACATGTGATTTTGACCATTATCAAAACATATTAATATCATGATTATCTACTCACTTCTTCTATAACTATTACATCATAATTAATCAAAATCAgATATTGACCGT…	VWFQNRRAKWRKTEKTWGKSTIMAEYGLYGAMVRHSLPLPETITRSSENPNESAAPWLLGLFDYSVK	gi|402589123|gb|EJW83055.1| hypothetical protein WUBG_06036 [Wuchereria bancrofti]	IPR001356: Homeobox; IPR012287: Homeodomain-related; IPR023339: CVC domain;	GO:0003677): DNA binding; GO:0003700): sequence-specific DNA binding transcription factor activity; GO:0043565): sequence-specific DNA binding;	GO:0006355): regulation of transcription, DNA-dependent;	---
isogroup00014	yes	isotig00156	atcTTAAATtACATAGGTTTGGTTTCAAAATCGTCGAGCCAAATGGAGGAAGACTGAGAAAACATGGGGTAAAAGTACAATAATGGCCGAATATGGATTATACGGCGCAATGGTTCGACATTCGTTACCATTACCAGAAACGATTACACGATCTTCCGAAAATCCAAATGAATCTGCTGCTCCTTGGCTTTTAGGTTTGTTTGATTATTCTGTTAAGAtAGATAAGGTGAAGAAGAATGACCTATTCTAACTTTGAAAATTCTTTTtCAGTACCAAAAAaCaTCATCTCTATATAACATGTGATTTTGACCATTATCAAAACATATTAATATCATGATTATCTACTCACTTCTTCTATAACTATTACATCATAATTAATCAAAATCAgATATTGACCGT…	VWFQNRRAKWRKTEKTWGKSTIMAEYGLYGAMVRHSLPLPETITRSSENPNESAAPWLLGLFDYSVK	gi|402589123|gb|EJW83055.1| hypothetical protein WUBG_06036 [Wuchereria bancrofti]	IPR001356: Homeobox; IPR012287: Homeodomain-related; IPR023339: CVC domain;	GO:0003677): DNA binding; GO:0003700): sequence-specific DNA binding transcription factor activity; GO:0043565): sequence-specific DNA binding;	GO:0006355): regulation of transcription, DNA-dependent;	---
isogroup00014	yes	isotig00157	atcTTAAATtACATAGGTTTGGTTTCAAAATCGTCGAGCCAAATGGAGGAAGACTGAGAAAACATGGGGTAAAAGTACAATAATGGCCGAATATGGATTATACGGCGCAATGGTTCGACATTCGTTACCATTACCAGAAACGATTACACGATCTTCCGAAAATCCAAATGAATCTGCTGCTCCTTGGCTTTTAGGTTTGTTTGATTATTCTGTTAAGAtAGATAAGGTGAAGAAGAATGACCTATTCTAACTTTGAAAATTCTTTTtCAGTACCAAAAAaCaTCATCTCTATATAACATGTGATTTTGACCATTATCAAAACATATTAATATCATGATTATCTACTCACTTCTTCTATAACTATTACATCATAATTAATCAAAATCAgATATTGACCGT…	VWFQNRRAKWRKTEKTWGKSTIMAEYGLYGAMVRHSLPLPETITRSSENPNESAAPWLLGLFDYSVK	gi|402589123|gb|EJW83055.1| hypothetical protein WUBG_06036 [Wuchereria bancrofti]	IPR001356: Homeobox; IPR012287: Homeodomain-related; IPR023339: CVC domain;	GO:0003677): DNA binding; GO:0003700): sequence-specific DNA binding transcription factor activity; GO:0043565): sequence-specific DNA binding;	GO:0006355): regulation of transcription, DNA-dependent;	---
isogroup00014	yes	isotig00158	atcTTAAATtACATAGGTTTGGTTTCAAAATCGTCGAGCCAAATGGAGGAAGACTGAGAAAACATGGGGTAAAAGTACAATAATGGCCGAATATGGATTATACGGCGCAATGGTTCGACATTCGTTACCATTACCAGAAACGATTACACGATCTTCCGAAAATCCAAATGAATCTGCTGCTCCTTGGCTTTTAGGTTTGTTTGATTATTCTaTTAAGATAGATAAGGTGAAGAAGAATGACCTATTCTAACCTTGAAAATTCTTTTTCAGTACCAAAAAaCATCATCTCTATGTAACTTGGATACCATAATCAAAACATATTAATATGATTATCTACTCTCTTCTTCTATAACTATTACATCATAATTAATCAAAATCAgATATTGACCGTAATTAGAT…	VWFQNRRAKWRKTEKTWGKSTIMAEYGLYGAMVRHSLPLPETITRSSENPNESAAPWLLGLFDYSIKIDKVKKNDL	gi|402589123|gb|EJW83055.1| hypothetical protein WUBG_06036 [Wuchereria bancrofti]	IPR001356: Homeobox; IPR012287: Homeodomain-related; IPR023339: CVC domain;	GO:0003677): DNA binding; GO:0003700): sequence-specific DNA binding transcription factor activity; GO:0043565): sequence-specific DNA binding;	GO:0006355): regulation of transcription, DNA-dependent;	---
isogroup00014	yes	isotig00159	atcTTAAATtACATAGGTTTGGTTTCAAAATCGTCGAGCCAAATGGAGGAAGACTGAGAAAACATGGGGTAAAAGTACAATAATGGCCGAATATGGATTATACGGCGCAATGGTTCGACATTCGTTACCATTACCAGAAACGATTACACGATCTTCCGAAAATCCAAATGAATCTGCTGCTCCTTGGCTTTTAGGTTTGTTTGATTATTCTGTTAAGAtAGATAAGGTGAAGAAGAATGACCTATTCTAACTTTGAAAATTCTTTTtCAGTACCAAAAAaCaTCATCTCTATATAACATGTGATTTTGACCATTATCAAAACATATTAATATCATGATTATCTACTCACTTCTTCTATAACTATTACATCATAATTAATCAAAATCAgATATTGACCGT…	VWFQNRRAKWRKTEKTWGKSTIMAEYGLYGAMVRHSLPLPETITRSSENPNESAAPWLLGLFDYSVK	gi|402589123|gb|EJW83055.1| hypothetical protein WUBG_06036 [Wuchereria bancrofti]	IPR001356: Homeobox; IPR012287: Homeodomain-related; IPR023339: CVC domain;	GO:0003677): DNA binding; GO:0003700): sequence-specific DNA binding transcription factor activity; GO:0043565): sequence-specific DNA binding;	GO:0006355): regulation of transcription, DNA-dependent;	---
isogroup00014	yes	isotig00160	atcTTAAATtACATAGGTTTGGTTTCAAAATCGTCGAGCCAAATGGAGGAAGACTGAGAAAACATGGGGTAAAAGTACAATAATGGCCGAATATGGATTATACGGCGCAATGGTTCGACATTCGTTACCATTACCAGAAACGATTACACGATCTTCCGAAAATCCAAATGAATCTGCTGCTCCTTGGCTTTTAGGTTTGTTTGATTATTCTaTTAAGATAGATAAGGTGAAGAAGAATGACCTATTCTAACCTTGAAAATTCTTTTTCAGTACCAAAAAaCATCATCTCTATGTAACTTGGATACCATAATCAAAACATATTAATATGATTATCTACTCTCTTCTTCTATAACTATTACATCATAATTAATCAAAATCAgATATTGACCGTAATTAGAT…	VWFQNRRAKWRKTEKTWGKSTIMAEYGLYGAMVRHSLPLPETITRSSENPNESAAPWLLGLFDYSIKIDKVKKNDL	gi|402589123|gb|EJW83055.1| hypothetical protein WUBG_06036 [Wuchereria bancrofti]	IPR001356: Homeobox; IPR012287: Homeodomain-related; IPR023339: CVC domain;	GO:0003677): DNA binding; GO:0003700): sequence-specific DNA binding transcription factor activity; GO:0043565): sequence-specific DNA binding;	GO:0006355): regulation of transcription, DNA-dependent;	---
isogroup00014	yes	isotig00161	atcTTAAATtACATAGGTTTGGTTTCAAAATCGTCGAGCCAAATGGAGGAAGACTGAGAAAACATGGGGTAAAAGTACAATAATGGCCGAATATGGATTATACGGCGCAATGGTTCGACATTCGTTACCATTACCAGAAACGATTACACGATCTTCCGAAAATCCAAATGAATCTGCTGCTCCTTGGCTTTTAGGTTTGTTTGATTATTCTaTTAAGATAGATAAGGTGAAGAAGAATGACCTATTCTAACCTTGAAAATTCTTTTTCAGTACCAAAAAaCATCATCTCTATGTAACTTGGATACCATAATCAAAACATATTAATATGATTATCTACTCTCTTCTTCTATAACTATTACATCATAATTAATCAAAATCAgATATTGACCGTAATTAGAT…	VWFQNRRAKWRKTEKTWGKSTIMAEYGLYGAMVRHSLPLPETITRSSENPNESAAPWLLGLFDYSIKIDKVKKNDL	gi|402589123|gb|EJW83055.1| hypothetical protein WUBG_06036 [Wuchereria bancrofti]	IPR001356: Homeobox; IPR012287: Homeodomain-related; IPR023339: CVC domain;	GO:0003677): DNA binding; GO:0003700): sequence-specific DNA binding transcription factor activity; GO:0043565): sequence-specific DNA binding;	GO:0006355): regulation of transcription, DNA-dependent;	---
isogroup00014	yes	isotig00162	atcTTAAATtACATAGGTTTGGTTTCAAAATCGTCGAGCCAAATGGAGGAAGACTGAGAAAACATGGGGTAAAAGTACAATAATGGCCGAATATGGATTATACGGCGCAATGGTTCGACATTCGTTACCATTACCAGAAACGATTACACGATCTTCCGAAAATCCAAATGAATCTGCTGCTCCTTGGCTTTTAGGTTTGTTTGATTATTCTaTTAAGATAGATAAGGTGAAGAAGAATGACCTATTCTAACCTTGAAAATTCTTTTTCAGTACCAAAAAaCATCATCTCTATGTAACTTGGATACCATAATCAAAACATATTAATATGATTATCTACTCTCTTCTTCTATAACTATTACATCATAATTAATCAAAATCAgATATTGACCGTAATTAGAT…	VWFQNRRAKWRKTEKTWGKSTIMAEYGLYGAMVRHSLPLPETITRSSENPNESAAPWLLGLFDYSIKIDKVKKNDL	gi|402589123|gb|EJW83055.1| hypothetical protein WUBG_06036 [Wuchereria bancrofti]	IPR001356: Homeobox; IPR012287: Homeodomain-related; IPR023339: CVC domain;	GO:0003677): DNA binding; GO:0003700): sequence-specific DNA binding transcription factor activity; GO:0043565): sequence-specific DNA binding;	GO:0006355): regulation of transcription, DNA-dependent;	---
isogroup00014	yes	isotig00163	atcTTAAATtACATAGGTTTGGTTTCAAAATCGTCGAGCCAAATGGAGGAAGACTGAGAAAACATGGGGTAAAAGTACAATAATGGCCGAATATGGATTATACGGCGCAATGGTTCGACATTCGTTACCATTACCAGAAACGATTACACGATCTTCCGAAAATCCAAATGAATCTGCTGCTCCTTGGCTTTTAGGTTTGTTTGATTATTCTGTTAAGAtAGATAAGGTGAAGAAGAATGACCTATTCTAACTTTGAAAATTCTTTTtCAGTACCAAAAAaCaTCATCTCTATATAACATGTGATTTTGACCATTATCAAAACATATTAATATCATGATTATCTACTCACTTCTTCTATAACTATTACATCATAATTAATCAAAATCAgATATTGACCGT…	VWFQNRRAKWRKTEKTWGKSTIMAEYGLYGAMVRHSLPLPETITRSSENPNESAAPWLLGLFDYSVK	gi|402589123|gb|EJW83055.1| hypothetical protein WUBG_06036 [Wuchereria bancrofti]	IPR001356: Homeobox; IPR012287: Homeodomain-related; IPR023339: CVC domain;	GO:0003677): DNA binding; GO:0003700): sequence-specific DNA binding transcription factor activity; GO:0043565): sequence-specific DNA binding;	GO:0006355): regulation of transcription, DNA-dependent;	---
isogroup00014	yes	isotig00164	atcTTAAATtACATAGGTTTGGTTTCAAAATCGTCGAGCCAAATGGAGGAAGACTGAGAAAACATGGGGTAAAAGTACAATAATGGCCGAATATGGATTATACGGCGCAATGGTTCGACATTCGTTACCATTACCAGAAACGATTACACGATCTTCCGAAAATCCAAATGAATCTGCTGCTCCTTGGCTTTTAGGTTTGTTTGATTATTCTGTTAAGAtAGATAAGGTGAAGAAGAATGACCTATTCTAACTTTGAAAATTCTTTTtCAGTACCAAAAAaCaTCATCTCTATATAACATGTGATTTTGACCATTATCAAAACATATTAATATCATGATTATCTACTCACTTCTTCTATAACTATTACATCATAATTAATCAAAATCAgATATTGACCGT…	VWFQNRRAKWRKTEKTWGKSTIMAEYGLYGAMVRHSLPLPETITRSSENPNESAAPWLLGLFDYSVK	gi|402589123|gb|EJW83055.1| hypothetical protein WUBG_06036 [Wuchereria bancrofti]	IPR001356: Homeobox; IPR012287: Homeodomain-related; IPR023339: CVC domain;	GO:0003677): DNA binding; GO:0003700): sequence-specific DNA binding transcription factor activity; GO:0043565): sequence-specific DNA binding;	GO:0006355): regulation of transcription, DNA-dependent;	---
isogroup00014	yes	isotig00165	atcTTAAATtACATAGGTTTGGTTTCAAAATCGTCGAGCCAAATGGAGGAAGACTGAGAAAACATGGGGTAAAAGTACAATAATGGCCGAATATGGATTATACGGCGCAATGGTTCGACATTCGTTACCATTACCAGAAACGATTACACGATCTTCCGAAAATCCAAATGAATCTGCTGCTCCTTGGCTTTTAGGTTTGTTTGATTATTCTGTTAAGAtAGATAAGGTGAAGAAGAATGACCTATTCTAACTTTGAAAATTCTTTTtCAGTACCAAAAAaCaTCATCTCTATATAACATGTGATTTTGACCATTATCAAAACATATTAATATCATGATTATCTACTCACTTCTTCTATAACTATTACATCATAATTAATCAAAATCAgATATTGACCGT…	VWFQNRRAKWRKTEKTWGKSTIMAEYGLYGAMVRHSLPLPETITRSSENPNESAAPWLLGLFDYSVK	gi|402589123|gb|EJW83055.1| hypothetical protein WUBG_06036 [Wuchereria bancrofti]	IPR001356: Homeobox; IPR012287: Homeodomain-related; IPR023339: CVC domain;	GO:0003677): DNA binding; GO:0003700): sequence-specific DNA binding transcription factor activity; GO:0043565): sequence-specific DNA binding;	GO:0006355): regulation of transcription, DNA-dependent;	---
isogroup00014	yes	isotig00166	atcTTAAATtACATAGGTTTGGTTTCAAAATCGTCGAGCCAAATGGAGGAAGACTGAGAAAACATGGGGTAAAAGTACAATAATGGCCGAATATGGATTATACGGCGCAATGGTTCGACATTCGTTACCATTACCAGAAACGATTACACGATCTTCCGAAAATCCAAATGAATCTGCTGCTCCTTGGCTTTTAGGTTTGTTTGATTATTCTaTTAAGATAGATAAGGTGAAGAAGAATGACCTATTCTAACCTTGAAAATTCTTTTTCAGTACCAAAAAaCATCATCTCTATGTAACTTGGATACCATAATCAAAACATATTAATATGATTATCTACTCTCTTCTTCTATAACTATTACATCATAATTAATCAAAATCAgATATTGACCGTAATTAGAT…	VWFQNRRAKWRKTEKTWGKSTIMAEYGLYGAMVRHSLPLPETITRSSENPNESAAPWLLGLFDYSIKIDKVKKNDL	gi|402589123|gb|EJW83055.1| hypothetical protein WUBG_06036 [Wuchereria bancrofti]	IPR001356: Homeobox; IPR012287: Homeodomain-related; IPR023339: CVC domain;	GO:0003677): DNA binding; GO:0003700): sequence-specific DNA binding transcription factor activity; GO:0043565): sequence-specific DNA binding;	GO:0006355): regulation of transcription, DNA-dependent;	---
isogroup00014	yes	isotig00167	atcTTAAATtACATAGGTTTGGTTTCAAAATCGTCGAGCCAAATGGAGGAAGACTGAGAAAACATGGGGTAAAAGTACAATAATGGCCGAATATGGATTATACGGCGCAATGGTTCGACATTCGTTACCATTACCAGAAACGATTACACGATCTTCCGAAAATCCAAATGAATCTGCTGCTCCTTGGCTTTTAGGTTTGTTTGATTATTCTGTTAAGAtAGATAAGGTGAAGAAGAATGACCTATTCTAACTTTGAAAATTCTTTTtCAGTACCAAAAAaCaTCATCTCTATATAACATGTGATTTTGACCATTATCAAAACATATTAATATCATGATTATCTACTCACTTCTTCTATAACTATTACATCATAATTAATCAAAATCAgATATTGACCGT…	VWFQNRRAKWRKTEKTWGKSTIMAEYGLYGAMVRHSLPLPETITRSSENPNESAAPWLLGLFDYSVK	gi|402589123|gb|EJW83055.1| hypothetical protein WUBG_06036 [Wuchereria bancrofti]	IPR001356: Homeobox; IPR012287: Homeodomain-related; IPR023339: CVC domain;	GO:0003677): DNA binding; GO:0003700): sequence-specific DNA binding transcription factor activity; GO:0043565): sequence-specific DNA binding;	GO:0006355): regulation of transcription, DNA-dependent;	---
isogroup00014	yes	isotig00168	atcTTAAATtACATAGGTTTGGTTTCAAAATCGTCGAGCCAAATGGAGGAAGACTGAGAAAACATGGGGTAAAAGTACAATAATGGCCGAATATGGATTATACGGCGCAATGGTTCGACATTCGTTACCATTACCAGAAACGATTACACGATCTTCCGAAAATCCAAATGAATCTGCTGCTCCTTGGCTTTTAGGTTTGTTTGATTATTCTaTTAAGATAGATAAGGTGAAGAAGAATGACCTATTCTAACCTTGAAAATTCTTTTTCAGTACCAAAAAaCATCATCTCTATGTAACTTGGATACCATAATCAAAACATATTAATATGATTATCTACTCTCTTCTTCTATAACTATTACATCATAATTAATCAAAATCAgATATTGACCGTAATTAGAT…	VWFQNRRAKWRKTEKTWGKSTIMAEYGLYGAMVRHSLPLPETITRSSENPNESAAPWLLGLFDYSIKIDKVKKNDL	gi|402589123|gb|EJW83055.1| hypothetical protein WUBG_06036 [Wuchereria bancrofti]	IPR001356: Homeobox; IPR012287: Homeodomain-related; IPR023339: CVC domain;	GO:0003677): DNA binding; GO:0003700): sequence-specific DNA binding transcription factor activity; GO:0043565): sequence-specific DNA binding;	GO:0006355): regulation of transcription, DNA-dependent;	---
isogroup00014	yes	isotig00169	atcTTAAATtACATAGGTTTGGTTTCAAAATCGTCGAGCCAAATGGAGGAAGACTGAGAAAACATGGGGTAAAAGTACAATAATGGCCGAATATGGATTATACGGCGCAATGGTTCGACATTCGTTACCATTACCAGAAACGATTACACGATCTTCCGAAAATCCAAATGAATCTGCTGCTCCTTGGCTTTTAGGTTTGTTTGATTATTCTaTTAAGATAGATAAGGTGAAGAAGAATGACCTATTCTAACCTTGAAAATTCTTTTTCAGTACCAAAAAaCATCATCTCTATGTAACTTGGATACCATAATCAAAACATATTAATATGATTATCTACTCTCTTCTTCTATAACTATTACATCATAATTAATCAAAATCAgATATTGACCGTAATTAGAT…	VWFQNRRAKWRKTEKTWGKSTIMAEYGLYGAMVRHSLPLPETITRSSENPNESAAPWLLGLFDYSIKIDKVKKNDL	gi|402589123|gb|EJW83055.1| hypothetical protein WUBG_06036 [Wuchereria bancrofti]	IPR001356: Homeobox; IPR012287: Homeodomain-related; IPR023339: CVC domain;	GO:0003677): DNA binding; GO:0003700): sequence-specific DNA binding transcription factor activity; GO:0043565): sequence-specific DNA binding;	GO:0006355): regulation of transcription, DNA-dependent;	---
isogroup00014	yes	isotig00170	atcTTAAATtACATAGGTTTGGTTTCAAAATCGTCGAGCCAAATGGAGGAAGACTGAGAAAACATGGGGTAAAAGTACAATAATGGCCGAATATGGATTATACGGCGCAATGGTTCGACATTCGTTACCATTACCAGAAACGATTACACGATCTTCCGAAAATCCAAATGAATCTGCTGCTCCTTGGCTTTTAGGTTTGTTTGATTATTCTaTTAAGATAGATAAGGTGAAGAAGAATGACCTATTCTAACCTTGAAAATTCTTTTTCAGTACCAAAAAaCATCATCTCTATGTAACTTGGATACCATAATCAAAACATATTAATATGATTATCTACTCTCTTCTTCTATAACTATTACATCATAATTAATCAAAATCAgATATTGACCGTAATTAGAT…	VWFQNRRAKWRKTEKTWGKSTIMAEYGLYGAMVRHSLPLPETITRSSENPNESAAPWLLGLFDYSIKIDKVKKNDL	gi|402589123|gb|EJW83055.1| hypothetical protein WUBG_06036 [Wuchereria bancrofti]	IPR001356: Homeobox; IPR012287: Homeodomain-related; IPR023339: CVC domain;	GO:0003677): DNA binding; GO:0003700): sequence-specific DNA binding transcription factor activity; GO:0043565): sequence-specific DNA binding;	GO:0006355): regulation of transcription, DNA-dependent;	---
isogroup00014	yes	isotig00171	TAAATTCAACTCCCTGACGAAATCGAATTACAAAGATAATTTCTCTGAAATATATCTTGGTCTCCTTATTTTATTATAAAATAATTTAATTCGAACGATTAACATTAGATGAAGCTAAAATATATTTCTTTTCACCATAAAAATATATCAATTAATAAAATATTGGATAAAATTACTACGTAAATATATGATAATTGTAATCTAATTATAAAAaTTGTAATTAAAATTAAAAAaCTGAAGTAGTTCAAGCAATTTTCAACCACTTGTTTTAGCTAAATAACTTAACTATGTGTGAATTATAATTTAATGAAATCCTAAATTAATCATTTAAAGAAAATTTTTTTTtATTATCAGGTATGCATAAGAAAAGCCTTGAAGCAGCAGCACATTTGGAAAATG…	LLSGMHKKSLEAAAHLENGEIDKESNEDDRSVDACTPGISNNNNSQTDNNPNNNIDHEQQNTKLSAYHQYNGLQYLSNNTNTT	gi|402589123|gb|EJW83055.1| hypothetical protein WUBG_06036 [Wuchereria bancrofti]	---	---	---	---
isogroup00014	yes	isotig00172	TAAATTCAACTCCCTGACGAAATCGAATTACAAAGATAATTTCTCTGAAATATATCTTGGTCTCCTTATTTTATTATAAAATAATTTAATTCGAACGATTAACATTAGATGAAGCTAAAATATATTTCTTTTCACCATAAAAATATATCAATTAATAAAATATTGGATAAAATTACTACGTAAATATATGATAATTGTAATCTAATTATAAAAaTTGTAATTAAAATTAAAAAaCTGAAGTAGTTCAAGCAATTTTCAACCACTTGTTTTAGCTAAATAACTTAACTATGTGTGAATTATAATTTAATGAAATCCTAAATTAATCATTTAAAGAAAATTTTTTTTtATTATCAGGTATGCATAAGAAAAGCCTTGAAGCAGCAGCACATTTGGAAAATG…	LLSGMHKKSLEAAAHLENGEIDKESNEDDRSVDACTPGISNNNNSQTDNNPNNNIDHEQQNTKLSAYHQYNGLQYLSNNTNTT	gi|402589123|gb|EJW83055.1| hypothetical protein WUBG_06036 [Wuchereria bancrofti]	---	---	---	---
isogroup00014	yes	isotig00173	TAAATTCAACTCCCTGACGAAATCGAATTACAAAGATAATTTCTCTGAAATATATCTTGGTCTCCTTATTTTATTATAAAATAATTTAATTCGAACGATTAACATTAGATGAAGCTAAAATATATTTCTTTTCACCATAAAAATATATCAATTAATAAAATATTGGATAAAATTACTACGTAAATATATGATAATTGTAATCTAATTATAAAAaTTGTAATTAAAATTAAAAAaCTGAAGTAGTTCAAGCAATTTTCAACCACTTGTTTTAGCTAAATAACTTAACTATGTGTGAATTATAATTTAATGAAATCCTAAATTAATCATTTAAAGAAAATTTTTTTTtATTATCAGGTATGCATAAGAAAAGCCTTGAAGCAGCAGCACATTTGGAAAATG…	LLSGMHKKSLEAAAHLENGEIDKESNEDDRSVDACTPGISNNNNSQTDNNPNNNIDHEQQNTKLSTYHQYNGLQYLSNNTNTT	gi|402589123|gb|EJW83055.1| hypothetical protein WUBG_06036 [Wuchereria bancrofti]	---	---	---	---
isogroup00014	yes	isotig00174	TAAATTCAACTCCCTGACGAAATCGAATTACAAAGATAATTTCTCTGAAATATATCTTGGTCTCCTTATTTTATTATAAAATAATTTAATTCGAACGATTAACATTAGATGAAGCTAAAATATATTTCTTTTCACCATAAAAATATATCAATTAATAAAATATTGGATAAAATTACTACGTAAATATATGATAATTGTAATCTAATTATAAAAaTTGTAATTAAAATTAAAAAaCTGAAGTAGTTCAAGCAATTTTCAACCACTTGTTTTAGCTAAATAACTTAACTATGTGTGAATTATAATTTAATGAAATCCTAAATTAATCATTTAAAGAAAATTTTTTTTtATTATCAGGTATGCATAAGAAAAGCCTTGAAGCAGCAGCACATTTGGAAAATG…	LLSGMHKKSLEAAAHLENGEIDKESNEDDRSVDACTPGISNNNNSQTDNNPNNNIDHEQQNTKLSTYHQYNGLQYLSNNTNTT	gi|402589123|gb|EJW83055.1| hypothetical protein WUBG_06036 [Wuchereria bancrofti]	---	---	---	---
isogroup00015	yes	isotig00175	tCTACAAAGGATTAGATTCGGAGAACAGTTtCGATATTAAaTAAaTTTGATTCGGAGAATaGTTCGATATCAAGTAAACATGCGAACCAAAAAAAAAAaaCTaGATCAGCGCTTGTGTACTATTTCTTGCTACTGTAATTGTCACTGCATACTATTTGTGTAGAAACAAAAaTAAATTTTGTAGGAGTTCGTTGGTCCGAATGTTTTCCTCAGCGACAGCGAAGACTTCGAAATCAGCAAATAGCGGATGAAATCGAAATTGATGATGATGATGTAACGGAAGTGTCCACAGCTGATTCATCATTTATCTCTACTTCAGCAACGGACGACGAAGTTTCAAGCGAAGATACTGCAAGTGATGATGATTCCAGTGATAGTGATTATGTTATCAATACACGC…	VETKINFVGVRWSECFPQRQRRLRNQQIADEIEIDDDDVTEVSTADSSFISTSATDDEVSSEDTASDDDSSDSDYVINTRRSA	gi|393907721|gb|EFO23614.2| hypothetical protein LOAG_04870 [Loa loa]	---	---	---	---
isogroup00015	yes	isotig00176	tCTACAAAGGATTAGATTCGGAGAACAGTTtCGATATTAAaTAAaTTTGATTCGGAGAATaGTTCGATATCAAGTAAACATGCGAACCAAAAAAAAAAaaCTaGATCAGCGCTTGTGTACTATTTCTTGCTACTGTAATTGTCACTGCATACTATTTGTGTAGAAACAAAAaTAAATTTTGTAGGAGTTCGTTGGTCCGAATGTTTTCCTCAGCGACAGCGAAGACTTCGAAATCAGCAAATAGCGGATGAAATCGAAATTGATGATGATGATGTAACGGAAGTGTCCACAGCTGATTCATCATTTATCTCTACTTCAGCAACGGACGACGAAGTTTCAAGCGAAGATACTGCAAGTGATGATGATTCCAGTGATAGTGATTATGTTATCAATACACGC…	EAEDALSADDNSTDRKCELASSTSQLNYIENEPGPSNIRSSHSTTAALHSSMDSTSSISTPHSLFEQDASPTSRD	gi|170584553|ref|XP_001897063.1| Bromodomain containing protein [Brugia malayi] gi|312075524|ref|XP_003140455.1| hypothetical protein LOAG_04870 [Loa loa]	---	---	---	---
isogroup00015	yes	isotig00177	ATTAAATAATtATCCTCTTGATGCAAaTCTGCTGTAATTTAAAAaGCTTCTAAAATCGAATGACTTTTTCTCCAAAGTATTTTTtGAATTTAATTTTTtGTTTTACtGATCATTTATTtcTGTTTTTACAGAATCAGCGTCGACGAAGAGTTGAaGGGGAGGTTGACGATGGTATCGTTACTTCAGATACTGCTTCACCCATTAGAACTTCAACACGAAGAAGACGTCAACGAATTGTAGTATCAGATGAAGCTGAGGATGCATTATCAGCTGATGATAATTCGACTGATAGAAAATGTGAACTAGCCTCATCAACTTCTCAATTGAATTACATAGAAAACGAACCGGGACCATCAAATATTAGATCATCGCATTCTACAACAGCAGCTTTACATTCAT…	VEGEVDDGIVTSDTASPIRTSTRRRRQRIVVSDEAEDALSADDNSTDRKCELASSTSQLNYIENEPGPSNIRSSHSTTAALHS	gi|393907721|gb|EFO23614.2| hypothetical protein LOAG_04870 [Loa loa]	---	---	---	---
isogroup00015	yes	isotig00178	ATTAAATAATtATCCTCTTGATGCAAaTCTGCTGTAATTTAAAAaGCTTCTAAAATCGAATGACTTTTTCTCCAAAGTATTTTTtGAATTTAATTTTTtGTTTTACtGATCATTTATTtcTGTTTTTACAGAATCAGCGTCGACGAAGAGTTGAaGGGGAGGTTGACGATGGTATCGTTACTTCAGATACTGCTTCACCCATTAGAACTTCAACACGAAGAAGACGTCAACGAATTGTAGTATCAGGTACAtCTTtAAtCGAtACTTAtGCtGATCATCaaTTattGCTaatGATaaTTCCtGGATATTTCGGTAGATGCTGGCTAGATGTCTGAGTATTCACTACTTTCTTTTTTCtAtAAGGTTGTTTTtAGtAtGAAGCTGAGGATGCATTATCAG…	MTFSPKYFLNLIFCFTDHLFLFLQNQRRRRVEGEVDDGIVTSDTASPIRTSTRRRRQRIVVSGTSLIDTYADHQLLLMIIPGYFGRCWLDAEYSLLSFFYKVVFSXEAEDALSADDNSTDRKCELASSTSQLNYIENEPGPSNIRSSHSTTAALHSSMDSTSSISTPHSLFEQDASPTSRD	gi|170584553|ref|XP_001897063.1| Bromodomain containing protein [Brugia malayi]	---	---	---	---
isogroup00015	yes	isotig00179	tCTACAAAGGATTAGATTCGGAGAACAGTTtCGATATTAAaTAAaTTTGATTCGGAGAATaGTTCGATATCAAGTAAACATGCGAACCAAAAAAAAAAaaCTaGATCAGCGCTTGTGTACTATTTCTTGCTACTGTAATTGTCACTGCATACTATTTGTGTAGAAACAAAAaTAAATTTTGTAGGAGTTCGTTGGTCCGAATGTTTTCCTCAGCGACAGCGAAGACTTCGAAATCAGCAAATAGCGGATGAAATCGAAATTGATGATGATGATGTAACGGAAGTGTCCACAGCTGATTCATCATTTATCTCTACTTCAGCAACGGACGACGAAGTTTCAAGCGAAGATACTGCAAGTGATGATGATTCCAGTGATAGTGATTATGTTATCAATACACGC…	XYKGLDSENSFDIKKFDSENSSISSKHANQKKKTRSAACVLFLATELSLHTICVETKINFVGVRWSECFPQRQRRLRNQQIADEIEIDDDDVTEVSTADSSFISTSATDDEVSSEDTASDDDSSDSDYVINTRRSAEVVNIVLSDTSNFNLLFLIIPLQKYHLYIYHRGVYKKMRINICFPAFVSFLVEYEIQCSX	no hit	---	---	---	---
isogroup00016	yes	isotig00180	TAATAGTTTTAATGAAACTAAGAAGATACGAAAGGATACGAAAGAAATGAGATTTATTGGAAAAAaCGAAAGAGATATTATGAATTAAAAATTGAGAAATATGTTAACATTTTTAACTTAAAAaTCATAAAATGATGAATTTTATTCTCTGATCTTTGGATCGAAAATGTTaCAAAATGATAAAATCAATGAGTtACATCCAAATAACATCGATTGTCCTTACGACATACGTAACCTTCGGGACATGCCCCGTCCATGCATGGTTCAACACCATCTGCAATATTTTGTGGAATTTCTTTcATACATCTTATCATTACACATTTGAAGCCTTCAGCGCATGAATTAAAAGGAGTAAAACAATATTCTGTCACTGTCGGCTTTTTCTTTTGTGCAGAATTT…	MEKGKRNDXIFLQFIYERSACIYASPIQKFFTFKTVCHTYLKKLRIIKPYGXTIPIQMASFDIPPLTFFDILSLTFIDILLFXPPSISFSLTFIDILLFXPPSISFSLTFIDILLFXPPSISFSLTSFDITSFNLHRYPSLSSFASTNFIFCLVTAVFAQQWSISSRKSRSXFIIILALSAISEGGIYRGSKNSAQKKKPTVTEYCFTPFNSCAEGFKCVMIRCMKEIPQNIADGVEPCMDGACPEGYVCRKDNRCYLDVTXLILSFCNIFDPKSENKIHHFMIFKLKMLTYFSIFNSNISFVFSNKSHFFRILSYLLSFIKTIX	no hit	---	---	---	---
isogroup00016	yes	isotig00181	TtAaGTAGTGCTACATGCTTATGAAAAAaTTAAAtATATAAaTAATTGTGTCCTTCATATATTATAATTtCATTCCGAAATTGATTTGAAATCAATTAATTCTAACTAATTTtAACATATTAATAATTTTAATTAATaCCTCGATAAATTCCACCTTCAGAAATTGCTGAAAGAGCTAAAATTATAATAAATGTGATCGTGATTTTCGTGACGATATTGACCATTGTTGAGCGAATACTGCAGTCACCAAGCAGAAGATGAAATTTGTTGATGCAAATGAAGAAAGTgAGGGATATCGATGGAGGTTAAAGGAAGTGATATCGAAAGAgGTCAAGGAGAAGGATATCGATGGAGGTCAAAGAGAAGAATATcGATGAAGGTCAAgGAGAAGGATATCGA…	PPSISLTFFICINKFHLLLGDCSIRSTMVNIVTKITITFIIILALSAISEGGIYRGIN	no hit	---	---	---	---
isogroup00017	yes	isotig00182	TTGTTGAATTtATTCATTttATTTCATCAAAATTTTGTAAATATCAACAAATCCCTTTGACTAAATTAACAATAAATCTCTGACAACTGACAGAACGGAACAGTTGAGAACAAACTTGTTTCACAGTACTCAGTGCATTATGTTATTTCACAGTAATTTCTGATTTTTTtACAATATTCTTTGCAGCAGTTAATATTAAAATATATTTTATTACAATACCTAAAAAGTTTACAACTACGTGGTGGTATGCTAGTAAAATCGAATTCTAATTTCCATAAATTATAAAACATCATATACATTTCGTAAGACAAAGTAACTATTTACAAAAGTTCAAATCCCTGACTGACACCCAAAACCTGGAGGTTTTGGTGGAGTTGTAAGTGTTGTAGGACCATTAAT…	MLVLSGRYLSRCIVSLPKRWSSDSIVVHRDSKINNPQTPFKFTAENMKRIEVMLTKYPVEYKCGALIPMLDLAQRQHGWLPIS	gi|312077733|ref|XP_003141433.1| NADH-ubiquinone oxidoreductase 24 kDa subunit [Loa loa]	IPR002023: NADH:ubiquinone oxidoreductase, 24kDa subunit; IPR012336: Thioredoxin-like fold;	GO:0016491): oxidoreductase activity; GO:0051287): NAD binding;	GO:0055114): oxidation-reduction process;	---
isogroup00017	yes	isotig00183	TTGTTGAATTtATTCATTttATTTCATCAAAATTTTGTAAATATCAACAAATCCCTTTGACTAAATTAACAATAAATCTCTGACAACTGACAGAACGGAACAGTTGAGAACAAACTTGTTTCACAGTACTCAGTGCATTATGTTATTTCACAGTAATTTCTGATTTTTTtACAATATTCTTTGCAGCATTTAATATTAAAATATATTTTATTACAATACCTAAAAAGTTTACAACTACGTGGTGGCATGCTAGTAAAATCGAATTCTAATTTCCATAAATTATGAAACATCATATACATATCGTAAGACAAAATAACTATTTACAAAAGTTCAAATCCCTGACTGAAACCCAAAACCTGGAGGTTTTGGTGGAGTTGTAAGTGTTGTAGGACCATTAAT…	MLVLSGRYLSRCIVSLPKRWSSDSIVVHRDSKINNPQTPFKFTAENMKRIEVMLTKYPVEYKCGALIPMLDLAQRQHGWLPIS	gi|312077733|ref|XP_003141433.1| NADH-ubiquinone oxidoreductase 24 kDa subunit [Loa loa]	IPR002023: NADH:ubiquinone oxidoreductase, 24kDa subunit; IPR012336: Thioredoxin-like fold;	GO:0016491): oxidoreductase activity; GO:0051287): NAD binding;	GO:0055114): oxidation-reduction process;	---
isogroup00017	yes	isotig00184	TTGTTGAATTtATTCATTttATTTCATCAAAATTTTGTAAATATCAACAAATCCCTTTGACTAAATTAACAATAAATCTCTGACAACTGACAGAACGGAACAGTTGAGAACAAACTTGTTTCACAGTACTCAGTGCATTATGTTATTTCACAGTAATTTCTGATTTTTTtACAATATTCTTTGCAGCAGTTAATATTAAAATATATTTTATTACAATACCTAAAAAGTTTACAACTACGTGGTGGTATGCTAGTAAAATCGAATTCTAATTTCCATAAATTATAAAACATCATATACATTTCGTAAGACAAAGTAACTATTTACAAAAGTTCAAATCCCTGACTGACACCCAAAACCTGGAGGTTTTGGTGGAGTTGTAAGTGTTGTAGGACCATTAAT…	MLVLSGRYLSRCIVSLPKRWSSDSIVVHRDSKINNPQTPFKFTAENMKRIEVMLTKYPVEYKCGALIPMLDLAQRQHGWLPIS	gi|312077733|ref|XP_003141433.1| NADH-ubiquinone oxidoreductase 24 kDa subunit [Loa loa]	IPR002023: NADH:ubiquinone oxidoreductase, 24kDa subunit; IPR012336: Thioredoxin-like fold;	GO:0016491): oxidoreductase activity; GO:0051287): NAD binding;	GO:0055114): oxidation-reduction process;	---
isogroup00017	yes	isotig00185	TTGTTGAATTtATTCATTttATTTCATCAAAATTTTGTAAATATCAACAAATCCCTTTGACTAAATTAACAATAAATCTCTGACAACTGACAGAACGGAACAGTTGAGAACAAACTTGTTTCACAGTACTCAGTGCATTATGTTATTTCACAGTAATTTCTGATTTTTTtACAATATTCTTTGCAGCATTTAATATTAAAATATATTTTATTACAATACCTAAAAAGTTTACAACTACGTGGTGGCATGCTAGTAAAATCGAATTCTAATTTCCATAAATTATGAAACATCATATACATATCGTAAGACAAAATAACTATTTACAAAAGTTCAAATCCCTGACTGAAACCCAAAACCTGGAGGTTTTGGTGGAGTTGTAAGTGTTGTAGGACCATTAAT…	MLVLSGRYLSRCIVSLPKRWSSDSIVVHRDSKINNPQTPFKFTAENMKRIEVMLTKYPVEYKCGALIPMLDLAQRQHGWLPIS	gi|312077733|ref|XP_003141433.1| NADH-ubiquinone oxidoreductase 24 kDa subunit [Loa loa]	IPR002023: NADH:ubiquinone oxidoreductase, 24kDa subunit; IPR012336: Thioredoxin-like fold;	GO:0016491): oxidoreductase activity; GO:0051287): NAD binding;	GO:0055114): oxidation-reduction process;	---
isogroup00017	yes	isotig00186	TTGTTGAATTtATTCATTttATTTCATCAAAATTTTGTAAATATCAACAAATCCCTTTGACTAAATTAACAATAAATCTCTGACAACTGACAGAACGGAACAGTTGAGAACAAACTTGTTTCACAGTACTCAGTGCATTATGTTATTTCACAGTAATTTCTGATTTTTTtACAATATTCTTTGCAGCAGTTAATATTAAAATATATTTTATTACAATACCTAAAAAGTTTACAACTACGTGGTGGTATGCTAGTAAAATCGAATTCTAATTTCCATAAATTATAAAACATCATATACATTTCGTAAGACAAAGTAACTATTTACAAAAGTTCAAATCCCTGACTGACACCCAAAACCTGGAGGTTTTGGTGGAGTTGTAAGTGTTGTAGGACCATTAAT…	ITLLKFSGRILDCCKFLILKKICSCLGIARMRVYEVATFYSMFNRKPMGKNFVQVCGTTPCMLRGAESIIETITKKLGL	gi|402591500|gb|EJW85429.1| NADH dehydrogenase flavoprotein 2 [Wuchereria bancrofti]	IPR002023: NADH:ubiquinone oxidoreductase, 24kDa subunit; IPR012336: Thioredoxin-like fold;	GO:0016491): oxidoreductase activity; GO:0051287): NAD binding;	GO:0055114): oxidation-reduction process;	---
isogroup00017	yes	isotig00187	TTGTTGAATTtATTCATTttATTTCATCAAAATTTTGTAAATATCAACAAATCCCTTTGACTAAATTAACAATAAATCTCTGACAACTGACAGAACGGAACAGTTGAGAACAAACTTGTTTCACAGTACTCAGTGCATTATGTTATTTCACAGTAATTTCTGATTTTTTtACAATATTCTTTGCAGCATTTAATATTAAAATATATTTTATTACAATACCTAAAAAGTTTACAACTACGTGGTGGCATGCTAGTAAAATCGAATTCTAATTTCCATAAATTATGAAACATCATATACATATCGTAAGACAAAATAACTATTTACAAAAGTTCAAATCCCTGACTGAAACCCAAAACCTGGAGGTTTTGGTGGAGTTGTAAGTGTTGTAGGACCATTAAT…	ITLLKFSGRILDCCKFLILKKICSCLGIARMRVYEVATFYSMFNRKPMGKNFVQVCGTTPCMLRGAESIIETITKKLGL	gi|402591500|gb|EJW85429.1| NADH dehydrogenase flavoprotein 2 [Wuchereria bancrofti]	IPR002023: NADH:ubiquinone oxidoreductase, 24kDa subunit; IPR012336: Thioredoxin-like fold;	GO:0016491): oxidoreductase activity; GO:0051287): NAD binding;	GO:0055114): oxidation-reduction process;	---
isogroup00017	yes	isotig00188	TTGTTGAATTtATTCATTttATTTCATCAAAATTTTGTAAATATCAACAAATCCCTTTGACTAAATTAACAATAAATCTCTGACAACTGACAGAACGGAACAGTTGAGAACAAACTTGTTTCACAGTACTCAGTGCATTATGTTATTTCACAGTAATTTCTGATTTTTTtACAATATTCTTTGCAGCAGTTAATATTAAAATATATTTTATTACAATACCTAAAAAGTTTACAACTACGTGGTGGTATGCTAGTAAAATCGAATTCTAATTTCCATAAATTATAAAACATCATATACATTTCGTAAGACAAAGTAACTATTTACAAAAGTTCAAATCCCTGACTGACACCCAAAACCTGGAGGTTTTGGTGGAGTTGTAAGTGTTGTAGGACCATTAAT…	MLVLSGRYLSRCIVSLPKRWSSDSIVVHRDSKINNPQTPFKFTAENMKRIEVMLTKYPVEYKCGALIPMLDLAQRQHGWLPIS	gi|312077733|ref|XP_003141433.1| NADH-ubiquinone oxidoreductase 24 kDa subunit [Loa loa]	IPR002023: NADH:ubiquinone oxidoreductase, 24kDa subunit; IPR012336: Thioredoxin-like fold;	GO:0016491): oxidoreductase activity; GO:0051287): NAD binding;	GO:0055114): oxidation-reduction process;	---
isogroup00017	yes	isotig00189	TTGTTGAATTtATTCATTttATTTCATCAAAATTTTGTAAATATCAACAAATCCCTTTGACTAAATTAACAATAAATCTCTGACAACTGACAGAACGGAACAGTTGAGAACAAACTTGTTTCACAGTACTCAGTGCATTATGTTATTTCACAGTAATTTCTGATTTTTTtACAATATTCTTTGCAGCATTTAATATTAAAATATATTTTATTACAATACCTAAAAAGTTTACAACTACGTGGTGGCATGCTAGTAAAATCGAATTCTAATTTCCATAAATTATGAAACATCATATACATATCGTAAGACAAAATAACTATTTACAAAAGTTCAAATCCCTGACTGAAACCCAAAACCTGGAGGTTTTGGTGGAGTTGTAAGTGTTGTAGGACCATTAAT…	MLVLSGRYLSRCIVSLPKRWSSDSIVVHRDSKINNPQTPFKFTAENMKRIEVMLTKYPVEYKCGALIPMLDLAQRQHGWLPIS	gi|312077733|ref|XP_003141433.1| NADH-ubiquinone oxidoreductase 24 kDa subunit [Loa loa]	IPR002023: NADH:ubiquinone oxidoreductase, 24kDa subunit; IPR012336: Thioredoxin-like fold;	GO:0016491): oxidoreductase activity; GO:0051287): NAD binding;	GO:0055114): oxidation-reduction process;	---
isogroup00017	yes	isotig00190	TTGTTGAATTtATTCATTttATTTCATCAAAATTTTGTAAATATCAACAAATCCCTTTGACTAAATTAACAATAAATCTCTGACAACTGACAGAACGGAACAGTTGAGAACAAACTTGTTTCACAGTACTCAGTGCATTATGTTATTTCACAGTAATTTCTGATTTTTTtACAATATTCTTTGCAGCAGTTAATATTAAAATATATTTTATTACAATACCTAAAAAGTTTACAACTACGTGGTGGTATGCTAGTAAAATCGAATTCTAATTTCCATAAATTATAAAACATCATATACATTTCGTAAGACAAAGTAACTATTTACAAAAGTTCAAATCCCTGACTGACACCCAAAACCTGGAGGTTTTGGTGGAGTTGTAAGTGTTGTAGGACCATTAAT…	GIKVGETTKDGLFSLAEVECLGACVNAPMAQINDDYYEDLTPKDISDILDEFKAGKRPKPGPRSGRTAAEPINGPTTLTTPPK	gi|170581126|ref|XP_001895548.1| NADH-ubiquinone oxidoreductase 24 kDa subunit, mitochondrial precursor [Brugia malayi]	IPR002023: NADH:ubiquinone oxidoreductase, 24kDa subunit; IPR012335: Thioredoxin fold; IPR012336: Thioredoxin-like fold;	GO:0016491): oxidoreductase activity; GO:0051287): NAD binding;	GO:0055114): oxidation-reduction process;	---
isogroup00017	yes	isotig00191	TTGTTGAATTtATTCATTttATTTCATCAAAATTTTGTAAATATCAACAAATCCCTTTGACTAAATTAACAATAAATCTCTGACAACTGACAGAACGGAACAGTTGAGAACAAACTTGTTTCACAGTACTCAGTGCATTATGTTATTTCACAGTAATTTCTGATTTTTTtACAATATTCTTTGCAGCATTTAATATTAAAATATATTTTATTACAATACCTAAAAAGTTTACAACTACGTGGTGGCATGCTAGTAAAATCGAATTCTAATTTCCATAAATTATGAAACATCATATACATATCGTAAGACAAAATAACTATTTACAAAAGTTCAAATCCCTGACTGAAACCCAAAACCTGGAGGTTTTGGTGGAGTTGTAAGTGTTGTAGGACCATTAAT…	GIKVGETTKDGLFSLAEVECLGACVNAPMAQINDDYYEDLTPKDISDILDEFKAGKRPKPGPRSGRTAAEPINGPTTLTTPPK	gi|170581126|ref|XP_001895548.1| NADH-ubiquinone oxidoreductase 24 kDa subunit, mitochondrial precursor [Brugia malayi]	IPR002023: NADH:ubiquinone oxidoreductase, 24kDa subunit; IPR012335: Thioredoxin fold; IPR012336: Thioredoxin-like fold;	GO:0016491): oxidoreductase activity; GO:0051287): NAD binding;	GO:0055114): oxidation-reduction process;	---
isogroup00017	yes	isotig00192	TTGTTGAATTtATTCATTttATTTCATCAAAATTTTGTAAATATCAACAAATCCCTTTGACTAAATTAACAATAAATCTCTGACAACTGACAGAACGGAACAGTTGAGAACAAACTTGTTTCACAGTACTCAGTGCATTATGTTATTTCACAGTAATTTCTGATTTTTTtACAATATTCTTTGCAGCAGTTAATATTAAAATATATTTTATTACAATACCTAAAAAGTTTACAACTACGTGGTGGTATGCTAGTAAAATCGAATTCTAATTTCCATAAATTATAAAACATCATATACATTTCGTAAGACAAAGTAACTATTTACAAAAGTTCAAATCCCTGACTGACACCCAAAACCTGGAGGTTTTGGTGGAGTTGTAAGTGTTGTAGGACCATTAAT…	MLVLSGRYLSRCIVSLPKRWSSDSIVVHRDSKINNPQTPFKFTAENMKRIEVMLTKYPVEYKCGALIPMLDLAQRQHGWLPIS	gi|312077733|ref|XP_003141433.1| NADH-ubiquinone oxidoreductase 24 kDa subunit [Loa loa]	IPR002023: NADH:ubiquinone oxidoreductase, 24kDa subunit; IPR012336: Thioredoxin-like fold;	GO:0016491): oxidoreductase activity; GO:0051287): NAD binding;	GO:0055114): oxidation-reduction process;	---
isogroup00017	yes	isotig00193	TTGTTGAATTtATTCATTttATTTCATCAAAATTTTGTAAATATCAACAAATCCCTTTGACTAAATTAACAATAAATCTCTGACAACTGACAGAACGGAACAGTTGAGAACAAACTTGTTTCACAGTACTCAGTGCATTATGTTATTTCACAGTAATTTCTGATTTTTTtACAATATTCTTTGCAGCATTTAATATTAAAATATATTTTATTACAATACCTAAAAAGTTTACAACTACGTGGTGGCATGCTAGTAAAATCGAATTCTAATTTCCATAAATTATGAAACATCATATACATATCGTAAGACAAAATAACTATTTACAAAAGTTCAAATCCCTGACTGAAACCCAAAACCTGGAGGTTTTGGTGGAGTTGTAAGTGTTGTAGGACCATTAAT…	MLVLSGRYLSRCIVSLPKRWSSDSIVVHRDSKINNPQTPFKFTAENMKRIEVMLTKYPVEYKCGALIPMLDLAQRQHGWLPIS	gi|312077733|ref|XP_003141433.1| NADH-ubiquinone oxidoreductase 24 kDa subunit [Loa loa]	IPR002023: NADH:ubiquinone oxidoreductase, 24kDa subunit; IPR012336: Thioredoxin-like fold;	GO:0016491): oxidoreductase activity; GO:0051287): NAD binding;	GO:0055114): oxidation-reduction process;	---
isogroup00017	yes	isotig00194	TTGTTGAATTtATTCATTttATTTCATCAAAATTTTGTAAATATCAACAAATCCCTTTGACTAAATTAACAATAAATCTCTGACAACTGACAGAACGGAACAGTTGAGAACAAACTTGTTTCACAGTACTCAGTGCATTATGTTATTTCACAGTAATTTCTGATTTTTTtACAATATTCTTTGCAGCAGTTAATATTAAAATATATTTTATTACAATACCTAAAAAGTTTACAACTACGTGGTGGTATGCTAGTAAAATCGAATTCTAATTTCCATAAATTATAAAACATCATATACATTTCGTAAGACAAAGTAACTATTTACAAAAGTTCAAATCCCTGACTGACACCCAAAACCTGGAGGTTTTGGTGGAGTTGTAAGTGTTGTAGGACCATTAAT…	ITLLKFSGRILDCCKFLILKKICSCLGIARMRVYEVATFYSMFNRKPMGKNFVQVCGTTPCMLRGAESIIETITKKLGIKVGE	gi|402591500|gb|EJW85429.1| NADH dehydrogenase flavoprotein 2 [Wuchereria bancrofti]	IPR002023: NADH:ubiquinone oxidoreductase, 24kDa subunit; IPR012336: Thioredoxin-like fold;	GO:0016491): oxidoreductase activity; GO:0051287): NAD binding;	GO:0055114): oxidation-reduction process;	---
isogroup00017	yes	isotig00195	TTGTTGAATTtATTCATTttATTTCATCAAAATTTTGTAAATATCAACAAATCCCTTTGACTAAATTAACAATAAATCTCTGACAACTGACAGAACGGAACAGTTGAGAACAAACTTGTTTCACAGTACTCAGTGCATTATGTTATTTCACAGTAATTTCTGATTTTTTtACAATATTCTTTGCAGCATTTAATATTAAAATATATTTTATTACAATACCTAAAAAGTTTACAACTACGTGGTGGCATGCTAGTAAAATCGAATTCTAATTTCCATAAATTATGAAACATCATATACATATCGTAAGACAAAATAACTATTTACAAAAGTTCAAATCCCTGACTGAAACCCAAAACCTGGAGGTTTTGGTGGAGTTGTAAGTGTTGTAGGACCATTAAT…	ITLLKFSGRILDCCKFLILKKICSCLGIARMRVYEVATFYSMFNRKPMGKNFVQVCGTTPCMLRGAESIIETITKKLGIKVGE	gi|402591500|gb|EJW85429.1| NADH dehydrogenase flavoprotein 2 [Wuchereria bancrofti]	IPR002023: NADH:ubiquinone oxidoreductase, 24kDa subunit; IPR012336: Thioredoxin-like fold;	GO:0016491): oxidoreductase activity; GO:0051287): NAD binding;	GO:0055114): oxidation-reduction process;	---
isogroup00017	yes	isotig00196	TtGTCTGTCATGGTAAAAGGGGATTCTGATATAATTCTGAGaaaTGATAATTTTACTGAAACAATATCTGCTGTCTCAgACAAAaTTATTtTTtATTCAATGATAGGATAAACAATGCTGCAGAATACATGGAATTATGCTAATATAGATTATAGTTTTTcATTTCCATATTACAGATAAAAAAAaTTACCTTATATTCTACTGGATATTTTGTAAGCATCACTTCTATACGCTTCATATTTTCTGCCGTGAACTTGAAAGGTGTTTGGGGATTATTAATTTcGCTGTCACGATGGACAACTATACTATCACCTAGAACAGATAATATTATCTAATAAAGTGCATCTaTTATGACTAATCATATTTTTATCTTTTAAAGCTGATTTTCAATACTGATCG…	DSIVVHRDSEINNPQTPFKFTAENMKRIEVMLTKYPVEYKVIFFI	gi|312077733|ref|XP_003141433.1| NADH-ubiquinone oxidoreductase 24 kDa subunit [Loa loa]	IPR002023: NADH:ubiquinone oxidoreductase, 24kDa subunit;	GO:0016491): oxidoreductase activity; GO:0051287): NAD binding;	GO:0055114): oxidation-reduction process;	---
isogroup00017	yes	isotig00197	TtGTCTGTCATGGTAAAAGGGGATTCTGATATAATTCTGAGaaaTGATAATTTTACTGAAACAATATCTGCTGTCTCAgACAAAaTTATTtTTtATTCAATGATAGGATAAACAATGCTGCAGAATACATGGAATTATGCTAATATAGATTATAGTTTTTcATTTCCATATTACAGATAAAAAAAaTTACCTTATATTCTACTGGATATTTTGTAAGCATCACTTCTATACGCTTCATATTTTCTGCCGTGAACTTGAAAGGTGTTTGGGGATTATTAATTTcGCTGTCACGATGGACAACTATACTATCACCTAGAACAGATAATATTATCTAATAAAGTGCATCTaTTATGACTAATCATATTTTTATCTTTTAAAGCTGATTTTCAATACTGATCG…	DSIVVHRDSEINNPQTPFKFTAENMKRIEVMLTKYPVEYKVIFFI	gi|312077733|ref|XP_003141433.1| NADH-ubiquinone oxidoreductase 24 kDa subunit [Loa loa]	IPR002023: NADH:ubiquinone oxidoreductase, 24kDa subunit;	GO:0016491): oxidoreductase activity; GO:0051287): NAD binding;	GO:0055114): oxidation-reduction process;	---
isogroup00017	yes	isotig00198	TTGTTGAATTtATTCATTttATTTCATCAAAATTTTGTAAATATCAACAAATCCCTTTGACTAAATTAACAATAAATCTCTGACAACTGACAGAACGGAACAGTTGAGAACAAACTTGTTTCACAGTACTCAGTGCATTATGTTATTTCACAGTAATTTCTGATTTTTTtACAATATTCTTTGCAGCAGTTAATATTAAAATATATTTTATTACAATACCTAAAAAGTTTACAACTACGTGGTGGTATGCTAGTAAAATCGAATTCTAATTTCCATAAATTATAAAACATCATATACATTTCGTAAGACAAAGTAACTATTTACAAAAGTTCAAATCCCTGACTGACACCCAAAACCTGGAGGTTTTGGTGGAGTTGTAAGTGTTGTAGGACCATTAAT…	ITLLKFSGRILDCCKFLILKKICSCLGIARMRVYEVATFYSMFNRKPMGKNFVQVCGTTPCMLRGAESIIETITKKLGIKVGE	gi|170581126|ref|XP_001895548.1| NADH-ubiquinone oxidoreductase 24 kDa subunit, mitochondrial precursor [Brugia malayi]	IPR002023: NADH:ubiquinone oxidoreductase, 24kDa subunit; IPR012336: Thioredoxin-like fold;	GO:0016491): oxidoreductase activity; GO:0051287): NAD binding;	GO:0055114): oxidation-reduction process;	---
isogroup00017	yes	isotig00199	TTGTTGAATTtATTCATTttATTTCATCAAAATTTTGTAAATATCAACAAATCCCTTTGACTAAATTAACAATAAATCTCTGACAACTGACAGAACGGAACAGTTGAGAACAAACTTGTTTCACAGTACTCAGTGCATTATGTTATTTCACAGTAATTTCTGATTTTTTtACAATATTCTTTGCAGCATTTAATATTAAAATATATTTTATTACAATACCTAAAAAGTTTACAACTACGTGGTGGCATGCTAGTAAAATCGAATTCTAATTTCCATAAATTATGAAACATCATATACATATCGTAAGACAAAATAACTATTTACAAAAGTTCAAATCCCTGACTGAAACCCAAAACCTGGAGGTTTTGGTGGAGTTGTAAGTGTTGTAGGACCATTAAT…	ITLLKFSGRILDCCKFLILKKICSCLGIARMRVYEVATFYSMFNRKPMGKNFVQVCGTTPCMLRGAESIIETITKKLGIKVGE	gi|170581126|ref|XP_001895548.1| NADH-ubiquinone oxidoreductase 24 kDa subunit, mitochondrial precursor [Brugia malayi]	IPR002023: NADH:ubiquinone oxidoreductase, 24kDa subunit; IPR012336: Thioredoxin-like fold;	GO:0016491): oxidoreductase activity; GO:0051287): NAD binding;	GO:0055114): oxidation-reduction process;	---
isogroup00018	yes	isotig00200	TtttCTCCAAAACATCTTTTTtCTCAAAAATTTTTTGTAGaTGTTTTTttCtCAAatAATTACTTATTAACAAAaTTTAAtCGCATATTtAATTTTGTtgCGAATACATACATTCATAAAgCTGGTTTTATTTAACcTATGGATGTGTGTTCACCAtAAGGATGGTTTTTATTTtCCGCGGTgTTTTGCGCTATCATCGCTaTGAATaCAAAAAAAAAAAaTTtaaaggaaaaatttttaGtAATACTTtAGAAaTTaCATTtCATGTGTTAAATaGAAACAAAACAaTTCtCAAAaTAAaTTTtCTTTTTtctATCGAGATTGAAAAATGaTGATATTTTGAAGTACTTACTTGATATAATACAAATGAAAATATTTGCGAATAAAaCTTAAAAATTA…	SISWHSVSLLSILNIYALIKRLNSNFTKIIHYNEKYFRHQNDRSVLALSQRRSLKEEWPKESVFMEVILFPE	no hit	---	---	---	---
isogroup00018	yes	isotig00201	TtttCTCCAAAACATCTTTTTtCTCAAAAATTTTTTGTAGaTGTTTTTttCtCAAatAATTACTTATTAACAAAaTTTAAtCGCATATTtAATTTTGTtgCGAATACATACATTCATAAAgCTGGTTTTATTTAACcTATGGATGTGTGTTCACCAtAAGGATGGTTTTTATTTtCCGCGGTgTTTTGCGCTATCATCGCTaTGAATaCAAAAAAAAAAAaTTtaaaggaaaaatttttaGtAATACTTtAGAAaTTaCATTtCATGTGTTAAATaGAAACAAAACAaTTCtCAAAaTAAaTTTtCTTTTTtctATCGAGATTGAAAAATGaTGATATTTTGAAGTACTTACTTGATATAATACAAATGAAAATATTTGCGAATAAAaCTTAAAAATTA…	SWFYLTYGCVFTIRMVFIFRGVLRYHRYEYKKKKFKGKIFSNTLEITFHVLNRNKTILKINFLFSIEIEK	no hit	---	---	---	---
isogroup00018	yes	isotig00202	TtttCTCCAAAACATCTTTTTtCTCAAAAATTTTTTGTAGaTGTTTTTttCtCAAatAATTACTTATTAACAAAaTTTAAtCGCATATTtAATTTTGTtgCGAATACATACATTCATAAAgCTGGTTTTATTTAACcTATGGATGTGTGTTCACCAtAAGGATGGTTTTTATTTtCCGCGGTgTTTTGCGCTATCATCGCTaTGAATaCAAAAAAAAAAAaTTtaaaggaaaaatttttaGtAATACTTtAGAAaTTaCATTtCATGTGTTAAATaGAAACAAAACAaTTCtCAAAaTAAaTTTtCTTTTTtctATCGAGATTGAAAAATGaTGATATTTTGAAGTACTTACTTGATATAATACAAATGAAAATATTTGCGAATAAAaCTTAAAAATTA…	SWFYLTYGCVFTIRMVFIFRGVLRYHRYEYKKKKFKGKIFSNTLEITFHVLNRNKTILKINFLFSIEIEK	no hit	---	---	---	---
isogroup00018	yes	isotig00203	TtttCTCCAAAACATCTTTTTtCTCAAAAATTTTTTGTAGaTGTTTTTttCtCAAatAATTACTTATTAACAAAaTTTAAtCGCATATTtAATTTTGTtgCGAATACATACATTCATAAAgCTGGTTTTATTTAACcTATGGATGTGTGTTCACCAtAAGGATGGTTTTTATTTtCCGCGGTgTTTTGCGCTATCATCGCTaTGAATaCAAAAAAAAAAAaTTtaaaggaaaaatttttaGtAATACTTtAGAAaTTaCATTtCATGTGTTAAATaGAAACAAAACAaTTCtCAAAaTAAaTTTtCTTTTTtctATCGAGATTGAAAAATGaTGATATTTTGAAGTACTTACTTGATATAATACAAATGAAAATATTTGCGAATAAAaCTTAAAAATTA…	FSPKHLFSQKFFVDVFFSNNYLLTKFNRIFNFVANTYIHKAGFXLTYGCVFTIRMVFIFRGVLRYHRYEYKKKKFKGKIFSNTLEITFHVLNRNKTILKINFLFSIELKNDDILKYLLDIIQMKIFANKT	no hit	---	---	---	---
isogroup00018	yes	isotig00204	GGCCAAACGACGATGATGTTGTCAATAAaGGAAGgAACGTTACTCATACATTTATTGCTGTTCGTTTCGATCGCGATAGTTCAGTTGCAAGGAGTCGAAGGTGCTAAGAGTTCGGCGAATCTCCAAAAACCCAAGAATACGACAAAAATGGGATCCAATGAAACTGAAATAAGTTCGGGCATTTTATTGGGAGGATGGGAaGATCGCGATCCGAATGACGAGGAAATCCAGGGTCTATTGCCAAGCATAATGATGAAAGTAAATGAACAAACAAACGATAAATATAATTTGATGCCGGTCAAATTACTAAAAGTTTCATCTCAAGTTGTCGCTGGTGTGAAATACAAGATGGAAGTGCATGTTGCTCAATCAAATTGCACAAAAACTTCGagGAAAAAG…	MLSIKEGTLLIHLLLFVSIAIVQLQGVEGAKSSANLQKPKNTTKMGSNETEISSGILLGGWEDRDPNDEEIQGLLPSIMMKVN	gi|313358748|gb|ADR51550.1| CPI [Ascaris lumbricoides] gi|399337|sp|P22085.2|CYTX_ONCVO RecName: Full=Onchocystatin; AltName: Full=Cysteine proteinase inhibitor OV7; Flags: Precursor	---	---	---	---
isogroup00018	yes	isotig00205	GGCCAAACGACGATGATGTTGTCAATAAaGGAAGgAACGTTACTCATACATTTATTGCTGTTCGTTTCGATCGCGATAGTTCAGTTGCAAGGAGTCGAAGGTGCTAAGAGTTCGGCGAATCTCCAAAAACCCAAGAATACGACAAAAATGGGATCCAATGAAACTGAAATAAGTTCGGGCATTTTATTGGGAGGATGGGAaGATCGCGATCCGAATGACGAGGAAATCCAGGGTCTATTGCCAAGCATAATGATGAAAGTAAATGAACAAACAAACGATAAATATAATTTGATGCCGGTCAAATTACTAAAAGTTTCATCTCAAGTTGTCGCTGGTGTGAAATACAAGATGGAAGTGCATGTTGCTCAATCAAATTGCACAAAAACTTCGagGAAAAAG…	MLSIKEGTLLIHLLLFVSIAIVQLQGVEGAKSSANLQKPKNTTKMGSNETEISSGILLGGWEDRDPNDEEIQGLLPSIMMKVN	gi|313358748|gb|ADR51550.1| CPI [Ascaris lumbricoides] gi|399337|sp|P22085.2|CYTX_ONCVO RecName: Full=Onchocystatin; AltName: Full=Cysteine proteinase inhibitor OV7; Flags: Precursor	---	---	---	---
isogroup00018	yes	isotig00206	GGCCAAACGACGATGATGTTGTCAATAAaGGAAGgAACGTTACTCATACATTTATTGCTGTTCGTTTCGATCGCGATAGTTCAGTTGCAAGGAGTCGAAGGTGCTAAGAGTTCGGCGAATCTCCAAAAACCCAAGAATACGACAAAAATGGGATCCAATGAAACTGAAATAAGTTCGGGCATTTTATTGGGAGGATGGGAaGATCGCGATCCGAATGACGAGGAAATCCAGGGTCTATTGCCAAGCATAATGATGAAAGTAAATGAACAAACAAACGATAAATATAATTTGGTGCCGGtCAAaTTaCTAAAAGTTTCATCTCAAGTTGTCGCTGGTGTGAAATACAAGATGGAAGTGCATGTTGCTCCATCAAATTGCACAAAAACTTCGAGTGAAAAA…	MMLSIKEGTLLIHLLLFVSIAIVQLQGVEGAKSSANLQKPKNTTKMGSNETEISSGILLGGWEDRDPNDEEIQGLLPSIMMKV	gi|399337|sp|P22085.2|CYTX_ONCVO RecName: Full=Onchocystatin; AltName: Full=Cysteine proteinase inhibitor OV7; Flags: Precursor	---	---	---	---
isogroup00018	yes	isotig00207	GGCCAAACGACGATGATGTTGTCAATAAaGGAAGgAACGTTACTCATACATTTATTGCTGTTCGTTTCGATCGCGATAGTTCAGTTGCAAGGAGTCGAAGGTGCTAAGAGTTCGGCGAATCTCCAAAAACCCAAGAATACGACAAAAATGGGATCCAATGAAACTGAAATAAGTTCGGGCATTTTATTGGGAGGATGGGAaGATCGCGATCCGAATGACGAGGAAATCCAGGGTCTATTGCCAAGCATAATGATGAAAGTAAATGAACAAACAAACGATAAATATAATTTGGTGCCGGtCAAaTTaCTAAAAGTTTCATCTCAAGTTGTCGCTGGTGTGAAATACAAGATGGAAGTGCATGTTGCTCCATCAAATTGCACAAAAACTTCGAGTGAAAAA…	MMLSIKEGTLLIHLLLFVSIAIVQLQGVEGAKSSANLQKPKNTTKMGSNETEISSGILLGGWEDRDPNDEEIQGLLPSIMMKV	gi|399337|sp|P22085.2|CYTX_ONCVO RecName: Full=Onchocystatin; AltName: Full=Cysteine proteinase inhibitor OV7; Flags: Precursor	---	---	---	---
isogroup00018	yes	isotig00208	GGCCAAACGACGATGATGTTGTCAATAAaGGAAGgAACGTTACTCATACATTTATTGCTGTTCGTTTCGATCGCGATAGTTCAGTTGCAAGGAGTCGAAGGTGCTAAGAGTTCGGCGAATCTCCAAAAACCCAAGAATACGACAAAAATGGGATCCAATGAAACTGAAATAAGTTCGGGCATTTTATTGGGAGGATGGGAaGATCGCGATCCGAATGACGAGGAAATCCAGGGTCTATTGCCAAGCATAATGATGAAAGTAAATGAACAAACAAACGATAAATATAATTTGATGCCGGTCAAATTACTAAAAGTTTCATCTCAAGTTGTCGCTGGTGTGAAATACAAGATGGAAGTGCATGTTGCTCAATCAAATTGCACAAAAACTTCGagGAAAAAG…	MLSIKEGTLLIHLLLFVSIAIVQLQGVEGAKSSANLQKPKNTTKMGSNETEISSGILLGGWEDRDPNDEEIQGLLPSIMMKVN	gi|313358748|gb|ADR51550.1| CPI [Ascaris lumbricoides] gi|399337|sp|P22085.2|CYTX_ONCVO RecName: Full=Onchocystatin; AltName: Full=Cysteine proteinase inhibitor OV7; Flags: Precursor	---	---	---	---
isogroup00018	yes	isotig00209	GGCCAAACGACGATGATGTTGTCAATAAaGGAAGgAACGTTACTCATACATTTATTGCTGTTCGTTTCGATCGCGATAGTTCAGTTGCAAGGAGTCGAAGGTGCTAAGAGTTCGGCGAATCTCCAAAAACCCAAGAATACGACAAAAATGGGATCCAATGAAACTGAAATAAGTTCGGGCATTTTATTGGGAGGATGGGAaGATCGCGATCCGAATGACGAGGAAATCCAGGGTCTATTGCCAAGCATAATGATGAAAGTAAATGAACAAACAAACGATAAATATAATTTGATGCCGGTCAAATTACTAAAAGTTTCATCTCAAGTTGTCGCTGGTGTGAAATACAAGATGGAAGTGCATGTTGCTCAATCAAATTGCACAAAAACTTCGagGAAAAAG…	MLSIKEGTLLIHLLLFVSIAIVQLQGVEGAKSSANLQKPKNTTKMGSNETEISSGILLGGWEDRDPNDEEIQGLLPSIMMKVN	gi|313358748|gb|ADR51550.1| CPI [Ascaris lumbricoides] gi|399337|sp|P22085.2|CYTX_ONCVO RecName: Full=Onchocystatin; AltName: Full=Cysteine proteinase inhibitor OV7; Flags: Precursor	---	---	---	---
isogroup00018	yes	isotig00210	GGCCAAACGACGATGATGTTGTCAATAAaGGAAGgAACGTTACTCATACATTTATTGCTGTTCGTTTCGATCGCGATAGTTCAGTTGCAAGGAGTCGAAGGTGCTAAGAGTTCGGCGAATCTCCAAAAACCCAAGAATACGACAAAAATGGGATCCAATGAAACTGAAATAAGTTCGGGCATTTTATTGGGAGGATGGGAaGATCGCGATCCGAATGACGAGGAAATCCAGGGTCTATTGCCAAGCATAATGATGAAAGTAAATGAACAAACAAACGATAAATATAATTTGGTGCCGGtCAAaTTaCTAAAAGTTTCATCTCAAGTTGTCGCTGGTGTGAAATACAAGATGGAAGTGCATGTTGCTCCATCAAATTGCACAAAAACTTCGAGTGAAAAA…	MMLSIKEGTLLIHLLLFVSIAIVQLQGVEGAKSSANLQKPKNTTKMGSNETEISSGILLGGWEDRDPNDEEIQGLLPSIMMKV	gi|399337|sp|P22085.2|CYTX_ONCVO RecName: Full=Onchocystatin; AltName: Full=Cysteine proteinase inhibitor OV7; Flags: Precursor	---	---	---	---
isogroup00018	yes	isotig00211	GGCCAAACGACGATGATGTTGTCAATAAaGGAAGgAACGTTACTCATACATTTATTGCTGTTCGTTTCGATCGCGATAGTTCAGTTGCAAGGAGTCGAAGGTGCTAAGAGTTCGGCGAATCTCCAAAAACCCAAGAATACGACAAAAATGGGATCCAATGAAACTGAAATAAGTTCGGGCATTTTATTGGGAGGATGGGAaGATCGCGATCCGAATGACGAGGAAATCCAGGGTCTATTGCCAAGCATAATGATGAAAGTAAATGAACAAACAAACGATAAATATAATTTGGTGCCGGtCAAaTTaCTAAAAGTTTCATCTCAAGTTGTCGCTGGTGTGAAATACAAGATGGAAGTGCATGTTGCTCCATCAAATTGCACAAAAACTTCGAGTGAAAAA…	MMLSIKEGTLLIHLLLFVSIAIVQLQGVEGAKSSANLQKPKNTTKMGSNETEISSGILLGGWEDRDPNDEEIQGLLPSIMMKV	gi|399337|sp|P22085.2|CYTX_ONCVO RecName: Full=Onchocystatin; AltName: Full=Cysteine proteinase inhibitor OV7; Flags: Precursor	---	---	---	---
isogroup00018	yes	isotig00212	GGCCAAACGACGATGATGTTGTCAATAAaGGAAGgAACGTTACTCATACATTTATTGCTGTTCGTTTCGATCGCGATAGTTCAGTTGCAAGGAGTCGAAGGTGCTAAGAGTTCGGCGAATCTCCAAAAACCCAAGAATACGACAAAAATGGGATCCAATGAAACTGAAATAAGTTCGGGCATTTTATTGGGAGGATGGGAaGATCGCGATCCGAATGACGAGGAAATCCAGGGTCTATTGCCAAGCATAATGATGAAAGTAAATGAACAAACAAACGATAAATATAATTTGATGCCGGTCAAATTACTAAAAGTTTCATCTCAAGTTGTCGCTGGTGTGAAATACAAGATGGAAGTGCATGTTGCTCAATCAAATTGCACAAAAACTTCGAaaGAAAAA…	MMLSIKEGTLLIHLLLFVSIAIVQLQGVEGAKSSANLQKPKNTTKMGSNETEISSGILLGGWEDRDPNDEEIQGLLPSIMMKV	gi|399337|sp|P22085.2|CYTX_ONCVO RecName: Full=Onchocystatin; AltName: Full=Cysteine proteinase inhibitor OV7; Flags: Precursor	---	---	---	---
isogroup00019	yes	isotig00213	TtttAGTGTGGATACAGATGGTTTCAATTTTATTTTCTCTATTGTCTTCTTGCTGGTCATTTGTCATTCAGCATCGTAGCTTGCGGTTTAGCCGGTTTGATaAAGAAAAtaTCACACCtaGTGGCGCtttaatGCAGGTTAATTTCATCCCTATTCACCATAGATAGTAATGTTCATTAGAATTCAAAATAATTCACATTTCCACTTTTCACAATTTAATTTCAGTTGTTGTGGCGGATTTTTACAGTATCTTCACGGTATATATGTTTTGTACTTTTCACACTTAAGTATCAGTATTGGATATTGGTTTTATTTGTAATACATTTCATCATATCCATTGTACACATTATCGTCTTACAGCGTCTTGAATTGGAATCTAATAGTAAATTATTGGAAATT…	VDVPVGEALLGRVVDALGNPIDGKGPIKCMERSRVGVKAPGIIPRIGVREPMLTGVKAVGFRWYQLDVDSVNLLLGDRQTGKT	gi|170592445|ref|XP_001900975.1| ATP synthase alpha chain, mitochondrial precursor [Brugia malayi]	---	---	---	---
isogroup00019	yes	isotig00214	TtttAGTGTGGATACAGATGGTTTCAATTTTATTTTCTCTATTGTCTTCTTGCTGGTCATTTGTCATTCAGCATCGTAGCTTGCGGTTTAGCCGGTTTGATaAAGAAAAtaTCACACCtaGTGGCGCtttaatGCAGGTTGTTGTGGCGGATTTTTACAGTATCTTCACGGTATATATGTTTTGTACTTTTCACACTTAAGTATCAGTATTGGATATTGGTTTTATTTGTAATACATTTCATCATATCCATTGTACACATTATCGTCTTACAGCGTCTTGAATTGGAATCTAATAGTAAATTATTGGAAATTGGGTTAATTGTAATTTGTGCAGCTGTTCACTTTTTTGCACCATTCAACATGGCTGAAGGCCAATCACGTTACAGATATGCTGTGGCA…	VDVPVGEALLGRVVDALGNPIDGKGPIKCMERSRVGVKAPGIIPRIGVREPMLTGVKAVGFRWYQLDVDSVNLLLGDRQTGKT	gi|170592445|ref|XP_001900975.1| ATP synthase alpha chain, mitochondrial precursor [Brugia malayi]	---	---	---	---
isogroup00019	yes	isotig00215	TtttAGTGTGGATACAGATGGTTTCAATTTTATTTTCTCTATTGTCTTCTTGCTGGTCATTTGTCATTCAGCATCGTAGCTTGCGGTTTAGCCGGTTTGATaAAGAAAAtaTCACACCtaGTGGCGCtttaatGCAGGTTAATTTCATCCCTATTCACCATAGATAGTAATGTTCATTAGAATTCAAAATAATTCACATTTCCACTTTTCACAATTTAATTTCAGTTGTTGTGGCGGATTTTTACAGTATCTTCACGGTATATATGTTTTGTACTTTTCACACTTAAGTATCAGTATTGGATATTGGTTTTATTTGTAATACATTTCATCATATCCATTGTACACATTATCGTCTTACAGCGTCTTGAATTGGAATCTAATAGTAAATTATTGGAAATT…	SDAAPLQYLAPYSGCAIGEYFRDHGKHALIIYDDLSKQAVAYRQMSLLLRRPPGREAYPGDVFYLHSRLLERAAKMNDSHGGG	gi|405974703|gb|EKC39329.1| ATP synthase subunit alpha, mitochondrial [Crassostrea gigas] gi|440923716|pdb|1OHH|B Chain B, Bovine Mitochondrial F1-Atpase Complexed With The Inhibitor Protein If1	IPR000194: ATPase, alpha/beta subunit, nucleotide-binding domain; IPR005294: ATPase, F1 complex, alpha subunit;	GO:0005524): ATP binding; GO:0046933): hydrogen ion transporting ATP synthase activity, rotational mechanism; GO:0046961): proton-transporting ATPase activity, rotational mechanism;	GO:0015986): ATP synthesis coupled proton transport;	GO:0045261): proton-transporting ATP synthase complex, catalytic core F(1);
isogroup00019	yes	isotig00216	TtttAGTGTGGATACAGATGGTTTCAATTTTATTTTCTCTATTGTCTTCTTGCTGGTCATTTGTCATTCAGCATCGTAGCTTGCGGTTTAGCCGGTTTGATaAAGAAAAtaTCACACCtaGTGGCGCtttaatGCAGGTTGTTGTGGCGGATTTTTACAGTATCTTCACGGTATATATGTTTTGTACTTTTCACACTTAAGTATCAGTATTGGATATTGGTTTTATTTGTAATACATTTCATCATATCCATTGTACACATTATCGTCTTACAGCGTCTTGAATTGGAATCTAATAGTAAATTATTGGAAATTGGGTTAATTGTAATTTGTGCAGCTGTTCACTTTTTTGCACCATTCAACATGGCTGAAGGCCAATCACGTTACAGATATGCTGTGGCA…	SDAAPLQYLAPYSGCAIGEYFRDHGKHALIIYDDLSKQAVAYRQMSLLLRRPPGREAYPGDVFYLHSRLLERAAKMNDSHGGG	gi|405974703|gb|EKC39329.1| ATP synthase subunit alpha, mitochondrial [Crassostrea gigas] gi|440923716|pdb|1OHH|B Chain B, Bovine Mitochondrial F1-Atpase Complexed With The Inhibitor Protein If1	IPR000194: ATPase, alpha/beta subunit, nucleotide-binding domain; IPR005294: ATPase, F1 complex, alpha subunit;	GO:0005524): ATP binding; GO:0046933): hydrogen ion transporting ATP synthase activity, rotational mechanism; GO:0046961): proton-transporting ATPase activity, rotational mechanism;	GO:0015986): ATP synthesis coupled proton transport;	GO:0045261): proton-transporting ATP synthase complex, catalytic core F(1);
isogroup00019	yes	isotig00217	TCAGATCATCCATTTtATTATACATTAATTTtATATATCGATATGCATGGAAATTTCTAAACCTATGTTCCGAAGTCTTCCTATATTAACATAGTTGAATCACTCCATGCTGACTACGCAGCTATTTCTGCCACAACTCGTGATACATTTTGTTATCCTTCAATTtatGtCGTTTCCtTAGATAGATCATAGGAAATCatAAATTAtGCATACTTCTATAGTAGaATCCtTTGtGGCaAATGGAAAGAGATGCATAATTTATTTTCATCATAACACAGTTAACGAGATATGAAAAGCAAAACATCTTGAATATAACAACTCTCCTACTACTTACTAATTATATATGGAATAATCTAAGATGGAaAAAAGAATTCATTAGTTTATACTAATGTAAACAAT…	VDVPVGEALLGRVVDALGNPIDGKGPIKCMERSRVGVKAPGIIPRIGVREPMLTGVKAVGFRWYQLDVDSVNLLLGDRQTGKT	gi|170592445|ref|XP_001900975.1| ATP synthase alpha chain, mitochondrial precursor [Brugia malayi]	---	---	---	---
isogroup00019	yes	isotig00218	TCAGATCATCCATTTtATTATACATTAATTTtATATATCGATATGCATGGAAATTTCTAAACCTATGTTCCGAAGTCTTCCTATATTAACATAGTTGAATCACTCCATGCTGACTACGCAGCTATTTCTGCCACAACTCGTGATACATTTTGTTATCCTTCAATTtatGtCGTTTCCtTAGATAGATCATAGGAAATCatAAATTAtGCATACTTCTATAGTAGaATCCtTTGtGGCaAATGGAAAGAGATGCATAATTTATTTTCATCATAACACAGTTAACGAGATATGAAAAGCAAAACATCTTGAATATAACAACTCTCCTACTACTTACTAATTATATATGGAATAATCTAAGATGGAaAAAAGAATTCATTAGTTTATACTAATGTAAACAAT…	SDAAPLQYLAPYSGCAIGEYFRDHGKHALIIYDDLSKQAVAYRQMSLLLRRPPGREAYPGDVFYLHSRLLERAAKMNDSHGGG	gi|405974703|gb|EKC39329.1| ATP synthase subunit alpha, mitochondrial [Crassostrea gigas] gi|440923716|pdb|1OHH|B Chain B, Bovine Mitochondrial F1-Atpase Complexed With The Inhibitor Protein If1	IPR000194: ATPase, alpha/beta subunit, nucleotide-binding domain; IPR005294: ATPase, F1 complex, alpha subunit;	GO:0005524): ATP binding; GO:0046933): hydrogen ion transporting ATP synthase activity, rotational mechanism; GO:0046961): proton-transporting ATPase activity, rotational mechanism;	GO:0015986): ATP synthesis coupled proton transport;	GO:0045261): proton-transporting ATP synthase complex, catalytic core F(1);
isogroup00019	yes	isotig00219	TtttAGTGTGGATACAGATGGTTTCAATTTTATTTTCTCTATTGTCTTCTTGCTGGTCATTTGTCATTCAGCATCGTAGCTTGCGGTTTAGCCGGTTTGATaAAGAAAAtaTCACACCtaGTGGCGCtttaatGCAGGTTAATTTCATCCCTATTCACCATAGATAGTAATGTTCATTAGAATTCAAAATAATTCACATTTCCACTTTTCACAATTTAATTTCAGTTGTTGTGGCGGATTTTTACAGTATCTTCACGGTATATATGTTTTGTACTTTTCACACTTAAGTATCAGTATTGGATATTGGTTTTATTTGTAATACATTTCATCATATCCATTGTACACATTATCGTCTTACAGGTAATTATTTATTAGTTGCCTCAAAATTAAATCCACACA…	RLQFPVHSPFAFTINKVQGQSLELCGLDLDKDCFLYGK*YVACCRISKLDNLYIYTGNGKQKLLFAHKSCEIKHIRN	gi|170588653|ref|XP_001899088.1| Cell death abnormality protein 8 [Brugia malayi] gi|391338964|ref|XP_003743823.1| PREDICTED: uncharacterized protein LOC100905483 [Metaseiulus occidentalis]	IPR010285: DNA helicase PIF1, ATP-dependent;	---	---	---
isogroup00019	yes	isotig00220	TtttAGTGTGGATACAGATGGTTTCAATTTTATTTTCTCTATTGTCTTCTTGCTGGTCATTTGTCATTCAGCATCGTAGCTTGCGGTTTAGCCGGTTTGATaAAGAAAAtaTCACACCtaGTGGCGCtttaatGCAGGTTGTTGTGGCGGATTTTTACAGTATCTTCACGGTATATATGTTTTGTACTTTTCACACTTAAGTATCAGTATTGGATATTGGTTTTATTTGTAATACATTTCATCATATCCATTGTACACATTATCGTCTTACAGGTAATTATTTATTAGTTGCCTCAAAATTAAATCCACACAATTTATAGTAGCAGCGCGTGACTGAGTACAACTAGTCTATATAAATGAAAATGTAAATGTTCTTTTGTTCGGAAGTTCGTACCTATT…	RLQFPVHSPFAFTINKVQGQSLELCGLDLDKDCFLYGK*YVACCRISKLDNLYIYTGNGKQKLLFAHKSCEIKHIRN	gi|170588653|ref|XP_001899088.1| Cell death abnormality protein 8 [Brugia malayi] gi|391338964|ref|XP_003743823.1| PREDICTED: uncharacterized protein LOC100905483 [Metaseiulus occidentalis]	IPR010285: DNA helicase PIF1, ATP-dependent;	---	---	---
isogroup00019	yes	isotig00221	TtttAGTGTGGATACAGATGGTTTCAATTTTATTTTCTCTATTGTCTTCTTGCTGGTCATTTGTCATTCAGCATCGTAGCTTGCGGTTTAGCCGGTTTGATaAAGAAAAtaTCACACCtaGTGGCGCtttaatGCAGGTTAATTTCATCCCTATTCACCATAGATAGTAATGTTCATTAGAATTCAAAATAATTCACATTTCCACTTTTCACAATTTAATTTCAGTTGTTGTGGCGGATTTTTACAGTATCTTCACGGTATATATGTTTTGTACTTTTCACACTTAAGTATCAGTATTGGATATTGGTTTTATTTGTAATACATTTCATCATATCCATTGTACACATTATCGTCTTACAGATCTAAACCGCACAATTCTAAAGATTGACCCTGAACTTT…	KKITSSIVEATILTELFKDEDVLIPRISMIPTDIPFQFKRLQFPVHSPFAFTINKVQGQSLELCGLDL*DDNVYNGYDEMY	gi|170588653|ref|XP_001899088.1| Cell death abnormality protein 8 [Brugia malayi] gi|391346235|ref|XP_003747383.1| PREDICTED: uncharacterized protein LOC100901041 [Metaseiulus occidentalis]	IPR010285: DNA helicase PIF1, ATP-dependent;	---	---	---
isogroup00019	yes	isotig00222	aaatcAAATTCATTCATCATttGCATTATACTGATTACCTACTCTCCTATATCTCCAACAGAGTTATGGAAGAAATATACATCGCcATGGCCAAAGATATTTtCCATTGAATATGCAAAGAAAaTTCAAATATGAATATGGATTTCACAACAGAAaTTTACAATGAAACGTTGATAATGATTGAAGATTTGTGATTAGCAATCACGAACAAAGTTCTCAATCAATTGAAAATGCCATCAACGAATCGATCTGCTGCTTCTTCGTTCTAtGTaGAATTGGTCGTGAACAAAAaaTTAGAAACATTCTGATTAGACTGATTCTGGCAGTAATTCGATCCCAAAATAACATAACCTTAGCTCTAGTATTGTTCGGAATAGCTGCGACATTGCTATCAGATGG…	MAKDIFH*ICKENSNMNMDFTTEIYNETLIMIEDL*LAITNKVLNQLKMPSTNRSAASSFYVELV	gi|307167814|gb|EFN61253.1| Uncharacterized ATP-dependent helicase YHR031C [Camponotus floridanus] gi|393897933|gb|EJD73349.1| hypothetical protein LOAG_19228, partial [Loa loa] gi|512910198|ref|XP_004927109.1| PREDICTED: uncharacterized protein LOC101745866 [Bombyx mori]	---	---	---	---
isogroup00019	yes	isotig00223	aaatcAAATTCATTCATCATttGCATTATACTGATTACCTACTCTCCTATATCTCCAACAGAGTTATGGAAGAAATATACATCGCcATGGCCAAAGATATTTtCCATTGAATATGCAAAGAAAaTTCAAATATGAATATGGATTTCACAACAGAAaTTTACAATGAAACGTTGATAATGATTGAAGATTTGTGATTAGCAATCACGAACAAAGTTCTCAATCAATTGAAAATGCCATCAACGAATCGATCTGCTGCTTCTTCGTTCTAtGTaGAATTGGTCGTGAACAAAAaaTTAGAAACATTCTGATTAGACTGATTCTGGCAGTAATTCGATCCCAAAATAACATAACCTTAGCTCTAGTATTGTTCGGAATAGCTGCGACATTGCTATCAGATGG…	MAKDIFH*ICKENSNMNMDFTTEIYNETLIMIEDL*LAITNKVLNQLKMPSTNRSAASSFYVELV	gi|328699086|ref|XP_003240824.1| PREDICTED: ATP-dependent DNA helicase PIF1-like [Acyrthosiphon pisum] gi|393897933|gb|EJD73349.1| hypothetical protein LOAG_19228, partial [Loa loa] gi|512910198|ref|XP_004927109.1| PREDICTED: uncharacterized protein LOC101745866 [Bombyx mori]	---	---	---	---
isogroup00019	yes	isotig00224	TtttAGTGTGGATACAGATGGTTTCAATTTTATTTTCTCTATTGTCTTCTTGCTGGTCATTTGTCATTCAGCATCGTAGCTTGCGGTTTAGCCGGTTTGATaAAGAAAAtaTCACACCtaGTGGCGCtttaatGCAGGTTGTTGTGGCGGATTTTTACAGTATCTTCACGGTATATATGTTTTGTACTTTTCACACTTAAGTATCAGTATTGGATATTGGTTTTATTTGTAATACATTTCATCATATCCATTGTACACATTATCGTCTTACAGATCTAAACCGCACAATTCTAAAGATTGACCCTGAACTTTGTTGATGgTGAATGCAAACGGCGAGTGAACTGGGAATTGCAATCTCTTAAATTGAAATGGTATATCTGTTGGAATCATAGAAATGCG…	KKITSSIVEATILTELFKDEDVLIPRISMIPTDIPFQFKRLQFPVHSPFAFTINKVQGQSLELCGLDL*DDNVYNGYDEMY	gi|170588653|ref|XP_001899088.1| Cell death abnormality protein 8 [Brugia malayi] gi|391346235|ref|XP_003747383.1| PREDICTED: uncharacterized protein LOC100901041 [Metaseiulus occidentalis]	IPR010285: DNA helicase PIF1, ATP-dependent;	---	---	---
isogroup00020	yes	isotig00225	ggaaaGAtaTTGAACTGGTTATACCATTGGCAAGATTTGCAACTCCTGAAGGTTGAGCACTTAAAAGTGTCATCCGTAATGTTTCATCTTCGATAAAAGCTGAAGCAGGCATTGGATAAAAATGAGCTTGAAGTGGTAATTGCTTGAATCGACGTCGTTTCACCATCTCATATCCATTAAGATCAGTGAAGAATTCATCACCATTATTAATTCCTGTTTCGATTCGCATCGCCAATTCAACATTCACAATATCATCATTATTCAAATTAACTGTATTTTCGATCTCTATCGATGGTGATAACAATGGAATTTTGATTATATGAATGAAAGGTATCTTTCCATCATTAGCTATCAATACCTGAAATAAAAAAAAaCTTTTTTTtCTTGGAAAGAAAAGTT…	KKSFFLFQVLIANDGKIPFIHIIKIPLLSPSIEIENTVNLNNDDIVNVELAMRIETGINNGDEFFTDLNGYEMVKRRRFKQLP	gi|402584522|gb|EJW78463.1| hypothetical protein WUBG_10628 [Wuchereria bancrofti]	IPR011013: Glycoside hydrolase-type carbohydrate-binding; IPR011682: Glycosyl hydrolases 38, C-terminal;	GO:0003824): catalytic activity; GO:0015923): mannosidase activity; GO:0030246): carbohydrate binding;	GO:0005975): carbohydrate metabolic process; GO:0006013): mannose metabolic process;	---
isogroup00020	yes	isotig00226	ggaaaGAtaTTGAACTGGTTATACCATTGGCAAGATTTGCAACTCCTGAAGGTTGAGCACTTAAAAGTGTCATCCGTAATGTTTCATCTTCGATAAAAGCTGAAGCAGGCATTGGATAAAAATGAGCTTGAAGTGGTAATTGCTTGAATCGACGTCGTTTCACCATCTCATATCCATTAAGATCAGTGAAGAATTCATCACCATTATTAATTCCTGTTTCGATTCGCATCGCCAATTCAACATTCACAATATCATCATTATTCAAATTAACTGTATTTTCGATCTCTATCGATGGTGATAACAATGGAATTTTGATTATATGAATGAAAGGTATCTTTCCATCATTAGCTATCAATACCTGAAATAAAAAAAAaCTTTTTTTtCTTGGAAAGAAAAGTT…	KKSFFLFQVLIANDGKIPFIHIIKIPLLSPSIEIENTVNLNNDDIVNVELAMRIETGINNGDEFFTDLNGYEMVKRRRFKQLP	gi|402584522|gb|EJW78463.1| hypothetical protein WUBG_10628 [Wuchereria bancrofti]	IPR011013: Glycoside hydrolase-type carbohydrate-binding; IPR011682: Glycosyl hydrolases 38, C-terminal;	GO:0003824): catalytic activity; GO:0015923): mannosidase activity; GO:0030246): carbohydrate binding;	GO:0005975): carbohydrate metabolic process; GO:0006013): mannose metabolic process;	---
isogroup00020	yes	isotig00227	TTAACcTTtATATCAAGAAATAATATATTCGCTATAAGTTTATCGTAAATATGAAGTTTTTTtCCAAACCaTTAAACTaTTTTtAAAAAAAAAaaTGAATAAATTTTCCCTAACGGAATAATTACTACCTCATATCCATTAAGATCAGTGAAGAATTCATCACCATTATTAATTCCTGTTTCGATTCGCATCGCCAATTCAACATTCACAATATCATCATTATTCAAATTAACTGTATTTTCGATCTCTATCGATGGTGATAACAATGGAATTTTGATTATATGAATGAAAGGTATCTTTCCATCATTAGCTATCAATACCTGAAATAAAAAAAAaCTTTTTTTtCTTGGAAAGAAAAGTTCGGAGAAGGTTTCATGGGAAATCCTGATTGTTAGAACT…	KKSFFLFQVLIANDGKIPFIHIIKIPLLSPSIEIENTVNLNNDDIVNVELAMRIETGINNGDEFFTDLNGYEVV	gi|402584522|gb|EJW78463.1| hypothetical protein WUBG_10628 [Wuchereria bancrofti]	IPR011013: Glycoside hydrolase-type carbohydrate-binding; IPR011682: Glycosyl hydrolases 38, C-terminal;	GO:0003824): catalytic activity; GO:0015923): mannosidase activity; GO:0030246): carbohydrate binding;	GO:0005975): carbohydrate metabolic process; GO:0006013): mannose metabolic process;	---
isogroup00020	yes	isotig00228	TTAACcTTtATATCAAGAAATAATATATTCGCTATAAGTTTATCGTAAATATGAAGTTTTTTtCCAAACCaTTAAACTaTTTTtAAAAAAAAAaaTGAATAAATTTTCCCTAACGGAATAATTACTACCTCATATCCATTAAGATCAGTGAAGAATTCATCACCATTATTAATTCCTGTTTCGATTCGCATCGCCAATTCAACATTCACAATATCATCATTATTCAAATTAACTGTATTTTCGATCTCTATCGATGGTGATAACAATGGAATTTTGATTATATGAATGAAAGGTATCTTTCCATCATTAGCTATCAATACCTGAAATAAAAAAAAaCTTTTTTTtCTTGGAAAGAAAAGTTCGGAGAAGGTTTCATGGGAAATCCTGATTGTTAGAACT…	KKSFFLFQVLIANDGKIPFIHIIKIPLLSPSIEIENTVNLNNDDIVNVELAMRIETGINNGDEFFTDLNGYEVV	gi|402584522|gb|EJW78463.1| hypothetical protein WUBG_10628 [Wuchereria bancrofti]	IPR011013: Glycoside hydrolase-type carbohydrate-binding; IPR011682: Glycosyl hydrolases 38, C-terminal;	GO:0003824): catalytic activity; GO:0015923): mannosidase activity; GO:0030246): carbohydrate binding;	GO:0005975): carbohydrate metabolic process; GO:0006013): mannose metabolic process;	---
isogroup00020	yes	isotig00229	TATTTTGATAGTTAcaaaaaCGGTAaTAACTGATATGATTATGAACTGCAAAAaTAATCATAAATAAAGTAACTATCAAATACGAAACTGAACAATAATTAATTAGTTATAAATAATTAAATCTGAAATaAAATAAAaTTACATGGGCTCTCCATTCTCGCTCCATACCAAACAAACGACATATTCACTGATATATTCTTCGCTTTTTTtATTGATACAGACTAAAAAAAagTTAAAAaGgAACAAAaTAAAaTATAATTgAAaGAAatAaGAATAAAaTATTAATTAAAAAAATTTTtaGAAAATCATTTCATCATTCAGAAAATTTCtGAAAAAAAaGAAAACTTCTAACATcTCAATTTTTttACTtCAAAaTtGTACAGAAATTGCACTTACAAC…	XISATFNPETGHLVVSAISVHFEXKKIEMLEVFFFFRNFLNDEXDFLKIFLINILFLFLSIIFILFLFNFFLVCINKKSEEYISEYXRLFGMEREWRAHEFYFISDLIIYXLINYCSVSYLIVTLFMIIFAVHNHISYYRFCNYQNX	no hit	---	---	---	---
isogroup00020	yes	isotig00230	ttttgatAGTTACAAAAaaaaaGAAGAAACAGTAAAACTGATATGATTATGAACTGAAAAATAATCATAAATAAAGTAATTATCAAGTATGAAACTTAACAATAATTAATTAGTTATAATTAATTAAATCTGAAATAAACGAACTTACATGGGTTTTTCATTCTCGCTCCATACCAAACAAaaCGACATATTTACTAATATATTCTTCGCTTTTTTTAtGATACAGACTAAAAAAAagTTAAAAaGgAACAAAaTAAAaTATAATTgAAaGAAatAaGAATAAAaTATTAATTAAAAAAATTTTtaGAAAATCATTTCATCATTCAGAAAATTTCtGAAAAAAAaGAAAACTTCTAACATcTCAATTTTTttACTtCAAAaTtGTACAGAAATTGCACT…	LIFYSYFFQLYFILFLFNFFLVCIIKKAKNILVNMSFCLVWSENEKPM	no hit	---	---	---	---
isogroup00020	yes	isotig00231	TATTTTGATAGTTAcaaaaaCGGTAaTAACTGATATGATTATGAACTGCAAAAaTAATCATAAATAAAGTAACTATCAAATACGAAACTGAACAATAATTAATTAGTTATAAATAATTAAATCTGAAATaAAATAAAaTTACATGGGCTCTCCATTCTCGCTCCATACCAAACAAACGACATATTCACTGATATATTCTTCGCTTTTTTtATTGATACAGAAACTAAATGACCCGTTTCCGGATTAAACGTTGCTGATATTAAGCCATTaTCAAaaCACAAAaTCTCCCACTGGTGCAATATCAAAATCACTGCTCTGTAGACCAACAGAATTCAATCGAATAATAGCTTTATTATACGGAGTACCGGATTTTAACAAATATTTCTGGAAGCTTAATGG…	FVATIPPLSFQKYLLKSGTPYNKAIIRLNSVGLQSSDFDIAPVGDFVFFVATIPPLSFQKYLLKSGTPYNKAIIRLNSVGLQS	gi|170585164|ref|XP_001897356.1| Glycosyl hydrolases family 38 protein [Brugia malayi]	---	---	---	---
isogroup00021	yes	isotig00232	ATTTTCTTTTCTTTTCCCTCTCTGAATTTTTCATCATTATTTAGGTTATATTGTATAAAAAaCaTTtAGCAGTTTTGATGATTTGTTTTTtGACGAAACTTTTCAGCTATCATCAAGCGGAATATTTTTACAACTATTTGATACAAATATtGAACGAGTTAATCAATTCTGGTCAACAATATCATTTGCTTTATCTGATTTTTCAGAATTAAATCCAGTTTCTGTTATTCAATACTTGCTTGAAGTTAGATTTtcttttttttttttttttgaTTtttAGTAATAATTCTTTATAAaTTCTTAAAATTTGAATcAAGAAGTgTGATTTTAGAACGAATAGATGATATGAATGATATAATATGATATCATAGTGATAATAATAATTGCAATAAaAGGAAT…	YLF*DVVEDWPNRLSRILFNLSTYVEYVSPDAYFSNWSVVTNLLDSFFRHYLSKIQAQTDRNPIRTELKSCIGIMVAVLRVHN	gi|393911510|gb|EJD76340.1| DUNC79 protein [Loa loa] gi|524915773|ref|XP_005112677.1| PREDICTED: protein unc-79 homolog [Aplysia californica]	---	---	---	---
isogroup00021	yes	isotig00233	ATTTTCTTTTCTTTTCCCTCTCTGAATTTTTCATCATTATTTAGGTTATATTGTATAAAAAaCaTTtAGCAGTTTTGATGATTTGTTTTTtGACGAAACTTTTCAGCTATCATCAAGCGGAATATTTTTACAACTATTTGATACAAATATtGAACGAGTTAATCAATTCTGGTCAACAATATCATTTGCTTTATCTGATTTTTCAGAATTAAATCCAGTTTCTGTTATTCAATACTTGCTTGAAGTTAGATTTtcttttttttttttttttgaTTtttAGTAATAATTCTTTATAAaTTCTTAAAATTTGAATcAAGAAGTgTGATTTTAGAACGAATAGATGATATGAATGATATAATATGATATCATAGTGATAATAATAATTGCAATAAaAGGAAT…	YLF*DVVEDWPNRLSRILFNLSTYVEYVSPDAYFSNWSVVTNLLDSFFRHYLSKIQAQTDRNPIRTELKSCIGIMVAVLRVHN	gi|312074558|ref|XP_003140024.1| hypothetical protein LOAG_04439 [Loa loa] gi|524915773|ref|XP_005112677.1| PREDICTED: protein unc-79 homolog [Aplysia californica]	---	---	---	---
isogroup00021	yes	isotig00234	GAaGgATTTTCTTTTCTTTTCCCTCTCTGAATTTTTCATCATTATTTAGgTTATATTGTATAAAAAaCATTTAGCAGTTTTGATGATTTGTTTTTtGACGAAACTTTTCAGCTATCATCAAGCGGAATATTTTTACAACTATTTGATACAAATATtGAACGAGTTAATCAATTCTGGTCAACAATATCATTTGCTTTATCTGATTTTTCAGAATTAAATCCAGTTTCTGTTATTCAATACTTGCTTGAAGATGTCGTGGAAGATTGGCCTAATCGATTATCTCGAATTTTGTTTAATTTGTCAACCTATGTGGAATATGTTTCACCTGATGCATATTTCTCGAATTGGAGTGTCGTTACTAATTTACTTGATTCATTCTTTCGCCACTATCTTTCTAAA…	PL*IFHHYLGYIV*KTFSSFDDLFFDETFQLSSSGIFLQLFDTNIERVNQFWSTISFALSDFSELNPVSVIQYLLEDVVEDWP	gi|393911510|gb|EJD76340.1| DUNC79 protein [Loa loa] gi|524915773|ref|XP_005112677.1| PREDICTED: protein unc-79 homolog [Aplysia californica]	---	---	---	---
isogroup00021	yes	isotig00235	GAaGgATTTTCTTTTCTTTTCCCTCTCTGAATTTTTCATCATTATTTAGgTTATATTGTATAAAAAaCATTTAGCAGTTTTGATGATTTGTTTTTtGACGAAACTTTTCAGCTATCATCAAGCGGAATATTTTTACAACTATTTGATACAAATATtGAACGAGTTAATCAATTCTGGTCAACAATATCATTTGCTTTATCTGATTTTTCAGAATTAAATCCAGTTTCTGTTATTCAATACTTGCTTGAAGATGTCGTGGAAGATTGGCCTAATCGATTATCTCGAATTTTGTTTAATTTGTCAACCTATGTGGAATATGTTTCACCTGATGCATATTTCTCGAATTGGAGTGTCGTTACTAATTTACTTGATTCATTCTTTCGCCACTATCTTTCTAAA…	PL*IFHHYLGYIV*KTFSSFDDLFFDETFQLSSSGIFLQLFDTNIERVNQFWSTISFALSDFSELNPVSVIQYLLEDVVEDWP	gi|312074558|ref|XP_003140024.1| hypothetical protein LOAG_04439 [Loa loa] gi|524915773|ref|XP_005112677.1| PREDICTED: protein unc-79 homolog [Aplysia californica]	---	---	---	---
isogroup00021	yes	isotig00236	gttagagaaaaattAagcgaattaaggaacaaagatatagaatgaaaatataattcaactatttttataatttctataatcctacactaagtgaaaTGataagagattgaagaaacacaaGTTACtttcaatagtgctattttaaTTAGTTAATTAAGAaaTTAAAAATTACAGCAACTGAATTAAAAGATAAAAGATTGAGAAAATTAAGGATATAATTTAATTAATTACTTAATTAATTATTTTAAGAGTTCAACATCGCTGGTAGAAGGATTTtCCAAGTGGCTTACCGAAGCATTACATGAATGCAAGGCTGACCTGTTAGATCTCCTGGCTGTTTGTACTGCATGtAATCGAGCCTTATTAAGgGATCGAGATAAGCAATTTTTGACGaagGCA…	FKSSTSLVEGFSKWLTEALHECKADLLDLLAVCTACNRALLRDRDKQFLTKAIVSELVQALKFKCDMNEHNYMIIIDLILQDA	gi|339239631|ref|XP_003381370.1| conserved hypothetical protein [Trichinella spiralis] gi|393911510|gb|EJD76340.1| DUNC79 protein [Loa loa]	---	---	---	---
isogroup00021	yes	isotig00237	gttagagaaaaattAagcgaattaaggaacaaagatatagaatgaaaatataattcaactatttttataatttctataatcctacactaagtgaaaTGataagagattgaagaaacacaaGTTACtttcaatagtgctattttaaTTAGTTAATTAAGAaaTTAAAAATTACAGCAACTGAATTAAAAGATAAAAGATTGAGAAAATTAAGGATATAATTTAATTAATTACTTAATTAATTATTTTAAGAGTTCAACATCGCTGGTAGAAGGATTTtCCAAGTGGCTTACCGAAGCATTACATGAATGCAAGGCTGACCTGTTAGATCTCCTGGCTGTTTGTACTGCATGtAATCGAGCCTTATTAAGgGATCGAGATAAGCAATTTTTGACGaagGCA…	FKSSTSLVEGFSKWLTEALHECKADLLDLLAVCTACNRALLRDRDKQFLTKAIVSELVQALKFKCDMNEHNYMIIIDLILQDA	gi|312074558|ref|XP_003140024.1| hypothetical protein LOAG_04439 [Loa loa] gi|339239631|ref|XP_003381370.1| conserved hypothetical protein [Trichinella spiralis]	---	---	---	---
isogroup00021	yes	isotig00238	ATTTTCTTTTCTTTTCCCTCTCTGAATTTTTCATCATTATTTAGGTTATATTGTATAAAAAaCaTTtAGCAGTTTTGATGATTTGTTTTTtGACGAAACTTTTCAGCTATCATCAAGCGGAATATTTTTACAACTATTTGATACAAATATtGAACGAGTTAATCAATTCTGGTCAACAATATCATTTGCTTTATCTGATTTTTCAGAATTAAATCCAGTTTCTGTTATTCAATACTTGCTTGAAGTTAGATTTtcttttttttttttttttgaTTtttAGTAATAATTCTTTATAAaTTCTTAAAATTTGAATcAAGAAGTgTGATTTTAGAACGAATAGATGATATGAATGATATAATATGATATCATAGTGATAATAATAATTGCAATAAaAGGAAT…	SYLF*DVVEDWPNRLSRILFNLSTYVEYVSPDAYFSNWSVVTNLLDSFFRHYLSKIQAQTDRNPIRTELKSCIGIMVAVLRVH	gi|312074558|ref|XP_003140024.1| hypothetical protein LOAG_04439 [Loa loa]	---	---	---	---
isogroup00021	yes	isotig00239	ATTTTCTTTTCTTTTCCCTCTCTGAATTTTTCATCATTATTTAGGTTATATTGTATAAAAAaCaTTtAGCAGTTTTGATGATTTGTTTTTtGACGAAACTTTTCAGCTATCATCAAGCGGAATATTTTTACAACTATTTGATACAAATATtGAACGAGTTAATCAATTCTGGTCAACAATATCATTTGCTTTATCTGATTTTTCAGAATTAAATCCAGTTTCTGTTATTCAATACTTGCTTGAAGTTAGATTTtcttttttttttttttttgaTTtttAGTAATAATTCTTTATAAaTTCTTAAAATTTGAATcAAGAAGTgTGATTTTAGAACGAATAGATGATATGAATGATATAATATGATATCATAGTGATAATAATAATTGCAATAAaAGGAAT…	SYLF*DVVEDWPNRLSRILFNLSTYVEYVSPDAYFSNWSVVTNLLDSFFRHYLSKIQAQTDRNPIRTELKSCIGIMVAVLRVH	gi|393911510|gb|EJD76340.1| DUNC79 protein [Loa loa]	---	---	---	---
isogroup00021	yes	isotig00240	GAaGgATTTTCTTTTCTTTTCCCTCTCTGAATTTTTCATCATTATTTAGgTTATATTGTATAAAAAaCATTTAGCAGTTTTGATGATTTGTTTTTtGACGAAACTTTTCAGCTATCATCAAGCGGAATATTTTTACAACTATTTGATACAAATATtGAACGAGTTAATCAATTCTGGTCAACAATATCATTTGCTTTATCTGATTTTTCAGAATTAAATCCAGTTTCTGTTATTCAATACTTGCTTGAAGATGTCGTGGAAGATTGGCCTAATCGATTATCTCGAATTTTGTTTAATTTGTCAACCTATGTGGAATATGTTTCACCTGATGCATATTTCTCGAATTGGAGTGTCGTTACTAATTTACTTGATTCATTCTTTCGCCACTATCTTTCTAAA…	PL*IFHHYLGYIV*KTFSSFDDLFFDETFQLSSSGIFLQLFDTNIERVNQFWSTISFALSDFSELNPVSVIQYLLEDVVEDWP	gi|312074558|ref|XP_003140024.1| hypothetical protein LOAG_04439 [Loa loa]	---	---	---	---
isogroup00021	yes	isotig00241	GAaGgATTTTCTTTTCTTTTCCCTCTCTGAATTTTTCATCATTATTTAGgTTATATTGTATAAAAAaCATTTAGCAGTTTTGATGATTTGTTTTTtGACGAAACTTTTCAGCTATCATCAAGCGGAATATTTTTACAACTATTTGATACAAATATtGAACGAGTTAATCAATTCTGGTCAACAATATCATTTGCTTTATCTGATTTTTCAGAATTAAATCCAGTTTCTGTTATTCAATACTTGCTTGAAGATGTCGTGGAAGATTGGCCTAATCGATTATCTCGAATTTTGTTTAATTTGTCAACCTATGTGGAATATGTTTCACCTGATGCATATTTCTCGAATTGGAGTGTCGTTACTAATTTACTTGATTCATTCTTTCGCCACTATCTTTCTAAA…	PL*IFHHYLGYIV*KTFSSFDDLFFDETFQLSSSGIFLQLFDTNIERVNQFWSTISFALSDFSELNPVSVIQYLLEDVVEDWP	gi|312074558|ref|XP_003140024.1| hypothetical protein LOAG_04439 [Loa loa]	---	---	---	---
isogroup00021	yes	isotig00242	ATTTTCTTTTCTTTTCCCTCTCTGAATTTTTCATCATTATTTAGGTTATATTGTATAAAAAaCaTTtAGCAGTTTTGATGATTTGTTTTTtGACGAAACTTTTCAGCTATCATCAAGCGGAATATTTTTACAACTATTTGATACAAATATtGAACGAGTTAATCAATTCTGGTCAACAATATCATTTGCTTTATCTGATTTTTCAGAATTAAATCCAGTTTCTGTTATTCAATACTTGCTTGAAGTTAGATTTtcttttttttttttttttgaTTtttAGTAATAATTCTTTATAAaTTCTTAAAATTTGAATcAAGAAGTgTGATTTTAGAACGAATAGATGATATGAATGATATAATATGATATCATAGTGATAATAATAATTGCAATAAaAGGAAT…	SYLF*DVVEDWPNRLSRILFNLSTYVEYVSPDAYFSNWSVVTNLLDSFFRHYLSKVCIFT	gi|402581892|gb|EJW75839.1| hypothetical protein WUBG_13253, partial [Wuchereria bancrofti]	---	---	---	---
isogroup00021	yes	isotig00243	gttagagaaaaattAagcgaattaaggaacaaagatatagaatgaaaatataattcaactatttttataatttctataatcctacactaagtgaaaTGataagagattgaagaaacacaaGTTACtttcaatagtgctattttaaTTAGTTAATTAAGAaaTTAAAAATTACAGCAACTGAATTAAAAGATAAAAGATTGAGAAAATTAAGGATATAATTTAATTAATTACTTAATTAATTATTTTAAGAGTTCAACATCGCTGGTAGAAGGATTTtCCAAGTGGCTTACCGAAGCATTACATGAATGCAAGGCTGACCTGTTAGATCTCCTGGCTGTTTGTACTGCATGtAATCGAGCCTTATTAAGgGtAAACTTATTTAaTtCCTTTTttCAAATt…	QDRDKQFLTKAIVSELVQALKFKCDMNEHNYMIIIDLILQDAGEDVSQEIVDDQVNN	gi|312074558|ref|XP_003140024.1| hypothetical protein LOAG_04439 [Loa loa] gi|402578696|gb|EJW72649.1| hypothetical protein WUBG_16444 [Wuchereria bancrofti]	---	---	---	---
isogroup00021	yes	isotig00244	gttagagaaaaattAagcgaattaaggaacaaagatatagaatgaaaatataattcaactatttttataatttctataatcctacactaagtgaaaTGataagagattgaagaaacacaaGTTACtttcaatagtgctattttaaTTAGTTAATTAAGAaaTTAAAAATTACAGCAACTGAATTAAAAGATAAAAGATTGAGAAAATTAAGGATATAATTTAATTAATTACTTAATTAATTATTTTAAGAGTTCAACATCGCTGGTAGAAGGATTTtCCAAGTGGCTTACCGAAGCATTACATGAATGCAAGGCTGACCTGTTAGATCTCCTGGCTGTTTGTACTGCATGtAATCGAGCCTTATTAAGgGtAAACTTATTTAaTtCCTTTTttCAAATt…	LIQDRDKQFLTKAIVSELVQALKFKCDMNEHNYMIIIDLILQDAGEDVSQEIVDDQ	gi|312074558|ref|XP_003140024.1| hypothetical protein LOAG_04439 [Loa loa] gi|402578696|gb|EJW72649.1| hypothetical protein WUBG_16444 [Wuchereria bancrofti]	---	---	---	---
isogroup00021	yes	isotig00245	GAaGgATTTTCTTTTCTTTTCCCTCTCTGAATTTTTCATCATTATTTAGgTTATATTGTATAAAAAaCATTTAGCAGTTTTGATGATTTGTTTTTtGACGAAACTTTTCAGCTATCATCAAGCGGAATATTTTTACAACTATTTGATACAAATATtGAACGAGTTAATCAATTCTGGTCAACAATATCATTTGCTTTATCTGATTTTTCAGAATTAAATCCAGTTTCTGTTATTCAATACTTGCTTGAAGATGTCGTGGAAGATTGGCCTAATCGATTATCTCGAATTTTGTTTAATTTGTCAACCTATGTGGAATATGTTTCACCTGATGCATATTTCTCGAATTGGAGTGTCGTTACTAATTTACTTGATTCATTCTTTCGCCACTATCTTTCTAAA…	PL*IFHHYLGYIV*KTFSSFDDLFFDETFQLSSSGIFLQLFDTNIERVNQFWSTISFALSDFSELNPVSVIQYLLEDVVEDWP	gi|402581892|gb|EJW75839.1| hypothetical protein WUBG_13253, partial [Wuchereria bancrofti]	---	---	---	---
isogroup00022	yes	isotig00246	TTtCCGAGTGGAATAGTTCCTACAACTCTCTGCATCAGTTCAATTATTCTGTTCACAACGACCTTAATCGACGCTTCAGCATCAGCGAATCGATAAATTCGATCGGTACGAGCAATAATTCAGCAGAAGGTCCTTGTTAGTAGCCTTCATATTCATCGTGTTTTGTCGCCTTTTATTGTCCACTATTGTAAGAGATCCAATGCCAAGAGGCCAGGTCAGTGATTCTGATTTAAAAAATCCAGATACGGACAAAGTTCTTCCAGAGGTCAAAAAAGTGTGCGAGAAGTTTATATTGTCCGATGATAATCtTaAAAAAGTCTCAAAAATCatGGaAgaCGaAATGaACaAgGGtTTGCGTGaTGaGcCCaGCTGCTTaAAAATGTTacCaTCATTCgTTCG…	MPRGQVSDSDLKNPDTDKVLPEVKKVCEKFILSDDNLKKVSKIMEDEMNKGLRDEPSCLKMLPSFVRAVPDGTERGDFLALDL	gi|170587792|ref|XP_001898658.1| hexokinase [Brugia malayi]	IPR001312: Hexokinase; IPR022672: Hexokinase, N-terminal;	GO:0005524): ATP binding; GO:0016773): phosphotransferase activity, alcohol group as acceptor;	GO:0005975): carbohydrate metabolic process;	---
isogroup00022	yes	isotig00247	gttCAGTTtCCGAGTGGAATAGTTCCTACAACTCTCTGCATCAGTTCAATTATTCTGTTCACAACGACCTTAATCGACGCTTCAGCATCAGCGAATCGaTAAATTCGATCGGTACGAGCAATAATTCAGCAGAAGAGATCCAATGCCAAGAGGCCAGGTCAGTGATTCTGATTTAAAAAATCCAGATACGGACAAAGTTCTTCCAGAGGTCAAAAAAGTGTGCGAGAAGTTTATATTGTCCGATGATAATCtTaAAAAAGTCTCAAAAATCatGGaAgaCGaAATGaACaAgGGtTTGCGTGaTGaGcCCaGCTGCTTaAAAATGTTacCaTCATTCgTTCGGGCAgTTCCGGACGGTACTGAGCGAGGTGATTTCCTGGCGCTTGATCTTGGCGGCAC…	MPRGQVSDSDLKNPDTDKVLPEVKKVCEKFILSDDNLKKVSKIMEDEMNKGLRDEPSCLKMLPSFVRAVPDGTERGDFLALDL	gi|170587792|ref|XP_001898658.1| hexokinase [Brugia malayi]	IPR001312: Hexokinase; IPR022672: Hexokinase, N-terminal;	GO:0005524): ATP binding; GO:0016773): phosphotransferase activity, alcohol group as acceptor;	GO:0005975): carbohydrate metabolic process;	---
isogroup00022	yes	isotig00248	TTTTGAaGTATGATGAAATGATTaAATGGTTaGAATTGTATAAGATGAAGTTATCTTTACATTCCTAATCGGCTCACAATTTATCAATCAAGAAACAAGATGCAGACATTTGCGATTGAAATGATAAATAAAAATAAACGAAGAATGCCTAGAACGTTAGCCAAACCTTTGAACTGTGAAGACATATCAGTTACTACTACGTTATTAATTTATTTAAAAACCATAAAAGCTGAGATGGACATTTCTAGGCTATACAGAAACAATAATGACTAACTTTCTTGAAGAAGTTTGATTAGTCAGCAAGATATCGTGATATCTATTATACGTACTTCTGATTCTACAGGCAATATGATTGGAAATTTAGAGGAAGATAGCTTTACAATAGAATTCTATCGATAT…	IRSYDLQLFDHIAQCLADFLEEHNLKKSKELPLGFTFSFPVQQENLTSGILISWTKGFNAKGVEGQDVVQFLRDACDRRKDIN	gi|170587792|ref|XP_001898658.1| hexokinase [Brugia malayi]	IPR001312: Hexokinase; IPR019807: Hexokinase, conserved site; IPR022672: Hexokinase, N-terminal;	GO:0004396): hexokinase activity; GO:0005524): ATP binding; GO:0016773): phosphotransferase activity, alcohol group as acceptor;	GO:0005975): carbohydrate metabolic process; GO:0006096): glycolysis;	---
isogroup00022	yes	isotig00249	TTtCCGAGTGGAATAGTTCCTACAACTCTCTGCATCAGTTCAATTATTCTGTTCACAACGACCTTAATCGACGCTTCAGCATCAGCGAATCGATAAATTCGATCGGTACGAGCAATAATTCAGCAGAAGGTCCTTGTTAGTAGCCTTCATATTCATCGTGTTTTGTCGCCTTTTATTGTCCACTATTGTAAGAGATCCAATGCCAAGAGGCCAGGTCAGTGATTCTGATTTAAAAAATCCAGATACGGACAAAGTTCTTCCAGAGGTCAAAAAAGTGTGCGAGAAGTTTATATTGTCCGATGATAATCtTaAAAAAGTCTCAAAAATCatGGaAgaCGaAATGaACaAgGGtTTGCGTGaTGaGcCCaGCTGCTTaAAAATGTTacCaTCATTCgTTCG…	MPRGQVSDSDLKNPDTDKVLPEVKKVCEKFILSDDNLKKVSKIMEDEMNKGLRDEPSCLKMLPSFVRAVPDGTERGDFLALDL	gi|170587792|ref|XP_001898658.1| hexokinase [Brugia malayi] gi|204615|gb|AAA41334.1| hexokinase type II, partial [Rattus norvegicus]	IPR001312: Hexokinase; IPR022672: Hexokinase, N-terminal;	GO:0005524): ATP binding; GO:0016773): phosphotransferase activity, alcohol group as acceptor;	GO:0005975): carbohydrate metabolic process;	---
isogroup00022	yes	isotig00250	gttCAGTTtCCGAGTGGAATAGTTCCTACAACTCTCTGCATCAGTTCAATTATTCTGTTCACAACGACCTTAATCGACGCTTCAGCATCAGCGAATCGaTAAATTCGATCGGTACGAGCAATAATTCAGCAGAAGAGATCCAATGCCAAGAGGCCAGGTCAGTGATTCTGATTTAAAAAATCCAGATACGGACAAAGTTCTTCCAGAGGTCAAAAAAGTGTGCGAGAAGTTTATATTGTCCGATGATAATCtTaAAAAAGTCTCAAAAATCatGGaAgaCGaAATGaACaAgGGtTTGCGTGaTGaGcCCaGCTGCTTaAAAATGTTacCaTCATTCgTTCGGGCAgTTCCGGACGGTACTGAGCGAGGTGATTTCCTGGCGCTTGATCTTGGCGGCAC…	MPRGQVSDSDLKNPDTDKVLPEVKKVCEKFILSDDNLKKVSKIMEDEMNKGLRDEPSCLKMLPSFVRAVPDGTERGDFLALDL	gi|170587792|ref|XP_001898658.1| hexokinase [Brugia malayi] gi|204615|gb|AAA41334.1| hexokinase type II, partial [Rattus norvegicus]	IPR001312: Hexokinase; IPR022672: Hexokinase, N-terminal;	GO:0005524): ATP binding; GO:0016773): phosphotransferase activity, alcohol group as acceptor;	GO:0005975): carbohydrate metabolic process;	---
isogroup00022	yes	isotig00251	TTTTGAaGTATGATGAAATGATTaAATGGTTaGAATTGTATAAGATGAAGTTATCTTTACATTCCTAATCGGCTCACAATTTATCAATCAAGAAACAAGATGCAGACATTTGCGATTGAAATGATAAATAAAAATAAACGAAGAATGCCTAGAACGTTAGCCAAACCTTTGAACTGTGAAGACATATCAGTTACTACTACGTTATTAATTTATTTAAAAACCATAAAAGCTGAGATGGACATTTCTAGGCTATACAGAAACAATAATGACTAACTTTCTTGAAGAAGTTTGATTAGTCAGCAAGATATCGTGATATCTATTATACGTACTTCTGATTCTACAGGCAATATGATTGGAAATTTAGAGGAAGATAGCTTTACAATAGAATTCTATCGATAT…	IRSYDLQLFDHIAQCLADFLEEHNLKKSKELPLGFTFSFPVQQENLTSGILISWTKGFNAKGVEGQDVVQFLRDACDRRKDIN	gi|170587792|ref|XP_001898658.1| hexokinase [Brugia malayi] gi|312067913|ref|XP_003136967.1| hypothetical protein LOAG_01380 [Loa loa] gi|340382412|ref|XP_003389713.1| PREDICTED: hexokinase-2-like [Amphimedon queenslandica] gi|343129702|gb|AEL88644.1| hexokinase [Nilaparvata lugens]	IPR001312: Hexokinase; IPR019807: Hexokinase, conserved site; IPR022672: Hexokinase, N-terminal;	GO:0004396): hexokinase activity; GO:0005524): ATP binding; GO:0016773): phosphotransferase activity, alcohol group as acceptor;	GO:0005975): carbohydrate metabolic process; GO:0006096): glycolysis;	---
isogroup00022	yes	isotig00252	TGTTTTTGAGCAATTTGTATGAATAAAGAATAGCAAAAaGTTAGCTCTTTTATTTTtGTTCTTGATTTCTCAGTTTTTtCCTAAAAaTTCTCTGTATTGTCATTcTGTGACTTATTTAGACAAAAAGGTCTCGGGGATTTACGAAGAACGCTTCAAATTTTGCAACAAATTGGAATTAATAAAATAAGTGATAGTGACTGCCTTCATGTTGCGTATGTCTGCGAAGTTATCAGTACTCGGTACTTTTTTTtACTCCATGAACTCGTTTTTTGATTTTTtATTTTtAAACTATTATTTTTTtATCTTTCAAATGTTTTATTTATCTTTCCATCTTTCGTTACTTCATATCATCATTATTTCCTTGCAGAAAATATATATAATCTAAAGTGACATTCTTAT…	DLFRQKGLGDLRRTLQILQQIGINKISDSDCLHVAYVCEVISTR	gi|312067913|ref|XP_003136967.1| hypothetical protein LOAG_01380 [Loa loa]	---	---	---	---
isogroup00022	yes	isotig00253	TTtCCGAGTGGAATAGTTCCTACAACTCTCTGCATCAGTTCAATTATTCTGTTCACAACGACCTTAATCGACGCTTCAGCATCAGCGAATCGATAAATTCGATCGGTACGAGCAATAATTCAGCAGAAGGTCCTTGTTAGTAGCCTTCATATTCATCGTGTTTTGTCGCCTTTTATTGTCCACTATTGTAAGAGATCCAATGCCAAGAGGCCAGGTCAGTGATTCTGATTTAAAAAATCCAGATACGGACAAAGTTCTTCCAGAGGTCAAAAAAGTGTGCGAGAAGTTTATATTGTCCGATGATAATCtTaAAAAAGTCTCAAAAATCatGGaAgaCGaAATGaACaAgGGtTTGCGTGaTGaGcCCaGCTGCTTaAAAATGTTacCaTCATTCgTTCG…	MPRGQVSDSDLKNPDTDKVLPEVKKVCEKFILSDDNLKKVSKIMEDEMNKGLRDEPSCLKMLPSFVRAVPDGTERGDFLALDL	gi|402580231|gb|EJW74181.1| hypothetical protein WUBG_14911, partial [Wuchereria bancrofti]	IPR001312: Hexokinase; IPR022672: Hexokinase, N-terminal;	GO:0005524): ATP binding; GO:0016773): phosphotransferase activity, alcohol group as acceptor;	GO:0005975): carbohydrate metabolic process;	---
isogroup00022	yes	isotig00254	gttCAGTTtCCGAGTGGAATAGTTCCTACAACTCTCTGCATCAGTTCAATTATTCTGTTCACAACGACCTTAATCGACGCTTCAGCATCAGCGAATCGaTAAATTCGATCGGTACGAGCAATAATTCAGCAGAAGAGATCCAATGCCAAGAGGCCAGGTCAGTGATTCTGATTTAAAAAATCCAGATACGGACAAAGTTCTTCCAGAGGTCAAAAAAGTGTGCGAGAAGTTTATATTGTCCGATGATAATCtTaAAAAAGTCTCAAAAATCatGGaAgaCGaAATGaACaAgGGtTTGCGTGaTGaGcCCaGCTGCTTaAAAATGTTacCaTCATTCgTTCGGGCAgTTCCGGACGGTACTGAGCGAGGTGATTTCCTGGCGCTTGATCTTGGCGGCAC…	MPRGQVSDSDLKNPDTDKVLPEVKKVCEKFILSDDNLKKVSKIMEDEMNKGLRDEPSCLKMLPSFVRAVPDGTERGDFLALDL	gi|402580231|gb|EJW74181.1| hypothetical protein WUBG_14911, partial [Wuchereria bancrofti]	IPR001312: Hexokinase; IPR022672: Hexokinase, N-terminal;	GO:0005524): ATP binding; GO:0016773): phosphotransferase activity, alcohol group as acceptor;	GO:0005975): carbohydrate metabolic process;	---
isogroup00022	yes	isotig00255	TGTTTTTGAGCAATTTGTATGAATAAAGAATAGCAAAAaGTTAGCTCTTTTATTTTtGTTCTTGATTTCTCAGTTTTTtCCTAAAAaTTCTCTGTATTGTCATTcTGTGACTTATTTAGACAAAAAGGTCTCGGGGATTTACGAAGAACGCTTCAAATTTTGCAACAAATTGGAATTAATAAAATAAGTGATAGTGACTGCCTTCATGTTGCGTATGTCTGCGAAGTTATCAGTACTCgggCTGCATATCTTACTGCAGCAGGTATATCGTGTCTTTTGACTCGCATGCAAAAACAGTTTGTAACAATAGGAGTCGATGGATCAGTATATCGATTTCATCCGAAATTCGGCAAAATTCTCGATGCGAAAATCAACGATTTGTTACCAAAAAaTCTTGAT…	DLFRQKGLGDLRRTLQILQQIGINKISDSDCLHVAYVCEVISTRAAYLTAAGISCLLTRMQKQFVTIGVDGSVYRFHPKFGKI	gi|312067913|ref|XP_003136967.1| hypothetical protein LOAG_01380 [Loa loa]	IPR001312: Hexokinase; IPR022673: Hexokinase, C-terminal;	GO:0005524): ATP binding; GO:0016773): phosphotransferase activity, alcohol group as acceptor;	GO:0005975): carbohydrate metabolic process;	---
isogroup00023	yes	isotig00256	TTGAACTGATTtAaCATCGTTGCATTGAAAATTTTTAATGTAATTTGAAATAGAAACTTTGAAAATTATCGTTACCTAACAATAACCATTTGAGCtAATTCATTGTATGGCAATTGATCGAATCGCAAAACAACAAAACGATTGAGCAATGCACGTGAGAGACGTTTACGACCAGCATAAGTACAAACAGGATTTTGCGTAGCAAATAAACGAAATTTcGGATTTGCTTTTACGACTGTATTCGTTTCAGAAATGAATAATTCACGATTGTCGTCTAGCAACTAAAAGTAAAAATCTAAATTCTTAGTAATTTACAGAACAAAATGGCGAAGATTTTTTGAAAAAAAaaaaTCGATCACATATAATTTAAAAAAAAAaTTGACGGAATTCATtAGGATT…	VIHLAKVTGNTIIRINNNEHTDLQEYIGSYVPDGDGRFVFVEGPLVKAARNGHWIILDELNLAPTDVIEALNRVCFLIKFFY*	gi|170583401|ref|XP_001896563.1| hypothetical protein Bm1_25520 [Brugia malayi]	IPR011704: ATPase, AAA-5;	GO:0005524): ATP binding; GO:0016887): ATPase activity;	---	---
isogroup00023	yes	isotig00257	TTGAACTGATTtAaCATCGTTGCATTGAAAATTTTTAATGTAATTTGAAATAGAAACTTTGAAAATTATCGTTACCTAACAATAACCATTTGAGCtAATTCATTGTATGGCAATTGATCGAATCGCAAAACAACAAAACGATTGAGCAATGCACGTGAGAGACGTTTACGACCAGCATAAGTACAAACAGGATTTTGCGTAGCAAATAAACGAAATTTcGGATTTGCTTTTACGACTGTATTCGTTTCAGAAATGAATAATTCACGATTGTCGTCTAGCAACTAAAAGTAAAAATCTAAATTCTTAGTAATTTACAGAACAAAATGGCGAAGATTTTTTGAAAAAAAaaaaTCGATCACATATAATTTAAAAAAAAAaTTGACGGAATTCATtAGGATT…	VIHLAKVTGNTIIRINNHEHTDLQEYIGSYVPDGDGRFVFVEGPLVKAARNGHWIILDELNLAPTDVIEALNRVCFLIKFFY*	gi|170583401|ref|XP_001896563.1| hypothetical protein Bm1_25520 [Brugia malayi]	IPR011704: ATPase, AAA-5;	GO:0005524): ATP binding; GO:0016887): ATPase activity;	---	---
isogroup00023	yes	isotig00258	TTGAACTGATTtAaCATCGTTGCATTGAAAATTTTTAATGTAATTTGAAATAGAAACTTTGAAAATTATCGTTACCTAACAATAACCATTTGAGCtAATTCATTGTATGGCAATTGATCGAATCGCAAAACAACAAAACGATTGAGCAATGCACGTGAGAGACGTTTACGACCAGCATAAGTACAAACAGGATTTTGCGTAGCAAATAAACGAAATTTcGGATTTGCTTTTACGACTGTATTCGTTTCAGAAATGAATAATTCACGATTGTCGTCTAGCAACTAAAAGTAAAAATCTAAATTCTTAGTAATTTACAGAACAAAATGGCGAAGATTTTTTGAAAAAAAaaaaTCGATCACATATAATTTAAAAAAAAAaTTGACGGAATTCATtAGGATT…	AKVTGNTIIRINNHEHTDLQEYIGSYVPDGDGRFVFVEGPLVKAARNGHWIILDELNLAPTDVIEALNRVCFLIKFFY*IIFV	gi|170583401|ref|XP_001896563.1| hypothetical protein Bm1_25520 [Brugia malayi]	IPR011704: ATPase, AAA-5;	GO:0005524): ATP binding; GO:0016887): ATPase activity;	---	---
isogroup00023	yes	isotig00259	TTGAACTGATTtAaCATCGTTGCATTGAAAATTTTTAATGTAATTTGAAATAGAAACTTTGAAAATTATCGTTACCTAACAATAACCATTTGAGCtAATTCATTGTATGGCAATTGATCGAATCGCAAAACAACAAAACGATTGAGCAATGCACGTGAGAGACGTTTACGACCAGCATAAGTACAAACAGGATTTTGCGTAGCAAATAAACGAAATTTcGGATTTGCTTTTACGACTGTATTCGTTTCAGAAATGAATAATTCACGATTGTCGTCTAGCAACTAAAAGTAAAAATCTAAATTCTTAGTAATTTACAGAACAAAATGGCGAAGATTTTTTGAAAAAAAaaaaTCGATCACATATAATTTAAAAAAAAAaTTGACGGAATTCATtAGGATT…	VIHLAKVTGNTIIRINNNEHTDLQEYIGSYVPDGDGRFVFVEGPLVKAARNGHWIILDELNLAPTDVIEALNRVCFLIKFFY*	gi|170583401|ref|XP_001896563.1| hypothetical protein Bm1_25520 [Brugia malayi]	IPR011704: ATPase, AAA-5;	GO:0005524): ATP binding; GO:0016887): ATPase activity;	---	---
isogroup00023	yes	isotig00260	TTGAACTGATTtAaCATCGTTGCATTGAAAATTTTTAATGTAATTTGAAATAGAAACTTTGAAAATTATCGTTACCTAACAATAACCATTTGAGCtAATTCATTGTATGGCAATTGATCGAATCGCAAAACAACAAAACGATTGAGCAATGCACGTGAGAGACGTTTACGACCAGCATAAGTACAAACAGGATTTTGCGTAGCAAATAAACGAAATTTcGGATTTGCTTTTACGACTGTATTCGTTTCAGAAATGAATAATTCACGATTGTCGTCTAGCAACcTaTTGaGAGCTTCAAtaACaTCAGTTGGTGCAAGATTCAATTCATCgAGAATTATCCAATGACCATTACGAGCAGCTTTTACTAATGGACCTTCTACAAATACGAAACGACCATCA…	VIHLAKVTGNTIIRINNHEHTDLQEYIGSYVPDGDGRFVFVEGPLVKAARNGHWIILDELNLAPTDVIEALNRLLDDNRELFI	gi|393906782|gb|EJD74394.1| midasin [Loa loa]	IPR011704: ATPase, AAA-5;	GO:0005524): ATP binding; GO:0016887): ATPase activity;	---	---
isogroup00023	yes	isotig00261	TTGAACTGATTtAaCATCGTTGCATTGAAAATTTTTAATGTAATTTGAAATAGAAACTTTGAAAATTATCGTTACCTAACAATAACCATTTGAGCtAATTCATTGTATGGCAATTGATCGAATCGCAAAACAACAAAACGATTGAGCAATGCACGTGAGAGACGTTTACGACCAGCATAAGTACAAACAGGATTTTGCGTAGCAAATAAACGAAATTTcGGATTTGCTTTTACGACTGTATTCGTTTCAGAAATGAATAATTCACGATTGTCGTCTAGCAACcTaTTGaGAGCTTCAAtaACaTCAGTTGGTGCAAGATTCAATTCATCgAGAATTATCCAATGACCATTACGAGCAGCTTTTACTAATGGACCTTCTACAAATACGAAACGACCATCA…	QKLLEIRLFELTINEHTDLQEYIGSYVPDGDGRFVFVEGPLVKAARNGHWIILDELNLAPTDVIEALNRLLDDNRELFISETN	gi|393906782|gb|EJD74394.1| midasin [Loa loa] gi|478495680|ref|XP_004422182.1| PREDICTED: midasin [Ceratotherium simum simum]	IPR011704: ATPase, AAA-5;	GO:0005524): ATP binding; GO:0016887): ATPase activity;	---	---
isogroup00023	yes	isotig00262	TTGAACTGATTtAaCATCGTTGCATTGAAAATTTTTAATGTAATTTGAAATAGAAACTTTGAAAATTATCGTTACCTAACAATAACCATTTGAGCtAATTCATTGTATGGCAATTGATCGAATCGCAAAACAACAAAACGATTGAGCAATGCACGTGAGAGACGTTTACGACCAGCATAAGTACAAACAGGATTTTGCGTAGCAAATAAACGAAATTTcGGATTTGCTTTTACGACTGTATTCGTTTCAGAAATGAATAATTCACGATTGTCGTCTAGCAACcTaTTGaGAGCTTCAAtaACaTCAGTTGGTGCAAGATTCAATTCATCgAGAATTATCCAATGACCATTACGAGCAGCTTTTACTAATGGACCTTCTACAAATACGAAACGACCATCA…	AKVTGNTIIRINNHEHTDLQEYIGSYVPDGDGRFVFVEGPLVKAARNGHWIILDELNLAPTDVIEALNRLLDDNRELFISETN	gi|393906782|gb|EJD74394.1| midasin [Loa loa]	IPR011704: ATPase, AAA-5;	GO:0005524): ATP binding; GO:0016887): ATPase activity;	---	---
isogroup00023	yes	isotig00263	TTGAACTGATTtAaCATCGTTGCATTGAAAATTTTTAATGTAATTTGAAATAGAAACTTTGAAAATTATCGTTACCTAACAATAACCATTTGAGCtAATTCATTGTATGGCAATTGATCGAATCGCAAAACAACAAAACGATTGAGCAATGCACGTGAGAGACGTTTACGACCAGCATAAGTACAAACAGGATTTTGCGTAGCAAATAAACGAAATTTcGGATTTGCTTTTACGACTGTATTCGTTTCAGAAATGAATAATTCACGATTGTCGTCTAGCAACcTaTTGaGAGCTTCAAtaACaTCAGTTGGTGCAAGATTCAATTCATCgAGAATTATCCAATGACCATTACGAGCAGCTTTTACTAATGGACCTTCTACAAATACGAAACGACCATCA…	VIHLAKVTGNTIIRINNHEHTDLQEYIGSYVPDGDGRFVFVEGPLVKAARNGHWIILDELNLAPTDVIEALNRLLDDNRELFI	gi|393906782|gb|EJD74394.1| midasin [Loa loa]	IPR011704: ATPase, AAA-5;	GO:0005524): ATP binding; GO:0016887): ATPase activity;	---	---
isogroup00023	yes	isotig00264	TTGAACTGATTtAaCATCGTTGCATTGAAAATTTTTAATGTAATTTGAAATAGAAACTTTGAAAATTATCGTTACCTAACAATAACCATTTGAGCtAATTCATTGTATGGCAATTGATCGAATCGCAAAACAACAAAACGATTGAGCAATGCACGTGAGAGACGTTTACGACCAGCATAAGTACAAACAGGATTTTGCGTAGCAAATAAACGAAATTTcGGATTTGCTTTTACGACTGTATTCGTTTCAGAAATGAATAATTCACGATTGTCGTCTAGCAACTAAAAGTAAAAATCTAAATTCTTAGTAATTTACAGAACAAAATGGCGAAGATTTTTTGAAAAAAAaaaaTCGATCACATATAATTTAAAAAAAAAaTTGACGGAATTCATtAGGATT…	EVEGYWIEKGNVEPEDDPSYVCTASVRKNLAQLARVVCSGKFPVLLEGETSCGKTAMVIHLAKVTGNTIIRINNHEHTDLQEY	gi|393906782|gb|EJD74394.1| midasin [Loa loa]	---	---	---	---
isogroup00023	yes	isotig00265	TTGAACTGATTtAaCATCGTTGCATTGAAAATTTTTAATGTAATTTGAAATAGAAACTTTGAAAATTATCGTTACCTAACAATAACCATTTGAGCtAATTCATTGTATGGCAATTGATCGAATCGCAAAACAACAAAACGATTGAGCAATGCACGTGAGAGACGTTTACGACCAGCATAAGTACAAACAGGATTTTGCGTAGCAAATAAACGAAATTTcGGATTTGCTTTTACGACTGTATTCGTTTCAGAAATGAATAATTCACGATTGTCGTCTAGCAACcTaTTGaGAGCTTCAAtaACaTCAGTTGGTGCAAGATTCAATTCATCgAGAATTATCCAATGACCATTACGAGCAGCTTTTACTAATGGACCTTCTACAAATACGAAACGACCATCA…	EVEGYWIEKGNVEPEDDPSYVCTASVRKNLAQLARVVCSGKFPVLLEGETSCGKTAMVIHLAKVTGNTIIRINNHEHTDLQEY	gi|393906782|gb|EJD74394.1| midasin [Loa loa]	---	---	---	---
isogroup00023	yes	isotig00266	attacgagcagctttactaatggaccttctacaaatacgaaacaccatcaccaTCTGGCACATACGATCCTATGtATtCTTGAaGATCGGtATGCTCATGATtGTtAATTCGAATAatCGtATTtCCAGTAACTTTTGCTAAGTGTATTACCTAAaTATTATTTAtATGAAGATTtAATTtGAATTTAAGAATTCTCATAAATATTTCTGTAAAaTTATTATACAGCTTTAAAATTAATACACAATTAAAAGTAATTTAAATTTTCTAAAAATTAAAAGCGAAAATATTTGCCTTATCATCTCTCAAGTTCACAAATAGTTAaCAAAAAGAAGTCTAAAATCAAAACAAAATAATTACACAAAATTtaTAATTtAATTTACAAATTCAAATTTACCATA…	EVEGYWIEKGNVEPEDDPSYVCTASVRKNLAQLARVVCSGKFPVLLEGETSCGKTAMV	gi|393906782|gb|EJD74394.1| midasin [Loa loa] gi|402592900|gb|EJW86827.1| hypothetical protein WUBG_02262 [Wuchereria bancrofti]	---	---	---	---
isogroup00024	yes	isotig00267	GCAAAAACTTTATCGTTTTTCGTTTAATTTTCCATTTCTCAaaaGAAATTTACTTTTATTTGCATTTAAATATTGGTAACATAACATTACATGCAAACATACCAGAATCGAAATTCCACTGAAAACATATTTAAATATGTGCTATAAACAGATATACATTATACATGACGTGAATGTAATTTTTGTATCAAGTATATTCGTAAATCTTTTCTGCATCGAGGAAAAATTCTCGAAGAAAATTCTTTATGCGACAAAAAAATGTGATCCTGAATGATATTTTTCGTAAAAAACTTACTGATCAATATATCACACAATTATTTATAATCTTGGCCTTCTATTCTGTAATCCTTTCTTAAAACCATTTTTGAACTATCTTCCTTTCGTCATGGAATTATTCTC…	IYKIKLQYFLKRFYFQIHGTIISQWRALSVESFSNDCSNDAVCNNHLQSLNHVERNIFILLLIFFSFQVSHRF	gi|312068978|ref|XP_003137467.1| hypothetical protein LOAG_01881 [Loa loa]	---	---	---	---
isogroup00024	yes	isotig00268	GCAAAAACTTTATCGTTTTTCGTTTAATTTTCCATTTCTCAaaaGAAATTTACTTTTATTTGCATTTAAATATTGGTAACATAACATTACATGCAAACATACCAGAATCGAAATTCCACTGAAAACATATTTAAATATGTGCTATAAACAGATATACATTATACATGACGTGAATGTAATTTTTGTATCAAGTATATTCGTAAATCTTTTCTGCATCGAGGAAAAATTCTCGAAGAAAATTCTTTATGCGACAAAAAAATGTGATCCTGAATGATATTTTTCGTAAAAAACTTACTGATCAATATATCACACAATTATTTATAATCTTGGCCTTCTATTCTGTAATCCTTTCTTAAAACCATTTTTGAACTATCTTCCTTTCGTCATGGAATTATTCTC…	IYKIKLQYFLKRFYFQIHGTIISQWRALSVESFSNDCSNDAVCNNHLQSLNHVERNIFILLLIFFSFQVLLLFISCCYCNYLS	gi|312068978|ref|XP_003137467.1| hypothetical protein LOAG_01881 [Loa loa]	---	---	---	---
isogroup00025	yes	isotig00269	GATAAAAaGCGGGAACTATTTTAGGTATACCAAACCGAAAGGACAATTACCTGATTACAATGCACCCATTGTACTATCAGCAGAAACTCGAACCGTTGATGATTTATGTTCCAAAATCCATAAAACTCTACAAAAAGACTTCAAATTGTATATTGTTTTCAAAATTTTTTATTCAGCAAAAAGTAAAATTGATGGTTCCTGCAAGTTAACTACCGCTTTATCTGCTGAAAGACTATCACATTTAATTCAGACAGCATTATTAGTGAATTTTAATGTTTATCATGTTTTAATTCAATGATTTCTCATTTTCAGTGCATACGTTTGGGGAAGTTCAGCGAAACATAATCCGCAAAGAGTGGGAAAGGAACACATATTGAATGATGAAGATGTCGTACAAAT…	EPLLKSIFLPEVRSLPRLQDLINSK*AILNFFGI*F*ILKILRFWMLNFASL*HFEFCFSLFVDVSIAKMKQREVRIPNDIKE	gi|392896709|ref|NP_001255120.1| Protein T28D6.6, isoform b [Caenorhabditis elegans] gi|393911406|gb|EJD76291.1| SLOB protein kinase [Loa loa]	---	---	---	---
isogroup00025	yes	isotig00270	GATAAAAaGCGGGAACTATTTTAGGTATACCAAACCGAAAGGACAATTACCTGATTACAATGCACCCATTGTACTATCAGCAGAAACTCGAACCGTTGATGATTTATGTTCCAAAATCCATAAAACTCTACAAAAAGACTTCAAATTGTATATTGTTTTCAAAATTTTTTATTCAGCAAAAAGTAAAATTGATGGTTCCTGCAAGTTAACTACCGCTTTATCTGCTGAAAGACTATCACATTTAATTCAGACAGCATTATTAGTGAATTTTAATGTTTATCATGTTTTAATTCAATGATTTCTCATTTTCAGTGCATACGTTTGGGGAAGTTCAGCGAAACATAATCCGCAAAGAGTGGGAAAGGAACACATATTGAATGATGAAGATGTCGTACAAAT…	EDMFVFIFGELLFELLTGFFTFPVHSVNEAIAIVPLMFQPLLKSIFLPEVRSLPRLQDLINSK*AILNFFGI*F*ILKILRFW	gi|392896709|ref|NP_001255120.1| Protein T28D6.6, isoform b [Caenorhabditis elegans] gi|393911406|gb|EJD76291.1| SLOB protein kinase [Loa loa]	---	---	---	---
isogroup00025	yes	isotig00271	GATAAAAaGCGGGAACTATTTTAGGTATACCAAACCGAAAGGACAATTACCTGATTACAATGCACCCATTGTACTATCAGCAGAAACTCGAACCGTTGATGATTTATGTTCCAAAATCCATAAAACTCTACAAAAAGACTTCAAATTGTATATTGTTTTCAAAATTTTTTATTCAGCAAAAAGTAAAATTGATGGTTCCTGCAAGTTAACTACCGCTTTATCTGCTGAAAGACTATCACATTTAATTCAGACAGCATTATTAGTGAATTTTAATGTTTATCATGTTTTAATTCAATGATTTCTCATTTTCAGTGCATACGTTTGGGGAAGTTCAGCGAAACATAATCCGCAAAGAGTGGGAAAGGAACACATATTGAATGATGAAGATGTCGTACAAAT…	KSGNYFRYTKPKGQLPDYNAPIVLSAETRTVDDLCSKIHKTLQKDFKLYIVFKIFYSAKSKIDGSCKLTTALSAERLSHLIQT	gi|312091422|ref|XP_003146973.1| SLOB protein kinase [Loa loa] gi|392896709|ref|NP_001255120.1| Protein T28D6.6, isoform b [Caenorhabditis elegans]	IPR004095: TGS;	---	---	---
isogroup00025	yes	isotig00272	TTTCAGTTAATTTTCAtGCTTATGATTTAAAAATTGTTCAATTTTCGAGCAGATGTAAGGGAAAAAAAAaCAtTTTttAAATGTGATCCAAACTAACTTTACATTaAaGGaTGaCaaTaaCTTTGATTATTTCCTTTCGCCGCAATTTTTCTGCTTCGGAGTTGAGAAATTGTTCAAATTTTCGTTGTTTCTTGATATTATTaAACTGTTTAAAAaTGGTTAAGGGCTCAAAATCCTGCATTTAAGCAATTCGTATTTTATCTGGCGGCGATCCCTTTTATATCTCTCTAAAATATTACTGCAAAGGCCATCGAAAACTTCTTTTATATCATTCGGTATCCGAACCTCTCTTTGTTTCATTTTTGCTATCGAAACATCAACAAATAAACTGAAACAGAA…	EPLLKSIFLPEVRSLPRLQDLINSK*AILNFFGI*F*ILKILRFWMLNFASL*HFEFCFSLFVDVSIAKMKQREVRIPNDIKE	gi|402587645|gb|EJW81580.1| hypothetical protein WUBG_07513, partial [Wuchereria bancrofti]	---	---	---	---
isogroup00025	yes	isotig00273	ccttaatttCAGTTAATTTTCATGCTTATGATTTAAAAATTGTTCAATTTTCGAGCAGATGTAaGGGAAAAAAaaaCaTTTTTTAAATGTGATCCAAACTAACTTTACATTAAaGGATGACATACTTtGATTATTTCCTTTCGCCGCAATTTTTCTGCTTCGGAGTTGAGAAATTGTTCAAATTTTCGTTGTTTCTTGATATTATTAAACTGGCGGCGATCCCTTTTATATCTCTCTAAAATATTACTGCAAAGGCCATCGAAAACTTCTTTTATATCATTCGGTATCCGAACCTCTCTTTGTTTCATTTTTGCTATCGAAACATCAACAAATAAACTGAAACAGAACTCGAAATGTTAAAGTGATGCAAAATTAAGCATCCAAAAACGAAGAATTTTC…	EPLLKSIFLPEVRSLPRLQDLINSK*AILNFFGI*F*ILKILRFWMLNFASL*HFEFCFSLFVDVSIAKMKQREVRIPNDIKE	gi|402587645|gb|EJW81580.1| hypothetical protein WUBG_07513, partial [Wuchereria bancrofti]	---	---	---	---
isogroup00025	yes	isotig00274	TTTCAGTTAATTTTCAtGCTTATGATTTAAAAATTGTTCAATTTTCGAGCAGATGTAAGGGAAAAAAAAaCAtTTTttAAATGTGATCCAAACTAACTTTACATTaAaGGaTGaCaaTaaCTTTGATTATTTCCTTTCGCCGCAATTTTTCTGCTTCGGAGTTGAGAAATTGTTCAAATTTTCGTTGTTTCTTGATATTATTaAACTGTTTAAAAaTGGTTAAGGGCTCAAAATCCTGCATTTAAGCAATTCGTATTTTATCTGGCGGCGATCCCTTTTATATCTCTCTAAAATATTACTGCAAAGGCCATCGAAAACTTCTTTTATATCATTCGGTATCCGAACCTCTCTTTGTTTCATTTTTGCTATCGAAACATCAACAAATAAACTGAAACAGAA…	EDMFVFIFGELLFELLTGFFTFPVHSVNEAIAIVPLMFQPLLKSIFLPEVRSLPRLQDLINSK*AILNFFGI*F*ILKILRFW	gi|393911406|gb|EJD76291.1| SLOB protein kinase [Loa loa] gi|402587645|gb|EJW81580.1| hypothetical protein WUBG_07513, partial [Wuchereria bancrofti]	---	---	---	---
isogroup00025	yes	isotig00275	ccttaatttCAGTTAATTTTCATGCTTATGATTTAAAAATTGTTCAATTTTCGAGCAGATGTAaGGGAAAAAAaaaCaTTTTTTAAATGTGATCCAAACTAACTTTACATTAAaGGATGACATACTTtGATTATTTCCTTTCGCCGCAATTTTTCTGCTTCGGAGTTGAGAAATTGTTCAAATTTTCGTTGTTTCTTGATATTATTAAACTGGCGGCGATCCCTTTTATATCTCTCTAAAATATTACTGCAAAGGCCATCGAAAACTTCTTTTATATCATTCGGTATCCGAACCTCTCTTTGTTTCATTTTTGCTATCGAAACATCAACAAATAAACTGAAACAGAACTCGAAATGTTAAAGTGATGCAAAATTAAGCATCCAAAAACGAAGAATTTTC…	EDMFVFIFGELLFELLTGFFTFPVHSVNEAIAIVPLMFQPLLKSIFLPEVRSLPRLQDLINSK*AILNFFGI*F*ILKILRFW	gi|402587645|gb|EJW81580.1| hypothetical protein WUBG_07513, partial [Wuchereria bancrofti]	---	---	---	---
isogroup00025	yes	isotig00276	TTTCAGTTAATTTTCAtGCTTATGATTTAAAAATTGTTCAATTTTCGAGCAGATGTAAGGGAAAAAAAAaCAtTTTttAAATGTGATCCAAACTAACTTTACATTaAaGGaTGaCaaTaaCTTTGATTATTTCCTTTCGCCGCAATTTTTCTGCTTCGGAGTTGAGAAATTGTTCAAATTTTCGTTGTTTCTTGATATTATTaAACTATAAAATGAATAAATTGTCaAATAATACTAATATaTACAAtTTTACAGAGCAACTCGTACTATTCtTTCGATACGGATATGTGAAACAGAAATGGAGCACAGCTCTTGATAATTTCAACTGGTTCAAAATTCACCTGTTTAAAAaTGGTTAAGGGCTCAAAATCCTGCATTTAAGCAATTCGTATTTTATCT…	XSVNFHAYDLKIVQFSADVREKKTFFKCDPNNFTLKDDNNFDYFLSPQFFCFGVEKLFKFSLFLDIIKLKMNKLSNNTNIYNFTEQLVLFFRYGYVKQKWSTALDNFNWFKIHLFKNGXRAQNPAFKQFVFYLKPNKHVFFPNQKLESILISATNNTNIYQCFMVCDEKMKPY	no hit	---	---	---	---
isogroup00026	yes	isotig00277	TtAAaaTATTCGAAGATTCGCCAATTTTTtAATGATACAATATGAATCAAAAaCTAATACAGAAgTTAATTTTCTAAGATTATTATTGGTACAAGTATCTCTTGTAGTATTTTTTttGACAATTTAAATCATTTCTTTTAAAATTTGAATTATTAGAGGAATTAAGAATTGGATTAGAATGGAAATGACAAACTTCATCCTATCCATTTCACTCGTATTGTGTGATTCGCTTACTTTTGTCCATAAAACTCGAATTACATTGCAaATGAAAAATAAGTTTACCTAAAAAaTATAAATTTACcTTAGCAAAAAGTGAAAAGTAAGAAATTAACCTTAACTGCAtTAATTTCTCTTTAAATGATATAATACCTTTTTTTTtCAgaTAATCCGATATTTTCT…	YRYSVGANILWLSVIVLKKQGKVDRCLGSYYLETEFWILDGPRMIELVVR	gi|312086492|ref|XP_003145097.1| pigment dispersing factor receptor c [Loa loa]	---	---	---	---
isogroup00026	yes	isotig00278	GCACAATTCTAAATTTTCAATTTTAACTAGTATTAAATAATATTTTAATTACTTTTTACTTTCTTAAttAAATAATTAAGCATATTTGGATTCTTTCTCATTTTCCTCATTCCTAACTTATCTAATTTAGATTTTGCATAAAAATGAATGTATTTCTGTGATTCTTTTCTAACTACTTCAAATTTATTTAAATTTTCGGTATGAAAAAGTTTATAATCTTTTtttttGGGATCAATTAAACCAACTTACCACAATATTATCCTTCGTTGGTGAGAACGGGATAGTTTGCATAATATTCGGAATACCTAATAGTGGAATTAGCATCAATGCTGCtTTTtACACtTTTtccttCATCCTATCCATTTCACTCGTATTGTGTGATTCGCTTACTTTTGTCCA…	YRYSVGANILWLSVIVLKKQGKVDRCLGSYYLETEFWILDGPRMIELVVNLFFICNVIRVLWTKVSESHNTSEMDRMKEKV*K	gi|312086492|ref|XP_003145097.1| pigment dispersing factor receptor c [Loa loa]	IPR000832: GPCR, family 2, secretin-like;	GO:0004930): G-protein coupled receptor activity;	GO:0007186): G-protein coupled receptor protein signaling pathway;	GO:0016021): integral to membrane;
isogroup00026	yes	isotig00279	TATTCGAAGATTCGCCAATTTTtttAaTGATACAATATGAATCAAAAaCTAATACAGAAgTTAATTTTCTAAGATTATTATTGGTACAAGTATCTCTTGTAGTATTTTTttGACAATTTAAATCATTTCTTTTAAAATTtGAATTATTAGAGGAATTAAGAATTGGATTAGAATGGAAATGACaAaCTTCATCCTATCCATTTCACTCGTATTGTGTGATTCGCTTACTTTTGTCCATAAAACTCGAaTTACATTGCAtATGAAAAATAAGTTTACAACTAATTCAATCATCCTTGGTCCATCCAGGATCCAGAATTCTGTTTCGAGGTAATATGATCCGAGGCAACGATCTACTTTTCCTTGTTTCTTCAGCACTATCACTGATAACCATAAAATGTT…	YRYSVGANILWLSVIVLKKQGKVDRCLGSYYLETEFWILDGPRMIELVVNLFFICNVIRVLWTKVSESHNTSEMDRMKFV	gi|312086492|ref|XP_003145097.1| pigment dispersing factor receptor c [Loa loa]	IPR000832: GPCR, family 2, secretin-like;	GO:0004930): G-protein coupled receptor activity;	GO:0007186): G-protein coupled receptor protein signaling pathway;	GO:0016021): integral to membrane;
isogroup00027	yes	isotig00280	ATATAGATTGTTTTGTGAATATTATATATATATGTACAATTACCTTTATCAGAATCTTGATCGTCAATTGTTTGCGATGATTCCGATGATTCCTTTATGGTACTCGGTGGTGCTTCTTTCTTATTCAGCAAATTGCGACTTGATAAATTTCGTGTAGCAATCATCGTTGTAAGTATCGCACCCTTTAATTTTCGCCTAGCATTGAATTTCTTCAAGCAGTCTACCGTATCTTGACGATGTATCACTGAAGCAACACGTTCACGATTACAAATCCATGGAACTTTTAAAGCCTGTTCTGCAGTTATTCGTTTCTTTGGATTAACCGTTAACATATTATCGATGAGATTCTTAGCTTCAGGAGTAACTGTATCCCATTCAGGGCTTGGATAATCATAAGCA…	GVILYILLVGYPPFWDEDQHRLYAQIKAGAYDYPSPEWDTVTPEAKNLIDNMLTVNPKKRITAEQALKVPWICNRERVASVIH	gi|393910889|gb|EJD76079.1| CAMK/CAMK2 protein kinase [Loa loa]	IPR000719: Protein kinase, catalytic domain; IPR011009: Protein kinase-like domain; IPR017442: Serine/threonine-protein kinase-like domain; IPR020636: Calcium/calmodulin-dependent protein kinase-like;	GO:0004672): protein kinase activity; GO:0005524): ATP binding; GO:0016772): transferase activity, transferring phosphorus-containing groups;	GO:0006468): protein phosphorylation;	---
isogroup00027	yes	isotig00281	ATATAGATTGTTTTGTGAATATTATATATATATGTACAATTACCTTTATCAGAATCTTGATCGTCAATTGTTTGCGATGATTCCGATGATTCCTTTATGGTACTCGGTGGTGCTTCTTTCTTATTCAGCAAATTGCGACTTGATAAATTTCGTGTAGCAATCATCGTTGTAAGTATCGCACCCTTTAATTTTCGCCTAGCATTGAATTTCTTCAAGCAGTCTACCGTATCTTGACGATGTATCACTGAAGCAACACGTTCACGATTACAAATCCATGGAACTTTTAAAGCCTGTTCTGCAGTTATTCGTTTCTTTGGATTAACCGTTAACATATTATCGATGAGATTCTTAGCTTCAGGAGTAACTGTATCCCATTCAGGGCTTGGATAATCATAAGCA…	IFKIKFQPENLLLASKAKGAAVKLADFGLAIEVQGDAEAWFGFAGTPGYLSPEVLKKDPYGKPVDIWACGVILYILLVGYPPF	gi|312066198|ref|XP_003136156.1| CAMK/CAMK2 protein kinase [Loa loa] gi|393910890|gb|EJD76080.1| CAMK/CAMK2 protein kinase, variant [Loa loa]	IPR000719: Protein kinase, catalytic domain; IPR011009: Protein kinase-like domain; IPR017442: Serine/threonine-protein kinase-like domain; IPR020636: Calcium/calmodulin-dependent protein kinase-like;	GO:0004672): protein kinase activity; GO:0005524): ATP binding; GO:0016772): transferase activity, transferring phosphorus-containing groups;	GO:0006468): protein phosphorylation;	---
isogroup00027	yes	isotig00282	ATATAGATTGTTTTGTGAATATTATATATATATGTACAATTACCTTTATCAGAATCTTGATCGTCAATTGTTTGCGATGATTCCGATGATTCCTTTATGGTACTCGGTGGTGCTTCTTTCTTATTCAGCAAATTGCGACTTGATAAATTTCGTGTAGCAATCATCGTTGTAAGTATCGCACCCTTTAATTTTCGCCTAGCATTGAATTTCTTCAAGCAGTCTACCGTATCTTGACGATGTATCACTGAAGCAACACGTTCACGATTACAAATCCATGGAACTTTTAAAGCCTGTTCTGCAGTTATTCGTTTCTTTGGATTAACCGTTAACATATTATCGATGAGATTCTTAGCTTCAGGAGTAACTGTATCCCATTCAGGGCTTGGATAATCATAAGCA…	GVILYILLVGYPPFWDEDQHRLYAQIKAGAYDYPSPEWDTVTPEAKNLIDNMLTVNPKKRITAEQALKVPWICNRERVASVIH	gi|393910889|gb|EJD76079.1| CAMK/CAMK2 protein kinase [Loa loa]	IPR000719: Protein kinase, catalytic domain; IPR011009: Protein kinase-like domain; IPR017442: Serine/threonine-protein kinase-like domain; IPR020636: Calcium/calmodulin-dependent protein kinase-like;	GO:0004672): protein kinase activity; GO:0005524): ATP binding; GO:0016772): transferase activity, transferring phosphorus-containing groups;	GO:0006468): protein phosphorylation;	---
isogroup00027	yes	isotig00283	ATATAGATTGTTTTGTGAATATTATATATATATGTACAATTACCTTTATCAGAATCTTGATCGTCAATTGTTTGCGATGATTCCGATGATTCCTTTATGGTACTCGGTGGTGCTTCTTTCTTATTCAGCAAATTGCGACTTGATAAATTTCGTGTAGCAATCATCGTTGTAAGTATCGCACCCTTTAATTTTCGCCTAGCATTGAATTTCTTCAAGCAGTCTACCGTATCTTGACGATGTATCACTGAAGCAACACGTTCACGATTACAAATCCATGGAACTTTTAAAGCCTGTTCTGCAGTTATTCGTTTCTTTGGATTAACCGTTAACATATTATCGATGAGATTCTTAGCTTCAGGAGTAACTGTATCCCATTCAGGGCTTGGATAATCATAAGCA…	GVILYILLVGYPPFWDEDQHRLYAQIKAGAYDYPSPEWDTVTPEAKNLIDNMLTVNPKKRITAEQALKVPWICNRERVASVIH	gi|393910889|gb|EJD76079.1| CAMK/CAMK2 protein kinase [Loa loa]	IPR000719: Protein kinase, catalytic domain; IPR011009: Protein kinase-like domain; IPR017442: Serine/threonine-protein kinase-like domain; IPR020636: Calcium/calmodulin-dependent protein kinase-like;	GO:0004672): protein kinase activity; GO:0005524): ATP binding; GO:0016772): transferase activity, transferring phosphorus-containing groups;	GO:0006468): protein phosphorylation;	---
isogroup00027	yes	isotig00284	ATATAGATTGTTTTGTGAATATTATATATATATGTACAATTACCTTTATCAGAATCTTGATCGTCAATTGTTTGCGATGATTCCGATGATTCCTTTATGGTACTCGGTGGTGCTTCTTTCTTATTCAGCAAATTGCGACTTGATAAATTTCGTGTAGCAATCATCGTTGTAAGTATCGCACCCTTTAATTTTCGCCTAGCATTGAATTTCTTCAAGCAGTCTACCGTATCTTGACGATGTATCACTGAAGCAACACGTTCACGATTACAAATCCATGGAACTTTTAAAGCCTGTTCTGCAGTTATTCGTTTCTTTGGATTAACCGTTAACATATTATCGATGAGATTCTTAGCTTCAGGAGTAACTGTATCCCATTCAGGGCTTGGATAATCATAAGCA…	GVILYILLVGYPPFWDEDQHRLYAQIKAGAYDYPSPEWDTVTPEAKNLIDNMLTVNPKKRITAEQALKVPWICNRERVASVIH	gi|393910889|gb|EJD76079.1| CAMK/CAMK2 protein kinase [Loa loa]	IPR000719: Protein kinase, catalytic domain; IPR011009: Protein kinase-like domain; IPR017442: Serine/threonine-protein kinase-like domain; IPR020636: Calcium/calmodulin-dependent protein kinase-like;	GO:0004672): protein kinase activity; GO:0005524): ATP binding; GO:0016772): transferase activity, transferring phosphorus-containing groups;	GO:0006468): protein phosphorylation;	---
isogroup00027	yes	isotig00285	ATATAGATTGTTTTGTGAATATTATATATATATGTACAATTACCTTTATCAGAATCTTGATCGTCAATTGTTTGCGATGATTCCGATGATTCCTTTATGGTACTCGGTGGTGCTTCTTTCTTATTCAGCAAATTGCGACTTGATAAATTTCGTGTAGCAATCATCGTTGTAAGTATCGCACCCTTTAATTTTCGCCTAGCATTGAATTTCTTCAAGCAGTCTACCGTATCTTGACGATGTATCACTGAAGCAACACGTTCACGATTACAAATCCATGGAACTTTTAAAGCCTGTTCTGCAGTTATTCGTTTCTTTGGATTAACCGTTAACATATTATCGATGAGATTCTTAGCTTCAGGAGTAACTGTATCCCATTCAGGGCTTGGATAATCATAAGCA…	FQPENLLLASKAKGAAVKLADFGLAIEVQGDAEAWFGFAGTPGYLSPEVLKKDPYGKPVDIWACGVILYILLVGYPPFWDEDQ	gi|393910890|gb|EJD76080.1| CAMK/CAMK2 protein kinase, variant [Loa loa]	IPR000719: Protein kinase, catalytic domain; IPR011009: Protein kinase-like domain; IPR017442: Serine/threonine-protein kinase-like domain; IPR020636: Calcium/calmodulin-dependent protein kinase-like;	GO:0004672): protein kinase activity; GO:0005524): ATP binding; GO:0016772): transferase activity, transferring phosphorus-containing groups;	GO:0006468): protein phosphorylation;	---
isogroup00027	yes	isotig00286	AATAAACCAAAACTTGAACATTATGGTTTTTTttCTCTAAAAATTACTTTCTTTCCCATAAACCTAAAAGTTGATTATTCCTAAATAGAAAAAAaGCGCTTACATCATAAGCACCCGCTTTTATTTGTGCATATAAACGATGTTGGTCCTCGTCCCAAAATGGTGGATAACCAACAAGAAGAATATAAAGGATAACTCCTGCAAAGTTCATGAAGCACAACAAGATGAAATAATTAAATGGTGTCATCAAAATCAAAAGTTCTAACGCATACCGCATGCCCATATATCAACCGGCTTTCCATAAGGATCTTTTTTGAGCACTTCTGGTGATAAATACCCGGGTGTGCCTGCAAAACCGAACCATGCTTCTGCATCGCCCTGCACTTCAATTGCAAGTCC…	LNICMYIFKIKFQPENLLLASKAKGAAVKLADFGLAIEVQGDAEAWFGFAGTPGYLSPEVLKKDPYGKPVDIWACGM	gi|393910889|gb|EJD76079.1| CAMK/CAMK2 protein kinase [Loa loa]	IPR000719: Protein kinase, catalytic domain; IPR011009: Protein kinase-like domain; IPR017442: Serine/threonine-protein kinase-like domain; IPR020636: Calcium/calmodulin-dependent protein kinase-like;	GO:0004672): protein kinase activity; GO:0005524): ATP binding; GO:0016772): transferase activity, transferring phosphorus-containing groups;	GO:0006468): protein phosphorylation;	---
isogroup00027	yes	isotig00287	ATATAGATTGTTTTGTGAATATTATATATATATGTACAATTACCTTTATCAGAATCTTGATCGTCAATTGTTTGCGATGATTCCGATGATTCCTTTATGGTACTCGGTGGTGCTTCTTTCTTATTCAGCAAATTGCGACTTGATAAATTTCGTGTAGCAATCATCGTTGTAAGTATCGCACCCTTTAATTTTCGCCTAGCATTGAATTTCTTCAAGCAGTCTACCGTATCTTGACGATGTATCACTGAAGCAACACGTTCACGATTACAAATCCATGGAACTTTTAAAGCCTGTTCTGCAGTTATTCGTTTCTTTGGATTAACCGTTAACATATTATCGATGAGATTCTTAGCTTCAGGAGTAACTGTATCCCATTCAGGGCTTGGATAATCATAAGCA…	SHCIQQILESIAYCHLNNVVHRDLKPENLLLASKAKGAAVKLADFGLAIEVQGDAEAWFGFAGTPGYLSPEVLKKDPYGKPVD	gi|393910890|gb|EJD76080.1| CAMK/CAMK2 protein kinase, variant [Loa loa]	IPR000719: Protein kinase, catalytic domain; IPR008271: Serine/threonine-protein kinase, active site; IPR011009: Protein kinase-like domain; IPR017442: Serine/threonine-protein kinase-like domain; IPR020636: Calcium/calmodulin-dependent protein kinase-like;	GO:0004672): protein kinase activity; GO:0004674): protein serine/threonine kinase activity; GO:0005524): ATP binding; GO:0016772): transferase activity, transferring phosphorus-containing groups;	GO:0006468): protein phosphorylation;	---
isogroup00027	yes	isotig00288	ATATAGATTGTTTTGTGAATATTATATATATATGTACAATTACCTTTATCAGAATCTTGATCGTCAATTGTTTGCGATGATTCCGATGATTCCTTTATGGTACTCGGTGGTGCTTCTTTCTTATTCAGCAAATTGCGACTTGATAAATTTCGTGTAGCAATCATCGTTGTAAGTATCGCACCCTTTAATTTTCGCCTAGCATTGAATTTCTTCAAGCAGTCTACCGTATCTTGACGATGTATCACTGAAGCAACACGTTCACGATTACAAATCCATGGAACTTTTAAAGCCTGTTCTGCAGTTATTCGTTTCTTTGGATTAACCGTTAACATATTATCGATGAGATTCTTAGCTTCAGGAGTAACTGTATCCCATTCAGGGCTTGGATAATCATAAGCA…	FQPENLLLASKAKGAAVKLADFGLAIEVQGDAEAWFGFAGTPGYLSPEVLKKDPYGKPVDIWACGVILYILLVGYPPFWDEDQ	gi|312066198|ref|XP_003136156.1| CAMK/CAMK2 protein kinase [Loa loa] gi|393910890|gb|EJD76080.1| CAMK/CAMK2 protein kinase, variant [Loa loa]	IPR000719: Protein kinase, catalytic domain; IPR011009: Protein kinase-like domain; IPR017442: Serine/threonine-protein kinase-like domain; IPR020636: Calcium/calmodulin-dependent protein kinase-like;	GO:0004672): protein kinase activity; GO:0005524): ATP binding; GO:0016772): transferase activity, transferring phosphorus-containing groups;	GO:0006468): protein phosphorylation;	---
isogroup00027	yes	isotig00289	ATATAGATTGTTTTGTGAATATTATATATATATGTACAATTACCTTTATCAGAATCTTGATCGTCAATTGTTTGCGATGATTCCGATGATTCCTTTATGGTACTCGGTGGTGCTTCTTTCTTATTCAGCAAATTGCGACTTGATAAATTTCGTGTAGCAATCATCGTTGTAAGTATCGCACCCTTTAATTTTCGCCTAGCATTGAATTTCTTCAAGCAGTCTACCGTATCTTGACGATGTATCACTGAAGCAACACGTTCACGATTACAAATCCATGGAACTTTTAAAGCCTGTTCTGCAGTTATTCGTTTCTTTGGATTAACCGTTAACATATTATCGATGAGATTCTTAGCTTCAGGAGTAACTGTATCCCATTCAGGGCTTGGATAATCATAAGCA…	GVILYILLVGYPPFWDEDQHRLYAQIKAGAYDYPSPEWDTVTPEAKNLIDNMLTVNPKKRITAEQALKVPWICNRERVASVIH	gi|393910889|gb|EJD76079.1| CAMK/CAMK2 protein kinase [Loa loa]	IPR000719: Protein kinase, catalytic domain; IPR011009: Protein kinase-like domain; IPR017442: Serine/threonine-protein kinase-like domain; IPR020636: Calcium/calmodulin-dependent protein kinase-like;	GO:0004672): protein kinase activity; GO:0005524): ATP binding; GO:0016772): transferase activity, transferring phosphorus-containing groups;	GO:0006468): protein phosphorylation;	---
isogroup00027	yes	isotig00290	ATATAGATTGTTTTGTGAATATTATATATATATGTACAATTACCTTTATCAGAATCTTGATCGTCAATTGTTTGCGATGATTCCGATGATTCCTTTATGGTACTCGGTGGTGCTTCTTTCTTATTCAGCAAATTGCGACTTGATAAATTTCGTGTAGCAATCATCGTTGTAAGTATCGCACCCTTTAATTTTCGCCTAGCATTGAATTTCTTCAAGCAGTCTACCGTATCTTGACGATGTATCACTGAAGCAACACGTTCACGATTACAAATCCATGGAACTTTTAAAGCCTGTTCTGCAGTTATTCGTTTCTTTGGATTAACCGTTAACATATTATCGATGAGATTCTTAGCTTCAGGAGTAACTGTATCCCATTCAGGGCTTGGATAATCATAAGCA…	GVILYILLVGYPPFWDEDQHRLYAQIKAGAYDYPSPEWDTVTPEAKNLIDNMLTVNPKKRITAEQALKVPWICNRERVASVIH	gi|393910889|gb|EJD76079.1| CAMK/CAMK2 protein kinase [Loa loa]	IPR000719: Protein kinase, catalytic domain; IPR011009: Protein kinase-like domain; IPR017442: Serine/threonine-protein kinase-like domain; IPR020636: Calcium/calmodulin-dependent protein kinase-like;	GO:0004672): protein kinase activity; GO:0005524): ATP binding; GO:0016772): transferase activity, transferring phosphorus-containing groups;	GO:0006468): protein phosphorylation;	---
isogroup00027	yes	isotig00291	AATAAACCAAAACTTGAACATTATGGTTTTTTttCTCTAAAAATTACTTTCTTTCCCATAAACCTAAAAGTTGATTATTCCTAAATAGAAAAAAaGCGCTTACATCATAAGCACCCGCTTTTATTTGTGCATATAAACGATGTTGGTCCTCGTCCCAAAATGGTGGATAACCAACAAGAAGAATATAAAGGATAACTCCGCATGCCCATATATCAACCGGCTTTCCATAAGGATCTTTTTTGAGCACTTCTGGTGATAAATACCCGGGTGTGCCTGCAAAACCGAACCATGCTTCTGCATCGCCCTGCACTTCAATTGCAAGTCCAAAATCGGCTAATTTCACTGCTGCACCTTTCGCTTTGCTTGCAAGTAAGAGATTTTCAGGCTGAAATTTTATTT…	LNICMYIFKIKFQPENLLLASKAKGAAVKLADFGLAIEVQGDAEAWFGFAGTPGYLSPEVLKKDPYGKPVDIWACGVILYILL	gi|312066198|ref|XP_003136156.1| CAMK/CAMK2 protein kinase [Loa loa]	IPR000719: Protein kinase, catalytic domain; IPR011009: Protein kinase-like domain; IPR017442: Serine/threonine-protein kinase-like domain; IPR020636: Calcium/calmodulin-dependent protein kinase-like;	GO:0004672): protein kinase activity; GO:0005524): ATP binding; GO:0016772): transferase activity, transferring phosphorus-containing groups;	GO:0006468): protein phosphorylation;	---
isogroup00027	yes	isotig00292	AATAAACCAAAACTTGAACATTATGGTTTTTTttCTCTAAAAATTACTTTCTTTCCCATAAACCTAAAAGTTGATTATTCCTAAATAGAAAAAAaGCGCTTACATCATAAGCACCCGCTTTTATTTGTGCATATAAACGATGTTGGTCCTCGTCCCAAAATGGTGGATAACCAACAAGAAGAATATAAAGGATAACTCCTGCAAAGTTCATGAAGCACAACAAGATGAAATAATTAAATGGTGTCATCAAAATCAAAAGTTCTAACGCATACCGCATGCCCATATATCAACCGGCTTTCCATAAGGATCTTTTTTGAGCACTTCTGGTGATAAATACCCGGGTGTGCCTGCAAAACCGAACCATGCTTCTGCATCGCCCTGCACTTCAATTGCAAGTCC…	LNICMYIFKIKFQPENLLLASKAKGAAVKLADFGLAIEVQGDAEAWFGFAGTPGYLSPEVLKKDPYGKPVDIWACGM	gi|393910889|gb|EJD76079.1| CAMK/CAMK2 protein kinase [Loa loa]	IPR000719: Protein kinase, catalytic domain; IPR011009: Protein kinase-like domain; IPR017442: Serine/threonine-protein kinase-like domain; IPR020636: Calcium/calmodulin-dependent protein kinase-like;	GO:0004672): protein kinase activity; GO:0005524): ATP binding; GO:0016772): transferase activity, transferring phosphorus-containing groups;	GO:0006468): protein phosphorylation;	---
isogroup00027	yes	isotig00293	ATATAGATTGTTTTGTGAATATTATATATATATGTACAATTACCTTTATCAGAATCTTGATCGTCAATTGTTTGCGATGATTCCGATGATTCCTTTATGGTACTCGGTGGTGCTTCTTTCTTATTCAGCAAATTGCGACTTGATAAATTTCGTGTAGCAATCATCGTTGTAAGTATCGCACCCTTTAATTTTCGCCTAGCATTGAATTTCTTCAAGCAGTCTACCGTATCTTGACGATGTATCACTGAAGCAACACGTTCACGATTACAAATCCATGGAACTTTTAAAGCCTGTTCTGCAGTTATTCGTTTCTTTGGATTAACCGTTAACATATTATCGATGAGATTCTTAGCTTCAGGAGTAACTGTATCCCATTCAGGGCTTGGATAATCATAAGCA…	GVILYILLVGYPPFWDEDQHRLYAQIKAGAYDYPSPEWDTVTPEAKNLIDNMLTVNPKKRITAEQALKVPWICNRERVASVIH	gi|393910889|gb|EJD76079.1| CAMK/CAMK2 protein kinase [Loa loa]	IPR000719: Protein kinase, catalytic domain; IPR011009: Protein kinase-like domain; IPR017442: Serine/threonine-protein kinase-like domain; IPR020636: Calcium/calmodulin-dependent protein kinase-like;	GO:0004672): protein kinase activity; GO:0005524): ATP binding; GO:0016772): transferase activity, transferring phosphorus-containing groups;	GO:0006468): protein phosphorylation;	---
isogroup00027	yes	isotig00294	ATATAGATTGTTTTGTGAATATTATATATATATGTACAATTACCTTTATCAGAATCTTGATCGTCAATTGTTTGCGATGATTCCGATGATTCCTTTATGGTACTCGGTGGTGCTTCTTTCTTATTCAGCAAATTGCGACTTGATAAATTTCGTGTAGCAATCATCGTTGTAAGTATCGCACCCTTTAATTTTCGCCTAGCATTGAATTTCTTCAAGCAGTCTACCGTATCTTGACGATGTATCACTGAAGCAACACGTTCACGATTACAAATCCATGGAACTTTTAAAGCCTGTTCTGCAGTTATTCGTTTCTTTGGATTAACCGTTAACATATTATCGATGAGATTCTTAGCTTCAGGAGTAACTGTATCCCATTCAGGGCTTGGATAATCATAAGCA…	VTGGELFEDIVAREFYSEADASHCIQQILESIAYCHLNNVVHRDLKPENLLLASKAKGAAVKLADFGLAIEVQGDAEAWFGFA	gi|393910890|gb|EJD76080.1| CAMK/CAMK2 protein kinase, variant [Loa loa]	IPR000719: Protein kinase, catalytic domain; IPR008271: Serine/threonine-protein kinase, active site; IPR011009: Protein kinase-like domain; IPR017442: Serine/threonine-protein kinase-like domain; IPR020636: Calcium/calmodulin-dependent protein kinase-like;	GO:0004672): protein kinase activity; GO:0004674): protein serine/threonine kinase activity; GO:0005524): ATP binding; GO:0016772): transferase activity, transferring phosphorus-containing groups;	GO:0006468): protein phosphorylation;	---
isogroup00027	yes	isotig00295	ATATAGATTGTTTTGTGAATATTATATATATATGTACAATTACCTTTATCAGAATCTTGATCGTCAATTGTTTGCGATGATTCCGATGATTCCTTTATGGTACTCGGTGGTGCTTCTTTCTTATTCAGCAAATTGCGACTTGATAAATTTCGTGTAGCAATCATCGTTGTAAGTATCGCACCCTTTAATTTTCGCCTAGCATTGAATTTCTTCAAGCAGTCTACCGTATCTTGACGATGTATCACTGAAGCAACACGTTCACGATTACAAATCCATGGAACTTTTAAAGCCTGTTCTGCAGTTATTCGTTTCTTTGGATTAACCGTTAACATATTATCGATGAGATTCTTAGCTTCAGGAGTAACTGTATCCCATTCAGGGCTTGGATAATCATAAGCA…	FQPENLLLASKAKGAAVKLADFGLAIEVQGDAEAWFGFAGTPGYLSPEVLKKDPYGKPVDIWACGVILYILLVGYPPFWDEDQ	gi|393910890|gb|EJD76080.1| CAMK/CAMK2 protein kinase, variant [Loa loa]	IPR000719: Protein kinase, catalytic domain; IPR011009: Protein kinase-like domain; IPR017442: Serine/threonine-protein kinase-like domain; IPR020636: Calcium/calmodulin-dependent protein kinase-like;	GO:0004672): protein kinase activity; GO:0005524): ATP binding; GO:0016772): transferase activity, transferring phosphorus-containing groups;	GO:0006468): protein phosphorylation;	---
isogroup00027	yes	isotig00296	AATAAACCAAAACTTGAACATTATGGTTTTTTttCTCTAAAAATTACTTTCTTTCCCATAAACCTAAAAGTTGATTATTCCTAAATAGAAAAAAaGCGCTTACATCATAAGCACCCGCTTTTATTTGTGCATATAAACGATGTTGGTCCTCGTCCCAAAATGGTGGATAACCAACAAGAAGAATATAAAGGATAACTCCTGCAAAGTTCATGAAGCACAACAAGATGAAATAATTAAATGGTGTCATCAAAATCAAAAGTTCTAACGCATACCGCATGCCCATATATCAACCGGCTTTCCATAAGGATCTTTTTTGAGCACTTCTGGTGATAAATACCCGGGTGTGCCTGCAAAACCGAACCATGCTTCTGCATCGCCCTGCACTTCAATTGCAAGTCC…	SHCIQQILESIAYCHLNNVVHRDLKPENLLLASKAKGAAVKLADFGLAIEVQGDAEAWFGFAGTPGYLSPEVLKKDPYGKPVD	gi|393910889|gb|EJD76079.1| CAMK/CAMK2 protein kinase [Loa loa]	IPR000719: Protein kinase, catalytic domain; IPR008271: Serine/threonine-protein kinase, active site; IPR011009: Protein kinase-like domain; IPR017442: Serine/threonine-protein kinase-like domain; IPR020636: Calcium/calmodulin-dependent protein kinase-like;	GO:0004672): protein kinase activity; GO:0004674): protein serine/threonine kinase activity; GO:0005524): ATP binding; GO:0016772): transferase activity, transferring phosphorus-containing groups;	GO:0006468): protein phosphorylation;	---
isogroup00027	yes	isotig00297	AATAAACCAAAACTTGAACATTATGGTTTTTTttCTCTAAAAATTACTTTCTTTCCCATAAACCTAAAAGTTGATTATTCCTAAATAGAAAAAAaGCGCTTACATCATAAGCACCCGCTTTTATTTGTGCATATAAACGATGTTGGTCCTCGTCCCAAAATGGTGGATAACCAACAAGAAGAATATAAAGGATAACTCCTGCAAAGTTCATGAAGCACAACAAGATGAAATAATTAAATGGTGTCATCAAAATCAAAAGTTCTAACGCATACCGCATGCCCATATATCAACCGGCTTTCCATAAGGATCTTTTTTGAGCACTTCTGGTGATAAATACCCGGGTGTGCCTGCAAAACCGAACCATGCTTCTGCATCGCCCTGCACTTCAATTGCAAGTCC…	LNICMYIFKIKFQPENLLLASKAKGAAVKLADFGLAIEVQGDAEAWFGFAGTPGYLSPEVLKKDPYGKPVDIWACGM	gi|393910889|gb|EJD76079.1| CAMK/CAMK2 protein kinase [Loa loa]	IPR000719: Protein kinase, catalytic domain; IPR011009: Protein kinase-like domain; IPR017442: Serine/threonine-protein kinase-like domain; IPR020636: Calcium/calmodulin-dependent protein kinase-like;	GO:0004672): protein kinase activity; GO:0005524): ATP binding; GO:0016772): transferase activity, transferring phosphorus-containing groups;	GO:0006468): protein phosphorylation;	---
isogroup00027	yes	isotig00298	AATAAACCAAAACTTGAACATTATGGTTTTTTttCTCTAAAAATTACTTTCTTTCCCATAAACCTAAAAGTTGATTATTCCTAAATAGAAAAAAaGCGCTTACATCATAAGCACCCGCTTTTATTTGTGCATATAAACGATGTTGGTCCTCGTCCCAAAATGGTGGATAACCAACAAGAAGAATATAAAGGATAACTCCGCATGCCCATATATCAACCGGCTTTCCATAAGGATCTTTTTTGAGCACTTCTGGTGATAAATACCCGGGTGTGCCTGCAAAACCGAACCATGCTTCTGCATCGCCCTGCACTTCAATTGCAAGTCCAAAATCGGCTAATTTCACTGCTGCACCTTTCGCTTTGCTTGCAAGTAAGAGATTTTCAGGCTGAAATTTTATTT…	FQPENLLLASKAKGAAVKLADFGLAIEVQGDAEAWFGFAGTPGYLSPEVLKKDPYGKPVDIWACGVILYILLVGYPPFWDEDQ	gi|312066198|ref|XP_003136156.1| CAMK/CAMK2 protein kinase [Loa loa]	IPR000719: Protein kinase, catalytic domain; IPR011009: Protein kinase-like domain; IPR017442: Serine/threonine-protein kinase-like domain; IPR020636: Calcium/calmodulin-dependent protein kinase-like;	GO:0004672): protein kinase activity; GO:0005524): ATP binding; GO:0016772): transferase activity, transferring phosphorus-containing groups;	GO:0006468): protein phosphorylation;	---
isogroup00027	yes	isotig00299	ATATAGATTGTTTTGTGAATATTATATATATATGTACAATTACCTTTATCAGAATCTTGATCGTCAATTGTTTGCGATGATTCCGATGATTCCTTTATGGTACTCGGTGGTGCTTCTTTCTTATTCAGCAAATTGCGACTTGATAAATTTCGTGTAGCAATCATCGTTGTAAGTATCGCACCCTTTAATTTTCGCCTAGCATTGAATTTCTTCAAGCAGTCTACCGTATCTTGACGATGTATCACTGAAGCAACACGTTCACGATTACAAATCCATGGAACTTTTAAAGCCTGTTCTGCAGTTATTCGTTTCTTTGGATTAACCGTTAACATATTATCGATGAGATTCTTAGCTTCAGGAGTAACTGTATCCCATTCAGGGCTTGGATAATCATAAGCA…	SHCIQQILESIAYCHLNNVVHRDLKPENLLLASKAKGAAVKLADFGLAIEVQGDAEAWFGFAGTPGYLSPEVLKKDPYGKPVD	gi|393910890|gb|EJD76080.1| CAMK/CAMK2 protein kinase, variant [Loa loa]	IPR000719: Protein kinase, catalytic domain; IPR008271: Serine/threonine-protein kinase, active site; IPR011009: Protein kinase-like domain; IPR017442: Serine/threonine-protein kinase-like domain; IPR020636: Calcium/calmodulin-dependent protein kinase-like;	GO:0004672): protein kinase activity; GO:0004674): protein serine/threonine kinase activity; GO:0005524): ATP binding; GO:0016772): transferase activity, transferring phosphorus-containing groups;	GO:0006468): protein phosphorylation;	---
isogroup00027	yes	isotig00300	ATATAGATTGTTTTGTGAATATTATATATATATGTACAATTACCTTTATCAGAATCTTGATCGTCAATTGTTTGCGATGATTCCGATGATTCCTTTATGGTACTCGGTGGTGCTTCTTTCTTATTCAGCAAATTGCGACTTGATAAATTTCGTGTAGCAATCATCGTTGTAAGTATCGCACCCTTTAATTTTCGCCTAGCATTGAATTTCTTCAAGCAGTCTACCGTATCTTGACGATGTATCACTGAAGCAACACGTTCACGATTACAAATCCATGGAACTTTTAAAGCCTGTTCTGCAGTTATTCGTTTCTTTGGATTAACCGTTAACATATTATCGATGAGATTCTTAGCTTCAGGAGTAACTGTATCCCATTCAGGGCTTGGATAATCATAAGCA…	GVILYILLVGYPPFWDEDQHRLYAQIKAGAYDYPSPEWDTVTPEAKNLIDNMLTVNPKKRITAEQALKVPWICNRERVASVIH	gi|393910889|gb|EJD76079.1| CAMK/CAMK2 protein kinase [Loa loa]	IPR000719: Protein kinase, catalytic domain; IPR011009: Protein kinase-like domain; IPR017442: Serine/threonine-protein kinase-like domain; IPR020636: Calcium/calmodulin-dependent protein kinase-like;	GO:0004672): protein kinase activity; GO:0005524): ATP binding; GO:0016772): transferase activity, transferring phosphorus-containing groups;	GO:0006468): protein phosphorylation;	---
isogroup00027	yes	isotig00301	AATAAACCAAAACTTGAACATTATGGTTTTTTttCTCTAAAAATTACTTTCTTTCCCATAAACCTAAAAGTTGATTATTCCTAAATAGAAAAAAaGCGCTTACATCATAAGCACCCGCTTTTATTTGTGCATATAAACGATGTTGGTCCTCGTCCCAAAATGGTGGATAACCAACAAGAAGAATATAAAGGATAACTCCGCATGCCCATATATCAACCGGCTTTCCATAAGGATCTTTTTTGAGCACTTCTGGTGATAAATACCCGGGTGTGCCTGCAAAACCGAACCATGCTTCTGCATCGCCCTGCACTTCAATTGCAAGTCCAAAATCGGCTAATTTCACTGCTGCACCTTTCGCTTTGCTTGCAAGTAAGAGATTTTCAGGCTTGAGATCCCTGT…	SHCIQQILESIAYCHLNNVVHRDLKPENLLLASKAKGAAVKLADFGLAIEVQGDAEAWFGFAGTPGYLSPEVLKKDPYGKPVD	gi|402591565|gb|EJW85494.1| CAMK/CAMK2 protein kinase, partial [Wuchereria bancrofti]	IPR000719: Protein kinase, catalytic domain; IPR008271: Serine/threonine-protein kinase, active site; IPR011009: Protein kinase-like domain; IPR017442: Serine/threonine-protein kinase-like domain; IPR020636: Calcium/calmodulin-dependent protein kinase-like;	GO:0004672): protein kinase activity; GO:0004674): protein serine/threonine kinase activity; GO:0005524): ATP binding; GO:0016772): transferase activity, transferring phosphorus-containing groups;	GO:0006468): protein phosphorylation;	---
isogroup00027	yes	isotig00302	AATAAACCAAAACTTGAACATTATGGTTTTTTttCTCTAAAAATTACTTTCTTTCCCATAAACCTAAAAGTTGATTATTCCTAAATAGAAAAAAaGCGCTTACATCATAAGCACCCGCTTTTATTTGTGCATATAAACGATGTTGGTCCTCGTCCCAAAATGGTGGATAACCAACAAGAAGAATATAAAGGATAACTCCGCATGCCCATATATCAACCGGCTTTCCATAAGGATCTTTTTTGAGCACTTCTGGTGATAAATACCCGGGTGTGCCTGCAAAACCGAACCATGCTTCTGCATCGCCCTGCACTTCAATTGCAAGTCCAAAATCGGCTAATTTCACTGCTGCACCTTTCGCTTTGCTTGCAAGTAAGAGATTTTCAGGCTGAAATTTTATTT…	MYIFKIKFQPENLLLASKAKGAAVKLADFGLAIEVQGDAEAWFGFAGTPGYLSPEVLKKDPYGKPVDIWACGVILYILLVGYP	gi|312066198|ref|XP_003136156.1| CAMK/CAMK2 protein kinase [Loa loa]	IPR000719: Protein kinase, catalytic domain; IPR011009: Protein kinase-like domain; IPR017442: Serine/threonine-protein kinase-like domain; IPR020636: Calcium/calmodulin-dependent protein kinase-like;	GO:0004672): protein kinase activity; GO:0005524): ATP binding; GO:0016772): transferase activity, transferring phosphorus-containing groups;	GO:0006468): protein phosphorylation;	---
isogroup00027	yes	isotig00303	AATAAACCAAAACTTGAACATTATGGTTTTTTttCTCTAAAAATTACTTTCTTTCCCATAAACCTAAAAGTTGATTATTCCTAAATAGAAAAAAaGCGCTTACATCATAAGCACCCGCTTTTATTTGTGCATATAAACGATGTTGGTCCTCGTCCCAAAATGGTGGATAACCAACAAGAAGAATATAAAGGATAACTCCTGCAAAGTTCATGAAGCACAACAAGATGAAATAATTAAATGGTGTCATCAAAATCAAAAGTTCTAACGCATACCGCATGCCCATATATCAACCGGCTTTCCATAAGGATCTTTTTTGAGCACTTCTGGTGATAAATACCCGGGTGTGCCTGCAAAACCGAACCATGCTTCTGCATCGCCCTGCACTTCAATTGCAAGTCC…	RVTGGELFEDIVAREFYSEADASHCIQQILESIAYCHLNNVVHRDLKPENLLLASKAKGAAVKLADFGLAIEVQGDAEAWFGF	gi|393910889|gb|EJD76079.1| CAMK/CAMK2 protein kinase [Loa loa]	IPR000719: Protein kinase, catalytic domain; IPR008271: Serine/threonine-protein kinase, active site; IPR011009: Protein kinase-like domain; IPR017442: Serine/threonine-protein kinase-like domain; IPR020636: Calcium/calmodulin-dependent protein kinase-like;	GO:0004672): protein kinase activity; GO:0004674): protein serine/threonine kinase activity; GO:0005524): ATP binding; GO:0016772): transferase activity, transferring phosphorus-containing groups;	GO:0006468): protein phosphorylation;	---
isogroup00027	yes	isotig00304	AATAAACCAAAACTTGAACATTATGGTTTTTTttCTCTAAAAATTACTTTCTTTCCCATAAACCTAAAAGTTGATTATTCCTAAATAGAAAAAAaGCGCTTACATCATAAGCACCCGCTTTTATTTGTGCATATAAACGATGTTGGTCCTCGTCCCAAAATGGTGGATAACCAACAAGAAGAATATAAAGGATAACTCCTGCAAAGTTCATGAAGCACAACAAGATGAAATAATTAAATGGTGTCATCAAAATCAAAAGTTCTAACGCATACCGCATGCCCATATATCAACCGGCTTTCCATAAGGATCTTTTTTGAGCACTTCTGGTGATAAATACCCGGGTGTGCCTGCAAAACCGAACCATGCTTCTGCATCGCCCTGCACTTCAATTGCAAGTCC…	VRLHDNIQEEAFHYLVFDLVTGGELFEDIVAREFYSEADASHCIQQILESIAYCHLNNVVHRDLK	gi|393910889|gb|EJD76079.1| CAMK/CAMK2 protein kinase [Loa loa]	IPR000719: Protein kinase, catalytic domain; IPR011009: Protein kinase-like domain; IPR017442: Serine/threonine-protein kinase-like domain; IPR020636: Calcium/calmodulin-dependent protein kinase-like;	GO:0004672): protein kinase activity; GO:0005524): ATP binding; GO:0016772): transferase activity, transferring phosphorus-containing groups;	GO:0006468): protein phosphorylation;	---
isogroup00027	yes	isotig00305	ATATAGATTGTTTTGTGAATATTATATATATATGTACAATTACCTTTATCAGAATCTTGATCGTCAATTGTTTGCGATGATTCCGATGATTCCTTTATGGTACTCGGTGGTGCTTCTTTCTTATTCAGCAAATTGCGACTTGATAAATTTCGTGTAGCAATCATCGTTGTAAGTATCGCACCCTTTAATTTTCGCCTAGCATTGAATTTCTTCAAGCAGTCTACCGTATCTTGACGATGTATCACTGAAGCAACACGTTCACGATTACAAATCCATGGAACTTTTAAAGCCTGTTCTGCAGTTATTCGTTTCTTTGGATTAACCGTTAACATATTATCGATGAGATTCTTAGCTTCAGGAGTAACTGTATCCCATTCAGGGCTTGGATAATCATAAGCA…	VRLHDNIQEEAFHYLVFDLVTGGELFEDIVAREFYSEADASHCIQQILESIAYCHLNNVVHRDLKPENLLLASKAKGAAVKLA	gi|393910890|gb|EJD76080.1| CAMK/CAMK2 protein kinase, variant [Loa loa]	IPR000719: Protein kinase, catalytic domain; IPR008271: Serine/threonine-protein kinase, active site; IPR011009: Protein kinase-like domain; IPR017442: Serine/threonine-protein kinase-like domain; IPR020636: Calcium/calmodulin-dependent protein kinase-like;	GO:0004672): protein kinase activity; GO:0004674): protein serine/threonine kinase activity; GO:0005524): ATP binding; GO:0016772): transferase activity, transferring phosphorus-containing groups;	GO:0006468): protein phosphorylation;	---
isogroup00027	yes	isotig00306	AATAAACCAAAACTTGAACATTATGGTTTTTTttCTCTAAAAATTACTTTCTTTCCCATAAACCTAAAAGTTGATTATTCCTAAATAGAAAAAAaGCGCTTACATCATAAGCACCCGCTTTTATTTGTGCATATAAACGATGTTGGTCCTCGTCCCAAAATGGTGGATAACCAACAAGAAGAATATAAAGGATAACTCCTGCAAAGTTCATGAAGCACAACAAGATGAAATAATTAAATGGTGTCATCAAAATCAAAAGTTCTAACGCATACCGCATGCCCATATATCAACCGGCTTTCCATAAGGATCTTTTTTGAGCACTTCTGGTGATAAATACCCGGGTGTGCCTGCAAAACCGAACCATGCTTCTGCATCGCCCTGCACTTCAATTGCAAGTCC…	SHCIQQILESIAYCHLNNVVHRDLKPENLLLASKAKGAAVKLADFGLAIEVQGDAEAWFGFAGTPGYLSPEVLKKDPYGKPVD	gi|393910889|gb|EJD76079.1| CAMK/CAMK2 protein kinase [Loa loa]	IPR000719: Protein kinase, catalytic domain; IPR008271: Serine/threonine-protein kinase, active site; IPR011009: Protein kinase-like domain; IPR017442: Serine/threonine-protein kinase-like domain; IPR020636: Calcium/calmodulin-dependent protein kinase-like;	GO:0004672): protein kinase activity; GO:0004674): protein serine/threonine kinase activity; GO:0005524): ATP binding; GO:0016772): transferase activity, transferring phosphorus-containing groups;	GO:0006468): protein phosphorylation;	---
isogroup00027	yes	isotig00307	AATAAACCAAAACTTGAACATTATGGTTTTTTttCTCTAAAAATTACTTTCTTTCCCATAAACCTAAAAGTTGATTATTCCTAAATAGAAAAAAaGCGCTTACATCATAAGCACCCGCTTTTATTTGTGCATATAAACGATGTTGGTCCTCGTCCCAAAATGGTGGATAACCAACAAGAAGAATATAAAGGATAACTCCGCATGCCCATATATCAACCGGCTTTCCATAAGGATCTTTTTTGAGCACTTCTGGTGATAAATACCCGGGTGTGCCTGCAAAACCGAACCATGCTTCTGCATCGCCCTGCACTTCAATTGCAAGTCCAAAATCGGCTAATTTCACTGCTGCACCTTTCGCTTTGCTTGCAAGTAAGAGATTTTCAGGCTTGAGATCCCTGT…	LIFLFRVTGGELFEDIVAREFYSEADASHCIQQILESIAYCHLNNVVHRDLKPENLLLASKAKGAAVKLADFGLAIEVQGDAE	gi|170588265|ref|XP_001898894.1| Calcium/calmodulin-dependent protein kinase type II alpha chain [Brugia malayi]	IPR000719: Protein kinase, catalytic domain; IPR008271: Serine/threonine-protein kinase, active site; IPR011009: Protein kinase-like domain; IPR017442: Serine/threonine-protein kinase-like domain; IPR020636: Calcium/calmodulin-dependent protein kinase-like;	GO:0004672): protein kinase activity; GO:0004674): protein serine/threonine kinase activity; GO:0005524): ATP binding; GO:0016772): transferase activity, transferring phosphorus-containing groups;	GO:0006468): protein phosphorylation;	---
isogroup00027	yes	isotig00308	AATAAACCAAAACTTGAACATTATGGTTTTTTttCTCTAAAAATTACTTTCTTTCCCATAAACCTAAAAGTTGATTATTCCTAAATAGAAAAAAaGCGCTTACATCATAAGCACCCGCTTTTATTTGTGCATATAAACGATGTTGGTCCTCGTCCCAAAATGGTGGATAACCAACAAGAAGAATATAAAGGATAACTCCGCATGCCCATATATCAACCGGCTTTCCATAAGGATCTTTTTTGAGCACTTCTGGTGATAAATACCCGGGTGTGCCTGCAAAACCGAACCATGCTTCTGCATCGCCCTGCACTTCAATTGCAAGTCCAAAATCGGCTAATTTCACTGCTGCACCTTTCGCTTTGCTTGCAAGTAAGAGATTTTCAGGCTGAAATTTTATTT…	FQPENLLLASKAKGAAVKLADFGLAIEVQGDAEAWFGFAGTPGYLSPEVLKKDPYGKPVDIWACGVILYILLVGYPPFWDEDQ	gi|312066198|ref|XP_003136156.1| CAMK/CAMK2 protein kinase [Loa loa]	IPR000719: Protein kinase, catalytic domain; IPR011009: Protein kinase-like domain; IPR017442: Serine/threonine-protein kinase-like domain; IPR020636: Calcium/calmodulin-dependent protein kinase-like;	GO:0004672): protein kinase activity; GO:0005524): ATP binding; GO:0016772): transferase activity, transferring phosphorus-containing groups;	GO:0006468): protein phosphorylation;	---
isogroup00027	yes	isotig00309	AATAAACCAAAACTTGAACATTATGGTTTTTTttCTCTAAAAATTACTTTCTTTCCCATAAACCTAAAAGTTGATTATTCCTAAATAGAAAAAAaGCGCTTACATCATAAGCACCCGCTTTTATTTGTGCATATAAACGATGTTGGTCCTCGTCCCAAAATGGTGGATAACCAACAAGAAGAATATAAAGGATAACTCCGCATGCCCATATATCAACCGGCTTTCCATAAGGATCTTTTTTGAGCACTTCTGGTGATAAATACCCGGGTGTGCCTGCAAAACCGAACCATGCTTCTGCATCGCCCTGCACTTCAATTGCAAGTCCAAAATCGGCTAATTTCACTGCTGCACCTTTCGCTTTGCTTGCAAGTAAGAGATTTTCAGGCTTGAGATCCCTGT…	SHCIQQILESIAYCHLNNVVHRDLKPENLLLASKAKGAAVKLADFGLAIEVQGDAEAWFGFAGTPGYLSPEVLKKDPYGKPVD	gi|402591565|gb|EJW85494.1| CAMK/CAMK2 protein kinase, partial [Wuchereria bancrofti]	IPR000719: Protein kinase, catalytic domain; IPR008271: Serine/threonine-protein kinase, active site; IPR011009: Protein kinase-like domain; IPR017442: Serine/threonine-protein kinase-like domain; IPR020636: Calcium/calmodulin-dependent protein kinase-like;	GO:0004672): protein kinase activity; GO:0004674): protein serine/threonine kinase activity; GO:0005524): ATP binding; GO:0016772): transferase activity, transferring phosphorus-containing groups;	GO:0006468): protein phosphorylation;	---
isogroup00027	yes	isotig00310	AATAAACCAAAACTTGAACATTATGGTTTTTTttCTCTAAAAATTACTTTCTTTCCCATAAACCTAAAAGTTGATTATTCCTAAATAGAAAAAAaGCGCTTACATCATAAGCACCCGCTTTTATTTGTGCATATAAACGATGTTGGTCCTCGTCCCAAAATGGTGGATAACCAACAAGAAGAATATAAAGGATAACTCCTGCAAAGTTCATGAAGCACAACAAGATGAAATAATTAAATGGTGTCATCAAAATCAAAAGTTCTAACGCATACCGCATGCCCATATATCAACCGGCTTTCCATAAGGATCTTTTTTGAGCACTTCTGGTGATAAATACCCGGGTGTGCCTGCAAAACCGAACCATGCTTCTGCATCGCCCTGCACTTCAATTGCAAGTCC…	VRLHDNIQEEAFHYLVFDLVTGGELFEDIVAREFYSEADASHCIQQILESIAYCHLNNVVHRDLKPENLLLASKAKGAAVKLA	gi|402591565|gb|EJW85494.1| CAMK/CAMK2 protein kinase, partial [Wuchereria bancrofti]	IPR000719: Protein kinase, catalytic domain; IPR008271: Serine/threonine-protein kinase, active site; IPR011009: Protein kinase-like domain; IPR017442: Serine/threonine-protein kinase-like domain; IPR020636: Calcium/calmodulin-dependent protein kinase-like;	GO:0004672): protein kinase activity; GO:0004674): protein serine/threonine kinase activity; GO:0005524): ATP binding; GO:0016772): transferase activity, transferring phosphorus-containing groups;	GO:0006468): protein phosphorylation;	---
isogroup00027	yes	isotig00311	AATAAACCAAAACTTGAACATTATGGTTTTTTttCTCTAAAAATTACTTTCTTTCCCATAAACCTAAAAGTTGATTATTCCTAAATAGAAAAAAaGCGCTTACATCATAAGCACCCGCTTTTATTTGTGCATATAAACGATGTTGGTCCTCGTCCCAAAATGGTGGATAACCAACAAGAAGAATATAAAGGATAACTCCGCATGCCCATATATCAACCGGCTTTCCATAAGGATCTTTTTTGAGCACTTCTGGTGATAAATACCCGGGTGTGCCTGCAAAACCGAACCATGCTTCTGCATCGCCCTGCACTTCAATTGCAAGTCCAAAATCGGCTAATTTCACTGCTGCACCTTTCGCTTTGCTTGCAAGTAAGAGATTTTCAGGCTTGAGATCCCTGT…	ISVRLHDNIQEEAFHYLVFDLVTGGELFEDIVAREFYSEADASHCIQQILESIAYCHLNNVVHRDLKPENLLLASKAKGAAVK	gi|402591565|gb|EJW85494.1| CAMK/CAMK2 protein kinase, partial [Wuchereria bancrofti]	IPR000719: Protein kinase, catalytic domain; IPR008271: Serine/threonine-protein kinase, active site; IPR011009: Protein kinase-like domain; IPR017442: Serine/threonine-protein kinase-like domain; IPR020636: Calcium/calmodulin-dependent protein kinase-like;	GO:0004672): protein kinase activity; GO:0004674): protein serine/threonine kinase activity; GO:0005524): ATP binding; GO:0016772): transferase activity, transferring phosphorus-containing groups;	GO:0006468): protein phosphorylation;	---
isogroup00028	yes	isotig00312	atgctaTGCCAATTACAAGAAACAAATACTTACATCGCTCCGATTTTCAATCATCCGTTGAATTTCATCTCGCTTAATGTTGCCAGCACTCACAAGTACATATTTCAAAGCCCGAAGACCGAAATCGTAATGACACTGGTCTGATAaTTGCTCTTTGCATAaTCTAGAAaGTACTGATGTATTAAAaGTATTGAtGCATTCATTTATTTttCTAAAAAAAaGaTTTTttATTATAACTATGTTCATTTATAGAACAACTTGAATATTtGAGCTATAAAaTAATTCCGATATTTACATGAAGAGAGGCACAATTTTTTTtGCAAGCTTCTCGGCCATTCTGAAACCTTGTGAAAAAaGCATCACTTGCGCAATGAGTTGTCGATCTGGTTGTGTCATGGC…	FQAQIIELTANIWWCANIEKHFAEEKTVEAVEVVVDKTLSLLADSVLSEQPAIRRKKIEALVINSIIKLLLVLF*SQSDFGLF	gi|402592590|gb|EJW86518.1| dynein heavy chain, partial [Wuchereria bancrofti]	---	---	---	---
isogroup00028	yes	isotig00313	atgctaTGCCAATTACAAGAAACAAATACTTACATCGCTCCGATTTTCAATCATCCGTTGAATTTCATCTCGCTTAATGTTGCCAGCACTCACAAGTACATATTTCAAAGCCCGAAGACCGAAATCGTAATGACACTGGTCTGATAaTTGCTCTTTGCATAaTCTAGAAaGTACTGATGTATTAAAaGTATTGAtGCATTCATTTATTTttCTAAAAAAAaGaTTTTttATTATAACTATGTTCATTTATAGAACAACTTGAATATTtGAGCTATAAAaTAATTCCGATATTTACATGAAGAGAGGCACAATTTTTTTtGCAAGCTTCTCGGCCATTCTGAAACCTTGTGAAAAAaGCATCACTTGCGCAATGAGTTGTCGATCTGGTTGTGTCATGGC…	FQAQIIELTANIWWCANIEKHFAEEKTVEAVEVVVDKTLSLLADSVLSEQPAIRRKKIEALVINSIIKLLLVLF*SQSDFGLF	gi|402592590|gb|EJW86518.1| dynein heavy chain, partial [Wuchereria bancrofti]	---	---	---	---
isogroup00028	yes	isotig00314	atgctaTGCCAATTACAAGAAACAAATACTTACATCGCTCCGATTTTCAATCATCCGTTGAATTTCATCTCGCTTAATGTTGCCAGCACTCACAAGTACATATTTCAAAGCCCGAAGACCGAAATCGTAATGACACTGGTCTGATAaTTGCTCTTTGCATAaTCTAGAAaGTACTGATGTATTAAAaGTATTGAtGCATTCATTTATTTttCTAAAAAAAaGaTTTTttATTATAACTATGTTCATTTATAGAACAACTTGAATATTtGAGCTATAAAaTAATTCCGATATTTACATGAAGAGAGGCACAATTTTTTTtGCAAGCTTCTCGGCCATTCTGAAACCTTGTGAAAAAaGCATCACTTGCGCAATGAGTTGTCGATCTGGTTGTGTCATGGC…	FQAQIIELTANIWWCANIEKHFAEEKTVEAVEVVVDKTLSLLADSVLSEQPAIRRKKIEALITEFVHKRDICRCLIQNKVASV	gi|402592590|gb|EJW86518.1| dynein heavy chain, partial [Wuchereria bancrofti]	---	---	---	---
isogroup00028	yes	isotig00315	TAACAACGCATCCGACTTTCAATCATCCGTTGAATTTCATCTCGCTTAATGTTGCCAGCACTCACAAGTACATATTTCAAAGCCCGAAGACCGAAATCGTAATGACACTGGTCTGATAATTGCTCTTTGCATAATATGAAGAGAGGCACAATTTTTTTtGCAAGCTTCTCGGCCATTCTGAAACCTTGTGAAAAAaGCATCACTTGCGCAATGAGTTGTCGATCTGGTTGTGTCATGGCCAGTGAACGGAAAAGCTGCTTTAAATTATCCGGCAAATTAGAACGACCTGAATAACCCGGATTCATGGTAATGAATATTGCCATATTTGAATTTACTGATAATGTTTTTCCAATCAAGTCAATCTATATGATATTATCATGTCAAATTCAAAATATAGAG…	FQAQIIELTANIWWCANIEKHFAEEKTVEAVEVVVDKTLSLLADSVLSEQPAIRRKKIEALVINSIIKLLLVLF*SQSDFGLF	gi|312067419|ref|XP_003136734.1| dynein heavy chain protein 1 [Loa loa]	---	---	---	---
isogroup00028	yes	isotig00316	atgctaTGCCAATTACAAGAAACAAATACTTACATCGCTCCGATTTTCAATCATCCGTTGAATTTCATCTCGCTTAATGTTGCCAGCACTCACAAGTACATATTTCAAAGCCCGAAGACCGAAATCGTAATGACACTGGTCTGATAaTTGCTCTTTGCATAaTCTAGAAaGTACTGATGTATTAAAaGTATTGAtGCATTCATTTATTTttCTAAAAAAAaGaTTTTttATTATAACTATGTTCATTTATAGAACAACTTGAATATTtGAGCTATAAAaTAATTCCGATATTTACATGAAGAGAGGCACAATTTTTTTtGCAAGCTTCTCGGCCATTCTGAAACCTTGTGAAAAAaGCATCACTTGCGCAATGAGTTGTCGATCTGGTTGTGTCATGGC…	ENPHINDWLRMVEDEMRNTLAHLLNQSLSIFSKFDMNSIESQEYMTWLDQFPAQIIELTANIWWCANIEKHFAEEKTVEAVEV	gi|402592590|gb|EJW86518.1| dynein heavy chain, partial [Wuchereria bancrofti]	---	---	---	---
isogroup00028	yes	isotig00317	atgctaTGCCAATTACAAGAAACAAATACTTACATCGCTCCGATTTTCAATCATCCGTTGAATTTCATCTCGCTTAATGTTGCCAGCACTCACAAGTACATATTTCAAAGCCCGAAGACCGAAATCGTAATGACACTGGTCTGATAaTTGCTCTTTGCATAaTCTAGAAaGTACTGATGTATTAAAaGTATTGAtGCATTCATTTATTTttCTAAAAAAAaGaTTTTttATTATAACTATGTTCATTTATAGAACAACTTGAATATTtGAGCTATAAAaTAATTCCGATATTTACATGAAGAGAGGCACAATTTTTTTtGCAAGCTTCTCGGCCATTCTGAAACCTTGTGAAAAAaGCATCACTTGCGCAATGAGTTGTCGATCTGGTTGTGTCATGGC…	FQAQIIELTANIWWCANIEKHFAEEKTVEAVEVVVDKTLSLLADSVLSEQPAIRRKKIEALITEFVHKRDICRCLIQNKVASV	gi|402592590|gb|EJW86518.1| dynein heavy chain, partial [Wuchereria bancrofti]	---	---	---	---
isogroup00028	yes	isotig00318	TAACAACGCATCCGACTTTCAATCATCCGTTGAATTTCATCTCGCTTAATGTTGCCAGCACTCACAAGTACATATTTCAAAGCCCGAAGACCGAAATCGTAATGACACTGGTCTGATAATTGCTCTTTGCATAATATGAAGAGAGGCACAATTTTTTTtGCAAGCTTCTCGGCCATTCTGAAACCTTGTGAAAAAaGCATCACTTGCGCAATGAGTTGTCGATCTGGTTGTGTCATGGCCAGTGAACGGAAAAGCTGCTTTAAATTATCCGGCAAATTAGAACGACCTGAATAACCCGGATTCATGGTAATGAATATTGCCATATTTGAATTTACTGATAATGTTTTTCCAATCAAGTCAATCTGCATTTGTCCACCAGCTCGAACAGCTTCCTGAATA…	FQAQIIELTANIWWCANIEKHFAEEKTVEAVEVVVDKTLSLLADSVLSEQPAIRRKKIEALVINSIIKLLLVLF*SQSDFGLF	gi|402592590|gb|EJW86518.1| dynein heavy chain, partial [Wuchereria bancrofti]	---	---	---	---
isogroup00028	yes	isotig00319	atgctaTGCCAATTACAAGAAACAAATACTTACATCGCTCCGATTTTCAATCATCCGTTGAATTTCATCTCGCTTAATGTTGCCAGCACTCACAAGTACATATTTCAAAGCCCGAAGACCGAAATCGTAATGACACTGGTCTGATAaTTGCTCTTTGCATAaTCTAGAAaGTACTGATGTATTAAAaGTATTGAtGCATTCATTTATTTttCTAAAAAAAaGaTTTTttATTATAACTATGTTCATTTATAGAACAACTTGAATATTtGAGCTATAAAaTAATTCCGATATTTACATGAAGAGAGGCACAATTTTTTTtGCAAGCTTCTCGGCCATTCTGAAACCTTGTGAAAAAaGCATCACTTGCGCAATGAGTTGTCGATCTGGTTGTGTCATGGC…	ENPHINDWLRMVEDEMRNTLAHLLNQSLSIFSKFDMNSIESQEYMTWLDQFPAQIIELTANIWWCANIEKHFAEEKTVEAVEV	gi|402592590|gb|EJW86518.1| dynein heavy chain, partial [Wuchereria bancrofti]	---	---	---	---
isogroup00028	yes	isotig00320	TAACAACGCATCCGACTTTCAATCATCCGTTGAATTTCATCTCGCTTAATGTTGCCAGCACTCACAAGTACATATTTCAAAGCCCGAAGACCGAAATCGTAATGACACTGGTCTGATAATTGCTCTTTGCATAATATGAAGAGAGGCACAATTTTTTTtGCAAGCTTCTCGGCCATTCTGAAACCTTGTGAAAAAaGCATCACTTGCGCAATGAGTTGTCGATCTGGTTGTGTCATGGCCAGTGAACGGAAAAGCTGCTTTAAATTATCCGGCAAATTAGAACGACCTGAATAACCCGGATTCATGGTAATGAATATTGCCATATTTGAATTTACTGATAATGTTTTTCCAATCAAGTCAATCTATATGATATTATCATGTCAAATTCAAAATATAGAG…	FQAQIIELTANIWWCANIEKHFAEEKTVEAVEVVVDKTLSLLADSVLSEQPAIRRKKIEALITEFVHKRDICRCLIQNKVASV	gi|402592590|gb|EJW86518.1| dynein heavy chain, partial [Wuchereria bancrofti]	---	---	---	---
isogroup00028	yes	isotig00321	atgctaTGCCAATTACAAGAAACAAATACTTACATCGCTCCGATTTTCAATCATCCGTTGAATTTCATCTCGCTTAATGTTGCCAGCACTCACAAGTACATATTTCAAAGCCCGAAGACCGAAATCGTAATGACACTGGTCTGATAaTTGCTCTTTGCATAaTCTAGAAaGTACTGATGTATTAAAaGTATTGAtGCATTCATTTATTTttCTAAAAAAAaGaTTTTttATTATAACTATGTTCATTTATAGAACAACTTGAATATTtGAGCTATAAAaTAATTCCGATATTTACATGAAGAGAGGCACAATTTTTTTtGCAAGCTTCTCGGCCATTCTGAAACCTTGTGAAAAAaGCATCACTTGCGCAATGAGTTGTCGATCTGGTTGTGTCATGGC…	ENPHINDWLRMVEDEMRNTLAHLLNQSLSIFSKFDMNSIESQEYMTWLDQFPAQIIELTANIWWCANIEKHFAEEKTVEAVEV	gi|402592590|gb|EJW86518.1| dynein heavy chain, partial [Wuchereria bancrofti]	---	---	---	---
isogroup00028	yes	isotig00322	TAACAACGCATCCGACTTTCAATCATCCGTTGAATTTCATCTCGCTTAATGTTGCCAGCACTCACAAGTACATATTTCAAAGCCCGAAGACCGAAATCGTAATGACACTGGTCTGATAATTGCTCTTTGCATAATATGAAGAGAGGCACAATTTTTTTtGCAAGCTTCTCGGCCATTCTGAAACCTTGTGAAAAAaGCATCACTTGCGCAATGAGTTGTCGATCTGGTTGTGTCATGGCCAGTGAACGGAAAAGCTGCTTTAAATTATCCGGCAAATTAGAACGACCTGAATAACCCGGATTCATGGTAATGAATATTGCCATATTTGAATTTACTGATAATGTTTTTCCAATCAAGTCAATCTATATGATATTATCATGTCAAATTCAAAATATAGAG…	ENPHINDWLRMVEDEMRNTLAHLLNQSLSIFSKFDMNSIESQEYMTWLDQFPAQIIELTANIWWCANIEKHFAEEKTVEAVEV	gi|402592590|gb|EJW86518.1| dynein heavy chain, partial [Wuchereria bancrofti]	---	---	---	---
isogroup00028	yes	isotig00323	TAACAACGCATCCGACTTTCAATCATCCGTTGAATTTCATCTCGCTTAATGTTGCCAGCACTCACAAGTACATATTTCAAAGCCCGAAGACCGAAATCGTAATGACACTGGTCTGATAATTGCTCTTTGCATAATATGAAGAGAGGCACAATTTTTTTtGCAAGCTTCTCGGCCATTCTGAAACCTTGTGAAAAAaGCATCACTTGCGCAATGAGTTGTCGATCTGGTTGTGTCATGGCCAGTGAACGGAAAAGCTGCTTTAAATTATCCGGCAAATTAGAACGACCTGAATAACCCGGATTCATGGTAATGAATATTGCCATATTTGAATTTACTGATAATGTTTTTCCAATCAAGTCAATCTGCATTTGTCCACCAGCTCGAACAGCTTCCTGAATA…	FQAQIIELTANIWWCANIEKHFAEEKTVEAVEVVVDKTLSLLADSVLSEQPAIRRKKIEALITEFVHKRDICRCLIQNKVASV	gi|402592590|gb|EJW86518.1| dynein heavy chain, partial [Wuchereria bancrofti]	---	---	---	---
isogroup00028	yes	isotig00324	atgctaTGCCAATTACAAGAAACAAATACTTACATCGCTCCGATTTTCAATCATCCGTTGAATTTCATCTCGCTTAATGTTGCCAGCACTCACAAGTACATATTTCAAAGCCCGAAGACCGAAATCGTAATGACACTGGTCTGATAaTTGCTCTTTGCATAaTCTAGAAaGTACTGATGTATTAAAaGTATTGAtGCATTCATTTATTTttCTAAAAAAAaGaTTTTttATTATAACTATGTTCATTTATAGAACAACTTGAATATTtGAGCTATAAAaTAATTCCGATATTTACATGAAGAGAGGCACAATTTTTTTtGCAAGCTTCTCGGCCATTCTGAAACCTTGTGAAAAAaGCATCACTTGCGCAATGAGTTGTCGATCTGGTTGTGTCATGGC…	ENPHINDWLRMVEDEMRNTLAHLLNQSLSIFSKFDMNSIESQEYMTWLDQFPAQIIELTANIWWCANIEKHFAEEKTVEAVEV	gi|402592590|gb|EJW86518.1| dynein heavy chain, partial [Wuchereria bancrofti]	---	---	---	---
isogroup00028	yes	isotig00325	TAACAACGCATCCGACTTTCAATCATCCGTTGAATTTCATCTCGCTTAATGTTGCCAGCACTCACAAGTACATATTTCAAAGCCCGAAGACCGAAATCGTAATGACACTGGTCTGATAATTGCTCTTTGCATAATATGAAGAGAGGCACAATTTTTTTtGCAAGCTTCTCGGCCATTCTGAAACCTTGTGAAAAAaGCATCACTTGCGCAATGAGTTGTCGATCTGGTTGTGTCATGGCCAGTGAACGGAAAAGCTGCTTTAAATTATCCGGCAAATTAGAACGACCTGAATAACCCGGATTCATGGTAATGAATATTGCCATATTTGAATTTACTGATAATGTTTTTCCAATCAAGTCAATCTGCATTTGTCCACCAGCTCGAACAGCTTCCTGAATA…	ENPHINDWLRMVEDEMRNTLAHLLNQSLSIFSKFDMNSIESQEYMTWLDQFPAQIIELTANIWWCANIEKHFAEEKTVEAVEV	gi|402592590|gb|EJW86518.1| dynein heavy chain, partial [Wuchereria bancrofti]	---	---	---	---
isogroup00028	yes	isotig00326	TAACAACGCATCCGACTTTCAATCATCCGTTGAATTTCATCTCGCTTAATGTTGCCAGCACTCACAAGTACATATTTCAAAGCCCGAAGACCGAAATCGTAATGACACTGGTCTGATAATTGCTCTTTGCATAATATGAAGAGAGGCACAATTTTTTTtGCAAGCTTCTCGGCCATTCTGAAACCTTGTGAAAAAaGCATCACTTGCGCAATGAGTTGTCGATCTGGTTGTGTCATGGCCAGTGAACGGAAAAGCTGCTTTAAATTATCCGGCAAATTAGAACGACCTGAATAACCCGGATTCATGGTAATGAATATTGCCATATTTGAATTTACTGATAATGTTTTTCCAATCAAGTCAATCTATATGATATTATCATGTCAAATTCAAAATATAGAG…	ENPHINDWLRMVEDEMRNTLAHLLNQSLSIFSKFDMNSIESQEYMTWLDQFPAQIIELTANIWWCANIEKHFAEEKTVEAVEV	gi|402592590|gb|EJW86518.1| dynein heavy chain, partial [Wuchereria bancrofti]	---	---	---	---
isogroup00028	yes	isotig00327	TAACAACGCATCCGACTTTCAATCATCCGTTGAATTTCATCTCGCTTAATGTTGCCAGCACTCACAAGTACATATTTCAAAGCCCGAAGACCGAAATCGTAATGACACTGGTCTGATAATTGCTCTTTGCATAATATGAAGAGAGGCACAATTTTTTTtGCAAGCTTCTCGGCCATTCTGAAACCTTGTGAAAAAaGCATCACTTGCGCAATGAGTTGTCGATCTGGTTGTGTCATGGCCAGTGAACGGAAAAGCTGCTTTAAATTATCCGGCAAATTAGAACGACCTGAATAACCCGGATTCATGGTAATGAATATTGCCATATTTGAATTTACTGATAATGTTTTTCCAATCAAGTCAATCTGCATTTGTCCACCAGCTCGAACAGCTTCCTGAATA…	ENPHINDWLRMVEDEMRNTLAHLLNQSLSIFSKFDMNSIESQEYMTWLDQFPAQIIELTANIWWCANIEKHFAEEKTVEAVEV	gi|402592590|gb|EJW86518.1| dynein heavy chain, partial [Wuchereria bancrofti]	---	---	---	---
isogroup00028	yes	isotig00328	CTTAACGCTCTCAGTTTTACCAGTACCAGCAGGTCCGAATGGACTACCACCTAATCTGTAAATTTAGACACCATGGAACTTATGAATATTAGGATTACAAAGCTTCTGAAaTTCGTAAAAAAACCGCAAaTTATAAGTATAATGATGGCAGAAATATATTAACTCATTCAGGAAAaTTTTGAACAAATCAGAGACATGCGTTCAAAAAATTTTtCTATCTGCAATATAACAATTTAATTAATAGACCTTgcATTTaAaGCCTGAGTCATTGTTAGGTAGCAGCGATCTGTTAAAGGAGTCTGAACAAGTTTTTCTTGCAGACCCAAATATTCAAAACCGTATGGAAAACAAGCATTAGCCATCTTCATGACACAACACGAATGAGGATCCAATTtCCGT…	FQAQIIELTANIWWCANIEKHFAEEKTVEAVEVVVDKTLSLLADSVLSEQPAIRRKKIEALVINSIIKLLLVLF*SQSDFGLF	gi|312067419|ref|XP_003136734.1| dynein heavy chain protein 1 [Loa loa]	---	---	---	---
isogroup00028	yes	isotig00329	CTTAACGCTCTCAGTTTTACCAGTACCAGCAGGTCCGAATGGACTACCACCTAATCTGTAAATTTAGACACCATGGAACTTATGAATATTAGGATTACAAAGCTTCTGAAaTTCGTAAAAAAACCGCAAaTTATAAGTATAATGATGGCAGAAATATATTAACTCATTCAGGAAAaTTTTGAACAAATCAGAGACATGCGTTCAAAAAATTTTtCTATCTGCAATATAACAATTTAATTAATAGACCTTgcATTTaAaGCCTGAGTCATTGTTAGGTAGCAGCGATCTGTTAAAGGAGTCTGAACAAGTTTTTCTTGCAGACCCAAATATTCAAAACCGTATGGAAAACAAGCATTAGCCATCTTCATGACACAACACGAATGAGGATCCAATTtCCGT…	FQAQIIELTANIWWCANIEKHFAEEKTVEAVEVVVDKTLSLLADSVLSEQPAIRRKKIEALITEFVHKRDICRCLIQNKVASV	gi|393908487|gb|EFO27339.2| dynein heavy chain protein 1 [Loa loa]	---	---	---	---
isogroup00028	yes	isotig00330	CTTAACGCTCTCAGTTTTACCAGTACCAGCAGGTCCGAATGGACTACCACCTAATCTGTAAATTTAGACACCATGGAACTTATGAATATTAGGATTACAAAGCTTCTGAAaTTCGTAAAAAAACCGCAAaTTATAAGTATAATGATGGCAGAAATATATTAACTCATTCAGGAAAaTTTTGAACAAATCAGAGACATGCGTTCAAAAAATTTTtCTATCTGCAATATAACAATTTAATTAATAGACCTTgcATTTaAaGCCTGAGTCATTGTTAGGTAGCAGCGATCTGTTAAAGGAGTCTGAACAAGTTTTTCTTGCAGACCCAAATATTCAAAACCGTATGGAAAACAAGCATTAGCCATCTTCATGACACAACACGAATGAGGATCCAATTtCCGT…	ENPHINDWLRMVEDEMRNTLAHLLNQSLSIFSKFDMNSIESQEYMTWLDQFPAQIIELTANIWWCANIEKHFAEEKTVEAVEV	gi|312067419|ref|XP_003136734.1| dynein heavy chain protein 1 [Loa loa]	---	---	---	---
isogroup00028	yes	isotig00331	CTTAACGCTCTCAGTTTTACCAGTACCAGCAGGTCCGAATGGACTACCACCTAATCTGTAAATTTAGACACCATGGAACTTATGAATATTAGGATTACAAAGCTTCTGAAaTTCGTAAAAAAACCGCAAaTTATAAGTATAATGATGGCAGAAATATATTAACTCATTCAGGAAAaTTTTGAACAAATCAGAGACATGCGTTCAAAAAATTTTtCTATCTGCAATATAACAATTTAATTAATAGACCTTgcATTTaAaGCCTGAGTCATTGTTAGGTAGCAGCGATCTGTTAAAGGAGTCTGAACAAGTTTTTCTTGCAGACCCAAATATTCAAAACCGTATGGAAAACAAGCATTAGCCATCTTCATGACACAACACGAATGAGGATCCAATTtCCGT…	ENPHINDWLRMVEDEMRNTLAHLLNQSLSIFSKFDMNSIESQEYMTWLDQFPAQIIELTANIWWCANIEKHFAEEKTVEAVEV	gi|312067419|ref|XP_003136734.1| dynein heavy chain protein 1 [Loa loa]	---	---	---	---
isogroup00029	yes	isotig00332	AACTTTGCTGTCTAATTTCATGTCCAGAACGAAATGAATCATTTCCAACTGAATATTTGAAAAAAATGGAGTATGTATGAATTTAAAATATTTTAATTAATTTATTTATTTTTtCTCATTGCTTAAGCATATATTACAAAATGAAAATAATTGTATCCACTTTTTGATCAAATTTATTGGTGGAAATTTTAACAGACAGAAATACTTCTAAGCGTATTCAGTTTTTGATCAAAGTAGAAATTTTAATAGATAGATGTGCTCAAAACTTGTGAATAGAAAGGGGAATCTTCACGTTGTGTAATAAAATGGATACCAACCATTGAAATAATTTCAACTATGATAAAATGAAGGAAACGTTGAAATGAGATAAATTTAATTGTTGTTTCAATAAGTAATTCA…	MITSLLFGDFVVSEDKKIEETKIRKRRQFFRGYGSFLGISVPFFSMAWSDYGSETHTPPIYVPHYPYPWGYGYAPHVLWVTKRLLQLIDLKFDXLLDIAYLLLYEYISFHLNVLTQVIAFSFLFVIANXNLLNIVFKLKFHKIGEYLINKIRKRSEKCVEDGKFEQVFDXLVNKFHIANNFIKIVSSFKSKITX	gi|312102756|ref|XP_003149986.1| hypothetical protein LOAG_14441 [Loa loa]	---	---	---	---
isogroup00029	yes	isotig00333	AACTTTGCTGTCTAATTTCATGTCCAGAACGAAATGAATCATTTCCAACTGAATATTtGAAAAAAaTGGACTTATCAATGCTACATGAGAAATATGGTTCAAATCTTTTTATGTCTCGAATGTCTCGCATGAACTGCCTAAATTGATCAaCTTTTtAATTTTCATTTATGCGCGATGTAATGTAATGCTTATCAAAATGAAAACAAAGTTTGTATTTTTCAATCTGAATCCGAAAGATTTCTTTCAATGATGGTATCTCTTCTGGCCCGGATCCATGTCACCGAGTAAAATGATGGccGAATGTCAATATAGAAAGCTTATGGAATGAAAATCGATTGAATTAAATGATCGGTGTGAAGTTTATGCGTTCATCACGTGGTTCCAGTGTAACGCAAAACT…	NFAXLISCPERNESFPTEYLKKMDLSMLHEKYGSNLFMSRMSSHELPKLINFLIFIYARCNVMLIKMKTKFVFFNLNPKDFFNDGISSGPDPXSPSKMMAECQYXKAYGMKIDELNDRCEVYAFITWFQCNAKLMEEWYSKHDCFVKNISMLSEDXVKEKRQAYWEAGPTTPEKRGYGVQKNKEFFSRITNHHLHSISSMTQTKDKMNRFLRYIIFELMITSLLFGDFVVSEDKKIEETKIRKRRQFFRGYGSFLGISVPFFSMAWSDYGSETHTPPIYVPHYPYPWGYGYAPHVLWVTKRLLQLIDLKFDXLLDIAYLLLYEYISFHLNVLTQVIAFSFLFVIANXNLLNIVFKLKFHKIGEYLINKIRKRSEKCVEDGKFEQVFDXLVNKFHIANNF…	gi|312102756|ref|XP_003149986.1| hypothetical protein LOAG_14441 [Loa loa]	---	---	---	---
isogroup00029	yes	isotig00334	AACTTTGCTGTCTAATTTCATGTCCAGAACGAAATGAATCATTTCCAACTGAATATTTGAAAAAAATGGAGTATGTATGAATTTAAAATATTTTAATTAATTTATTTATTTTTtCTCATTGCTTAAGCATATATTACAAAATGAAAATAATTGTATCCACTTTTTGATCAAATTTATTGGTGGAAATTTTAACAGACAGAAATACTTCTAAGCGTATTCAGTTTTTGATCAAAGTAGAAATTTTAATAGATAGATGTGCTCAAAACTTGTGAATAGAAAGGGGAATCTTCACGTTGTGTAATAAAATGGATACCAACCATTGAAATAATTTCAACTATGATAAAATGAAGGAAACGTTGAAATGAGATAAATTTAATTGTTGTTTCAATAAGTAATTCA…	WKNGIPSTTVSSKIFPCFLKICERKKASILGSRSNNPEKRGYGVQKNKEFFSRITNHHLHSISRMTLNKR	no hit	---	---	---	---
isogroup00029	yes	isotig00335	TttttGCGGTATTTTATTACTTTGCATCATTTTTTTtAACTTGACTCACTTCACATTTACAAATTACTCGTCTGAGATATAATAGCGTTAGGATAGTGATTTTGAAAAGTATATGAAAATTTCAGCAAATATGAAAAATAATCAATTTCTAGATGCAGCATGCTTTGTAAACTGATGATGATATAATTTAAATAAATTTATTCTACCAATCTAATTAAgTAATCAACAAGtTTTCAGCcGAATGTCAATATAGAAAGCTTATGGAATGAAAATCGATTGAATTAAATGATCGGTGTGAAGTTTATGCGTTCATCACGTGGTTCCAGTGTAACGCAAAACTGATGGAAGAATGGTATTCCAAGCACGACTGTTTCGTCAAAAATATTTCCATGCTTTCTG…	MITSLLFGDFVVSEDKKIEETKIRKRRQFFRGYGSFLGISVPFFSMAWSDYGSETHTPPIYVPHYPYPWGYGYAPHVLWVTKRLLQLIDLKFDXLLDIAYLLLYEYISFHLNVLTQVIAFSFLFVIANXNLLNIVFKLKFHKIGEYLINKIRKRSEKCVEDGKFEQVFDXLVNKFHIANNFIKIVSSFKSKITX	gi|312102756|ref|XP_003149986.1| hypothetical protein LOAG_14441 [Loa loa]	---	---	---	---
isogroup00029	yes	isotig00336	AACTTTGCTGTCTAATTTCATGTCCAGAACGAAATGAATCATTTCCAACTGAATATTTGAAAAAAATGGAGTATGTATGAATTTAAAATATTTTAATTAATTTATTTATTTTTtCTCATTGCTTAAGCATATATTACAAAATGAAAATAATTGTATCCACTTTTTGATCAAATTTATTGGTGGAAATTTTAACAGACAGAAATACTTCTAAGCGTATTCAGTTTTTGATCAAAGTAGAAATTTTAATAGATAGATGTGCTCAAAACTTGTGAATAGAAAGGGGAATCTTCACGTTGTGTAATAAAATGGATACCAACCATTGAAATAATTTCAACTATGATAAAATGAAGGAAACGTTGAAATGAGATAAATTTAATTGTTGTTTCAATAAGTAATTCA…	QKNQTTKKYMVDCQGSFEPFVMQTPENKYILGPEHFIIKHNVSSSSFLTDFRKHGNIFDETVVLGIPFFHQFCVTLEPRDERI	gi|312090599|ref|XP_003146674.1| hypothetical protein LOAG_11103 [Loa loa]	IPR009007: Peptidase aspartic, catalytic;	GO:0004190): aspartic-type endopeptidase activity;	GO:0006508): proteolysis;	---
isogroup00029	yes	isotig00337	AACTTTGCTGTCTAATTTCATGTCCAGAACGAAATGAATCATTTCCAACTGAATATTtGAAAAAAaTGGACTTATCAATGCTACATGAGAAATATGGTTCAAATCTTTTTATGTCTCGAATGTCTCGCATGAACTGCCTAAATTGATCAaCTTTTtAATTTTCATTTATGCGCGATGTAATGTAATGCTTATCAAAATGAAAACAAAGTTTGTATTTTTCAATCTGAATCCGAAAGATTTCTTTCAATGATGGTATCTCTTCTGGCCCGGATCCATGTCACCGAGTAAAATGATGGccGAATGTCAATATAGAAAGCTTATGGAATGAAAATCGATTGAATTAAATGATCGGTGTGAAGTTTATGCGTTCATCACGTGGTTCCAGTGTAACGCAAAACT…	MIGNPGKEFFVLLDTVTTFLWVVGPASQYACLFSFTYLQKDGNIFDETVVLGIPFFHQFCVTLEPRDERKTSHRSFNSIDFHSKAFYIDIRPSFYSGHGSGPEEIPSLKEIFRIQIEKYKLCFHFDKHYITSRKMKIKKLINLGSSCETFETXKRFEPYFSCSIDKSIFFKYSVGNDSFRSGHEIRQQSX	no hit	---	---	---	---
isogroup00029	yes	isotig00338	TttttGCGGTATTTTATTACTTTGCATCATTTTTTTtAACTTGACTCACTTCACATTTACAAATTACTCGTCTGAGATATAATAGCGTTAGGATAGTGATTTTGAAAAGTATATGAAAATTTCAGCAAATATGAAAAATAATCAATTTCTAGATGCAGCATGCTTTGTAAACTGATGATGATATAATTTAAATAAATTTATTCTACCAATCTAATTAAgTAATCAACAAGtTTTCAGCcGAATGTCAATATAGAAAGCTTATGGAATGAAAATCGATTGAATTAAATGATCGGTGTGAAGTTTATGCGTTCATCACGTGGTTCCAGTGTAACGCAAAACTGATGGAAGAATGGTATTCCAAGCACGACTGTTTCGTCAAAAATATTTCCATGCTTTCTG…	WKNGIPSTTVSSKIFPCFLKICERKKASILGSRSNNPEKRGYGVQKNKEFFSRITNHHLHSISRMTLNKR	no hit	---	---	---	---
isogroup00029	yes	isotig00339	AACTTTGCTGTCTAATTTCATGTCCAGAACGAAATGAATCATTTCCAACTGAATATTTGAAAAAAATGGAGTATGTATGAATTTAAAATATTTTAATTAATTTATTTATTTTTtCTCATTGCTTAAGCATATATTACAAAATGAAAATAATTGTATCCACTTTTTGATCAAATTTATTGGTGGAAATTTTAACAGACAGAAATACTTCTAAGCGTATTCAGTTTTTGATCAAAGTAGAAATTTTAATAGATAGATGTGCTCAAAACTTGTGAATAGAAAGGGGAATCTTCACGTTGTGTAATAAAATGGATACCAACCATTGAAATAATTTCAACTATGATAAAATGAAGGAAACGTTGAAATGAGATAAATTTAATTGTTGTTTCAATAAGTAATTCA…	MLRIILPFQVMVKLRNGRSRWEGGVRMWFKRIGAARSIFIDLFNQYQISPHKVLNF	no hit	---	---	---	---
isogroup00029	yes	isotig00340	AACTTTGCTGTCTAATTTCATGTCCAGAACGAAATGAATCATTTCCAACTGAATATTTGAAAAAAATGGAGTATGTATGAATTTAAAATATTTTAATTAATTTATTTATTTTTtCTCATTGCTTAAGCATATATTACAAAATGAAAATAATTGTATCCACTTTTTGATCAAATTTATTGGTGGAAATTTTAACAGACAGAAATACTTCTAAGCGTATTCAGTTTTTGATCAAAGTAGAAATTTTAATAGATAGATGTGCTCAAAACTTGTGAATAGAAAGGGGAATCTTCACGTTGTGTAATAAAATGGATACCAACCATTGAAATAATTTCAACTATGATAAAATGAAGGAAACGTTGAAATGAGATAAATTTAATTGTTGTTTCAATAAGTAATTCA…	ETVVLGIPFFHQFCVTLEPRDERINFTPII	gi|312090599|ref|XP_003146674.1| hypothetical protein LOAG_11103 [Loa loa]	---	---	---	---
isogroup00029	yes	isotig00341	AACTTTGCTGTCTAATTTCATGTCCAGAACGAAATGAATCATTTCCAACTGAATATTtGAAAAAAaTGGACTTATCAATGCTACATGAGAAATATGGTTCAAATCTTTTTATGTCTCGAATGTCTCGCATGAACTGCCTAAATTGATCAaCTTTTtAATTTTCATTTATGCGCGATGTAATGTAATGCTTATCAAAATGAAAACAAAGTTTGTATTTTTCAATCTGAATCCGAAAGATTTCTTTCAATGATGGTATCTCTTCTGGCCCGGATCCATGTCACCGAGTAAAATGATGGccGAATGTCAATATAGAAAGCTTATGGAATGAAAATCGATTGAATTAAATGATCGGTGTGAAGTTTATGCGTTCATCACGTGGTTCCAGTGTAACGCAAAACT…	QKNQTTKKYMVDCQGSFEPFVMQTPENKYILGPEHFIIKHNVSSSSFLTDFRKHGNIFDETVVLGIPFFHQFCVTLEPRDERI	gi|312090599|ref|XP_003146674.1| hypothetical protein LOAG_11103 [Loa loa]	IPR009007: Peptidase aspartic, catalytic;	GO:0004190): aspartic-type endopeptidase activity;	GO:0006508): proteolysis;	---
isogroup00029	yes	isotig00342	TttttGCGGTATTTTATTACTTTGCATCATTTTTTTtAACTTGACTCACTTCACATTTACAAATTACTCGTCTGAGATATAATAGCGTTAGGATAGTGATTTTGAAAAGTATATGAAAATTTCAGCAAATATGAAAAATAATCAATTTCTAGATGCAGCATGCTTTGTAAACTGATGATGATATAATTTAAATAAATTTATTCTACCAATCTAATTAAgTAATCAACAAGtTTTCAGCcGAATGTCAATATAGAAAGCTTATGGAATGAAAATCGATTGAATTAAATGATCGGTGTGAAGTTTATGCGTTCATCACGTGGTTCCAGTGTAACGCAAAACTGATGGAAGAATGGTATTCCAAGCACGACTGTTTCGTCAAAAATATTTCCATGCTTTCTG…	QKNQTTKKYMVDCQGSFEPFVMQTPENKYILGPEHFIIKHNVSSSSFLTDFRKHGNIFDETVVLGIPFFHQFCVTLEPRDERI	gi|312090599|ref|XP_003146674.1| hypothetical protein LOAG_11103 [Loa loa]	IPR009007: Peptidase aspartic, catalytic;	GO:0004190): aspartic-type endopeptidase activity;	GO:0006508): proteolysis;	---
isogroup00029	yes	isotig00343	AACTTTGCTGTCTAATTTCATGTCCAGAACGAAATGAATCATTTCCAACTGAATATTTGAAAAAAATGGAGTATGTATGAATTTAAAATATTTTAATTAATTTATTTATTTTTtCTCATTGCTTAAGCATATATTACAAAATGAAAATAATTGTATCCACTTTTTGATCAAATTTATTGGTGGAAATTTTAACAGACAGAAATACTTCTAAGCGTATTCAGTTTTTGATCAAAGTAGAAATTTTAATAGATAGATGTGCTCAAAACTTGTGAATAGAAAGGGGAATCTTCACGTTGTGTAATAAAATGGATACCAACCATTGAAATAATTTCAACTATGATAAAATGAAGGAAACGTTGAAATGAGATAAATTTAATTGTTGTTTCAATAAGTAATTCA…	MRDIRDIKRFEPYFSCSIDKQNELLIETTIKFISFQRFLHFIIVEIISMVGIHFITQREDSPFYSQVLSTSIYXN	no hit	---	---	---	---
isogroup00029	yes	isotig00344	AACTTTGCTGTCTAATTTCATGTCCAGAACGAAATGAATCATTTCCAACTGAATATTtGAAAAAAaTGGACTTATCAATGCTACATGAGAAATATGGTTCAAATCTTTTtATGTCTCGAATGTCTCGCATGAACTGCCTAAATTGATCAaCTTTTtAATTTTCATTTATGCGCGATGTAATGTAATGCTTATCAAAATGAAAACAAAGTTTGTATTTTTCAATCTGAATCCGAAAGATTTCTTTCAATGATGGTATCTCTTCTGGCCCGGATCCATGTCACCGAGTAAAATGATGGCcGAATGTCAATATAGAAAGCTTATGGAATGAAAATCGATTGAATTAAATGATCGGTGTGAAGTTTATGAATGGGTAATTTCCACGATGGGTAATTTCTGAGC…	MLRIILPFQVMVKLRNGRSRWEGGVRMWFKRIGAARSIFIDLFNQYQISPHKVLNF	no hit	---	---	---	---
isogroup00029	yes	isotig00345	AACTTTGCTGTCTAATTTCATGTCCAGAACGAAATGAATCATTTCCAACTGAATATTtGAAAAAAaTGGACTTATCAATGCTACATGAGAAATATGGTTCAAATCTTTTTATGTCTCGAATGTCTCGCATGAACTGCCTAAATTGATCAaCTTTTtAATTTTCATTTATGCGCGATGTAATGTAATGCTTATCAAAATGAAAACAAAGTTTGTATTTTTCAATCTGAATCCGAAAGATTTCTTTCAATGATGGTATCTCTTCTGGCCCGGATCCATGTCACCGAGTAAAATGATGGccGAATGTCAATATAGAAAGCTTATGGAATGAAAATCGATTGAATTAAATGATCGGTGTGAAGTTTATGCGTTCATCACGTGGTTCCAGTGTAACGCAAAACT…	ETVVLGIPFFHQFCVTLEPRDERINFTPII	gi|312090599|ref|XP_003146674.1| hypothetical protein LOAG_11103 [Loa loa]	---	---	---	---
isogroup00029	yes	isotig00346	TttttGCGGTATTTTATTACTTTGCATCATTTTTTTtAACTTGACTCACTTCACATTTACAAATTACTCGTCTGAGATATAATAGCGTTAGGATAGTGATTTTGAAAAGTATATGAAAATTTCAGCAAATATGAAAAATAATCAATTTCTAGATGCAGCATGCTTTGTAAACTGATGATGATATAATTTAAATAAATTTATTCTACCAATCTAATTAAgTAATCAACAAGtTTTCAGCcGAATGTCAATATAGAAAGCTTATGGAATGAAAATCGATTGAATTAAATGATCGGTGTGAAGTTTATGAATGGGTAATTTCCACGATGGGTAATTTCTGAGCATTCCAAGTTTAAATTGTAAATTTCGATGACACTAGAaGTATAATAATGGATGGTTCAT…	MVHSNNNYIFKNSKPYVEKFDIDXKRSIKMLRAAPILLNHIRTPPSHRDRPFATSPLPGMVELCATX	no hit	---	---	---	---
isogroup00029	yes	isotig00347	TttttGCGGTATTTTATTACTTTGCATCATTTTTTTtAACTTGACTCACTTCACATTTACAAATTACTCGTCTGAGATATAATAGCGTTAGGATAGTGATTTTGAAAAGTATATGAAAATTTCAGCAAATATGAAAAATAATCAATTTCTAGATGCAGCATGCTTTGTAAACTGATGATGATATAATTTAAATAAATTTATTCTACCAATCTAATTAAgTAATCAACAAGtTTTCAGCcGAATGTCAATATAGAAAGCTTATGGAATGAAAATCGATTGAATTAAATGATCGGTGTGAAGTTTATGCGTTCATCACGTGGTTCCAGTGTAACGCAAAACTGATGGAAGAATGGTATTCCAAGCACGACTGTTTCGTCAAAAATATTTCCATGCTTTCTG…	ETVVLGIPFFHQFCVTLEPRDERINFTPII	gi|312090599|ref|XP_003146674.1| hypothetical protein LOAG_11103 [Loa loa]	---	---	---	---
isogroup00030	yes	isotig00348	GACAAAAaTaTAAAAGATATTTTtATTAAAAGAATGGCAAATAATATATCATTATTtttATTCTAATTTGAAAACGATTGAAGCTAAAACAACGTGAATTTCACGTAAAACACGGAAATTTTATTTTTAGATGATAAGTGAAAAGCCACGAACATTGGTTGCTAAATTTGGTGCCGATTTGATGTATCGTAAATGTCAATTTTTATATTAcATTAGTAGCGTTCAAAGTCTTCGTTGTGGTACcACAAAAACAAACAGTGATTTTAGTGAAAATTCAATGAAACCATTAAAAATAAaTTGTGCAAGTGTAAAAAaTAGTCCATGTATCGATAATCCGGTGATACATCATCCACCAATGTGTGGTCAAGTGGAAGGCTTCAATTATCAAATTATGAATGA…	MISEKPRTLVAKFGADLMYRKCQFLYYISSVQSLRCGTTKTNSDFSENSMKPLKINCASVKNSPCIDNPVIHHPPMCGQVEGF	gi|393912313|gb|EFO21933.2| kinase domain-containing protein [Loa loa]	---	---	---	---
isogroup00030	yes	isotig00349	GACAAAAaTaTAAAAGATATTTTtATTAAAAGAATGGCAAATAATATATCATTATTtttATTCTAATTTGAAAACGATTGAAGCTAAAACAACGTGAATTTCACGTAAAACACGGAAATTTTATTTTTAGATGATAAGTGAAAAGCCACGAACATTGGTTGCTAAATTTGGTGCCGATTTGATGTATCGTAAATGTCAATTTTTATATTAcATTAGTAGCGTTCAAAGTCTTCGTTGTGGTACcACAAAAACAAACAGTGATTTTAGTGAAAATTCAATGAAACCATTAAAAATAAaTTGTGCAAGTGTAAAAAaTAGTCCATGTATCGATAATCCGGTGATACATCATCCACCAATGTGTGGTCAAGTGGAAGGCTTCAATTATCAAATTATGAATGA…	MISEKPRTLVAKFGADLMYRKCQFLYYISSVQSLRCGTTKTNSDFSENSMKPLKINCASVKNSPCIDNPVIHHPPMCGQVEGF	gi|393912313|gb|EFO21933.2| kinase domain-containing protein [Loa loa]	---	---	---	---
isogroup00030	yes	isotig00350	GACAAAAaTaTAAAAGATATTTTtATTAAAAGAATGGCAAATAATATATCATTATTtttATTCTAATTTGAAAACGATTGAAGCTAAAACAACGTGAATTTCACGTAAAACACGGAAATTTTATTTTTAGATGATAAGTGAAAAGCCACGAACATTGGTTGCTAAATTTGGTGCCGATTTGATGTATCGTAAATGTCAATTTTTATATTAcATTAGTAGCGTTCAAAGTCTTCGTTGTGGTACcACAAAAACAAACAGTGATTTTAGTGAAAATTCAATGAAACCATTAAAAATAAaTTGTGCAAGTGTAAAAAaTAGTCCATGTATCGATAATCCGGTGATACATCATCCACCAATGTGTGGTCAAGTGGAAGGCTTCAATTATCAAATTATGAATGA…	MISEKPRTLVAKFGADLMYRKCQFLYYISSVQSLRCGTTKTNSDFSENSMKPLKINCASVKNSPCIDNPVIHHPPMCGQVEGF	gi|393912313|gb|EFO21933.2| kinase domain-containing protein [Loa loa]	---	---	---	---
isogroup00030	yes	isotig00351	TTGCAAGTTCAGACAGATAAaTATATGAATATGTGTaATTTTtAAATGAATTCAATTTCATTAATCTAATCATATTATTATTTTATAAaCATGAAATTTTtCAATAATTTTTACTCATACGTGATCTACGTGATCCACAcAAaGATTTCACGTCAAAATTGTGTGTGAGACAAAATTGCCAAAAAAaTATATATCTCAAAAATAATTGTACCTATAAAATTTTAATCCACCTTTTCAAAATTATTTTAATCCATTCTTTTTTtGAAATCATTTcATTTCGCCTATCTTTTAAGAATGCCAAAAATAAGATTATTTTtATTTGAATAGTTCGTTATTATCATTAATTAAGTTTTtAATAAAAATTTTaGtGAATGTTAAAAATTATAGgTAGAATTGCTT…	VELLGVDMQRILGNATNCPKFYPNGTCAVSFKCNFLNDRFK*I*KFQNFYLIKFIFITFFFFENHTE*LINQINQSIVIVHFI	gi|402591856|gb|EJW85785.1| TK protein kinase [Wuchereria bancrofti]	---	---	---	---
isogroup00030	yes	isotig00352	TTGCAAGTTCAGACAGATAAaTATATGAATATGTGTaATTTTtAAATGAATTCAATTTCATTAATCTAATCATATTATTATTTTATAAaCATGAAATTTTtCAATAATTTTTACTCATACGTGATCTACGTGATCCACAcAAaGATTTCACGTCAAAATTGTGTGTGAGACAAAATTGCCAAAAAAaTATATATCTCAAAAATAATTGTACCTATAAAATTTTAATCCACCTTTTCAAAATTATTTTAATCCATTCTTTTTTtGAAATCATTTcATTTCGCCTATCTTTTAAGAATGCCAAAAATAAGATTATTTTtATTTGAATAGTTCGTTATTATCATTAATTAAGTTTTtAATAAAAATTTTaGtGAATGTTAAAAATTATAGgTAGAATTGCTT…	IKLNLVNASVIITNLRMNKLYGVTICAVIDPKNLTFPEVSGVALGMKSKANKIFIDSAG	gi|312079349|ref|XP_003142135.1| protein kinase domain-containing protein [Loa loa]	---	---	---	---
isogroup00030	yes	isotig00353	GACAAAAaTaTAAAAGATATTTTtATTAAAAGAATGGCAAATAATATATCATTATTtttATTCTAATTTGAAAACGATTGAAGCTAAAACAACGTGAATTTCACGTAAAACACGGAAATTTTATTTTTAGATGATAAGTGAAAAGCCACGAACATTGGTTGCTAAATTTGGTGCCGATTTGATGTATCGTAAATGTCAATTTTTATATTAcATTAGTAGCGTTCAAAGTCTTCGTTGTGGTACcACAAAAACAAACAGTGATTTTAGTGAAAATTCAATGAAACCATTAAAAATAAaTTGTGCAAGTGTAAAAAATAGTCCATGTATCGATAATCCGGTGATACATCATCCACCAATGTGTGGTCAAGTGGAAGGCTTCAATTATCAAATTATGAATGA…	MISEKPRTLVAKFGADLMYRKCQFLYYISSVQSLRCGTTKTNSDFSENSMKPLKINCASVKNSPCIDNPVIHHPPMCGQVEGF	gi|393912313|gb|EFO21933.2| kinase domain-containing protein [Loa loa]	---	---	---	---
isogroup00030	yes	isotig00354	GACAAAAaTaTAAAAGATATTTTtATTAAAAGAATGGCAAATAATATATCATTATTtttATTCTAATTTGAAAACGATTGAAGCTAAAACAACGTGAATTTCACGTAAAACACGGAAATTTTATTTTTAGATGATAAGTGAAAAGCCACGAACATTGGTTGCTAAATTTGGTGCCGATTTGATGTATCGTAAATGTCAATTTTTATATTAcATTAGTAGCGTTCAAAGTCTTCGTTGTGGTACcACAAAAACAAACAGTGATTTTAGTGAAAATTCAATGAAACCATTAAAAATAAaTTGTGCAAGTGTAAAAAATAGTCCATGTATCGATAATCCGGTGATACATCATCCACCAATGTGTGGTCAAGTGGAAGGCTTCAATTATCAAATTATGAATGA…	MISEKPRTLVAKFGADLMYRKCQFLYYISSVQSLRCGTTKTNSDFSENSMKPLKINCASVKNSPCIDNPVIHHPPMCGQVEGF	gi|393912313|gb|EFO21933.2| kinase domain-containing protein [Loa loa]	---	---	---	---
isogroup00030	yes	isotig00355	TTGCAAGTTCAGACAGATAAaTATATGAATATGTGTaATTTTtAAATGAATTCAATTTCATTAATCTAATCATATTATTATTTTATAAaCATGAAATTTTtCAATAATTTTTACTCATACGTGATCTACGTGATCCACAcAAaGATTTCACGTCAAAATTGTGTGTGAGACAAAATTGCCAAAAAAaTATATATCTCAAAAATAATTGTACCTATAAAATTTTAATCCACCTTTTCAAAATTATTTTAATCCATTCTTTTTTtGAAATCATTTcATTTCGCCTATCTTTTAAGAATGCCAAAAATAAGATTATTTTtATTTGAATAGTTCGTTATTATCATTAATTAAGTTTTtAATAAAAATTTTaGtGAATGTTAAAAATTATAGgTAGAATTGCTT…	IKLNLVNASVIITNLRMNKLYGVTICAVIDPKNLTFPEVSGVALGMKSKANKIFIDSAG	gi|393912313|gb|EFO21933.2| kinase domain-containing protein [Loa loa]	---	---	---	---
isogroup00030	yes	isotig00356	GACAAAAaTaTAAAAGATATTTTtATTAAAAGAATGGCAAATAATATATCATTATTtttATTCTAATTTGAAAACGATTGAAGCTAAAACAACGTGAATTTCACGTAAAACACGGAAATTTTATTTTTAGATGATAAGTGAAAAGCCACGAACATTGGTTGCTAAATTTGGTGCCGATTTGATGTATCGTAAATGTCAATTTTTATATTAcATTAGTAGCGTTCAAAGTCTTCGTTGTGGTACcACAAAAACAAACAGTGATTTTAGTGAAAATTCAATGAAACCATTAAAAATAAaTTGTGCAAGTGTAAAAAATAGTCCATGTATCGATAATCCGGTGATACATCATCCACCAATGTGTGGTCAAGTGGAAGGCTTCAATTATCAAATTATGAATGA…	MISEKPRTLVAKFGADLMYRKCQFLYYISSVQSLRCGTTKTNSDFSENSMKPLKINCASVKNSPCIDNPVIHHPPMCGQVEGF	gi|393912313|gb|EFO21933.2| kinase domain-containing protein [Loa loa]	---	---	---	---
isogroup00030	yes	isotig00357	TTGCAAGTTCAGACAGATAAaTATATGAATATGTGTaATTTTtAAATGAATTCAATTTCATTAATCTAATCATATTATTATTTTATAAaCATGAAATTTTtCAATAATTTTTACTCATACGTGATCTACGTGATCCACAcAAaGATTTCACGTCAAAATTGTGTGTGAGACAAAATTGCCAAAAAAaTATATATCTCAAAAATAATTGTACCTATAAAATTTTAATCCACCTTTTCAAAATTATTTTAATCCATTCTTTTTTtGAAATCATTTcATTTCGCCTATCTTTTAAGAATGCCAAAAATAAGATTATTTTtATTTGAATAGTTCGTTATTATCATTAATTAAGTTTTtAATAAAAATTTTaGtGAATGTTAAAAATTATAGgTAGAATTGCTT…	VELLGVDMQRILGNATNCPKFYPNGTCAIKLNLVNASVIITNLRMNKLYGVTICAVIDPKNLTFPEVSGVALGMKSKANKIFI	gi|402591856|gb|EJW85785.1| TK protein kinase [Wuchereria bancrofti]	---	---	---	---
isogroup00030	yes	isotig00358	TTGCAAGTTCAGACAGATAAaTATATGAATATGTGTaATTTTtAAATGAATTCAATTTCATTAATCTAATCATATTATTATTTTATAAaCATGAAATTTTtCAATAATTTTTACTCATACGTGATCTACGTGATCCACAcAAaGATTTCACGTCAAAATTGTGTGTGAGACAAAATTGCCAAAAAAaTATATATCTCAAAAATAATTGTACCTATAAAATTTTAATCCACCTTTTCAAAATTATTTTAATCCATTCTTTTTTtGAAATCATTTcATTTCGCCTATCTTTTAAGAATGCCAAAAATAAGATTATTTTtATTTGAATAGTTCGTTATTATCATTAATTAAGTTTTtAATAAAAATTTTaGtGAATGTTAAAAATTATAGgTAGAATTGCTT…	VELLGVDMQRILGNATNCPKFYPNGTCAIKLNLVNASVIITNLRMNKLYGVTICAVIDPKNLTFPEVSGVALGMKSKANKIFI	gi|402591856|gb|EJW85785.1| TK protein kinase [Wuchereria bancrofti]	---	---	---	---
isogroup00030	yes	isotig00359	TTGCAAGTTCAGACAGATAAaTATATGAATATGTGTaATTTTtAAATGAATTCAATTTCATTAATCTAATCATATTATTATTTTATAAaCATGAAATTTTtCAATAATTTTTACTCATACGTGATCTACGTGATCCACAcAAaGATTTCACGTCAAAATTGTGTGTGAGACAAAATTGCCAAAAAAaTATATATCTCAAAAATAATTGTACCTATAAAATTTTAATCCACCTTTTCAAAATTATTTTAATCCATTCTTTTTTtGAAATCATTTcATTTCGCCTATCTTTTAAGAATGCCAAAAATAAGATTATTTTtATTTGAATAGTTCGTTATTATCATTAATTAAGTTTTtAATAAAAATTTTaGtGAATGTTAAAAATTATAGgTAGAATTGCTT…	VELLGVDMQRILGNATNCPKFYPNGTCAIKLNLVNASVIITNLRMNKLYGVTICAVIDPKNLTFPEVSGVALGMKSKANKIFI	gi|402591856|gb|EJW85785.1| TK protein kinase [Wuchereria bancrofti]	---	---	---	---
isogroup00030	yes	isotig00360	AAAAAAGACATCATTTAtCTTTTATTCTACAtAaTTTATTATTATCTATTCTCATTAATTAAAATCTTTTTAATTAGTAGAATAGAATGAATTTTCtttctttttttAGATCAAATTTTCCTTAgTTAAATTCtAATAATAAAACTTAAATCAGCATTTTTTTTtCAGCAtTTAAGAAACaGCGTCCaAAtTTGCtAACAGCAATAATTGCTGGTTGtACAGCaATTCTTTTACTGCTTCTTGTTGGCACATTTATTTGGATTCAACGACGACAAAATGCTAAAATTAAAATGCACAAATTAAAACTTGAACAAATGCAACATAGCAATGATTTAAGATACATTGATTtGCCAAAAAAGTTAGTTCAAATTAAATTTTTGgAATGATTTATTTGCGAAA…	ISIFFSAFKKQRPNLLTAIIAGCTAILLLLLVGTFIWIQRRQNAKIKMHKLKLEQMQHSNDLRYIDLPKK	gi|170580530|ref|XP_001895303.1| Protein kinase domain containing protein [Brugia malayi]	---	---	---	---
isogroup00030	yes	isotig00361	GACAAAAaTaTAAAAGATATTTTtATTAAAAGAATGGCAAATAATATATCATTATTtttATTCTAATTTGAAAACGATTGAAGCTAAAACAACGTGAATTTCACGTAAAACACGGAAATTTTATTTTTAGATGATAAGTGAAAAGCCACGAACATTGGTTGCTAAATTTGGTGCCGATTTGATGTATCGTAAATGTCAATTTTTATATTAcATTAGTAGCGTTCAAAGTCTTCGTTGTGGTACcACAAAAACAAACAGTGATTTTAGTGAAAATTCAATGAAACCATTAAAAATAAGCAAGTTTTTTTTTtttaTAAAATTCAAAAaTTtAaTTTtAAatAAAAAAaTCAAACTTAAATTTTtGAATTTAGTACGATCGaTAAAATGAAAATTTTCGCA…	SEKPRTLVAKFGADLMYRKCQFLYYISSVQSLRCGTTKTNSDFSENSMKP	gi|402578631|gb|EJW72584.1| hypothetical protein WUBG_16510, partial [Wuchereria bancrofti]	---	---	---	---
isogroup00031	yes	isotig00362	aTATTGGATGAGAAAGGATGAGAATTTCAAGCTTTtGGATTTCGAACAATTTAACATCGGTATCATACCATATTGGAGGgTCGATATTTCTAAAAaGCAAAGAAAaTTATTTAAATATGGCTATTATAATCATGTAAAAaGCTTGAATTTCAATACAAAAaTGAACTTGCTACATCTATAATTAACATTCCTTTAAATCTGCATAAAATTTaTGAAGAAAAaGGAAACTCGGCATTAAATCTCTGCAGCTTACAAGATTTAACTCTGAATTACTCATAAAACAATAGTTGGTTATTATTTGTAGTAGCCCAAAAAGATACcTTAAAtAGAtGACTCCCcAcAGATAaGTTCGGAACCAGTGATTGGTACCAGCaTTAGCCtGATAtTTTCTAATTAATA…	ILIHIFLGNSNLVYTIIRKRQVFYQLANLSSDSAYIMKMLQGRKGRKNDVVAESKSSITDEKPVSNVENKTNIKATLAETPQV	gi|393910294|gb|EJD75810.1| HID-1 protein, variant [Loa loa]	---	---	---	---
isogroup00031	yes	isotig00363	aTATTGGATGAGAAAGGATGAGAATTTCAAGCTTTtGGATTTCGAACAATTTAACATCGGTATCATACCATATTGGAGGgTCGATATTTCTAAAAaGCAAAGAAAaTTATTTAAATATGGCTATTATAATCATGTAAAAaGCTTGAATTTCAATACAAAAaTGAACTTGCTACATCTATAATTAACATTCCTTTAAATCTGCATAAAATTTaTGAAGAAAAaGGAAACTCGGCATTAAATCTCTGCAGCTTACAAGATTTAACTCTGAATTACTCATAAAACAATAGTTGGTTATTATTTGTAGTAGCCCAAAAAGATACcTTAAAtAGAtGACTCCCcAcAGATAaGTTCGGAACCAGTGATTGGTACCAGCaTTAGCCtGATAtTTTCTAATTAATA…	ILIHIFLGNSNLVYTIIRKRQVFYQLANLSSDSAYIMKMLQGRKGRKNDVVAESKSSITDEKPVSNVENKTNIKATLAETPQV	gi|393910294|gb|EJD75810.1| HID-1 protein, variant [Loa loa]	---	---	---	---
isogroup00031	yes	isotig00364	aTATTGGATGAGAAAGGATGAGAATTTCAAGCTTTtGGATTTCGAACAATTTAACATCGGTATCATACCATATTGGAGGgTCGATATTTCTAAAAaGCAAAGAAAaTTATTTAAATATGGCTATTATAATCATGTAAAAaGCTTGAATTTCAATACAAAAaTGAACTTGCTACATCTATAATTAACATTCCTTTAAATCTGCATAAAATTTaTGAAGAAAAaGGAAACTCGGCATTAAATCTCTGCAGCTTACAAGATTTAACTCTGAATTACTCATAAAACAATAGTTGGTTATTATTTGTAGTAGCCCAAAAAGATACcTTAAAtAGAtGACTCCCcAcAGATAaGTTCGGAACCAGTGATTGGTACCAGCaTTAGCCtGATAtTTTCTAATTAATA…	LTFFFAVSPYLKSISMVAANKLIHLIEAFSTPWFLFSSPTNHLLIFFLLEVLNNIIQYQFDGNSNLVYTIIRKRQVFYQLANL	gi|393910294|gb|EJD75810.1| HID-1 protein, variant [Loa loa]	IPR019142: Dymeclin;	---	---	---
isogroup00031	yes	isotig00365	aTATTGGATGAGAAAGGATGAGAATTTCAAGCTTTtGGATTTCGAACAATTTAACATCGGTATCATACCATATTGGAGGgTCGATATTTCTAAAAaGCAAAGAAAaTTATTTAAATATGGCTATTATAATCATGTAAAAaGCTTGAATTTCAATACAAAAaTGAACTTGCTACATCTATAATTAACATTCCTTTAAATCTGCATAAAATTTaTGAAGAAAAaGGAAACTCGGCATTAAATCTCTGCAGCTTACAAGATTTAACTCTGAATTACTCATAAAACAATAGTTGGTTATTATTTGTAGTAGCCCAAAAAGATACcTTAAAtAGAtGACTCCCcAcAGATAaGTTCGGAACCAGTGATTGGTACCAGCaTTAGCCtGATAtTTTCTAATTAATA…	LTFFFAVSPYLKSISMVAANKLIHLIEAFSTPWFLFSSPTNHLLIFFLLEVLNNIIQYQFDGNSNLVYTIIRKRQVFYQLANL	gi|393910294|gb|EJD75810.1| HID-1 protein, variant [Loa loa]	IPR019142: Dymeclin;	---	---	---
isogroup00031	yes	isotig00366	ttggATGAGAAAGgATGAGAATTTCAAGCTTTTTGGATTTCGAACAATTTAACATCGGTATCATACCATATTGGAGGGTCGATATTTCTTAAATAGATGACTCCCCACAGATAAGTTCGGAACCAGTGATTGGTACCAGCATTAGCCTGATATTTTCTAATTAATATAGGATGAGGAACGGGTAGCAATCCTACTAAAGTACCATGTTGTAGGAATTTGAGGATTTCGCTTTCATCTGTTAAACCTTtATCGATACAAATCTTTTCAACCTGTGGCACAAGAACCTGCAGAAGCCTCATGACCGTTTGAAGAGGAAGTTTACTTTTCCAAGATTCTACCCAATCCGTTGTTGCCACCCAACCTTCCTGTACACCATCATTTTCATGTGGCAAATCATTC…	ILIHIFLGNSNLVYTIIRKRQVFYQLANLSSDSAYIMKMLQGRKGRKNDVVAESKSSITDEKPVSNVENKTNIKATLAETPQV	gi|393910294|gb|EJD75810.1| HID-1 protein, variant [Loa loa]	---	---	---	---
isogroup00031	yes	isotig00367	ttggATGAGAAAGgATGAGAATTTCAAGCTTTTTGGATTTCGAACAATTTAACATCGGTATCATACCATATTGGAGGGTCGATATTTCTTAAATAGATGACTCCCCACAGATAAGTTCGGAACCAGTGATTGGTACCAGCATTAGCCTGATATTTTCTAATTAATATAGGATGAGGAACGGGTAGCAATCCTACTAAAGTACCATGTTGTAGGAATTTGAGGATTTCGCTTTCATCTGTTAAACCTTtATCGATACAAATCTTTTCAACCTGTGGCACAAGAACCTGCAGAAGCCTCATGACCGTTTGAAGAGGAAGTTTACTTTTCCAAGATTCTACCCAATCCGTTGTTGCCACCCAACCTTCCTGTACACCATCATTTTCATGTGGCAAATCATTC…	ILIHIFLGNSNLVYTIIRKRQVFYQLANLSSDSAYIMKMLQGRKGRKNDVVAESKSSITDEKPVSNVENKTNIKATLAETPQV	gi|393910294|gb|EJD75810.1| HID-1 protein, variant [Loa loa]	---	---	---	---
isogroup00031	yes	isotig00368	tCCATATTCCTAATTTGTAAATTGATAATTACAGCAATACCACGGTTCATGTACTTATTTAAACTGTTGCGATTCATTTAGGCAAAATACATGGGAAAATCAGTTCTTAGAAATCAATGTAAGTCGTTTAACAATTCATTCTAGTCTACCCGCTTGCTAAACTAGTGGTGATTGCTGCAACATTAACTAATAAAAATTTATCAAAACCCTAGGCAACTTCTTTTCCTTCCAAATTCAAAATATACATGAATTGCTTTCAAAAATGGGGAATAAATATAAATTCGGCGCACCAAAACTTACTACtAACAGGtTTTTCATCAGTAATTGATGACTTTGATTCAGCAACTACATCATTTTTACGGCCTTTGCGCCCTTGTAGCATTTTCATGATATATGCTG…	QKFMFYLLKTSDVLEVLVPILFHVSASRNDPGIKYGVFLDLLC*RFFQEDDRIDLLYFY*A*FAARVGLIHMGVFIILLLSGE	gi|170574267|ref|XP_001892738.1| High temperature-induced dauer formation protein 1, isoform b, putative [Brugia malayi]	---	---	---	---
isogroup00031	yes	isotig00369	ttggATGAGAAAGgATGAGAATTTCAAGCTTTTTGGATTTCGAACAATTTAACATCGGTATCATACCATATTGGAGGGTCGATATTTCTTAAATAGATGACTCCCCACAGATAAGTTCGGAACCAGTGATTGGTACCAGCATTAGCCTGATATTTTCTAATTAATATAGGATGAGGAACGGGTAGCAATCCTACTAAAGTACCATGTTGTAGGAATTTGAGGATTTCGCTTTCATCTGTTAAACCTTtATCGATACAAATCTTTTCAACCTGTGGCACAAGAACCTGCAGAAGCCTCATGACCGTTTGAAGAGGAAGTTTACTTTTCCAAGATTCTACCCAATCCGTTGTTGCCACCCAACCTTCCTGTACACCATCATTTTCATGTGGCAAATCATTC…	LTFFFAVSPYLKSISMVAANKLIHLIEAFSTPWFLFSSPTNHLLIFFLLEVLNNIIQYQFDGNSNLVYTIIRKRQVFYQLANL	gi|393910294|gb|EJD75810.1| HID-1 protein, variant [Loa loa]	IPR019142: Dymeclin;	---	---	---
isogroup00031	yes	isotig00370	tCCATATTCCTAATTTGTAAATTGATAATTACAGCAATACCACGGTTCATGTACTTATTTAAACTGTTGCGATTCATTTAGGCAAAATACATGGGAAAATCAGTTCTTAGAAATCAATGTAAGTCGTTTAACAATTCATTCTAGTCTACCCGCTTGCTAAACTAGTGGTGATTGCTGCAACATTAACTAATAAAAATTTATCAAAACCCTAGGCAACTTCTTTTCCTTCCAAATTCAAAATATACATGAATTGCTTTCAAAAATGGGGAATAAATATAAATTCGGCGCACCAAAACTTACTACtAACAGGtTTTTCATCAGTAATTGATGACTTTGATTCAGCAACTACATCATTTTTACGGCCTTTGCGCCCTTGTAGCATTTTCATGATATATGCTG…	LTFFFAVSPYLKSISMVAANKLIHLIEAFSTPWFLFSSPTNHLLIFFLLEVLNNIIQYQFDGTV*IITFLLSESSINK*YKSF	gi|402586570|gb|EJW80507.1| HID-1 family protein [Wuchereria bancrofti]	---	---	---	---
isogroup00031	yes	isotig00371	ttggATGAGAAAGgATGAGAATTTCAAGCTTTTTGGATTTCGAACAATTTAACATCGGTATCATACCATATTGGAGGGTCGATATTTCTTAAATAGATGACTCCCCACAGATAAGTTCGGAACCAGTGATTGGTACCAGCATTAGCCTGATATTTTCTAATTAATATAGGATGAGGAACGGGTAGCAATCCTACTAAAGTACCATGTTGTAGGAATTTGAGGATTTCGCTTTCATCTGTTAAACCTTtATCGATACAAATCTTTTCAACCTGTGGCACAAGAACCTGCAGAAGCCTCATGACCGTTTGAAGAGGAAGTTTACTTTTCCAAGATTCTACCCAATCCGTTGTTGCCACCCAACCTTCCTGTACACCATCATTTTCATGTGGCAAATCATTC…	LTFFFAVSPYLKSISMVAANKLIHLIEAFSTPWFLFSSPTNHLLIFFLLEVLNNIIQYQFDGNSNLVYTIIRKRQVFYQLANL	gi|393910294|gb|EJD75810.1| HID-1 protein, variant [Loa loa]	IPR019142: Dymeclin;	---	---	---
isogroup00031	yes	isotig00372	tCCATATTCCTAATTTGTAAATTGATAATTACAGCAATACCACGGTTCATGTACTTATTTAAACTGTTGCGATTCATTTAGGCAAAATACATGGGAAAATCAGTTCTTAGAAATCAATGTAAGTCGTTTAACAATTCATTCTAGTCTACCCGCTTGCTAAACTAGTGGTGATTGCTGCAACATTAACTAATAAAAATTTATCAAAACCCTAGGCAACTTCTTTTCCTTCCAAATTCAAAATATACATGAATTGCTTTCAAAAATGGGGAATAAATATAAATTCGGCGCACCAAAACTTACTACtAACAGGtTTTTCATCAGTAATTGATGACTTTGATTCAGCAACTACATCATTTTTACGGCCTTTGCGCCCTTGTAGCATTTTCATGATATATGCTG…	LTFFFAVSPYLKSISMVAANKLIHLIEAFSTPWFLFSSPTNHLLIFFLLEVLNNIIQYQFDGNSNLVYTIIRKRQVFYQLANL	gi|393910294|gb|EJD75810.1| HID-1 protein, variant [Loa loa]	IPR019142: Dymeclin;	---	---	---
isogroup00031	yes	isotig00373	tCCATATTCCTAATTTGTAAATTGATAATTACAGCAATACCACGGTTCATGTACTTATTTAAACTGTTGCGATTCATTTAGGCAAAATACATGGGAAAATCAGTTCTTAGAAATCAATGTAAGTCGTTTAACAATTCATTCTAGTCTACCCGCTTGCTAAACTAGTGGTGATTGCTGCAACATTAACTAATAAAAATTTATCAAAACCCTAGGCAACTTCTTTTCCTTCCAAATTCAAAATATACATGAATTGCTTTCAAAAATGGGGAATAAATATAAATTCGGCGCACCAAAACTTACTACtAACAGGtTTTTCATCAGTAATTGATGACTTTGATTCAGCAACTACATCATTTTTACGGCCTTTGCGCCCTTGTAGCATTTTCATGATATATGCTG…	LTFFFAVSPYLKSISMVAANKLIHLIEAFSTPWFLFSSPTNHLLIFFLLEVLNNIIQYQFDGNSNLVYTIIRKRQVFYQLANL	gi|393910294|gb|EJD75810.1| HID-1 protein, variant [Loa loa]	IPR019142: Dymeclin;	---	---	---
isogroup00032	yes	isotig00374	CaGtAAAAaCTTAAAATTtATCTCTTtGGCAACACATGGCAACATGTATTTTtATTGACCGAAAAaCGATTATATTATTTAGTATGTTTGCTTAACCGCTATTTTAAATCTAGGTTTCCCAGTCAATAAGATTCGACATTTTtATTTGATAAGCAAATAGATTTAGAATGATTGACACTCTTATACTTATGTTTAGGTAGTCCAATATCTTGTCGTACATTGTGAACCAAGGCGGGCTAGTGCCAAGGCTAAGGTCAGGAAAATCAGAAATACGAACACACAATAATATATCATCCTGTTTCTCTTTTATCAAGTTTAAGTCATTGCATCTTCAGCAATGTTAATCTTTtttAGgTATGACCTGAGACGTCGGATATCATTTTATTATATGTCATATAA…	KKFYDLCIFCVMHCITVLTSSYRYVLLLIYSDENYRNVTYFLTALIIICYLNIYNEIIFFICLTDKIINLFYSKSSFNPILN	no hit	---	---	---	---
isogroup00032	yes	isotig00375	TttGCaGTAAAAAaGTTAAAaTTTATCTCTTTGGCAACACATGGCAACATGTATTTTTATTGACCGAAAAaCGATTATATtATTtAGTATGCTTGCTTAACTGCTATTTCAAATCTATGTTTCCCAGTCAATAAGATTCGACATTTTTATCTGATAAGCAAATAGATTTAGAATGATTGACACTCTTATATTTAGGTAGTCCAATATCTTGTCTTACATTGTGAGCCAAGTCGGCTAATGCCAAGGCTAAGGTCAGGAAAATCAGAAATACGAAaCACACAGTAATATATCATCCTGTTTCTCTTTTATCAAGTTTAAGTCATTGCATCTTCAGCAATGTTAATCTTTtttAGgTATGACCTGAGACGTCGGATATCATTTTATTATATGTCATATAAA…	KKFYDLCIFCVMHCITVLTSSYRYVLLLIYSDENYRNVTYFLTALIIICYLNIYNEIIFFICLTDKIINLFYSKSSFNPILN	no hit	---	---	---	---
isogroup00032	yes	isotig00376	CaGtAAAAaCTTAAAATTtATCTCTTtGGCAACACATGGCAACATGTATTTTtATTGACCGAAAAaCGATTATATTATTTAGTATGTTTGCTTAACCGCTATTTTAAATCTAGGTTTCCCAGTCAATAAGATTCGACATTTTtATTTGATAAGCAAATAGATTTAGAATGATTGACACTCTTATACTTATGTTTAGGTAGTCCAATATCTTGTCGTACATTGTGAACCAAGGCGGGCTAGTGCCAAGGCTAAGGTCAGGAAAATCAGAAATACGAACACACAATAATATATCATCCTGTTTCTCTTTTATCAAGTTTAAGTCATTGCATCTTCAGCAATGTTAATCTTTtttAGgTATGACCTGAGACGTCGGATATCATTTTATTATATGTCATATAA…	KKFYDLCIFCVMHCITVLTSSYRYVLLLIYSDENYRNVTYFLTALIIICYLNIYNEIIFFICLTDKIINLFYSKSSFNPILN	no hit	---	---	---	---
isogroup00032	yes	isotig00377	TttGCaGTAAAAAaGTTAAAaTTTATCTCTTTGGCAACACATGGCAACATGTATTTTTATTGACCGAAAAaCGATTATATtATTtAGTATGCTTGCTTAACTGCTATTTCAAATCTATGTTTCCCAGTCAATAAGATTCGACATTTTTATCTGATAAGCAAATAGATTTAGAATGATTGACACTCTTATATTTAGGTAGTCCAATATCTTGTCTTACATTGTGAGCCAAGTCGGCTAATGCCAAGGCTAAGGTCAGGAAAATCAGAAATACGAAaCACACAGTAATATATCATCCTGTTTCTCTTTTATCAAGTTTAAGTCATTGCATCTTCAGCAATGTTAATCTTTtttAGgTATGACCTGAGACGTCGGATATCATTTTATTATATGTCATATAAA…	KKFYDLCIFCVMHCITVLTSSYRYVLLLIYSDENYRNVTYFLTALIIICYLNIYNEIIFFICLTDKIINLFYSKSSFNPILN	no hit	---	---	---	---
isogroup00032	yes	isotig00378	CaGtAAAAaCTTAAAATTtATCTCTTtGGCAACACATGGCAACATGTATTTTtATTGACCGAAAAaCGATTATATTATTTAGTATGTTTGCTTAACCGCTATTTTAAATCTAGGTTTCCCAGTCAATAAGATTCGACATTTTtATTTGATAAGCAAATAGATTTAGAATGATTGACACTCTTATACTTATGTTTAGGTAGTCCAATATCTTGTCGTACATTGTGAACCAAGGCGGGCTAGTGCCAAGGCTAAGGTCAGGAAAATCAGAAATACGAACACACAATAATATATCATCCTGTTTCTCTTTTATCAAGTTTAAGTCATTGCATCTTCAGCAATGTTAATCTTTtttAGgTATGACCTGAGACGTCGGATATCATTTTATTATATGTCATATAA…	KKFYDLCVFCVLHCITVLTSSYRYVLLLIYSDENYRNVIYFLTALIIICCLNIYNEIIFFICLTDKIINLFYSKSSFNPILN	no hit	---	---	---	---
isogroup00032	yes	isotig00379	TttGCaGTAAAAAaGTTAAAaTTTATCTCTTTGGCAACACATGGCAACATGTATTTTTATTGACCGAAAAaCGATTATATtATTtAGTATGCTTGCTTAACTGCTATTTCAAATCTATGTTTCCCAGTCAATAAGATTCGACATTTTTATCTGATAAGCAAATAGATTTAGAATGATTGACACTCTTATATTTAGGTAGTCCAATATCTTGTCTTACATTGTGAGCCAAGTCGGCTAATGCCAAGGCTAAGGTCAGGAAAATCAGAAATACGAAaCACACAGTAATATATCATCCTGTTTCTCTTTTATCAAGTTTAAGTCATTGCATCTTCAGCAATGTTAATCTTTtttAGgTATGACCTGAGACGTCGGATATCATTTTATTATATGTCATATAAA…	KKFYDLCVFCVLHCITVLTSSYRYVLLLIYSDENYRNVIYFLTALIIICCLNIYNEIIFFICLTDKIINLFYSKSSFNPILN	no hit	---	---	---	---
isogroup00032	yes	isotig00380	CaGtAAAAaCTTAAAATTtATCTCTTtGGCAACACATGGCAACATGTATTTTtATTGACCGAAAAaCGATTATATTATTTAGTATGTTTGCTTAACCGCTATTTTAAATCTAGGTTTCCCAGTCAATAAGATTCGACATTTTtATTTGATAAGCAAATAGATTTAGAATGATTGACACTCTTATACTTATGTTTAGGTAGTCCAATATCTTGTCGTACATTGTGAACCAAGGCGGGCTAGTGCCAAGGCTAAGGTCAGGAAAATCAGAAATACGAACACACAATAATATATCATCCTGTTTCTCTTTTATCAAGTTTAAGTCATTGCATCTTCAGCAATGTTAATCTTTtttAGgTATGACCTGAGACGTCGGATATCATTTTATTATATGTCATATAA…	KKFYDLCVFCVLHCITVLTSSYRYVLLLIYSDENYRNVIYFLTALIIICCLNIYNEIIFFICLTDKIINLFYSKSSFNPILN	no hit	---	---	---	---
isogroup00032	yes	isotig00381	TttGCaGTAAAAAaGTTAAAaTTTATCTCTTTGGCAACACATGGCAACATGTATTTTTATTGACCGAAAAaCGATTATATtATTtAGTATGCTTGCTTAACTGCTATTTCAAATCTATGTTTCCCAGTCAATAAGATTCGACATTTTTATCTGATAAGCAAATAGATTTAGAATGATTGACACTCTTATATTTAGGTAGTCCAATATCTTGTCTTACATTGTGAGCCAAGTCGGCTAATGCCAAGGCTAAGGTCAGGAAAATCAGAAATACGAAaCACACAGTAATATATCATCCTGTTTCTCTTTTATCAAGTTTAAGTCATTGCATCTTCAGCAATGTTAATCTTTtttAGgTATGACCTGAGACGTCGGATATCATTTTATTATATGTCATATAAA…	KKFYDLCVFCVLHCITVLTSSYRYVLLLIYSDENYRNVIYFLTALIIICCLNIYNEIIFFICLTDKIINLFYSKSSFNPILN	no hit	---	---	---	---
isogroup00032	yes	isotig00382	CaGtAAAAaCTTAAAATTtATCTCTTtGGCAACACATGGCAACATGTATTTTtATTGACCGAAAAaCGATTATATTATTTAGTATGTTTGCTTAACCGCTATTTTAAATCTAGGTTTCCCAGTCAATAAGATTCGACATTTTtATTTGATAAGCAAATAGATTTAGAATGATTGACACTCTTATACTTATGTTTAGGTAGTCCAATATCTTGTCGTACATTGTGAACCAAGGCGGGCTAGTGCCAAGGCTAAGGTCAGGAAAATCAGAAATACGAACACACAATAATATATCATCCTGTTTCTCTTTTATCAAGTTTAAGTCATTGCATCTTCAGCAATGTTAATCTTTtttAGgTATGACCTGAGACGTCGGATATCATTTTATTATATGTCATATAA…	RCNDLNLIKEKQDDILLCVRISDFPDLSLGTSPPWFTMYDKILDYLNISIRVSIILNLFAYQIKMSNLIDWET	no hit	---	---	---	---
isogroup00032	yes	isotig00383	TttGCaGTAAAAAaGTTAAAaTTTATCTCTTTGGCAACACATGGCAACATGTATTTTTATTGACCGAAAAaCGATTATATtATTtAGTATGCTTGCTTAACTGCTATTTCAAATCTATGTTTCCCAGTCAATAAGATTCGACATTTTTATCTGATAAGCAAATAGATTTAGAATGATTGACACTCTTATATTTAGGTAGTCCAATATCTTGTCTTACATTGTGAGCCAAGTCGGCTAATGCCAAGGCTAAGGTCAGGAAAATCAGAAATACGAAaCACACAGTAATATATCATCCTGTTTCTCTTTTATCAAGTTTAAGTCATTGCATCTTCAGCAATGTTAATCTTTtttAGgTATGACCTGAGACGTCGGATATCATTTTATTATATGTCATATAAA…	RIMLKGSSSKLSLYFSHDAESHVEQRMHKCFGNNLFHKIHIKQSNLQAAFVELGFEIYINFHLANSLN	no hit	---	---	---	---
isogroup00032	yes	isotig00384	AGACAAGATATGCCACcTCCTGGTGGATATAGTAAATTTAACTGGGCGCGAACTTATCCAAAACTTTTtGGAAaGGTGAAaGAATATtGGCTGTTGTTGTTTTCTTATTTGGATATGGTCTTTTCCAAGCTCGAGCTCTTAAaCGTGCTATCCTAACAGAAaGATTTGAAGATAAGGATTtATACATTGCGATGACGCCATTtCTTtATGCCGAAAGAGATCGAAGATGGCTGAAaCTTTTGAAACAGAATCGTGACAaTGAAaTAAAaCTGGCAGAAaTTaGTGATGATAaGGCTTGGAGAGTTGGAACCTGGTATGGCGAACCTGTATATTTCACATTACAGGATCGTTGGTGGGATCCGGTACCTTGTGAGGCTTATGCTCATTCCCCGATGAAGA…	RQDMPPPGGYSKFNWANLSKTFWKGERILAVVVFLFGYGLFQARALKRAILTERFEDKDLYIAMTPFLYAERDRRWLKLLKQN	gi|402593931|gb|EJW87858.1| hypothetical protein WUBG_01231 [Wuchereria bancrofti]	IPR009346: GRIM-19;	---	---	---
isogroup00033	yes	isotig00385	CGACTTTCacaTataaaaTTGGAACGTCTAGATGAAGTAAATCAATTTTCAAAAaTaGGAaaTTGCGATATTTTATCGAGTTGGATTCAGTTATGTTTGAAAAaTTACTGGAAACCTATTATACCAGTTGCTTTAGAtTTTGTCACACAACAAGGTCGAATCAAATATGTGCGACTAATTTACAAGGtTAAATTTTCTTTTCATACCGTCACAAttATTTTATCTaaGGATTTCTGAGtTTTtAGTaatTtAAATTGaAAaCTAAAGATGAtGGTAGTTAAAATTTATTCGACAGAATCTGATTTCAAGGAAAGTTATAAATTTCAATTCCTATATCcTAGGTATTGTAACTTATACTTTTTtACTTGAATCATaAATTTAAATAGATTTTGAATATAA…	ANVIKKVGNDVAAIDINMGCPKPFSIAGGMGAALLGNPEKAKEIVQTCVSTSAIPISCKIRVLDKRENTLEFVKMLERCGVSA	gi|170572083|ref|XP_001891976.1| hypothetical protein Bm1_02365 [Brugia malayi] gi|312073196|ref|XP_003139411.1| dihydrouridine synthase domain-containing protein [Loa loa]	IPR001269: tRNA-dihydrouridine synthase; IPR013785: Aldolase-type TIM barrel; IPR018517: tRNA-dihydrouridine synthase, conserved site;	GO:0003824): catalytic activity; GO:0017150): tRNA dihydrouridine synthase activity; GO:0050660): flavin adenine dinucleotide binding;	GO:0008033): tRNA processing; GO:0008152): metabolic process; GO:0055114): oxidation-reduction process;	---
isogroup00033	yes	isotig00386	CGACTTTCacaTataaaaTTGGAACGTCTAGATGAAGTAAATCAATTTTCAAAAaTaGGAaaTTGCGATATTTTATCGAGTTGGATTCAGTTATGTTTGAAAAaTTACTGGAAACCTATTATACCAGTTGCTTTAGAtTTTGTCACACAACAAGGTCGAATCAAATATGTGCGACTAATTTACAAGGATCTATTTCTTTGGTCAGAAAGTGCTGGTCAAGCCATTGAGACATTCAAGAAAAATGCTCCTTCAATGCATCCAATTACCATATCAGTCGTGGCAAAATTGATCCCAAAGTAAATCTCATTCCGATGAAAAAAGCAATCATATCATAACTTTTCAtTTTTtATAtTTTtAtTTTAAtaTtCTTGAtaAAGtAACtAaTTCGCAAatAACTaC…	ANVIKKVGNDVAAIDINMGCPKPFSIAGGMGAALLGNPEKAKEIVQTCVSTSAIPISCKIRVLDKRENTLEFVKMLERCGVSA	gi|170572083|ref|XP_001891976.1| hypothetical protein Bm1_02365 [Brugia malayi] gi|312073196|ref|XP_003139411.1| dihydrouridine synthase domain-containing protein [Loa loa]	IPR001269: tRNA-dihydrouridine synthase; IPR013785: Aldolase-type TIM barrel; IPR018517: tRNA-dihydrouridine synthase, conserved site;	GO:0003824): catalytic activity; GO:0017150): tRNA dihydrouridine synthase activity; GO:0050660): flavin adenine dinucleotide binding;	GO:0008033): tRNA processing; GO:0008152): metabolic process; GO:0055114): oxidation-reduction process;	---
isogroup00033	yes	isotig00387	CGACTTTCacaTataaaaTTGGAACGTCTAGATGAAGTAAATCAATTTTCAAAAaTaGGAaaTTGCGATATTTTATCGAGTTGGATTCAGTTATGTTTGAAAAaTTACTGGAAACCTATTATACCAGTTGCTTTAGAtTTTGTCACACAACAAGGTCGAATCAAATATGTGCGACTAATTTACAAGGATCTATTTCTTTGGTCAGAAAGTGCTGGTCAAGCCATTGAGACATTCAAGAAAAATGCTCCTTCAATGCATCCAATTACCATATCAGTCGTGGCAAAATTGATCCCaAAGTAAATCTCATTCCGATGAAAAAGCAATCATATCATAACTTTTCAtTTTTtATAtTTTtAtTTTAAtaTtCTTGAtaAAGtAACtAaTTCGCAAatAACTaCA…	ANVIKKVGNDVAAIDINMGCPKPFSIAGGMGAALLGNPEKAKEIVQTCVSTSAIPISCKIRVLDKRENTLEFVKMLERCGVSA	gi|170572083|ref|XP_001891976.1| hypothetical protein Bm1_02365 [Brugia malayi] gi|312073196|ref|XP_003139411.1| dihydrouridine synthase domain-containing protein [Loa loa]	IPR001269: tRNA-dihydrouridine synthase; IPR013785: Aldolase-type TIM barrel; IPR018517: tRNA-dihydrouridine synthase, conserved site;	GO:0003824): catalytic activity; GO:0017150): tRNA dihydrouridine synthase activity; GO:0050660): flavin adenine dinucleotide binding;	GO:0008033): tRNA processing; GO:0008152): metabolic process; GO:0055114): oxidation-reduction process;	---
isogroup00033	yes	isotig00388	aagccattgagacattcaagaaaaatnctccttcaatgcatccaattaccatatcagtcgtggtcaaaattgatcccaaagtaaatctCATTCCGaTGaaaaaaCAATCtATATCtAtaCTTTTCTATTTTTTATTATTTttATTTTAaTATTCTTGAaTAAAGTAACTAATTCGCAAAtAACTACAATtATTCtATTTTATTCTACGTTTTTGTTAtATATTACtATTTTAATGAAATATTCCGGAAATTTGATGAATGTAACCTATTCCTTTCTTTTTTAAAGATAAAAAATAAACAGTAACAAGATTCCTACAAAaCTTCTGAAATCTTCTGGGTTTCAAAAGTTTCACAAAATTAACAACAATAATAACAATCAGGCATTATAGCAATTACACCG…	ANVIKKVGNDVAAIDINMGCPKPFSIAGGMGAALLGNPEKAKEIVQTCVSTSAIPISCKIRVLDKRENTLEFVKMLERCGVSA	gi|312073196|ref|XP_003139411.1| dihydrouridine synthase domain-containing protein [Loa loa]	IPR001269: tRNA-dihydrouridine synthase; IPR013785: Aldolase-type TIM barrel; IPR018517: tRNA-dihydrouridine synthase, conserved site;	GO:0003824): catalytic activity; GO:0017150): tRNA dihydrouridine synthase activity; GO:0050660): flavin adenine dinucleotide binding;	GO:0008033): tRNA processing; GO:0008152): metabolic process; GO:0055114): oxidation-reduction process;	---
isogroup00033	yes	isotig00389	cttcaatgcatccaattaccatatcagtctggcaaaattgatcccaaagtaaatctcattccgatgaaaaagcaatCATATCATAACTTTTCATTTTTtATACTTTTATTTTAATATTCTTGATAAAaTAACTAATTCGCAAATAACTACAATTATCCATTTTATTCTACATTTTtGTTATATATTACTATTTtAATGAAATATTTTGAAAATTTGATGAATGTAACCTATTCCTTTCTTTTTTAAAGATaAAAAaTAAATAGTAACAAGATTCCTACAAAACTTCTGAAATCTTCTGGGTTTCAAAAGTTTCACAAAATTATCAACAATAATAACAATCAGGCATTATAGCAATTACACCGTAATGaGATTTCAAAgGAAGATTGTAAAGTATTTTCA…	ANVIKKVGNDVAAIDINMGCPKPFSIAGGMGAALLGNPEKAKEIVQTCVSTSAIPISCKIRVLDKRENTLEFVKMLERCGVSA	gi|312073196|ref|XP_003139411.1| dihydrouridine synthase domain-containing protein [Loa loa]	IPR001269: tRNA-dihydrouridine synthase; IPR013785: Aldolase-type TIM barrel; IPR018517: tRNA-dihydrouridine synthase, conserved site;	GO:0003824): catalytic activity; GO:0017150): tRNA dihydrouridine synthase activity; GO:0050660): flavin adenine dinucleotide binding;	GO:0008033): tRNA processing; GO:0008152): metabolic process; GO:0055114): oxidation-reduction process;	---
isogroup00033	yes	isotig00390	CGACTTTCacaTataaaaTTGGAACGTCTAGATGAAGTAAATCAATTTTCAAAAaTaGGAaaTTGCGATATTTTATCGAGTTGGATTCAGTTATGTTTGAAAAaTTACTGGAAACCTATTATACCAGTTGCTTTAGAtTTTGTCACACAACAAGGTCGAATCAAATATGTGCGACTAATTTACAAGGtTAAATTTTCTTTTCATACCGTCACAAttATTTTATCTaaGGATTTCTGAGtTTTtAGTaatTtAAATTGaAAaCTAAAGATGAtGGTAGTTAAAATTTATTCGACAGAATCTGATTTCAAGGAAAGTTATAAATTTCAATTCCTATATCcTAGGTATTGTAACTTATACTTTTTtACTTGAATCATaAATTTAAATAGATTTTGAATATAA…	LSHIKLERLDEVNQFSKIGNCDILSSWIQLCLKNYWKPIIPVALDFVTQQGRIKYVRLIYKVKFSF	gi|170572083|ref|XP_001891976.1| hypothetical protein Bm1_02365 [Brugia malayi]	IPR015211: Peptidase M1, leukotriene A4 hydrolase, aminopeptidase C-terminal; IPR016024: Armadillo-type fold;	GO:0005488): binding; GO:0008237): metallopeptidase activity; GO:0008270): zinc ion binding;	GO:0019370): leukotriene biosynthetic process;	---
isogroup00033	yes	isotig00391	CGACTTTCacaTataaaaTTGGAACGTCTAGATGAAGTAAATCAATTTTCAAAAaTaGGAaaTTGCGATATTTTATCGAGTTGGATTCAGTTATGTTTGAAAAaTTACTGGAAACCTATTATACCAGTTGCTTTAGAtTTTGTCACACAACAAGGTCGAATCAAATATGTGCGACTAATTTACAAGGATCTATTTCTTTGGTCAGAAAGTGCTGGTCAAGCCATTGAGACATTCAAGAAAAATGCTCCTTCAATGCATCCAATTACCATATCAGTCGTGGCAAAATTGATCCCAAAGTAAATCTCATTCCGATGAAAAAAGCAATCATATCATAACTTTTCAtTTTTtATAtTTTtAtTTTAAtaTtCTTGAtaAAGtAACtAaTTCGCAAatAACTaC…	LSHIKLERLDEVNQFSKIGNCDILSSWIQLCLKNYWKPIIPVALDFVTQQGRIKYVRLIYKDLFLWSESAGQAIETFKKNAPS	gi|170572083|ref|XP_001891976.1| hypothetical protein Bm1_02365 [Brugia malayi]	IPR001930: Peptidase M1, alanine aminopeptidase/leukotriene A4 hydrolase; IPR015211: Peptidase M1, leukotriene A4 hydrolase, aminopeptidase C-terminal; IPR016024: Armadillo-type fold;	GO:0005488): binding; GO:0008237): metallopeptidase activity; GO:0008270): zinc ion binding;	GO:0006508): proteolysis; GO:0019370): leukotriene biosynthetic process;	---
isogroup00033	yes	isotig00392	CGACTTTCacaTataaaaTTGGAACGTCTAGATGAAGTAAATCAATTTTCAAAAaTaGGAaaTTGCGATATTTTATCGAGTTGGATTCAGTTATGTTTGAAAAaTTACTGGAAACCTATTATACCAGTTGCTTTAGAtTTTGTCACACAACAAGGTCGAATCAAATATGTGCGACTAATTTACAAGGATCTATTTCTTTGGTCAGAAAGTGCTGGTCAAGCCATTGAGACATTCAAGAAAAATGCTCCTTCAATGCATCCAATTACCATATCAGTCGTGGCAAAATTGATCCCaAAGTAAATCTCATTCCGATGAAAAAGCAATCATATCATAACTTTTCAtTTTTtATAtTTTtAtTTTAAtaTtCTTGAtaAAGtAACtAaTTCGCAAatAACTaCA…	LSHIKLERLDEVNQFSKIGNCDILSSWIQLCLKNYWKPIIPVALDFVTQQGRIKYVRLIYKDLFLWSESAGQAIETFKKNAPS	gi|170572083|ref|XP_001891976.1| hypothetical protein Bm1_02365 [Brugia malayi]	IPR001930: Peptidase M1, alanine aminopeptidase/leukotriene A4 hydrolase; IPR015211: Peptidase M1, leukotriene A4 hydrolase, aminopeptidase C-terminal; IPR016024: Armadillo-type fold;	GO:0005488): binding; GO:0008237): metallopeptidase activity; GO:0008270): zinc ion binding;	GO:0006508): proteolysis; GO:0019370): leukotriene biosynthetic process;	---
isogroup00033	yes	isotig00393	aagccattgagacattcaagaaaaatnctccttcaatgcatccaattaccatatcagtcgtggtcaaaattgatcccaaagtaaatctCATTCCGaTGaaaaaaCAATCtATATCtAtaCTTTTCTATTTTTTATTATTTttATTTTAaTATTCTTGAaTAAAGTAACTAATTCGCAAAtAACTACAATtATTCtATTTTATTCTACGTTTTTGTTAtATATTACtATTTTAATGAAATATTCCGGAAATTTGATGAATGTAACCTATTCCTTTCTTTTTTAAAGATAAAAAATAAACAGTAACAAGATTCCTACAAAaCTTCTGAAATCTTCTGGGTTTCAAAAGTTTCACAAAATTAACAACAATAATAACAATCAGGCATTATAGCAATTACACCG…	SQSKSHSDEKTIYIYTFLFFIIFILIFLNKVTNSQITTIILFYSTFLLYITILMKYSGNLMNVTYSFLF	no hit	---	---	---	---
isogroup00033	yes	isotig00394	cttcaatgcatccaattaccatatcagtctggcaaaattgatcccaaagtaaatctcattccgatgaaaaagcaatCATATCATAACTTTTCATTTTTtATACTTTTATTTTAATATTCTTGATAAAaTAACTAATTCGCAAATAACTACAATTATCCATTTTATTCTACATTTTtGTTATATATTACTATTTtAATGAAATATTTTGAAAATTTGATGAATGTAACCTATTCCTTTCTTTTTTAAAGATaAAAAaTAAATAGTAACAAGATTCCTACAAAACTTCTGAAATCTTCTGGGTTTCAAAAGTTTCACAAAATTATCAACAATAATAACAATCAGGCATTATAGCAATTACACCGTAATGaGATTTCAAAgGAAGATTGTAAAGTATTTTCA…	NLLGFKSFTKLSTIITIRHYSNYTVMRFQRKIVKYFHNSSQSPGNFSRLPRPIKAASAAT	no hit	---	---	---	---
isogroup00034	yes	isotig00395	ttttCAGATGTCCAAaTGAAGAAGGAGAAGCAGATAATAAaCTTCTTGAAGCATTAATTACAAATTTAATGAAAGCATTGGAAGATCGTAATTTAAaGATCCGAAAATTAGCTGTACGCGGACTTGGTGATTTGGCTTGCTGTAGTGATTCGATTTTAAACAAATATTCATCGGATGCAATACAAGCAGCAATGGCAGGATTAGATGATAGTGGTGATCGTCGTGATGAGATTGCAATGGAAGCAGTTAATGCATTGAATAAGCTTTCGACACGTGTGCCGAATACACATCTCGAAAATATACTGTCAAATGTATTGTTGAAATTACGACCATGTTTTGAAAAaGAAaGTAGTGCGTTACGTGCTGTTTCATTCAGTTTATTTGGTGAATTAGGTCAAC…	RCPNEEGEADNKLLEALITNLMKALEDRNLKIRKLAVRGLGDLACCSDSILNKYSSDAIQAAMAGLDDSGDRRDEIAMEAVNA	gi|312070689|ref|XP_003138262.1| hypothetical protein LOAG_02677 [Loa loa]	IPR011989: Armadillo-like helical;	GO:0005488): binding;	---	---
isogroup00034	yes	isotig00396	ttttCAGATGTCCAAaTGAAGAAGGAGAAGCAGATAATAAaCTTCTTGAAGCATTAATTACAAATTTAATGAAAGCATTGGAAGATCGTAATTTAAaGATCCGAAAATTAGCTGTACGCGGACTTGGTGATTTGGCTTGCTGTAGTGATTCGATTTTAAACAAATATTCATCGGATGCAATACAAGCAGCAATGGCAGGATTAGATGATAGTGGTGATCGTCGTGATGAGATTGCAATGGAAGCAGTTAATGCATTGAATAAGCTTTCGACACGTGTGCCGAATACACATCTCGAAAATATACTGTCAAATGTATTGTTGAAATTACGACCATGTTTTGAAAAaGAAaGTAGTGCGTTACGTGCTGTTTCATTCAGTTTATTTGGTGAATTAGGTCAAC…	RCPNEEGEADNKLLEALITNLMKALEDRNLKIRKLAVRGLGDLACCSDSILNKYSSDAIQAAMAGLDDSGDRRDEIAMEAVNA	gi|312070689|ref|XP_003138262.1| hypothetical protein LOAG_02677 [Loa loa]	IPR011989: Armadillo-like helical;	GO:0005488): binding;	---	---
isogroup00034	yes	isotig00397	gcAAaaCTTTATTCATTTTAGGtATTCAGTTTAGGTATCTTGTTTTtATTCATTGTTTTTCATCATTTTtATTATCACTATCAGAAatAAatAAtATCAATTATCAGAGTACTGGTTtAGGGCTTTtCAACAGAGAGATTTACAATGGCAGTTGTTTAAACTGtATTTTTAATTTtATTtGATTAATAGGCTATTATCATTTTGAATTACTTAGTCTAATGTTTTTTtGCTAACATCTTTTTCAAATAATTGGAACTTCAGATAATTCAGTATTTCCTAACTTTTCCATTTCTGCACTACAGTAATTTGCTAAAGTGTATTTTtCCATGATATTTAAGCAAATGAATTATaAAAaTTTGTCTTAATATCATTGCGAAAATTTTtAATTAAAAATTTTTC…	TKYLFQMCARCLVSVSSLLNSDRLTLLIERDLKIDEQCHNYRQFLKEFSEILAFSFPDRINYYALSCNNYFKSTSARIRSNAA	gi|402579252|gb|EJW73204.1| hypothetical protein WUBG_15885 [Wuchereria bancrofti]	---	---	---	---
isogroup00034	yes	isotig00398	gcAAaaCTTTATTCATTTTAGGtATTCAGTTTAGGTATCTTGTTTTtATTCATTGTTTTTCATCATTTTtATTATCACTATCAGAAatAAatAAtATCAATTATCAGAGTACTGGTTtAGGGCTTTtCAACAGAGAGATTTACAATGGCAGTTGTTTAAACTGtATTTTTAATTTtATTtGATTAATAGGCTATTATCATTTTGAATTACTTAGTCTAATGTTTTTTtGCTAACATCTTTTTCAAATAATTGGAACTTCAGATAATTCAGTATTTCCTAACTTTTCCATTTCTGCACTACAGTAATTTGCTAAAGTGTATTTTtCCATGATATTTAAGCAAATGAATTATaAAAaTTTGTCTTAATATCATTGCGAAAATTTTtAATTAAAAATTTTTC…	TKYLFQMCARCLVSVSSLLNSDRLTLLIERDLKIDEQCHNYRQFLKEFSEILAFSFPDRINYYALSCNNYFKSTSARIRSNAA	gi|402579252|gb|EJW73204.1| hypothetical protein WUBG_15885 [Wuchereria bancrofti]	---	---	---	---
isogroup00034	yes	isotig00399	TGTTTAATGCTATGTTAGTTGATAGCAAAATATTTTTTAAGTATAGTTTGAACGATTATGAGCTAAaTaTGaaTTTTAAaCGTTAAaTATGAATActaTaAAaTtATTTGgtATTtatttttaTTTTTATTTTTATTTTTTtcTGAATAATTAAaTTGTTCTATAATCTAGaCAAAtAtATGtAAtTTTTATTGAATGAAAGAGTAAACAATTAtttATTTAACGAttAAATTTTTTTTtGCATATTTAAgtttttttttttATgAATTgACAAAATGGTGATAAAGATTGATTTTTAGgCTTTTTCATTTCCTGATCGTATCAACTATTATGCTTTGAGTTGTAATAATTATTTCAAAAGTACATCAGCTCGTATTCGTTCCAATGCTGCTCATATGA…	AFSFPDRINYYALSCNNYFKSTSARIRSNAAHMTGYLLGELTPELRSTVSKELIFAGLMLLLKDHDIDVRLSTARAISCLHRY	gi|402579252|gb|EJW73204.1| hypothetical protein WUBG_15885 [Wuchereria bancrofti]	IPR011989: Armadillo-like helical;	GO:0005488): binding;	---	---
isogroup00034	yes	isotig00400	TGTTTAATGCTATGTTAGTTGATAGCAAAATATTTTTTAAGTATAGTTTGAACGATTATGAGCTAAaTaTGaaTTTTAAaCGTTAAaTATGAATActaTaAAaTtATTTGgtATTtatttttaTTTTTATTTTTATTTTTTtcTGAATAATTAAaTTGTTCTATAATCTAGaCAAAtAtATGtAAtTTTTATTGAATGAAAGAGTAAACAATTAtttATTTAACGAttAAATTTTTTTTtGCATATTTAAgtttttttttttATgAATTgACAAAATGGTGATAAAGATTGATTTTTAGgCTTTTTCATTTCCTGATCGTATCAACTATTATGCTTTGAGTTGTAATAATTATTTCAAAAGTACATCAGCTCGTATTCGTTCCAATGCTGCTCATATGA…	AFSFPDRINYYALSCNNYFKSTSARIRSNAAHMTGYLLGELTPELRSTVSKELIFAGLMLLLKDHDIDVRLSTARAISCLHRY	gi|402579252|gb|EJW73204.1| hypothetical protein WUBG_15885 [Wuchereria bancrofti]	IPR011989: Armadillo-like helical;	GO:0005488): binding;	---	---
isogroup00034	yes	isotig00401	AGAAGtttAGATGAATGtttATAATCACAATAGTAATTAAtttGCATATaaatttggttttataagattttacaaaatttaatagaaaaaagttaatttctAGCaaaGAAtttGAGTGaaaaatcgcttttttctttAtTACtttATAttatttttCCaatttATATACTTATTcGATTAGTTACTTAAATTTCAAATTGTAAGTTATTCGAAGTATTGCATTTGGAAGTAGATCAAAATTTCATATTTTgCTTTAATGaAAaTTTTCaAAaCtTTTtCAAACTTTAATAAAATTATTTGATTTGATTATTTATAATGTTTAAATGTTTCTTGATATAATCGAATGTGTTATTTTtCAGGATTGATGTTATTGCTAAAAGATCACGACATTGATGTACG…	KSILTGIPKASYKCRKLKTWMNYNKQNYSIINSLCIQWQLMYIYKLSIFN	gi|402579252|gb|EJW73204.1| hypothetical protein WUBG_15885 [Wuchereria bancrofti]	---	---	---	---
isogroup00034	yes	isotig00402	AGAAGtttAGATGAATGtttATAATCACAATAGTAATTAAtttGCATATaaatttggttttataagattttacaaaatttaatagaaaaaagttaatttctAGCaaaGAAtttGAGTGaaaaatcgcttttttctttAtTACtttATAttatttttCCaatttATATACTTATTcGATTAGTTACTTAAATTTCAAATTGTAAGTTATTCGAAGTATTGCATTTGGAAGTAGATCAAAATTTCATATTTTgCTTTAATGaAAaTTTTCaAAaCtTTTtCAAACTTTAATAAAATTATTTGATTTGATTATTTATAATGTTTAAATGTTTCTTGATATAATCGAATGTGTTATTTTtCAGGATTGATGTTATTGCTAAAAGATCACGACATTGATGTACG…	YKVIKKKAIFHSNSLLEINFFLLNFVKSYKTKFICKLITIVIINIHLNF	gi|402579252|gb|EJW73204.1| hypothetical protein WUBG_15885 [Wuchereria bancrofti]	---	---	---	---
isogroup00035	yes	isotig00403	ttttgAAAAATAGAAGAGAAGAGATGTAAATTGATATCCGTTtCTTTTTTtttCTCATTTTAAATTTTAAAATGGAGAACAAACACAATGTTTTCTATAAGATAAaCTGATTGCGCTGGATAGCTTAAGGATCTGACATCGTTAAAaTGTTCGATGATTTTAAAAATTGAGTGATTATCTCTTTGCTCTACTCTTGCCGATTTGCTATtCGACAAGAAAATAAAGCAACAAATTTTGAATTCTTCAATCCTGACGTATTCGTTTTAATTGTGAAACTATTtCGTTTTAATTGTAAAAGTGTTATTTTtCCCTTAtCATTCAAAaTTTTAAAATTGATTTAGAATAAATaTTAATTTTttCTtATtGTTTCTtCTTTTTttAACCATTTCAATTGTCCCA…	IMTFNTWVSGNNVENGIIKIADHIKRIDPDVAALQEVRDRECLSHLLAAMGEKWTAAASTFSYPDTAILTKHKIMNQSFHQIS	gi|312087189|ref|XP_003145373.1| hypothetical protein LOAG_09798 [Loa loa]	IPR005135: Endonuclease/exonuclease/phosphatase;	---	---	---
isogroup00035	yes	isotig00404	ttttgAAAAATAGAAGAGAAGAGATGTAAATTGATATCCGTTtCTTTTTTtttCTCATTTTAAATTTTAAAATGGAGAACAAACACAATGTTTTCTATAAGATAAaCTGATTGCGCTGGATAGCTTAAGGATCTGACATCGTTAAAaTGTTCGATGATTTTAAAAATTGAGTGATTATCTCTTTGCTCTACTCTTGCCGATTTGCTATtCGACAAGAAAATAAAGCAACAAATTTTGAATTCTTCAATCCTGACGTATTCGTTTTAATTGTGAAACTATTtCGTTTTAATTGTAAAAGTGTTATTTTtCCCTTAtCATTCAAAaTTTTAAAATTGATTTAGAATAAATaTTAATTTTttCTtATtGTTTCTtCTTTTTttAACCATTTCAATTGTCCCA…	MTFNTWVSGNNVENGIIKIADHIKRIDPDVAALQEVRDRECLSHLLAAMGEKWTAAASTFSYPDTAILTKHKIMNQSFHQISH	gi|312087189|ref|XP_003145373.1| hypothetical protein LOAG_09798 [Loa loa]	IPR005135: Endonuclease/exonuclease/phosphatase;	---	---	---
isogroup00035	yes	isotig00405	ttttgAAAAATAGAAGAGAAGAGATGTAAATTGATATCCGTTtCTTTTTTtttCTCATTTTAAATTTTAAAATGGAGAACAAACACAATGTTTTCTATAAGATAAaCTGATTGCGCTGGATAGCTTAAGGATCTGACATCGTTAAAaTGTTCGATGATTTTAAAAATTGAGTGATTATCTCTTTGCTCTACTCTTGCCGATTTGCTATtCGACAAGAAAATAAAGCAACAAATTTTGAATTCTTCAATCCTGACGTATTCGTTTTAATTGTGAAACTATTtCGTTTTAATTGTAAAAGTGTTATTTTtCCCTTAtCATTCAAAaTTTTAAAATTGATTTAGAATAAATaTTAATTTTttCTtATtGTTTCTtCTTTTTttAACCATTTCAATTGTCCCA…	FFSFFLRSYGPYAAFNKMVTKITQIMAGEMADGKXNMRELLVDDYFQAAVQNSHIEPLIVCGDFNSPSHLDWINETSFLHGNW	gi|312087189|ref|XP_003145373.1| hypothetical protein LOAG_09798 [Loa loa] gi|402582288|gb|EJW76234.1| hypothetical protein WUBG_12857 [Wuchereria bancrofti]	---	---	---	---
isogroup00035	yes	isotig00406	ttttgAAAAATAGAAGAGAAGAGATGTAAATTGATATCCGTTtCTTTTTTtttCTCATTTTAAATTTTAAAATGGAGAACAAACACAATGTTTTCTATAAGATAAaCTGATTGCGCTGGATAGCTTAAGGATCTGACATCGTTAAAaTGTTCGATGATTTTAAAAATTGAGTGATTATCTCTTTGCTCTACTCTTGCCGATTTGCTATtCGACAAGAAAATAAAGCAACAAATTTTGAATTCTTCAATCCTGACGTATTCGTTTTAATTGTGAAACTATTtCGTTTTAATTGTAAAAGTGTTATTTTtCCCTTAtCATTCAAAaTTTTAAAATTGATTTAGAATAAATaTTAATTTTttCTtATtGTTTCTtCTTTTTttAACCATTTCAATTGTCCCA…	QLTFSTFLILFLGGLRCNHVKRVNLTIMTFNTWVSGNNVENGIIKIADHIKRIDPDVAALQEVRDRECLSHLLAAMGEKWTAA	gi|312087189|ref|XP_003145373.1| hypothetical protein LOAG_09798 [Loa loa]	IPR005135: Endonuclease/exonuclease/phosphatase;	---	---	---
isogroup00035	yes	isotig00407	ttttgAAAAATAGAAGAGAAGAGATGTAAATTGATATCCGTTtCTTTTTTtttCTCATTTTAAATTTTAAAATGGAGAACAAACACAATGTTTTCTATAAGATAAaCTGATTGCGCTGGATAGCTTAAGGATCTGACATCGTTAAAaTGTTCGATGATTTTAAAAATTGAGTGATTATCTCTTTGCTCTACTCTTGCCGATTTGCTATtCGACAAGAAAATAAAGCAACAAATTTTGAATTCTTCAATCCTGACGTATTCGTTTTAATTGTGAAACTATTtCGTTTTAATTGTAAAAGTGTTATTTTtCCCTTAtCATTCAAAaTTTTAAAATTGATTTAGAATAAATaTTAATTTTttCTtATtGTTTCTtCTTTTTttAACCATTTCAATTGTCCCA…	LTIMTFNTWVSGNNVENGIIKIADHIKRIDPDVAALQEVRDRECLSHLLAAMGEKWTAAASTFSYPDTAILTKHKIMNQSFHQ	gi|312087189|ref|XP_003145373.1| hypothetical protein LOAG_09798 [Loa loa]	IPR005135: Endonuclease/exonuclease/phosphatase;	---	---	---
isogroup00035	yes	isotig00408	ttttgAAAAATAGAAGAGAAGAGATGTAAATTGATATCCGTTtCTTTTTTtttCTCATTTTAAATTTTAAAATGGAGAACAAACACAATGTTTTCTATAAGATAAaCTGATTGCGCTGGATAGCTTAAGGATCTGACATCGTTAAAaTGTTCGATGATTTTAAAAATTGAGTGATTATCTCTTTGCTCTACTCTTGCCGATTTGCTATtCGACAAGAAAATAAAGCAACAAATTTTGAATTCTTCAATCCTGACGTATTCGTTTTAATTGTGAAACTATTtCGTTTTAATTGTAAAAGTGTTATTTTtCCCTTAtCATTCAAAaTTTTAAAATTGATTTAGAATAAATaTTAATTTTttCTtATtGTTTCTtCTTTTTttAACCATTTCAATTGTCCCA…	QLTFSTFLILFLGGLRCNHVKRVNLTIMTFNTWVSGNNVENGIIKIADHIKRIDPDVAALQEVRDRECLSHLLAAMGEKWTAA	gi|312087189|ref|XP_003145373.1| hypothetical protein LOAG_09798 [Loa loa]	IPR005135: Endonuclease/exonuclease/phosphatase;	---	---	---
isogroup00035	yes	isotig00409	ttttgAAAAATAGAAGAGAAGAGATGTAAATTGATATCCGTTtCTTTTTTtttCTCATTTTAAATTTTAAAATGGAGAACAAACACAATGTTTTCTATAAGATAAaCTGATTGCGCTGGATAGCTTAAGGATCTGACATCGTTAAAaTGTTCGATGATTTTAAAAATTGAGTGATTATCTCTTTGCTCTACTCTTGCCGATTTGCTATtCGACAAGAAAATAAAGCAACAAATTTTGAATTCTTCAATCCTGACGTATTCGTTTTAATTGTGAAACTATTtCGTTTTAATTGTAAAAGTGTTATTTTtCCCTTAtCATTCAAAaTTTTAAAATTGATTTAGAATAAATaTTAATTTTttCTtATtGTTTCTtCTTTTTttAACCATTTCAATTGTCCCA…	QLTFSTFLILFLGGLRCNHVKRVNLTIMTFNTWVSGNNVENGIIKIADHIKRIDPDVAALQEVRDRECLSHLLAAMGEKWTAA	gi|312087189|ref|XP_003145373.1| hypothetical protein LOAG_09798 [Loa loa]	IPR005135: Endonuclease/exonuclease/phosphatase;	---	---	---
isogroup00035	yes	isotig00410	ttttgAAAAATAGAAGAGAAGAGATGTAAATTGATATCCGTTtCTTTTTTtttCTCATTTTAAATTTTAAAATGGAGAACAAACACAATGTTTTCTATAAGATAAaCTGATTGCGCTGGATAGCTTAAGGATCTGACATCGTTAAAaTGTTCGATGATTTTAAAAATTGAGTGATTATCTCTTTGCTCTACTCTTGCCGATTTGCTATtCGACAAGAAAATAAAGCAACAAATTTTGAATTCTTCAATCCTGACGTATTCGTTTTAATTGTGAAACTATTtCGTTTTAATTGTAAAAGTGTTATTTTtCCCTTAtCATTCAAAaTTTTAAAATTGATTTAGAATAAATaTTAATTTTttCTtATtGTTTCTtCTTTTTttAACCATTTCAATTGTCCCA…	QLTFSTFLILFLGGLRCNHVKRVNLTIMTFNTWVSGNNVENGIIKIADHIKRIDPDVAALQEVRDRECLSHLLAAMGEKWTAA	gi|312087189|ref|XP_003145373.1| hypothetical protein LOAG_09798 [Loa loa]	IPR005135: Endonuclease/exonuclease/phosphatase;	---	---	---
isogroup00035	yes	isotig00411	ttttgAAAAATAGAAGAGAAGAGATGTAAATTGATATCCGTTtCTTTTTTtttCTCATTTTAAATTTTAAAATGGAGAACAAACACAATGTTTTCTATAAGATAAaCTGATTGCGCTGGATAGCTTAAGGATCTGACATCGTTAAAaTGTTCGATGATTTTAAAAATTGAGTGATTATCTCTTTGCTCTACTCTTGCCGATTTGCTATtCGACAAGAAAATAAAGCAACAAATTTTGAATTCTTCAATCCTGACGTATTCGTTTTAATTGTGAAACTATTtCGTTTTAATTGTAAAAGTGTTATTTTtCCCTTAtCATTCAAAaTTTTAAAATTGATTTAGAATAAATaTTAATTTTttCTtATtGTTTCTtCTTTTTttAACCATTTCAATTGTCCCA…	MYLILDKSKNEXLICKFLKKYEFLNFSVRIYFTIEIFSYQKSNKKLKFFFHSVTFIYTALFLQKMIPFLSTKVWTNXNNSSLFKLGQLKWLKKEETKEKINIYSKSXFKILNDKGKITLLQLKRNSFTIKTNTSGLKNSKFVAXIFLSNSKSARVEQRDNHSIFKIIEHFNDVRSLSYPAQSVYLIEKLCLFSILKFKMRKKKKRISIYISSLLFFKX	gi|312087189|ref|XP_003145373.1| hypothetical protein LOAG_09798 [Loa loa]	---	---	---	---
isogroup00036	yes	isotig00412	AAAAGAATGAAAAATAACAAATTTGAATATTTAAAATATTATAAATGATACGATCAAATTAGACATTTTTTCTTTTttttAAATTTTAATTTAATAAGCTACATTTCAAAATCTAATAAAATTTAAaTATCATTTTAAAATTAATTGATGTATTTCTTAGGTATCAgTTCAAAAaTTAATTAAtGtATTTTTTAGTATCATTTTAaTGTATTTTTtAGGTATTACTTTAAAATtAATTAATGtATTTCATAGGTATCAGTTCAAAAaTTAATTAATCtATTTTtGTGTCaTTTtAAAaTTAATTAATGtATTTTtAATTATCATTTtAAAACTAATTAATACCAATTGTATTTTGAGTAAAAAaTAATTTTCGAATTTAATTtCTATAGAAAaTTAATT…	KTYNVFSSVI*CRLISATKGTVEIELDVTKEHLNSSEYLHEGCIASLVDMVTSVAIGTIVHETNVSINLFVS	gi|393909229|gb|EFO25353.2| hypothetical protein LOAG_03134 [Loa loa]	---	---	---	---
isogroup00036	yes	isotig00413	TAACAtCATTTGTATTTtGAGTGCTGAATAATTTTCAAATTTtAAATCAcAtAAaGAAATTAATTAATTAAAATAATaCATTTAGGTCCAAATAAATTTAATTCATTTCGATTTATGTACAATTTTATAATGCTATCAAGTTTGGCACAAATTTACAATTGAATTTGCAAAAAaTAAATTTTATTTAGGCTTTTTAGGAAAAACTTTCGTATGTTGTCCGTAGGCAATTAATAAATTATCCTTCTTTCGACGTATTTCGGCACGAGTATAAGCCAATTTGTTGTTACTGTACCATACTTGACCATTGATAATGATCGTATCGCCAAGTTTGGCACAATTTGGATATGATACAAATAGGTTGATCGAAACATTTGTTTCATGCACAATGGTACCTATTGC…	CRLISATKGTVEIELDVTKEHLNSSEYLHEGCIASLVDMVTSVAIGTIVHETNVSINLFVSYPNCAKLGDTIIINGQVWYSNN	gi|393909229|gb|EFO25353.2| hypothetical protein LOAG_03134 [Loa loa]	---	---	---	---
isogroup00036	yes	isotig00414	AAAAGAATGAAAAATAACAAATTTGAATATTTAAAATATTATAAATGATACGATCAAATTAGACATTTTTTCTTTTttttAAATTTTAATTTAATAAGCTACATTTCAAAATCTAATAAAATTTAAaTATCATTTTAAAATTAATTGATGTATTTCTTAGGTATCAgTTCAAAAaTTAATTAAtGtATTTTTTAGTATCATTTTAaTGTATTTTTtAGGTATTACTTTAAAATtAATTAATGtATTTCATAGGTATCAGTTCAAAAaTTAATTAATCtATTTTtGTGTCaTTTtAAAaTTAATTAATGtATTTTtAATTATCATTTtAAAACTAATTAATACCAATTGTATTTTGAGTAAAAAaTAATTTTCGAATTTAATTtCTATAGAAAaTTAATT…	KTYNVFSSVI*CRLISATKGTVEIELDVTKEHLNSSEYLHEGCIASLVDMVTSVAIGTIVHETNVSINLFVS	gi|393909229|gb|EFO25353.2| hypothetical protein LOAG_03134 [Loa loa]	---	---	---	---
isogroup00036	yes	isotig00415	TAACAtCATTTGTATTTtGAGTGCTGAATAATTTTCAAATTTtAAATCAcAtAAaGAAATTAATTAATTAAAATAATaCATTTAGGTCCAAATAAATTTAATTCATTTCGATTTATGTACAATTTTATAATGCTATCAAGTTTGGCACAAATTTACAATTGAATTTGCAAAAAaTAAATTTTATTTAGGCTTTTTAGGAAAAACTTTCGTATGTTGTCCGTAGGCAATTAATAAATTATCCTTCTTTCGACGTATTTCGGCACGAGTATAAGCCAATTTGTTGTTACTGTACCATACTTGACCATTGATAATGATCGTATCGCCAAGTTTGGCACAATTTGGATATGATACAAATAGGTTGATCGAAACATTTGTTTCATGCACAATGGTACCTATTGC…	CRLISATKGTVEIELDVTKEHLNSSEYLHEGCIASLVDMVTSVAIGTIVHETNVSINLFVSYPNCAKLGDTIIINGQVWYSNN	gi|393909229|gb|EFO25353.2| hypothetical protein LOAG_03134 [Loa loa]	---	---	---	---
isogroup00036	yes	isotig00416	AAAAGAATGAAAAATAACAAATTTGAATATTTAAAATATTATAAATGATACGATCAAATTAGACATTTTTTCTTTTttttAAATTTTAATTTAATAAGCTACATTTCAAAATCTAATAAAATTTAAaTATCATTTTAAAATTAATTGATGTATTTCTTAGGTATCAgTTCAAAAaTTAATTAAtGtATTTTTTAGTATCATTTTAaTGTATTTTTtAGGTATTACTTTAAAATtAATTAATGtATTTCATAGGTATCAGTTCAAAAaTTAATTAATCtATTTTtGTGTCaTTTtAAAaTTAATTAATGtATTTTtAATTATCATTTtAAAACTAATTAATACCAATTGTATTTTGAGTAAAAAaTAATTTTCGAATTTAATTtCTATAGAAAaTTAATT…	KTYNVFSSVI*CRLISATKGTVEIELDVTKEHLNSSEYLHEGCIASLVDMVTSVAIGTIVHETNVSINLFVS	gi|393909229|gb|EFO25353.2| hypothetical protein LOAG_03134 [Loa loa]	---	---	---	---
isogroup00036	yes	isotig00417	TAACAtCATTTGTATTTtGAGTGCTGAATAATTTTCAAATTTtAAATCAcAtAAaGAAATTAATTAATTAAAATAATaCATTTAGGTCCAAATAAATTTAATTCATTTCGATTTATGTACAATTTTATAATGCTATCAAGTTTGGCACAAATTTACAATTGAATTTGCAAAAAaTAAATTTTATTTAGGCTTTTTAGGAAAAACTTTCGTATGTTGTCCGTAGGCAATTAATAAATTATCCTTCTTTCGACGTATTTCGGCACGAGTATAAGCCAATTTGTTGTTACTGTACCATACTTGACCATTGATAATGATCGTATCGCCAAGTTTGGCACAATTTGGATATGATACAAATAGGTTGATCGAAACATTTGTTTCATGCACAATGGTACCTATTGC…	CRLISATKGTVEIELDVTKEHLNSSEYLHEGCIASLVDMVTSVAIGTIVHETNVSINLFVSYPNCAKLGDTIIINGQVWYSNN	gi|393909229|gb|EFO25353.2| hypothetical protein LOAG_03134 [Loa loa]	---	---	---	---
isogroup00036	yes	isotig00418	AAAAGAATGAAAAATAACAAATTTGAATATTTAAAATATTATAAATGATACGATCAAATTAGACATTTTTTCTTTTttttAAATTTTAATTTAATAAGCTACATTTCAAAATCTAATAAAATTTAAaTATCATTTTAAAATTAATTGATGTATTTCTTAGGTATCAgTTCAAAAaTTAATTAAtGtATTTTTTAGTATCATTTTAaTGTATTTTTtAGGTATTACTTTAAAATtAATTAATGtATTTCATAGGTATCAGTTCAAAAaTTAATTAATCtATTTTtGTGTCaTTTtAAAaTTAATTAATGtATTTTtAATTATCATTTtAAAACTAATTAATACCAATTGTATTTTGAGTAAAAAaTAATTTTCGAATTTAATTtCTATAGAAAaTTAATT…	MANRYFQVVVKAFKSLDKFSGCRLISATKGTVEIELDVTKEHLNSSEYLHEGCIASLVDMVTSVAIGTIVHETNVSINLFVS	gi|393909229|gb|EFO25353.2| hypothetical protein LOAG_03134 [Loa loa]	---	---	---	---
isogroup00036	yes	isotig00419	TAACAtCATTTGTATTTtGAGTGCTGAATAATTTTCAAATTTtAAATCAcAtAAaGAAATTAATTAATTAAAATAATaCATTTAGGTCCAAATAAATTTAATTCATTTCGATTTATGTACAATTTTATAATGCTATCAAGTTTGGCACAAATTTACAATTGAATTTGCAAAAAaTAAATTTTATTTAGGCTTTTTAGGAAAAACTTTCGTATGTTGTCCGTAGGCAATTAATAAATTATCCTTCTTTCGACGTATTTCGGCACGAGTATAAGCCAATTTGTTGTTACTGTACCATACTTGACCATTGATAATGATCGTATCGCCAAGTTTGGCACAATTTGGATATGATACAAATAGGTTGATCGAAACATTTGTTTCATGCACAATGGTACCTATTGC…	CRLISATKGTVEIELDVTKEHLNSSEYLHEGCIASLVDMVTSVAIGTIVHETNVSINLFVSYPNCAKLGDTIIINGQVWYSNN	gi|393909229|gb|EFO25353.2| hypothetical protein LOAG_03134 [Loa loa]	---	---	---	---
isogroup00036	yes	isotig00420	TAACAtCATTTGTATTTtGAGTGCTGAATAATTTTCAAATTTtAAATCAcAtAaGAAATTAATTAATTAAAATAATAaCATTTAGGTCCAAATAAATTTAATTCATTTCGATTTATGTACAATTTTATAATGCTATCAAGTTTGGCACAAATTTACAATTGAATTTGCAAAAAaTAAATTTTATTTAGGCTTTTTAGGAAAAACTTTCGTATGTTGTCCGTAGGCAATTAATAAATTATCCTTCTTTCGACGTATTTCGGCACGAGTATAAGCCAATTTGTTGTTACTGTACCATACTTGACCATTGATAATGATCGTATCGCCAAGTTTGGCACAATTTGGATATCTaTAATTAATaTACTTTTtATTAATTAAGCATAATTAATGAAGTTTCAAAAa…	INYRYPNCAKLGDTIIINGQVWYSNNKLAYTRAEIRRKKDNLLIAYGQHTKVFPKKP	gi|170572589|ref|XP_001892163.1| hypothetical protein Bm1_03345 [Brugia malayi]	---	---	---	---
isogroup00036	yes	isotig00421	TTTACATCATtACTCATTtATTTTCATCATTATTTACTTGTTtACTTACTTAATTTGTCACAAtACTCAaTtATTTCCGCtGTtATTTATtGTTTATTTATTTGACGTCGTATTTACCTGTTTATtCACTTAATTTACGTTAGTATTCACGTTATTATTAATAATTTACGTAATTATTATGGATTtATGTTATTATTTATCCGTTtACTCAATTAATTTAATTtCGATATTGTTTACTTATTATTCACTTACTTAATTAACGTCATTATTCATATCATTATTTACCTGTTTACTTACTTATAtTTGACATAATTGACTGATAGCAACGAGTTTTAATACAAAATTGTATATGTGACCGATTGAAATAATCAATGTGGAAAAAaTTTGATTCAGAATAAT…	LHHYSFIFIIIYLFTYLICHNTQLFPLLFIVYLFDVVFTCLFT	no hit	---	---	---	---
isogroup00037	yes	isotig00422	AATCATTAAAaaGAAAAGTTTGCAGAATCATAAACTGGAGGAATTCATATTTTTATATCTACTACATCTATCTGGAAACAGCTATATATTAATTTCACTTAATTAAGTTAATCTAATTAATTTCCTAATTAAGTTATGATAAATGTTCAATCATTTTCTATACTTGTATCATTTTAAAGATTTTGCCAAGCGATGATAAGAAAAAaGAAGGCACATTATGAGCTTAATGTATCACCAAATCAAGTTAAAACTTTCCtATTTTTttCTTTTCAcATTTAATTAAAATTATTTGAATGATTGTTGAAATCGAATATATTTTCATATCTTTCCATCAAAACTATTTTCAAGCATTTAAGGAATTGAAAAATTTGCTTTATTACTTTTCTAATAGTTTCCTAT…	GNLQSRSDEDDTLEPIKSLKDEETDPADKTTESKKIKTAKTISLQANLNEKLKSHADD	gi|312086095|ref|XP_003144943.1| hypothetical protein LOAG_09367 [Loa loa]	---	---	---	---
isogroup00037	yes	isotig00423	AATCATTAAAaaGAAAAGTTTGCAGAATCATAAACTGGAGGAATTCATATTTTTATATCTACTACATCTATCTGGAAACAGCTATATATTAATTTCACTTAATTAAGTTAATCTAATTAATTTCCTAATTAAGTTATGATAAATGTTCAATCATTTTCTATACTTGTATCATTTTAAAGATTTTGCCAAGCGATGATAAGAAAAAaGAAGGCACATTATGAGCTTAATGTATCACCAAATCAAGTTAAAACTTTCCtATTTTTttCTTTTCAcATTTAATTAAAATTATTTGAATGATTGTTGAAATCGAATATATTTTCATATCTTTCCATCAAAACTATTTTCAAGCATTTAAGGAATTGAAAAATTTGCTTTATTACTTTTCTAATAGTTTCCTAT…	GNLQSRSDEDDTLEPIKSLKDEETDPADKTTESKKIKTAKTISLQANLNEKLKSHADD	gi|312086095|ref|XP_003144943.1| hypothetical protein LOAG_09367 [Loa loa]	---	---	---	---
isogroup00037	yes	isotig00424	AATCATTAAAaaGAAAAGTTTGCAGAATCATAAACTGGAGGAATTCATATTTTTATATCTACTACATCTATCTGGAAACAGCTATATATTAATTTCACTTAATTAAGTTAATCTAATTAATTTCCTAATTAAGTTATGATAAATGTTCAATCATTTTCTATACTTGTATCATTTTAAAGATTTTGCCAAGCGATGATAAGAAAAAaGAAGGCACATTATGAGCTTAATGTATCACCAAATCAAGTTAAAACTTTCCtATTTTTttCTTTTCAcATTTAATTAAAATTATTTGAATGATTGTTGAAATCGAATATATTTTCATATCTTTCCATCAAAACTATTTTCAAGCATTTAAGGAATTGAAAAATTTGCTTTATTACTTTTCTAATAGTTTCCTAT…	GNLQSRSDEDDTLEPIKSLKDEETDPADKTTESKKIKTAKTISLQANLNEKLKSHADD	gi|312086095|ref|XP_003144943.1| hypothetical protein LOAG_09367 [Loa loa]	---	---	---	---
isogroup00037	yes	isotig00425	AATCATTAAAaaGAAAAGTTTGCAGAATCATAAACTGGAGGAATTCATATTTTTATATCTACTACATCTATCTGGAAACAGCTATATATTAATTTCACTTAATTAAGTTAATCTAATTAATTTCCTAATTAAGTTATGATAAATGTTCAATCATTTTCTATACTTGTATCATTTTAAAGATTTTGCCAAGCGATGATAAGAAAAAaGAAGGCACATTATGAGCTTAATGTATCACCAAATCAAGTTAAAACTTTCCtATTTTTttCTTTTCAcATTTAATTAAAATTATTTGAATGATTGTTGAAATCGAATATATTTTCATATCTTTCCATCAAAACTATTTTCAAGCATTTAAGGAATTGAAAAATTTGCTTTATTACTTTTCTAATAGTTTCCTAT…	FGGVDIYGDQFGPFHGSDEKEAFYPSVAEPTASTKRKREEELEKDKEEKIKQGFYQSRSDEDDTLEPIKSLKDEETDPADKTT	gi|312086095|ref|XP_003144943.1| hypothetical protein LOAG_09367 [Loa loa]	---	---	---	---
isogroup00037	yes	isotig00426	AATCATTAAAaaGAAAAGTTTGCAGAATCATAAACTGGAGGAATTCATATTTTTATATCTACTACATCTATCTGGAAACAGCTATATATTAATTTCACTTAATTAAGTTAATCTAATTAATTTCCTAATTAAGTTATGATAAATGTTCAATCATTTTCTATACTTGTATCATTTTAAAGATTTTGCCAAGCGATGATAAGAAAAAaGAAGGCACATTATGAGCTTAATGTATCACCAAATCAAGTTAAAACTTTCCtATTTTTttCTTTTCAcATTTAATTAAAATTATTTGAATGATTGTTGAAATCGAATATATTTTCATATCTTTCCATCAAAACTATTTTCAAGCATTTAAGGAATTGAAAAATTTGCTTTATTACTTTTCTAATAGTTTCCTAT…	GNLQSRSDEDDTLEPIKSLKDEETDPADKTTESKKIKTAKTISLQANLNEKLKSHADD	gi|312086095|ref|XP_003144943.1| hypothetical protein LOAG_09367 [Loa loa]	---	---	---	---
isogroup00037	yes	isotig00427	AATCATTAAAaaGAAAAGTTTGCAGAATCATAAACTGGAGGAATTCATATTTTTATATCTACTACATCTATCTGGAAACAGCTATATATTAATTTCACTTAATTAAGTTAATCTAATTAATTTCCTAATTAAGTTATGATAAATGTTCAATCATTTTCTATACTTGTATCATTTTAAAGATTTTGCCAAGCGATGATAAGAAAAAaGAAGGCACATTATGAGCTTAATGTATCACCAAATCAAGTTAAAACTTTCCtATTTTTttCTTTTCAcATTTAATTAAAATTATTTGAATGATTGTTGAAATCGAATATATTTTCATATCTTTCCATCAAAACTATTTTCAAGCATTTAAGGAATTGAAAAATTTGCTTTATTACTTTTCTAATAGTTTCCTAT…	FGGVDIYGDQFGPFHGSDEKEAFYPSVAEPTASTKRKREEELEKDKEEKIKQGFYQSRSDEDDTLEPIKSLKDEETDPADKTT	gi|312086095|ref|XP_003144943.1| hypothetical protein LOAG_09367 [Loa loa]	---	---	---	---
isogroup00037	yes	isotig00428	taACAACGCATCcgactttttttttgtacatacctggAAAATTCCATCTTGTTAGAGTTGTAAACTCCATTGTTATCAGTTGGCTTATTGCTCTCAGAGATAAGCATAATCATACTGTTGCAATATTTTGATAATTTCTTGGCCACTATGTCATTTTATATCTTAAACTGATAGTATCGCACAATTGTAAACATAAGAGAAAAGGAATGGTGATAGTGAATTTTTGGACGAATCAAGCAAGTGCCATTTAGAATTTGGAAGAAAATTTGCATTTTTCCATTCAAAATATTTGCCTTATTTAATCATGATGATGATAGTAATCCTTCAAACTTTCATTGAATTGTTTGCAAAACACTTATTCCAACTCTCTAATATTTCTATATTTGATGAAGAAAATAA…	XTTHPTFFLYIPGKFHLVRVETPLLSVGLLLSEISIIILLQYFDNFLATMSFYXLKLIVSHNCKHXEKRNGDSEFLDESSKCHLEFGRKFAFFHSKYLPYLIMMMIVILQTFIELFAKHLFQLSNISIFDEENNKFVVEKTNQAFQGTIILLLTCLNTPLEIFRYFFDLNSFILFYIRNIKSILVQMYSFYLSHLMRSKI	no hit	---	---	---	---
isogroup00037	yes	isotig00429	ctaattactaaatttaaaaaatttctatttttttttttagtaCATACCTGGAAAAaTTCCATCTTGTTAGAGTTGTAAACTCCGTTGTTATCAGTTAGCTTATTGCTCTCAGAGATAAGCATAATCATACTGTTGCAATATTTTGATAATTTCTTGGCCACTATGTCATTTTATATCTTAAACTGATAGTATCGCACAATTGTAAACATAAAAGGAATGGTGATAGTGAATTTTTGGACAAATCAAGCAAGTGCCATTTAGAATTTGGAAGAAAATTTGCATTTTTCCATTCAAAATaTTTGCCTTATTTAATCATGATGATAGTAATCCTTCAAAGTTTCATTGAATTGTTTGCAAAACACTTATTCCAACTCTCTAATATTTtCTATATTTGATGAA…	LITKFKKFXIFFFSTYLEKFHLVRVETPLLSVSLLLSEISIIILLQYFDNFLATMSFYXLKLIVSHNCKHKRNGDSEFLDKSSKCHLEFGRKFAFFHSKYLPYLIMMIVILQSFIELFAKHLFQLSNIFLFDEENNKFVVEKQIKAFQGTIILLLTCLNTPLEIFRYFFDLNSFILFYIRNIKSILVQMYSFYLSHLMRSKI	no hit	---	---	---	---
isogroup00037	yes	isotig00430	TACATAccTGGAAAAATTTCATCTTGTTAGAGTTGTAAACTCCATTGTTATCAGTTGGCTTATtGCTCTCAGAGATAAGCATAATCATACTGTTGCAATATTCTGATAATTtCTTGGCCACTATGTAATTGATCGtAACGCACAATTGTAAACATAAGAGAAAAGGAGTGGTGATAGTGAATTTTTGGACAAATCAAACAAGTGCCATTTAGAATTTGGAAGAAAATTTGCATTTTTCCATTCAAAATATTTGCCTTATTTAATCATGATGATGATAGTAATCCTTCAAACTTTCATTGAATTGTTTGCAAAACACTTATTCCAACTCTCTAATATTTCTATATTTGATGAAGAAAATAATAAATTTGTGGTAGAAAAAaCAAATCAAAGCTTTTCAAG…	XTYLEKFHLVRVETPLLSVGLLLSEISIIILLQYSDNFLATXVIDRNAQLKHKRKGVVIVNFWTNQTSAHLEFGRKFAFFHSKYLPYLIMMMIVILQTFIELFAKHLFQLSNISIFDEENNKFVVEKTNQAFQGTIILLLTCLNTPLEIFRYFFDLNSFILFYIRNIKSILVQMYSFYLSHLMRSKI	no hit	---	---	---	---
isogroup00038	yes	isotig00431	atgcatattgggatattcaattgatTCTCCAAGaaaaaGGaaagtgagcttttgaaaaaatgaaagaagaaaatatttataaatagaaattgaatttaatacttccttagttctatctgctaatttgattttttactctttcttcgAAAGAAAAAATTTTTGTAAAAATTAAAAATTGTTTACAATTATTGCTATTGTTAAGAAAAAACaTTCGATGACGtTGAATTCCGGTAATATTTCTTTTCCATATTATttCTTTTTAAAtAGAATaaGAAAATtAtttgttaaacaaataattttgttaaacaatctgtaaacaataaaaCAAAaaTTTaGTTttAAtTTACTTAAACaaTAGCAAAATTTaGAAAAATTAAaaGGATGAATTAAATAGTTGTA…	IKGFQLDYLSKASEVKDPVYKHTLTYHLAEYMIEHYPDGTDLYSEFGAVARTARVKFSLLKFMLESKVNMKFITSKC*IIIYR	gi|402591168|gb|EJW85098.1| hypothetical protein WUBG_03990, partial [Wuchereria bancrofti]	IPR015425: Actin-binding FH2;	---	---	---
isogroup00038	yes	isotig00432	atgcatattgggatattcaattgatTCTCCAAGaaaaaGGaaagtgagcttttgaaaaaatgaaagaagaaaatatttataaatagaaattgaatttaatacttccttagttctatctgctaatttgattttttactctttcttcgAAAGAAAAAATTTTTGTAAAAATTAAAAATTGTTTACAATTATTGCTATTGTTAAGAAAAAACaTTCGATGACGtTGAATTCCGGTAATATTTCTTTTCCATATTATttCTTTTTAAAtAGAATaaGAAAATtAtttgttaaacaaataattttgttaaacaatctgtaaacaataaaaCAAAaaTTTaGTTttAAtTTACTTAAACaaTAGCAAAATTTaGAAAAATTAAaaGGATGAATTAAATAGTTGTA…	IKGFQLDYLSKASEVKDPVYKHTLTYHLAEYMIEHYPDGTDLYSEFGAVARTARVKFSLLKFMLESKVNMKFITSKC*IIIYR	gi|402591168|gb|EJW85098.1| hypothetical protein WUBG_03990, partial [Wuchereria bancrofti]	IPR015425: Actin-binding FH2;	---	---	---
isogroup00038	yes	isotig00433	atgcatattgggatattcaattgatTCTCCAAGaaaaaGGaaagtgagcttttgaaaaaatgaaagaagaaaatatttataaatagaaattgaatttaatacttccttagttctatctgctaatttgattttttactctttcttcgAAAGAAAAAATTTTTGTAAAAATTAAAAATTGTTTACAATTATTGCTATTGTTAAGAAAAAACaTTCGATGACGtTGAATTCCGGTAATATTTCTTTTCCATATTATttCTTTTTAAAtAGAATaaGAAAATtAtttgttaaacaaataattttgttaaacaatctgtaaacaataaaaCAAAaaTTTaGTTttAAtTTACTTAAACaaTAGCAAAATTTaGAAAAATTAAaaGGATGAATTAAATAGTTGTA…	IKGFQLDYLSKASEVKDPVYKHTLTYHLAEYMIEHYPDGTDLYSEFGAVARTARFDYDELEANLKKLEHDCKASWGYLAKISK	gi|402591168|gb|EJW85098.1| hypothetical protein WUBG_03990, partial [Wuchereria bancrofti]	IPR015425: Actin-binding FH2;	---	---	---
isogroup00038	yes	isotig00434	atgcatattgggatattcaattgatTCTCCAAGaaaaaGGaaagtgagcttttgaaaaaatgaaagaagaaaatatttataaatagaaattgaatttaatacttccttagttctatctgctaatttgattttttactctttcttcgAAAGAAAAAATTTTTGTAAAAATTAAAAATTGTTTACAATTATTGCTATTGTTAAGAAAAAACaTTCGATGACGtTGAATTCCGGTAATATTTCTTTTCCATATTATttCTTTTTAAAtAGAATaaGAAAATtAtttgttaaacaaataattttgttaaacaatctgtaaacaataaaaCAAAaaTTTaGTTttAAtTTACTTAAACaaTAGCAAAATTTaGAAAAATTAAaaGGATGAATTAAATAGTTGTA…	IKGFQLDYLSKASEVKDPVYKHTLTYHLAEYMIEHYPDGTDLYSEFGAVARTARFDYDELEANLKKLEHDCKASWGYLAKISK	gi|402591168|gb|EJW85098.1| hypothetical protein WUBG_03990, partial [Wuchereria bancrofti]	IPR015425: Actin-binding FH2;	---	---	---
isogroup00038	yes	isotig00435	atgcatattgggatattcaattgatTCTCCAAGaaaaaGGaaagtgagcttttgaaaaaatgaaagaagaaaatatttataaatagaaattgaatttaatacttccttagttctatctgctaatttgattttttactctttcttcgAAAGAAAAAATTTTTGTAAAAATTAAAAATTGTTTACAATTATTGCTATTGTTAAGAAAAAACaTTCGATGACGtTGAATTCCGGTAATATTTCTTTTCCATATTATttCTTTTTAAAtAGAATaaGAAAATtAtttgttaaacaaataattttgttaaacaatctgtaaacaataaaaCAAAaaTTTaGTTttAAtTTACTTAAACaaTAGCAAAATTTaGAAAAATTAAaaGGATGAATTAAATAGTTGTA…	KDIAEPLMDLQLAMKEVEESKTFRTAMGMLLIIGNTLNGTNIKGFQLDYLSKASEVKDPVYKHTLTYHLAEYMIEHYPDGTDL	gi|341881860|gb|EGT37795.1| hypothetical protein CAEBREN_02364 [Caenorhabditis brenneri] gi|402591168|gb|EJW85098.1| hypothetical protein WUBG_03990, partial [Wuchereria bancrofti]	IPR015425: Actin-binding FH2;	---	---	---
isogroup00038	yes	isotig00436	atgcatattgggatattcaattgatTCTCCAAGaaaaaGGaaagtgagcttttgaaaaaatgaaagaagaaaatatttataaatagaaattgaatttaatacttccttagttctatctgctaatttgattttttactctttcttcgAAAGAAAAAATTTTTGTAAAAATTAAAAATTGTTTACAATTATTGCTATTGTTAAGAAAAAACaTTCGATGACGtTGAATTCCGGTAATATTTCTTTTCCATATTATttCTTTTTAAAtAGAATaaGAAAATtAtttgttaaacaaataattttgttaaacaatctgtaaacaataaaaCAAAaaTTTaGTTttAAtTTACTTAAACaaTAGCAAAATTTaGAAAAATTAAaaGGATGAATTAAATAGTTGTA…	KDIAEPLMDLQLAMKEVEESKTFRTAMGMLLIIGNTLNGTNIKGFQLDYLSKASEVKDPVYKHTLTYHLAEYMIEHYPDGTDL	gi|402591168|gb|EJW85098.1| hypothetical protein WUBG_03990, partial [Wuchereria bancrofti]	IPR015425: Actin-binding FH2;	---	---	---
isogroup00038	yes	isotig00437	atgcatattgggatattcaattgatTCTCCAAGaaaaaGGaaagtgagcttttgaaaaaatgaaagaagaaaatatttataaatagaaattgaatttaatacttccttagttctatctgctaatttgattttttactctttcttcgAAAGAAAAAATTTTTGTAAAAATTAAAAATTGTTTACAATTATTGCTATTGTTAAGAAAAAACaTTCGATGACGtTGAATTCCGGTAATATTTCTTTTCCATATTATttCTTTTTAAAtAGAATaaGAAAATtAtttgttaaacaaataattttgttaaacaatctgtaaacaataaaaCAAAaaTTTaGTTttAAtTTACTTAAACaaTAGCAAAATTTaGAAAAATTAAaaGGATGAATTAAATAGTTGTA…	VLKSVGRLIDSGSPGRESHDDEILDGLVKAATIQTEPRDHRRRARQFNR	gi|312106696|ref|XP_003150766.1| hypothetical protein LOAG_15227 [Loa loa]	---	---	---	---
isogroup00039	yes	isotig00438	ttgcgaatctcataattatgtgcgatcttgttcgtcaattgtttcaggtgataattcagtcttattgcataatatcgtaagaaagtctgatttcaagagtatcttgtatctaattttaactttttttttcctaaattttggcacttaaatatcaataattttgaaatcaacattattttctttttccagactttttttaaattttcaaatttaataaTATATTTATCATTATTTGAAATCTAGAAATTATTCTCTTATTATTTAAAAaaTCTATTATCTACATCATTTTTCACAAACTAAATATTGCTTTTTTCAGGAGTTTAATCCAATAACAATAACTATGACGGAAATTATAATTGGTAGAAGAAACGATAAtttctatggaaaCATCATACTACT…	LVESEKIPKRLSVAIIGEGTSGISSALALLERDQTLNITIFHDLPFEKSSLWSGWIISN*YISKQDEIYGDIVYNFRYLRENE	gi|17559850|ref|NP_504908.1| Protein DDO-2, isoform a [Caenorhabditis elegans] gi|312073456|ref|XP_003139528.1| hypothetical protein LOAG_03943 [Loa loa]	---	---	---	---
isogroup00039	yes	isotig00439	AaGAGCTTATGGGAAACGATCATTTCGTCGTTATGCTAAATTATTTCGAGAATTTGGTGGTGCTGTATCGGGTGTTAATTTATTATCAGGACATATTTTATCGACAAATTTAACAAGACTTGTTGAACAAGATGAAATTTATGGTGATATTGTTTATAATTTTCGTTATCTTCGAGAGAATGAAATGGATCAATTTGCGAATCAAGGTGAAAATCAACGTATCTTTGCGATACATTTTACAACATATACAACCGAAGGTAGCAAATATGTACCATGGATGAAAAAACAATTGCTAGCAAAAGGTGTACGTTTTATACAACGTCGCATTAATACTATTAAAGATCTTTTCGATGATTTTGATGTTATTGTGAATTGTGCaGGATTAAATGGTGGTAAAAT…	RAYGKRSFRRYAKLFREFGGAVSGVNLLSGHILSTNLTRLVEQDEIYGDIVYNFRYLRENEMDQFANQGENQRIFAIHFTTYT	gi|312073456|ref|XP_003139528.1| hypothetical protein LOAG_03943 [Loa loa] gi|402594147|gb|EJW88073.1| hypothetical protein WUBG_01014, partial [Wuchereria bancrofti]	---	---	---	---
isogroup00039	yes	isotig00440	ttgcgaatctcataattatgtgcgatcttgttcgtcaattgtttcaggtgataattcagtcttattgcataatatcgtaagaaagtctgatttcaagagtatcttgtatctaattttaactttttttttcctaaattttggcacttaaatatcaataattttgaaatcaacattattttctttttccagactttttttaaattttcaaatttaataaTATATTTATCATTATTTGAAATCTAGAAATTATTCTCTTATTATTTAAAAaaTCTATTATCTACATCATTTTTCACAAACTAAATATTGCTTTTTTCAGGAGTTTAATCCAATAACAATAACTATGACGGAAATTATAATTGGTAGAAGAAACGATAAtttctatggaaaCATCATACTACT…	LVESEKIPKRLSVAIIGEGTSGISSALALLERDQTLNITIFHDLPFEKSSSYGPAGLFRIDTFQNR	gi|402594147|gb|EJW88073.1| hypothetical protein WUBG_01014, partial [Wuchereria bancrofti]	IPR016040: NAD(P)-binding domain;	GO:0005488): binding;	---	---
isogroup00039	yes	isotig00441	GAAAAAATCAATTTTCTAATGGAATGGCTTAAtGTTTTAAAaGTATATGTAAAATTTTCATGTATATGCTAAAaGTTTATATGaTCTGAAAATGatTATACaaTTATtaTTTTTTTTtCtCTTAATTTATTGTTTAATTAAATTTttAaTTTTTATTTGCATCGAGACAATTTTtAGATTGTCCGAAATATTATTTCAGGTTAATGCAACATGGCATAAGCATTtCCTTTATAGAGAATTTGATACATTTTCTATACCGACGTTAGTTTCCtACTTTTTtttttttaAATTTATTTTTTAtcCtTTtaTTtTAGaTTTTtCTTGGATTACTgTATTATATTATTCcTTTTCATTAATATATTTATTTTTATGTATTATTGATgATgGGtTTTTTTTTCA…	STDKVFIGSVKQVGRSDLEITDADRTDILNRYYRLQPAIKGAAILDEWSGLRPGRKGGIRLEMTTIRFPLPKLSKLGNEKVIK	gi|312073456|ref|XP_003139528.1| hypothetical protein LOAG_03943 [Loa loa]	---	---	---	---
isogroup00039	yes	isotig00442	GAAAAAaTCAATTTTCTAATGGAATGACTTAAAAGTAAaTGTAAAATTTTCATGTATATGCTAAAAGTTTgTATGATCTGAAATTGAATATACAATTATTATTTTTTTTtCtCTTAATTtATTGTTTAATTAAATTTTTAATTTTtAtTtcCATCGAGACAAtTTTtAGATTGTCCGAAATATTATTTCAGGTtAAtgCAACATGGCATAAGCATTTCCTTTATAGAGAATTTGATACATTTTCTATACCGACTACAGaTaAAGTATTTATTGGATCAGTAAAACAAGTTGGTAGAAGTGATCTTGAAATTACAGACGCTGATCGAACTGATATTCTTAATCGATATTATCGATTGCAGCCAGCaAtTaAAgGTGCAGCTaTtCTGgATGAaTGGtCTG…	ETIFRLSEILFQVNATWHKHFLYREFDTFSIPTTDKVFIGSVKQVGRSDLEITDADRTDILNRYYRLQPAIKGAAILDEWSGL	gi|312073456|ref|XP_003139528.1| hypothetical protein LOAG_03943 [Loa loa]	---	---	---	---
isogroup00039	yes	isotig00443	ATGCGATTCTATCTTATCCGATCTAATTCCTAGTAAACCAGGAAAAtATTTCAAAaTTCAGTTAATTtAAgCTAAaTTATTACAcAGTGATCGTATTAaGAAGgCAAAcAATCCaCTgATTAGCATTATcGATTATCATTtATTTtAATTATCAATCTAcAAAAagtAAAatCAATTGATAAaGAAaTTGATAATGATAAGGGCCATTTTAtAGGGTGCAGCTaTtCTGgATGAaTGGtCTGgtCtAAGACCGGgtCGAAaGGgAGGTATtCGATtGGAAaTgAcAaCGaTTCGATTTCCGTTaCCAAAAtTAAGTaAACTTGGtAAtGaGaAAgTaATTaAGGTAGTACACAATTATGGTCATGGTGGACATGGTTTAACTTTAGGTTGGGGTTGTGC…	NQLIKKLIMIRAIL*GAAILDEWSGLRPGRKGGIRLEMTTIRFPLPKLSKLGNEKVIKVVHNYGHGGHGLTLGWGCAETVADL	gi|402594147|gb|EJW88073.1| hypothetical protein WUBG_01014, partial [Wuchereria bancrofti]	IPR006076: FAD dependent oxidoreductase; IPR006181: D-amino acid oxidase, conserved site; IPR016040: NAD(P)-binding domain;	GO:0003884): D-amino-acid oxidase activity; GO:0005488): binding; GO:0016491): oxidoreductase activity;	GO:0055114): oxidation-reduction process;	---
isogroup00039	yes	isotig00444	ttgcgaatctcataattatgtgcgatcttgttcgtcaattgtttcaggtgataattcagtcttattgcataatatcgtaagaaagtctgatttcaagagtatcttgtatctaattttaactttttttttcctaaattttggcacttaaatatcaataattttgaaatcaacattattttctttttccagactttttttaaattttcaaatttaataaTATATTTATCATTATTTGAAATCTAGAAATTATTCTCTTATTATTTAAAAaaTCTATTATCTACATCATTTTTCACAAACTAAATATTGCTTTTTTCAGGAGTTTAATCCAATAACAATAACTATGACGGAAATTATAATTGGTAGAAGAAACGATAAtttctatggaaaCATCATACTACT…	LVESEKIPKRLSVAIIGEGTSGISSALALLERDQTLNITIFHDLPFEKSSLWSGWIISN*YISKQDEIYGDIVYNFRYLRENE	gi|312073456|ref|XP_003139528.1| hypothetical protein LOAG_03943 [Loa loa]	---	---	---	---
isogroup00039	yes	isotig00445	AaGAGCTTATGGGAAACGATCATTTCGTCGTTATGCTAAATTATTTCGAGAATTTGGTGGTGCTGTATCGGGTGTTAATTTATTATCAGGACATATTTTATCGACAAATTTAACAAGACTTGTTGAACAAGATGAAATTTATGGTGATATTGTTTATAATTTTCGTTATCTTCGAGAGAATGAAATGGATCAATTTGCGAATCAAGGTGAAAATCAACGTATCTTTGCGATACATTTTACAACATATACAACCGAAGGTAGCAAATATGTACCATGGATGAAAAAACAATTGCTAGCAAAAGGTGTACGTTTTATACAACGTCGCATTAATACTATTAAAGATGATTAAATGGTGGTAAAATaGCAGCTGATGGTGATCACAAGAATATGTTTCCGATA…	RAYGKRSFRRYAKLFREFGGAVSGVNLLSGHILSTNLTRLVEQDEIYGDIVYNFRYLRENEMDQFANQGENQRIFAIHFTTYT	gi|268562507|ref|XP_002638625.1| Hypothetical protein CBG05678 [Caenorhabditis briggsae] gi|312073456|ref|XP_003139528.1| hypothetical protein LOAG_03943 [Loa loa]	---	---	---	---
isogroup00040	yes	isotig00446	aaaTAAttttttGCAGGTATGCAAGGAACACCATCATTACGTCCGTATCCAGCTTTTAATCCGAATAATGATGCTGaaacGTTACGTAAAGCAATGAAAGGTTTGGGTTGTGACaAAAATAAGGTTATTATGGTACTCTGTGGTCGAGTTAATTCCCAGCGTCAACAAaTTGCGGCAGCTTATAAAaCAATGTACGGTAAAGATCTTATAAaTGATTTAAAAAGTGAACTATCGGGTGATTTTGAAGATTTAATTTtGGCATTAATGGAACCACCAGcACGATATGATGCGCAACAACTACATAAAGCTATGCAAGGTTTGGGTACAACGGAATCAGTgCTGATCGAAATTATGTGTTCACGTACGAATGCTCAAATTGCTGAATTACGTAACATTTAT…	MQGTPSLRPYPAFNPNNDAETLRKAMKGLGCDKNKVIMVLCGRVNSQRQQIAAAYKTMYGKDLINDLKSELSGDFEDLILALM	gi|393906509|gb|EFO21283.2| annexin [Loa loa]	IPR001464: Annexin; IPR018502: Annexin repeat;	GO:0005509): calcium ion binding; GO:0005544): calcium-dependent phospholipid binding;	---	---
isogroup00040	yes	isotig00447	TTACCAtAATTATTATGATATTAAAATTTCATTATAACTATCAAATTTAATATTTTATATTCTAAATTAAAATTTCACAAATAATTACAAaTTAAAATTTTtAATTAAAATTACTAATTAAAATTTCGTAACATAGGGTTTGGGTACAACGGAATCAGTACTGATCGAAATTATGTGTTCACGTACGAATGCTCAAATTGCTGAATTACGTAACATTTATCAGCAAATGTATAAGTCAAGTTTGGAGAAGGATTTAATTGGTGAAACAAGTGGACATTTTAAACGATTGCTCGTATCGCTATGTAATGGTGGACGTGATGAAAGTATGCAAACTGACGCATTACGTGCGAATCAGGTTAGCTTTTCACGTATTACGTATGATATGTTACGTGGTAATCA…	GLGTTESVLIEIMCSRTNAQIAELRNIYQQMYKSSLEKDLIGETSGHFKRLLVSLCNGGRDESMQTDALRANQVSF	gi|402577574|gb|EJW71530.1| hypothetical protein WUBG_17562, partial [Wuchereria bancrofti]	IPR001464: Annexin; IPR018252: Annexin repeat, conserved site; IPR018502: Annexin repeat;	GO:0005509): calcium ion binding; GO:0005544): calcium-dependent phospholipid binding;	---	---
isogroup00040	yes	isotig00448	TAaTTATTATGATATTAAAATTTtATTATAACTATCAAATTTAATATTTTATATTCTAAATTAAAATTTCACAAATAATTACAAATTAAAATTTTtAATTAAAATTACTAATTAAAATTTCGTAACGTAGGGTTTGGGTACAACGGAATCAGTgCTGATCGAAATTATGTGTTCACGTACGAATGCTCAAATTGCTGAATTACGTAACATTTATCAGCAAATGTATAAGTCAAGTTTGGAGAAGGATTTAATTGGTGAAACAAGTGGACATTTTAAACGATTGCTCGTATCGTTATGTAATGGTGGACGTGATGAAAGTATGCAAACTGACGCATTACGTGCGAATCAGGTTAGCTTTTCACGTATTACATGTGATATATTACGTGGTAATTAAGTTAG…	GLGTTESVLIEIMCSRTNAQIAELRNIYQQMYKSSLEKDLIGETSGHFKRLLVSLCNGGRDESMQTDALRANQVSF	gi|402577574|gb|EJW71530.1| hypothetical protein WUBG_17562, partial [Wuchereria bancrofti]	IPR001464: Annexin; IPR018252: Annexin repeat, conserved site; IPR018502: Annexin repeat;	GO:0005509): calcium ion binding; GO:0005544): calcium-dependent phospholipid binding;	---	---
isogroup00040	yes	isotig00449	caTTATAACTATCAAATTTAAtATTTtATATTCTAAATTAAAaTTTCACAAATAGTTaCAAaTTAAAaTTTTtAATTAAAATTACTAATTAAAATTTCGTAACGTAGGGTTTGGGTACAACGGAATCAGTACTGATCGAAATTATGTGTTCACGTACGAATGCTCAAATTGCTGAATTACGTAACATTTATCAGCAAATGTATAAGTCAAGTTTGGAGAAGGATTTAATTGGTGAAACAAGTGGACATTTTAAACGATTGCTCATATCGTTATGTAATGGTGGACGTGATGAAAGTATGCAAACTGACGCATTACGTGCGAATCAGGTTAACTTTTCACGTATTACGTGTGATATATTACGTGGTAATTAAGTTAGCTTTTTAAGCGTTACTTATGATA…	GLGTTESVLIEIMCSRTNAQIAELRNIYQQMYKSSLEKDLIGETSGHFKRLLISLCNGGRDESMQTDALRANQVNF	gi|402577574|gb|EJW71530.1| hypothetical protein WUBG_17562, partial [Wuchereria bancrofti]	IPR001464: Annexin; IPR018252: Annexin repeat, conserved site; IPR018502: Annexin repeat;	GO:0005509): calcium ion binding; GO:0005544): calcium-dependent phospholipid binding;	---	---
isogroup00040	yes	isotig00450	caTTATAACTATCAAATTTAAtATTTtATATTCTAAATTAAAaTTTCACAAATAGTTaCAAaTTAAAaTTTTtAATTAAAATTACTAATTAAAATTTCGTAACGTAGGGTTTGGGTACAACGGAATCAGTACTGATCGAAATTATGTGTTCACGTACGAATGCTCAAATTGCTGAATTACGTAACATTTATCAGCAAATGTATAAGTCAAGTTTGGAGAAGGATTTAATTGGTGAAACAAGTGGACATTTTAAACGATTGCTCATATCGTTATGTAATGGTGGACGTGATGAAAGTATGCAAACTGACGCATTACGTGCGAATCAGGTTAACTTTTCACGTATTACGTGTGATATATTACGTGGTAATTAAGTTAGCTTTTTAAGCGTTACTTATGATA…	GLGTTESVLIEIMCSRTNAQIAELRNIYQQMYKSSLEKDLIGETSGHFKRLLISLCNGGRDESMQTDALRANQVNF	gi|402577574|gb|EJW71530.1| hypothetical protein WUBG_17562, partial [Wuchereria bancrofti]	IPR001464: Annexin; IPR018252: Annexin repeat, conserved site; IPR018502: Annexin repeat;	GO:0005509): calcium ion binding; GO:0005544): calcium-dependent phospholipid binding;	---	---
isogroup00040	yes	isotig00451	aaaTAAttttttGCAGGTATGCAAGGAACACCATCATTACGTCCGTATCCAGCTTTTAATCCGAATAATGATGCTGaaacGTTACGTAAAGCAATGAAAGGTTTGGGTTGTGACaAAAATAAGGTTATTATGGTACTCTGTGGTCGAGTTAATTCCCAGCGTCAACAAaTTGCGGCAGCTTATAAAaCAATGTACGGTAAAGATCTTATAAaTGATTTAAAAAGTGAACTATCGGGTGATTTTGAAGATTTAATTTtGGCATTAATGGAACCACCAGcACGATATGATGCGCAACAACTACATAAAGCTATGCAAGGTTTGGGTACAACGGAATCAGTgCTGATCGAAATTATGTGTTCACGTACGAATGCTCAAATTGCTGAATTACGTAACATTTAT…	MQGTPSLRPYPAFNPNNDAETLRKAMKGLGCDKNKVIMVLCGRVNSQRQQIAAAYKTMYGKDLINDLKSELSGDFEDLILALM	gi|393906509|gb|EFO21283.2| annexin [Loa loa]	IPR001464: Annexin; IPR018502: Annexin repeat;	GO:0005509): calcium ion binding; GO:0005544): calcium-dependent phospholipid binding;	---	---
isogroup00040	yes	isotig00452	GCTAATCAGGTTAAGTATTTAAGTATTACTTATGATGCGTTaCGTGTTGATCAGaTTaGCTTTTCATGTATTACGTATGATATGTTATGTGGTAATCAAGTTAGCTTTTTAGAtATTACGTATGATACGTTACTAATTAGGTTAACTTTTTAAATTAGGTTAACTTTTTTTTtGtGCTAATTAGGTTAACTTTTTAAATACTATTTAtGATGCGTTACGTggTTAATCAGATTAGCTGTTCACGTATTTCGTATGATACGTTACGTGGTAATCAGATTAACTaTTTAAGTATTACTTATGTATTACTTATTACATGTATTACTTATTTAAGTATTACTTATTACATGaTCtCaTGtttAAtCATTAtGCATAAtTTaAAAtCaCGCAGTGATAGATGTA…	ILFMMRYVVNQISCSRISYDTLRGNQINYLSITYVLLITCITYLSITYYMISCLIIMHNLKSRSDRCISHQIHLYYRFT	no hit	---	---	---	---
isogroup00040	yes	isotig00453	TAaTTATTATGATATTAAAATTTtATTATAACTATCAAATTTAATATTTTATATTCTAAATTAAAATTTCACAAATAATTACAAATTAAAATTTTtAATTAAAATTACTAATTAAAATTTCGTAACGTAGGGTTTGGGTACAACGGAATCAGTgCTGATCGAAATTATGTGTTCACGTACGAATGCTCAAATTGCTGAATTACGTAACATTTATCAGCAAATGTATAAGTCAAGTTTGGAGAAGGATTTAATTGGTGAAACAAGTGGACATTTTAAACGATTGCTCGTATCGTTATGTAATGGTGGACGTGATGAAAGTATGCAAACTGACGCATTACGTGCGAATCAGGATGCGAAAAAaTTATACAGAGCTGGCGAACAACGTCTTGGTACCGATGA…	GLGTTESVLIEIMCSRTNAQIAELRNIYQQMYKSSLEKDLIGETSGHFKRLLVSLCNGGRDESMQTDALRANQDAKKLYRAGE	gi|393906509|gb|EFO21283.2| annexin [Loa loa]	IPR001464: Annexin; IPR018252: Annexin repeat, conserved site; IPR018502: Annexin repeat;	GO:0005509): calcium ion binding; GO:0005544): calcium-dependent phospholipid binding;	---	---
isogroup00041	yes	isotig00454	TCCGtTATCTTTCACCACATTTTTCTCCTTTCTTTCATTTCCTTCCCATTCGTTAATTTCTATAAAAAaCTTTcgATTGCTGAATCATTAATTTTGTTTTAATCATTTTTAAACAAATAACAAATATTcCTTATTACTTCTGTACTGAGAGTAATATTCGATGATGATGATGATATTACAATtGTTTTCTTtAGCAGTAATGATCTTATCATGATGATGATGATATTACGACtGTTTtCCTTATCAGTAATGACGTTATCAtGATGATGATGGTTATGACAATGATGATGATGATATTACGACTGTTTTCCTTATCAGTAATGACGTTATCATGATGATGATGGTTATGACAATGATGATGATGATATTACgAcTtGTTTtCCTTATCAGTAATGACGT…	SVIFHHIFLLSFISFPFVNFYKKLSIAESXNFVLIIFKQITNIPYYFCTEVIFDDDDDITIVFFSSNDLXHDDDDITTVFLISNXRYHDDDGYDNDDDDITTVFLISNDVIMMMMVMTMMMMILRLVFLISNXRYHDDDGDDDDDDDIAIVFLVGNDVXHDDDGDDDDDDDITIVFLISNXRYHDDDDNDDIPIVFFSSNDPLSIIFFRNIEAIFDNHDIFFCCINLDLKFFQSXI	no hit	---	---	---	---
isogroup00041	yes	isotig00455	TCCGtTATCTTTCACCACATTTTTCTCCTTTCTTTCATTTCCTTCCCATTCGTTAATTTCTATAAAAAaCTTTcgATTGCTGAATCATTAATTTTGTTTTAATCATTTTTAAACAAATAACAAATATTcCTTATTACTTCTGTACTGAGAGTAATATTCGATGATGATGATGATATTACAATtGTTTTCTTtAGCAGTAATGATCTTATCATGATGATGATGATATTACGACtGTTTtCCTTATCAGTAATGACGTTATCAtGATGATGATGGTTATGACAATGATGATGATGATATTACgAcTtGTTTtCCTTATCAGTAATGACGTTATCATGATGATGaTGGTGATGACGATGATGAtGACGATATTGCAATTGTTTTCCTTGTCGGTAATtGACG…	SVIFHHIFLLSFISFPFVNFYKKLSIAESXNFVLIIFKQITNIPYYFCTEVIFDDDDDITIVFFSSNDLXHDDDDITTVFLISNDVIMMMMVMTMMMMILRLVFLISNXRYHDDDGDDDDDDDIAIVFLVGNDVXHDDDGDDDDDDDITIVFLISNXRYHDDDDNDDIPIVFFSSNDPLSIIFFRNIEAIFDNHDIFFCCINLDLKFFQSXI	no hit	---	---	---	---
isogroup00041	yes	isotig00456	TCCGtTATCTTTCACCACATTTTtCTCCTTTCTTTCATTTCCTTCCCATTCGTTAATTTCTATAAAAAaCTTTcgATTGCTGAATCATTAATTTTGTTTTAATCATTTTTAAACAAATAACAAATATTcCTTATTACTTCTGTACTGAGAGTAATATTCGATGATGATGATGATGATATTACAGCTTCCCTTATCAGTTATGGTCTTATCATGATCATGATAATGATGATGATGATAATACAATTCTTTTCTCTATCAGTAATGACATTATCATGATGATGATGATGATGATAATGATGATGACGATATTACAATTCTTTTCCTTATCAGTGATGACGTTATCATGATGATGATGGTGATGAAGGTGATGATGATGATATTACAATTGTTTTCCTTGTC…	SVIFHHIFLLSFISFPFVNFYKKLSIAESXNFVLIIFKQITNIPYYFCTEVIFDDDDDDITASLISYGXYHDHDNDDDDNTILFSISNXHYHDDDDDDNDDDDITILFLISDXRYHDDDGDEGDDDDITIVFLVSNXRFHDDDGNDDDDDDITIVFLVSNDVIMYDDDGNDDDDDDDITILFLISDXRYHDDDCDEDDDDDITIV	no hit	---	---	---	---
isogroup00041	yes	isotig00457	TCCGtTATCTTTCACCACATTTTtCTCCTTTCTTTCATTTCCTTCCCATTCGTTAATTTCTATAAAAAaCTTTcgATTGCTGAATCATTAATTTTGTTTTAATCATTTTTAAACAAATAACAAATATTcCTTATTACTTCTGTACTGAGAGTAATATTCGATGATGAcGATGATATTACAATTGcTTCCcTTAtCAGTAATGaTCTTATCATGATGATGATAATGATGATGATGATACTACAATTCTTTtCTCTATCAGTAATGACgTTATcATGATGATGATGGTGATGACGATGATGATGATGATATTACAATTGTTTTCCTTGTCAGTAATGACGTTtTCATGATGATGATGGTAATGACGATGATGATGATGATATTACAATTGTTTtCCTTGTC…	SVIFHHIFLLSFISFPFVNFYKKLSIAESXNFVLIIFKQITNIPYYFCTEVIFDDDDDITIASLISNDLXHDDDNDDDDTTILFSISNXRYHDDDGDDDDDDDITIVFLVSNXRFHDDDGNDDDDDDITIVFLVSNDVIMYDDDGNDDDDDDDITILFLISDXRYHDDDCDEDDDDDITIV	no hit	---	---	---	---
isogroup00041	yes	isotig00458	TCCGtTATCTTTCACCACATTTTtCTCCTTTCTTTCATTTCCTTCCCATTCGTTAATTTCTATAAAAAaCTTTcgATTGCTGAATCATTAATTTTGTTTTAATCATTTTTAAACAAATAACAAATATTcCTTATTACTTCTGTACTGAGAGTAATATTCGATGATGATGATGATAATATTACAaTTGCTTCCCTTATCAGTAATGGTCTTaTCaTGATGAtGAtGATAtTACAATTGCTTCCCTTATCAGTAATGGTCTTATCATGATGATGATAATGATGATGaTgATATTACAAttttttCtctATCAGTAATGAtcgTATCATGATGATGATGGTGATGACGATGATGATGATGATATTACaacTTGTTTtCCTtTCAGTAATGACGTTATCATGA…	SVIFHHIFLLSFISFPFVNFYKKLSIAESXNFVLIIFKQITNIPYYFCTEVIFDDDDDNITIASLISNGXYHDDDDITIASLISNGXYHDDDNDDDDITIFSLSVMIDHDDDGDDDDDDDITTCFPFSNXRYHDDDGNDDDDITIVSLSVMTYHDDDGDDDDDDDIYSCFLVSNXRYHDDGDDDDDDDITIVFLVGNDVFM	no hit	---	---	---	---
isogroup00041	yes	isotig00459	TCCGtTATCTTTCACCACATTTTtCTCCTTTCTTTCATTTCCTTCCCATTCGTTAATTTCTATAAAAAaCTTTcgATTGCTGAATCATTAATTTTGTTTTAATCATTTTTAAACAAATAACAAATATTcCTTATTACTTCTGTACTGAGAGTAATATTCGATGATGATGATGATGATATTACAGCTTCCCTTATCAGTTATGGTCTTATCATGATCATGATAATGATGATGATGATAATACAATTCTTTTCTCTATCAGTAATGACATTATCATGATGATGATGATGATGATAATGATGATGACGATATTACAATTCTTTTCCTTATCAGTGATGACGTTATCATGATGATGATGGTGATGAAGGTGATGATGATGATATTACAATTGTTTTCCTTGTC…	SVIFHHIFLLSFISFPFVNFYKKLSIAESXNFVLIIFKQITNIPYYFCTEVIFDDDDDDITASLISYGXYHDHDNDDDDNTILFSISNXHYHDDDDDDNDDDDITILFLISDXRYHDDDGDEGDDDDITIVFLVSNXRFHDDDGDDDDDDDITIAFLISNXPYHDDDDDNDDDDITIVSSSVMTX	no hit	---	---	---	---
isogroup00041	yes	isotig00460	TCCGtTATCTTTCACCACATTTTtCTCCTTTCTTTCATTTCCTTCCCATTCGTTAATTTCTATAAAAAaCTTTcgATTGCTGAATCATTAATTTTGTTTTAATCATTTTTAAACAAATAACAAATATTcCTTATTACTTCTGTACTGAGAGTAATATTCGATGATGAcGATGATATTACAATTGcTTCCcTTAtCAGTAATGaTCTTATCATGATGATGATAATGATGATGATGATACTACAATTCTTTtCTCTATCAGTAATGACgTTATcATGATGATGATGGTGATGACGATGATGATGATGATATTACAATTGTTTTCCTTGTCAGTAATGACGTTtTCATGATGATGATGGTGATGACGATGATGATGACGATATTACAATTGCTTtCCTTATC…	SVIFHHIFLLSFISFPFVNFYKKLSIAESXNFVLIIFKQITNIPYYFCTEVIFDDDDDITIASLISNDLXHDDDNDDDDTTILFSISNXRYHDDDGDDDDDDDITIVFLVSNXRFHDDDGDDDDDDDITIAFLISNXPYHDDDDDNDDDDITIVPRRNDV	no hit	---	---	---	---
isogroup00041	yes	isotig00461	TCCGtTATCTTTCACCACATTTTtCTCCTTTCTTTCATTTCCTTCCCATTCGTTAATTTCTATAAAAAaCTTTcgATTGCTGAATCATTAATTTTGTTTTAATCATTTTTAAACAAATAACAAATATTcCTTATTACTTCTGTACTGAGAGTAATATTCGATGATGATGATGATAATATTACAaTTGCTTCCCTTATCAGTAATGGTCTTaTCaTGATGAtGAtGATAtTACAATtCtTTTCTCTATCAGTAATGACGTTATCATGATGATGATGGTGATGACGATGATGATGATGAtTttACAATTGTTttCCTTGTCAGTGATGACGTTTTCATGATGATGATGGTGATGACGAtGAtGAtGACGATATTACAAttGCTTTCCTTATCAGTAATGAC…	SVIFHHIFLLSFISFPFVNFYKKLSIAESXNFVLIIFKQITNIPYYFCTEVIFDDDDDNITIASLISNGXYHDDDDITILFSISNXRYHDDDGDDDDDDDFTIVFLVSDXRFHDDDGDDDDDDDITIAFLISNDLIMMTMM	no hit	---	---	---	---
isogroup00042	yes	isotig00462	TTTTTTTCGCAAATTACCAGAATTCAGAATTCGATTATTGAAAaTATTGATTTCGATTGCATTGTAACATATCAATTCAGATTTAATCCGATGCTACCTCCACCGGGAATTGGTGCACCACCGCCAATAAGACTTGGATTACCAAATACGAATATACCTCCACCTGGTTTCAGTGTACCTCCACCTAACTTCTCACAACCACCACTCAACTTCCCACCACCACGATTCGGTAACTTTATATTATAGTACTGTACAATTCGAATTAAAACTTTGTAAATGTTGTGaATTAAATGAGTTTCATTATGCATTTCATTATCGTAGTGCTTTATTGTGAATTCTAATAATCTAGAATATTCAGGTGCTCCAACAACTCCACTTTCAAGGCCTCCCCcACTAATG…	FFSQITRIQNSIIENIDFDCIVTYQFRFNPMLPPPGIGAPPPIRLGLPNTNIPPPGFSVPPPNFSQPPLNFPPPRFGNLYYSTVQFELKLCKCCELNEFHYAFHYRSALLXNSNNLEYSGAPTTPLSRPPPLMSRPTFPPPGLERRELKDDDKDRSDRDRCRERERDRDSGDSGEDDYAAVDEDIEDDPGRILHGVIYRFIFLLTDSSXSVIFWAKNCNFILIVLKFLPTIQNGNFIVSRSSRRHRDDRERDRDSERYREKDRDRESRSRRHRSRSGSLYESSRSSRRKEERDNKDKEKRRNKKDESGMRTKEELIEEKDDDKREGSERKKEDSERSDRDKDKGKDRDRKKRLICLFLNFFKD	no hit	---	---	---	---
isogroup00042	yes	isotig00463	TTttGTTGTTGTTGTTTTTGTTATTTTTGTCAATAACTTTTCTTATTTCCGAAATATTATGAAATTTTtCTGGAAAAAAAaaTAATGAGAGCTTATCAAAATTACTACTCTTTTGGTCTTTTCCAGTGGAGAAGATGATTATAGCAGCAGTCGACGAAGATATCGAAGACGATCCAGGTCGTATTCTCCACGGTGTGATCTATCGCTTTATTTTtCTTTTAACTGATTCTAGTCTTCTGTAATTTTCTGGGCAAAAAACTGTAACTTTATCTTGATTAGTTTTAAAATTTTtACCAACAATACAAAATGGTAATTTTATTGTTAGCAGGTCTTCAAGACGACATCGCGATGATCGAGAGAGGGATCGAGACTCAGAAAGGTATCGAGAAAAGGATCGTG…	XFVVVVFVIFVNNFSYFRNIMKFFGKKNNESLSKLLLFWSFPVEKMIIAAVDEDIEDDPGRILHGVIYRFIFLLTDSSXSVIFWAKNCNFILIVLKFLPTIQNGNFIVSRSSRRHRDDRERDRDSERYREKDRDRESRSRRHRSRSGSLYESSRSSRRKEERDNKDKEKRRNKKDESGMRTKEELIEEKDDDKREGSERKKEDSERSDRDKDKGKDRDRKKRLICLFLNFFKD	no hit	---	---	---	---
isogroup00042	yes	isotig00464	TTTCATGCAAGCACAAATTTGACTTTTTCCTTGCATATAATAGAGTCTTGCAGAAGATTACTTGGTCTGATATTACCACTCGACTCTTTtATTTGTCTGGGTTTtGCATATCTGCTATGTTGTTAAGAATGATTTGAAATATTGCGTAAaTTTGTATTCTCGCATATCCATTATTAGTTTtGGACTATTGCTGTACATTtAAGAGTAAATAAATATCCTTCTATAAAATTTATGGTTTATGAATTGTTCACTGATCCcTTGGCATGCACTGAATTATTtAAATTtGCTTGGAAACATAACTAATTAATTTtATACTAGGTTCACGCAGTTCCCGAAGGAAAGAAGAGCGCGACAACAAAGACAAAGAGAAGCGTAGAAATAAGAAAGATGAATCAGGAA…	NPCHTTNSFSHSYVLLQSLKKLRNKQINLFFLSLSLPLSLSRSLLSESSFFLSLPSLLSSSFSSISSSFVRIPDSSFLFLRFSLSLLSRSSFLRELREPSIKLISYVSKQI	no hit	---	---	---	---
isogroup00042	yes	isotig00465	TTTTTTTCGCAAATTACCAGAATTCAGAATTCGATTATTGAAAaTATTGATTTCGATTGCATTGTAACATATCAATTCAGATTTAATCCGATGCTACCTCCACCGGGAATTGGTGCACCACCGCCAATAAGACTTGGATTACCAAATACGAATATACCTCCACCTGGTTTCAGTGTACCTCCACCTAACTTCTCACAACCACCACTCAACTTCCCACCACCACGATTCGGTAACTTTATATTATAGTACTGTACAATTCGAATTAAAACTTTGTAAATGTTGTGaATTAAATGAGTTTCATTATGCATTTCATTATCGTAGTGCTTTATTGTGAATTCTAATAATCTAGAATATTCAGGTGCTCCAACAACTCCACTTTCAAGGCCTCCCCcACTAATG…	FFSQITRIQNSIIENIDFDCIVTYQFRFNPMLPPPGIGAPPPIRLGLPNTNIPPPGFSVPPPNFSQPPLNFPPPRFGNLYYSTVQFELKLCKCCELNEFHYAFHYRSALLXNSNNLEYSGAPTTPLSRPPPLMSRPTFPPPGLERRELKDDDKDRSDRDRCRERERDRDSGDSGEDDYAAVDEDIEDDPGRILHGVIYRFIFLLTDSSXSVIFWAKNCNFILIVLKFLPTIQNGNFIVSRSSRRHRDDRERDRDSERYREKDRDRESRSRRHRSRSGSLYES	no hit	---	---	---	---
isogroup00042	yes	isotig00466	TTttGTTGTTGTTGTTTTTGTTATTTTTGTCAATAACTTTTCTTATTTCCGAAATATTATGAAATTTTtCTGGAAAAAAAaaTAATGAGAGCTTATCAAAATTACTACTCTTTTGGTCTTTTCCAGTGGAGAAGATGATTATAGCAGCAGTCGACGAAGATATCGAAGACGATCCAGGTCGTATTCTCCACGGTGTGATCTATCGCTTTATTTTtCTTTTAACTGATTCTAGTCTTCTGTAATTTTCTGGGCAAAAAACTGTAACTTTATCTTGATTAGTTTTAAAATTTTtACCAACAATACAAAATGGTAATTTTATTGTTAGCAGGTCTTCAAGACGACATCGCGATGATCGAGAGAGGGATCGAGACTCAGAAAGGTATCGAGAAAAGGATCGTG…	XFVVVVFVIFVNNFSYFRNIMKFFGKKNNESLSKLLLFWSFPVEKMIIAAVDEDIEDDPGRILHGVIYRFIFLLTDSSXSVIFWAKNCNFILIVLKFLPTIQNGNFIVSRSSRRHRDDRERDRDSERYREKDRDRESRSRRHRSRSGSLYES	no hit	---	---	---	---
isogroup00043	yes	isotig00467	GTCGgCATTTCTATgTCAATATTTGCCATGTCATTAATTTTCTTTTGCTAAAATCGTATAAATAAAAAaCAATAATTAATTAGCATTAATTAGCTTAATTATTTTCCGGATTAAAAATTGGAATGAAATTCGGTACAAATACAAAGTATATTATTTCAAGTTTAATTAGCATTATTATTATTTTCATCCGAATAAACACCGGAATAAAATTTTGACAAATATACTGttATTTTTtATATACTgTACTCTACAAATATAATATACTGTACTCTACAAATATACTGttatttttttttAATTTAATTAGCATTAATTATTTTCGTCTAGACAAAAATCGGAGCAATACTAgACACAAATATATAATATGCTTTTTCAAAATTTCACTAGCATTACTATTTT…	SGREMIGLYLEKIDPAIAHTTRRRSLIDEFIVEKLRPDGLFMLQLVKSNSGDIVTCELIETLWRRFIANRVNPPPYMEPLLSD	gi|312104551|ref|XP_003150423.1| hypothetical protein LOAG_14883 [Loa loa]	IPR000990: Innexin;	---	---	GO:0005921): gap junction;
isogroup00043	yes	isotig00468	GTCGgCATTTCTATgTCAATATTTGCCATGTCATTAATTTTCTTTTGCTAAAATCGTATAAATAAAAAaCAATAATTAATTAGCATTAATTAGCTTAATTATTTTCCGGATTAAAAATTGGAATGAAATTCGGTACAAATACAAAGTATATTATTTCAAGTTTAATTAGCATTATTATTATTTTCATCCGAATAAACACCGGAATAAAATTTTGACAAATATACTGttATTTTTtATATACTgTACTCTACAAATATAATATACTGTACTCTACAAATATACTGttatttttttttAATTTAATTAGCATTAATTATTTTCGTCTAGACAAAAATCGGAGCAATACTGAACATAAATATATAATATACTTTTTCAAAATTTCACTAACATTACTATTTT…	SGREMIGLYLEKIDPAIAHTTRRRSLIDEFIVEKLRPDGLFMLQLVKSNSGDIVTCELIETLWRRFIANRVNPPPYMEPLLSD	gi|312104551|ref|XP_003150423.1| hypothetical protein LOAG_14883 [Loa loa]	IPR000990: Innexin;	---	---	GO:0005921): gap junction;
isogroup00043	yes	isotig00469	tatactatactctacaaatataatatactgtactctacaaataatactgtatttttnttttttttttaaatttaattAGCATTAATtATTTTCGTCTAGaCAAAAATCGGAGCAACACTAgACACAAATATATAATATGCTTTTTCAAAATTTCACTAGCATTACTATTTTtGCTAAAATTTCAAACTAATTTTCGTTCAAAAAaCCGGAATAAAATTAGTCACAAATACAAATATATTTAAATTCGCTCATTTAATTCGCAATAGTTACGAGAATTAAATCAATCAGTTATATAAAATTGTACTATAATCCGCTTTCAGGTGTTGAAATTTTTGTTTATCgCTTAGCAATGGTTCCATATATGGTGGAGGATTTACGCGATTCGCAATAAAACGTCGC…	SGREMIGLYLEKIDPAIAHTTRRRSLIDEFIVEKLRPDGLFMLQLVKSNSGDIVTCELIETLWRRFIANRVNPPPYMEPLLSD	gi|312104551|ref|XP_003150423.1| hypothetical protein LOAG_14883 [Loa loa]	IPR000990: Innexin;	---	---	GO:0005921): gap junction;
isogroup00043	yes	isotig00470	TTAATTAGCATTATTATTATTTTCATCCGAATAAACACCggAAtAAAATttCGATACAAGTATACTGtATTTTTTTTTttAATTtAATTAGCATTAATTATTTTCGTCTAGACAAAAATCGGAGCAAtACTAGACACAAATATATAATATGtcTTTTTCAAAATTTcaCtAtttttGCTAAAATTtCAAACTAATTTtCATTCAAAAAaCCGGAATAAAATTAGTCACAAATACAAATTCGCTCATTTAATTCGCAATAGTTACGAGAATTAAATCAATCAGTTATATAAAATTGTACTATAATCCGCTTTCAGGTGTTGAAATTTTTGTTTATCgCTTAGCAATGGTTCCATATATGGTGGAGGATTTACGCGATTCGCAATAAAACGTCGCCAAAGc…	SGREMIGLYLEKIDPAIAHTTRRRSLIDEFIVEKLRPDGLFMLQLVKSNSGDIVTCELIETLWRRFIANRVNPPPYMEPLLSD	gi|312104551|ref|XP_003150423.1| hypothetical protein LOAG_14883 [Loa loa]	IPR000990: Innexin;	---	---	GO:0005921): gap junction;
isogroup00043	yes	isotig00471	TtAGCATTAATTATTTTCGTCTAGACAAAAATCGGAGCAATACTAAACACAAATATATAATATGCTTTTTCAAAATTTCACTAGCATTACTATTTTTGCTAAAATTTCAAACTAATTTTCGTTCAAAAAaCCGGAATAAAATTAGTCACAAATACAAATTCGCTCATTTAATTCGCAATAGTTACGAGAATTAAATCAATCAGTTCTATAAAATTGTACTATAATCCGCTTTCAGGTGTTGAAATTTTCTGTTTATCGCTTAGCAATGGTTCCATATAAGGTGGAGGATTTACGCGATTCGCAATAAAACGTCGCCAAAGtGTTTCAATTAATTCACACGTAACAATATCACCAGAATTACTTTTTACCAATTGTAACATGAATAGACCATCTGGACGA…	SVISLIQWLFASFVDNSGREMIGLYLEKIDPAIAHTTRRRSLIDEFIVEKLRPDGLFMLQLVKSNSGDIVTCELIETLWRRFI	gi|312104551|ref|XP_003150423.1| hypothetical protein LOAG_14883 [Loa loa]	IPR000990: Innexin;	---	---	GO:0005921): gap junction;
isogroup00044	yes	isotig00472	TtttGaCAATTCACGAGCGATCATCAACGATTTACAGATGCAGTACTTCGTACTATGGTTTTATCATTTACCATACATTTCATTTTATAGTGGGGTCGCTAACTTTTTtGAAATTATTGTTCTGACTGCTTTCAAATCTGTATTTCAGTATTGCGAGATAATGCAACATCATATGATCCTATGGTTAGAAATCCATTGTTTGCTCGTGCTGATAAAAGCATTGCTGCAGAACTGACATTATTAAGCATGCATTATCATCCTTCAGTTGCTGTATTTGCGTCGAATCTGCTTAATGTAAGTGAAAAATGTGAAACAAACTTGGTAGATTTTTtATAAAAATAGGCGTAGATTTCATTTTATCTTCTTAGCAGACAAAAGCTATAGTGACTTATTAATATT…	ADKSYSDLLIFSFDYQIIFLHEFVTFIS**L*RISIRYDGDPLLDFTQMRFLDRFVFRNPKTTAMNEKIMRRKVYDPHGVRKL	gi|402591822|gb|EJW85751.1| CBF/Mak21 family protein [Wuchereria bancrofti]	---	---	---	---
isogroup00044	yes	isotig00473	TtttGaCAATTCACGAGCGATCATCAACGATTTACAGATGCAGTACTTCGTACTATGGTTTTATCATTTACCATACATTTCATTTTATAGTGGGGTCGCTAACTTTTTtGAAATTATTGTTCTGACTGCTTTCAAATCTGTATTTCAGTATTGCGAGATAATGCAACATCATATGATCCTATGGTTAGAAATCCATTGTTTGCTCGTGCTGATAAAAGCATTGCTGCAGAACTGACATTATTAAGCATGCATTATCATCCTTCAGTTGCTGTATTTGCGTCGAATCTGCTTAATGTAAGTGAAAAATGTGAAACAAACTTGGTAGATTTTTtATAAAAATAGGCGTAGATTTCATTTTATCTTCTTAGCAGACAAAAGCTATAGTGACTTATTAATATT…	ADKSYSDLLIFSFDYQIIFLHEFVTFIS**L*RISIRYDGDPLLDFTQMRFLDRFVFRNPKTTAMNEKIMRRKVYDPHGVRKL	gi|402591822|gb|EJW85751.1| CBF/Mak21 family protein [Wuchereria bancrofti]	---	---	---	---
isogroup00044	yes	isotig00474	TtttGaCAATTCACGAGCGATCATCAACGATTTACAGATGCAGTACTTCGTACTATGGTTTTATCATTTACCATACATTTCATTTTATAGTGGGGTCGCTAACTTTTTtGAAATTATTGTTCTGACTGCTTTCAAATCTGTATTTCAGTATTGCGAGATAATGCAACATCATATGATCCTATGGTTAGAAATCCATTGTTTGCTCGTGCTGATAAAAGCATTGCTGCAGAACTGACATTATTAAGCATGCATTATCATCCTTCAGTTGCTGTATTTGCGTCGAATCTGCTTAATGTAAGTGAAAAATGTGAAACAAACTTGGTAGATTTTTtATAAAAATAGGCGTAGATTTCATTTTATCTTCTTAGCAGACAAAAGCTATAGTGACTTATTAATATT…	ADKSYSDLLIFSFDYQIIFLHEFVTFIS**L*RISIRYDGDPLLDFTQMRFLDRFVFRNPKTTAMNEKIMRRKVYDPHGVRKL	gi|402591822|gb|EJW85751.1| CBF/Mak21 family protein [Wuchereria bancrofti]	---	---	---	---
isogroup00044	yes	isotig00475	TtttGaCAATTCACGAGCGATCATCAACGATTTACAGATGCAGTACTTCGTACTATGGTTTTATCATTTACCATACATTTCATTTTATAGTGGGGTCGCTAACTTTTTtGAAATTATTGTTCTGACTGCTTTCAAATCTGTATTTCAGTATTGCGAGATAATGCAACATCATATGATCCTATGGTTAGAAATCCATTGTTTGCTCGTGCTGATAAAAGCATTGCTGCAGAACTGACATTATTAAGCATGCATTATCATCCTTCAGTTGCTGTATTTGCGTCGAATCTGCTTAAtAGGATATCAATACGATATGACGGCGATCCATTGCTCGATTTTACGCAAATGCGCTTTCTTGATCGTTTCGTGTTTCGAAATCCTAAAACAACTGCTATGAATGAG…	ISVLRDNATSYDPMVRNPLFARADKSIAAELTLLSMHYHPSVAVFASNLLNRISIRYDGDPLLDFTQMRFLDRFVFRNPKTTA	gi|312067712|ref|XP_003136872.1| CBF/Mak21 family protein [Loa loa] gi|402591822|gb|EJW85751.1| CBF/Mak21 family protein [Wuchereria bancrofti]	IPR005612: CCAAT-binding factor;	---	---	---
isogroup00044	yes	isotig00476	TtttGaCAATTCACGAGCGATCATCAACGATTTACAGATGCAGTACTTCGTACTATGGTTTTATCATTTACCATACATTTCATTTTATAGTGGGGTCGCTAACTTTTTtGAAATTATTGTTCTGACTGCTTTCAAATCTGTATTTCAGTATTGCGAGATAATGCAACATCATATGATCCTATGGTTAGAAATCCATTGTTTGCTCGTGCTGATAAAAGCATTGCTGCAGAACTGACATTATTAAGCATGCATTATCATCCTTCAGTTGCTGTATTTGCGTCGAATCTGCTTAATGTAAGTGAAAAATGTGAAACAAACTTGGTAGATTTTTtATAAAAATAGGCGTAGATTTCATTTTATCTTCTTAGCAGACAAAAGCTATAGTGACTTATTAATATT…	ADKSYSDLLIFSFDYQIIFLHEFVTFIS**L*RISIRYDGDPLLDFTQMRFLDRFVFRNPKTTAMNEKIMRRKVYDPHGVRKL	gi|402591822|gb|EJW85751.1| CBF/Mak21 family protein [Wuchereria bancrofti]	---	---	---	---
isogroup00044	yes	isotig00477	TtttGaCAATTCACGAGCGATCATCAACGATTTACAGATGCAGTACTTCGTACTATGGTTTTATCATTTACCATACATTTCATTTTATAGTGGGGTCGCTAACTTTTTtGAAATTATTGTTCTGACTGCTTTCAAATCTGTATTTCAGTATTGCGAGATAATGCAACATCATATGATCCTATGGTTAGAAATCCATTGTTTGCTCGTGCTGATAAAAGCATTGCTGCAGAACTGACATTATTAAGCATGCATTATCATCCTTCAGTTGCTGTATTTGCGTCGAATCTGCTTAAtAGGATATCAATACGATATGACGGCGATCCATTGCTCGATTTTACGCAAATGCGCTTTCTTGATCGTTTCGTGTTTCGAAATCCTAAAACAACTGCTATGAATGAG…	ISVLRDNATSYDPMVRNPLFARADKSIAAELTLLSMHYHPSVAVFASNLLNRISIRYDGDPLLDFTQMRFLDRFVFRNPKTTA	gi|312067712|ref|XP_003136872.1| CBF/Mak21 family protein [Loa loa] gi|402591822|gb|EJW85751.1| CBF/Mak21 family protein [Wuchereria bancrofti]	IPR005612: CCAAT-binding factor;	---	---	---
isogroup00044	yes	isotig00478	TtttGaCAATTCACGAGCGATCATCAACGATTTACAGATGCAGTACTTCGTACTATGGTTTTATCATTTACCATACATTTCATTTTATAGTGGGGTCGCTAACTTTTTtGAAATTATTGTTCTGACTGCTTTCAAATCTGTATTTCAGTATTGCGAGATAATGCAACATCATATGATCCTATGGTTAGAAATCCATTGTTTGCTCGTGCTGATAAAAGCATTGCTGCAGAACTGACATTATTAAGCATGCATTATCATCCTTCAGTTGCTGTATTTGCGTCGAATCTGCTTAATGTAAGTGAAAAATGTGAAACAAACTTGGTAGATTTTTtATAAAAATAGGCGTAGATTTCATTTTATCTTCTTAGCAGACAAAAGCTATAGTGACTTATTAATATT…	ADKSYSDLLIFSFDYQIIFLHEFVTFIS**L*RISIRYDGDPLLDFTQMRFLDRFVFRNPKTTAMNEKIMRRKVYDPHGVRKL	gi|312067712|ref|XP_003136872.1| CBF/Mak21 family protein [Loa loa] gi|402591822|gb|EJW85751.1| CBF/Mak21 family protein [Wuchereria bancrofti]	---	---	---	---
isogroup00044	yes	isotig00479	TtttGaCAATTCACGAGCGATCATCAACGATTTACAGATGCAGTACTTCGTACTATGGTTTTATCATTTACCATACATTTCATTTTATAGTGGGGTCGCTAACTTTTTtGAAATTATTGTTCTGACTGCTTTCAAATCTGTATTTCAGTATTGCGAGATAATGCAACATCATATGATCCTATGGTTAGAAATCCATTGTTTGCTCGTGCTGATAAAAGCATTGCTGCAGAACTGACATTATTAAGCATGCATTATCATCCTTCAGTTGCTGTATTTGCGTCGAATCTGCTTAAtAGGATATCAATACGATATGACGGCGATCCATTGCTCGATTTTACGCAAATGCGCTTTCTTGATCGTTTCGTGTTTCGAAATCCTAAAACAACTGCTATGAATGAG…	ISVLRDNATSYDPMVRNPLFARADKSIAAELTLLSMHYHPSVAVFASNLLNRISIRYDGDPLLDFTQMRFLDRFVFRNPKTTA	gi|402591822|gb|EJW85751.1| CBF/Mak21 family protein [Wuchereria bancrofti]	IPR005612: CCAAT-binding factor;	---	---	---
isogroup00044	yes	isotig00480	TtttGaCAATTCACGAGCGATCATCAACGATTTACAGATGCAGTACTTCGTACTATGGTTTTATCATTTACCATACATTTCATTTTATAGTGGGGTCGCTAACTTTTTtGAAATTATTGTTCTGACTGCTTTCAAATCTGTATTTCAGTATTGCGAGATAATGCAACATCATATGATCCTATGGTTAGAAATCCATTGTTTGCTCGTGCTGATAAAAGCATTGCTGCAGAACTGACATTATTAAGCATGCATTATCATCCTTCAGTTGCTGTATTTGCGTCGAATCTGCTTAATGTAAGTGAAAAATGTGAAACAAACTTGGTAGATTTTTtATAAAAATAGGCGTAGATTTCATTTTATCTTCTTAGCAGACAAAAGCTATAGTGACTTATTAATATT…	ADKSYSDLLIFSFDYQIIFLHEFVTFIS**L*RISIRYDGDPLLDFTQMRFLDRFVFRNPKTTAMNEKIMRRKVYDPHGVRKL	gi|312067712|ref|XP_003136872.1| CBF/Mak21 family protein [Loa loa] gi|402591822|gb|EJW85751.1| CBF/Mak21 family protein [Wuchereria bancrofti]	---	---	---	---
isogroup00044	yes	isotig00481	TtttGaCAATTCACGAGCGATCATCAACGATTTACAGATGCAGTACTTCGTACTATGGTTTTATCATTTACCATACATTTCATTTTATAGTGGGGTCGCTAACTTTTTtGAAATTATTGTTCTGACTGCTTTCAAATCTGTATTTCAGTATTGCGAGATAATGCAACATCATATGATCCTATGGTTAGAAATCCATTGTTTGCTCGTGCTGATAAAAGCATTGCTGCAGAACTGACATTATTAAGCATGCATTATCATCCTTCAGTTGCTGTATTTGCGTCGAATCTGCTTAAtAGGATATCAATACGATATGACGGCGATCCATTGCTCGATTTTACGCAAATGCGCTTTCTTGATCGTTTCGTGTTTCGAAATCCTAAAACAACTGCTATGAATGAG…	VLRDNATSYDPMVRNPLFARADKSIAAELTLLSMHYHPSVAVFASNLLNRISIRYDGDPLLDFTQMRFLDRFVFRNPKTTAMN	gi|402591822|gb|EJW85751.1| CBF/Mak21 family protein [Wuchereria bancrofti]	IPR005612: CCAAT-binding factor;	---	---	---
isogroup00044	yes	isotig00482	TtttGaCAATTCACGAGCGATCATCAACGATTTACAGATGCAGTACTTCGTACTATGGTTTTATCATTTACCATACATTTCATTTTATAGTGGGGTCGCTAACTTTTTtGAAATTATTGTTCTGACTGCTTTCAAATCTGTATTTCAGTATTGCGAGATAATGCAACATCATATGATCCTATGGTTAGAAATCCATTGTTTGCTCGTGCTGATAAAAGCATTGCTGCAGAACTGACATTATTAAGCATGCATTATCATCCTTCAGTTGCTGTATTTGCGTCGAATCTGCTTAATGTAAGTGAAAAATGTGAAACAAACTTGGTAGATTTTTtATAAAAATAGGCGTAGATTTCATTTTATCTTCTTAGCAGACAAAAGCTATAGTGACTTATTAATATT…	ADKSYSDLLIFSFDYQIIFLHEFVTFIS**L*RISIRYDGDPLLDFTQMRFLDRFVFRNPKTTAMNEKIMRRKVYDPHGVRKL	gi|170593661|ref|XP_001901582.1| CBF/Mak21 family protein [Brugia malayi]	---	---	---	---
isogroup00044	yes	isotig00483	TtttGaCAATTCACGAGCGATCATCAACGATTTACAGATGCAGTACTTCGTACTATGGTTTTATCATTTACCATACATTTCATTTTATAGTGGGGTCGCTAACTTTTTtGAAATTATTGTTCTGACTGCTTTCAAATCTGTATTTCAGTATTGCGAGATAATGCAACATCATATGATCCTATGGTTAGAAATCCATTGTTTGCTCGTGCTGATAAAAGCATTGCTGCAGAACTGACATTATTAAGCATGCATTATCATCCTTCAGTTGCTGTATTTGCGTCGAATCTGCTTAAtAGGATATCAATACGATATGACGGCGATCCATTGCTCGATTTTACGCAAATGCGCTTTCTTGATCGTTTCGTGTTTCGAAATCCTAAAACAACTGCTATGAATGAG…	ISVLRDNATSYDPMVRNPLFARADKSIAAELTLLSMHYHPSVAVFASNLLNRISIRYDGDPLLDFTQMRFLDRFVFRNPKTTA	gi|312067712|ref|XP_003136872.1| CBF/Mak21 family protein [Loa loa] gi|402591822|gb|EJW85751.1| CBF/Mak21 family protein [Wuchereria bancrofti]	IPR005612: CCAAT-binding factor;	---	---	---
isogroup00044	yes	isotig00484	TtttGaCAATTCACGAGCGATCATCAACGATTTACAGATGCAGTACTTCGTACTATGGTTTTATCATTTACCATACATTTCATTTTATAGTGGGGTCGCTAACTTTTTtGAAATTATTGTTCTGACTGCTTTCAAATCTGTATTTCAGTATTGCGAGATAATGCAACATCATATGATCCTATGGTTAGAAATCCATTGTTTGCTCGTGCTGATAAAAGCATTGCTGCAGAACTGACATTATTAAGCATGCATTATCATCCTTCAGTTGCTGTATTTGCGTCGAATCTGCTTAATGTAAGTGAAAAATGTGAAACAAACTTGGTAGATTTTTtATAAAAATAGGCGTAGATTTCATTTTATCTTCTTAGCAGACAAAAGCTATAGTGACTTATTAATATT…	ADKSYSDLLIFSFDYQIIFLHEFVTFIS**L*RISIRYDGDPLLDFTQMRFLDRFVFRNPKTTAMNEKIMRRKVYDPHGVRKL	gi|170593661|ref|XP_001901582.1| CBF/Mak21 family protein [Brugia malayi]	---	---	---	---
isogroup00044	yes	isotig00485	TtttGaCAATTCACGAGCGATCATCAACGATTTACAGATGCAGTACTTCGTACTATGGTTTTATCATTTACCATACATTTCATTTTATAGTGGGGTCGCTAACTTTTTtGAAATTATTGTTCTGACTGCTTTCAAATCTGTATTTCAGTATTGCGAGATAATGCAACATCATATGATCCTATGGTTAGAAATCCATTGTTTGCTCGTGCTGATAAAAGCATTGCTGCAGAACTGACATTATTAAGCATGCATTATCATCCTTCAGTTGCTGTATTTGCGTCGAATCTGCTTAAtAGGATATCAATACGATATGACGGCGATCCATTGCTCGATTTTACGCAAATGCGCTTTCTTGATCGTTTCGTGTTTCGAAATCCTAAAACAACTGCTATGAATGAG…	VLRDNATSYDPMVRNPLFARADKSIAAELTLLSMHYHPSVAVFASNLLNRISIRYDGDPLLDFTQMRFLDRFVFRNPKTTAMN	gi|312067712|ref|XP_003136872.1| CBF/Mak21 family protein [Loa loa] gi|402591822|gb|EJW85751.1| CBF/Mak21 family protein [Wuchereria bancrofti]	IPR005612: CCAAT-binding factor;	---	---	---
isogroup00044	yes	isotig00486	TtttGaCAATTCACGAGCGATCATCAACGATTTACAGATGCAGTACTTCGTACTATGGTTTTATCATTTACCATACATTTCATTTTATAGTGGGGTCGCTAACTTTTTtGAAATTATTGTTCTGACTGCTTTCAAATCTGTATTTCAGTATTGCGAGATAATGCAACATCATATGATCCTATGGTTAGAAATCCATTGTTTGCTCGTGCTGATAAAAGCATTGCTGCAGAACTGACATTATTAAGCATGCATTATCATCCTTCAGTTGCTGTATTTGCGTCGAATCTGCTTAAtAGGATATCAATACGATATGACGGCGATCCATTGCTCGATTTTACGCAAATGCGCTTTCTTGATCGTTTCGTGTTTCGAAATCCTAAAACAACTGCTATGAATGAG…	ISVLRDNATSYDPMVRNPLFARADKSIAAELTLLSMHYHPSVAVFASNLLNRISIRYDGDPLLDFTQMRFLDRFVFRNPKTTA	gi|170593661|ref|XP_001901582.1| CBF/Mak21 family protein [Brugia malayi]	IPR005612: CCAAT-binding factor;	---	---	---
isogroup00044	yes	isotig00487	TtttGaCAATTCACGAGCGATCATCAACGATTTACAGATGCAGTACTTCGTACTATGGTTTTATCATTTACCATACATTTCATTTTATAGTGGGGTCGCTAACTTTTTtGAAATTATTGTTCTGACTGCTTTCAAATCTGTATTTCAGTATTGCGAGATAATGCAACATCATATGATCCTATGGTTAGAAATCCATTGTTTGCTCGTGCTGATAAAAGCATTGCTGCAGAACTGACATTATTAAGCATGCATTATCATCCTTCAGTTGCTGTATTTGCGTCGAATCTGCTTAAtAGGATATCAATACGATATGACGGCGATCCATTGCTCGATTTTACGCAAATGCGCTTTCTTGATCGTTTCGTGTTTCGAAATCCTAAAACAACTGCTATGAATGAG…	VLRDNATSYDPMVRNPLFARADKSIAAELTLLSMHYHPSVAVFASNLLNRISIRYDGDPLLDFTQMRFLDRFVFRNPKTTAMN	gi|170593661|ref|XP_001901582.1| CBF/Mak21 family protein [Brugia malayi]	IPR005612: CCAAT-binding factor;	---	---	---
isogroup00044	yes	isotig00488	acgaagagaagtattgatgttgactcagcaggaatnagtagtagagaagaaagaaaaagaaaaaagaaatagaaaggaccaaaagcggcctcttgaaaacgatactgatgaagaagaggaagatgatgtacgaaaaaaCAATATGTTGGACGcTGATGAGGAAGAGGAACTTGAAGATTGGAGTGAAGAAGATACTGAGGTTtAAaTAAGTATTAATGAAATAATGATACAGTAAATTTTCCTTGTTAaAGCATTTCGAAAtTTttAGAtTTtAAATGTCGAAACAAGATCTCATTGATTAGATTATTCTTAGGCATCGTTTCTTCGCATGTAATTGATTATGATAATAAATTCATTGCATATTGGAGTTGATTTTAaaGGGAGAACCAGATGTTATGG…	TKRSIDVDSAGXSSREEEKEKRNRKDQKRPLENDTDEEEEDDVRKNNMLDADEEEELEDWSEEDTXGLNNINEIMIRKFSLLKHFEIFDFKCRNKISLIRLFLGIVSSHVIDYDNKFIAYWXLILKGEPDVMEEEGESSEGEFIERSKENYDSDDSDDFAEQFNYVEDAALSADKVSFHRLSTYLRKLPQKLMGQLLQKMGTVKLFGALLIGSDSPFRFPEFYFIPLQFLNYFYPGFIFNGIWFPKIVVNLWFCFSIX	gi|170593661|ref|XP_001901582.1| CBF/Mak21 family protein [Brugia malayi]	---	---	---	---
isogroup00044	yes	isotig00489	acgaagagaagtattgatgttgactcagcaggaatnagtagtagagaagaaagaaaaagaaaaaagaaatagaaaggaccaaaagcggcctcttgaaaacgatactgatgaagaagaggaagatgatgtacgaaaaaaCAATATGTTGGACGcTGATGAGGAAGAGGAACTTGAAGATTGGAGTGAAGAAGATACTGAGGTTtAAaTAAGTATTAATGAAATAATGATACAGTAAATTTTCCTTGTTAaAGCATTTCGAAAtTTttAGAtTTtAAATGTCGAAACAAGATCTCATTGATTAGATTATTCTTAGGCATCGTTTCTTCGCATGTAATTGATTATGATAATAAATTCATTGCATATTGGAGTTGATTTTAaaGGGAGAACCAGATGTTATGG…	FIERSKENYDSDDSDDFAEQFNYVEDAALSADKFTAMLEEENES	gi|170593661|ref|XP_001901582.1| CBF/Mak21 family protein [Brugia malayi]	---	---	---	---
isogroup00045	yes	isotig00490	GAaTATAGTAGTAGACGTGCATCAATCTAGCTCATCAATGAAGAATTTGAATATGAAAGTTTGAAAGTTCATTGATGAACAAAATCTGAATATTTAACCAATCCAATGCACAGTTTTTAAAAGAATGCTAAATTACTAAACAGAAATTTTTGACTTAACCATCAAAATCCCATTCTGTCAAGTCATCAAACTGCTGATTTCCTTGAAGAGTTCGACTTGCTTTATGATTTGAAAAAGATCTTGTTCTCTTCCCTAAAAAATTTCGAAAATCTTGAAAACTATATAGCTTTGTTCTGATAGTGGAATCAGTAAAATTCTAAGATTATTATCAAAaCTTCtGGAAAaCAACTGTaAATTaTGGACTTACTTCGACCTAATTTCCTCAATCGTATTATTTAT…	VKYLTFFFCGNKLEKFFDVSEEYEXLNKYSSILETGQNPSGLLDGYTQMDCVQGCNDLSTHAVGFLCFFDFLINRKCTFFSTEILGFDVLTDFSLKNNHNSKMITNFYRARCNLITIFKKDKIEIVHRLIIERDPTANRXVNISLFFLANSNYMLAEVQSYMFNNNNCFECMKLSGHKNSDISGNVKLEVFFDSHYLXLIVNEKIVFIISFFFLNXQISSMIEPIFQAMINEXKFLDSRFLPCGYFSEVPSHLSVVHSDAVDNAASKNVDDLRKRAKSLSNKSVVICLSFFSLSRKFAMREXPEELFIQTNLLLMLMNCFFCFEXLKKIEDEAVRKVPDPCTEHSNGKKVRQRTNSSSNGLFAAENIDDIFSGVFQTNCKNTCFENRLSNNLVDSQFRK…	no hit	---	---	---	---
isogroup00045	yes	isotig00491	GAaTATAGTAGTAGACGTGCATCAATCTAGCTCATCAATGAAGAATTTGAATATGAAAGTTTGAAAGTTCATTGATGAACAAAATCTGAATATTTAACCAATCCAATGCACAGTTTTTAAAAGAATGCTAAATTACTAAACAGAAATTTTTGACTTAACCATCAAAATCCCATTCTGTCAAGTCATCAAACTGCTGATTTCCTTGAAGAGTTCGACTTGCTTTATGATTTGAAAAAGATCTTGTTCTCTTCCCTAAAAAATTTCGAAAATCTTGAAAACTATATAGCTTTGTTCTGATAGTGGAATCAGTAAAATTCTAAGATTATTATCAAAaCTTCtGGAAAaCAACTGTaAATTaTGGACTTACTTCGACCTAATTTCCTCAATCGTATTATTTAT…	MTAVLSRTNFQPFHSLQPVKYLTFFFCGNKLEKFFDVSEEYEXLNKYSSILETGQNPSGLLDGYTQMDCVQGCNDLSTHAPNSNYMLAEVQSYMFNNNNCFECMKLSGHKNSDISGNVKLEVFFDSHYLXLIVNEKIVFIISFFFLNXQISSMIEPIFQAMINEXKFLDSRFLPCGYFSEVPSHLSVVHSDAVDNAASKNVDDLRKRAKSLSNKSVVICLSFFSLSRKFAMREXPEELFIQTNLLLMLMNCFFCFEXLKKIEDEAVRKVPDPCTEHSNGKKVRQRTNSSSNGLFAAENIDDIFSGVFQTNCKNTCFENRLSNNLVDSQFRKLEIIVMRRMNCGRNKPSRDSFMNK	no hit	---	---	---	---
isogroup00045	yes	isotig00492	GAaTATAGTAGTAGACGTGCATCAATCTAGCTCATCAATGAAGAATTTGAATATGAAAGTTTGAAAGTTCATTGATGAACAAAATCTGAATATTTAACCAATCCAATGCACAGTTTTTAAAAGAATGCTAAATTACTAAACAGAAATTTTTGACTTAACCATCAAAATCCCATTCTGTCAAGTCATCAAACTGCTGATTTCCTTGAAGAGTTCGACTTGCTTTATGATTTGAAAAAGATCTTGTTCTCTTCCCTAAAAAATTTCGAAAATCTTGAAAACTATATAGCTTTGTTCTGATAGTGGAATCAGTAAAATTCTAAGATTATTATCAAAaCTTCtGGAAAaCAACTGTaAATTaTGGACTTACTTCGACCTAATTTCCTCAATCGTATTATTTAT…	VKYLTFFFCGNKLEKFFDVSEEYEXLNKYSSILETGQNPSGLLDGYTQMDCVQGCNDLSTHAVGFLCFFDFLINRKCTFFSTEILGFDVLTDFSLKNNHNSKMITNFYRARCNLITIFKKDKIEIVHRLIIERDPTANRXVNISLFFLANSNYMLAEVQSYMFNNNNCFECMKLSGHKNSDISGNVKLEVFFDSHYLXLIVNEKIVFIISFFFLNXQISSMIEPIFQAMINEXKFLDSRFLPCGYFSEVPSHLSVVHSDAVDNAASKNVDDLRKRAKSLSNKSWMRAVRKVPDPCTEHSNGKKVRQRTNSSSNGLFAAENIDDIFSGVFQTNCKNTCFENRLSNNLVDSQFRKLEIIVMRRMNCGRNKPSRDSFMNK	no hit	---	---	---	---
isogroup00045	yes	isotig00493	GAaTATAGTAGTAGACGTGCATCAATCTAGCTCATCAATGAAGAATTTGAATATGAAAGTTTGAAAGTTCATTGATGAACAAAATCTGAATATTTAACCAATCCAATGCACAGTTTTTAAAAGAATGCTAAATTACTAAACAGAAATTTTTGACTTAACCATCAAAATCCCATTCTGTCAAGTCATCAAACTGCTGATTTCCTTGAAGAGTTCGACTTGCTTTATGATTTGAAAAAGATCTTGTTCTCTTCCCTAAAAAATTTCGAAAATCTTGAAAACTATATAGCTTTGTTCTGATAGTGGAATCAGTAAAATTCTAAGATTATTATCAAAaCTTCtGGAAAaCAACTGTaAATTaTGGACTTACTTCGACCTAATTTCCTCAATCGTATTATTTAT…	ICLNKKFFWISLIANFLESEKKLKQITTIYCSKTWLFCVDHLHFYSQHYQLHRNVLQINEKGPLRNIRRVKIANQIYRYFYGQIISYIQSNYYY	no hit	---	---	---	---
isogroup00045	yes	isotig00494	GAaTATAGTAGTAGACGTGCATCAATCTAGCTCATCAATGAAGAATTTGAATATGAAAGTTTGAAAGTTCATTGATGAACAAAATCTGAATATTTAACCAATCCAATGCACAGTTTTTAAAAGAATGCTAAATTACTAAACAGAAATTTTTGACTTAACCATCAAAATCCCATTCTGTCAAGTCATCAAACTGCTGATTTCCTTGAAGAGTTCGACTTGCTTTATGATTTGAAAAAGATCTTGTTCTCTTCCCTAAAAAATTTCGAAAATCTTGAAAACTATATAGCTTTGTTCTGATAGTGGAATCAGTAAAATTCTAAGATTATTATCAAAaCTTCtGGAAAaCAACTGTaAATTaTGGACTTACTTCGACCTAATTTCCTCAATCGTATTATTTAT…	MTAVLSRTNFQPFHSLQPVKYLTFFFCGNKLEKFFDVSEEYEXLNKYSSILETGQNPSGLLDGYTQMDCVQGCNDLSTHAPNSNYMLAEVQSYMFNNNNCFECMKLSGHKNSDISGNVKLEVFFDSHYLXLIVNEKIVFIISFFFLNXQISSMIEPIFQAMINEXKFLDSRFLPCGYFSEVPSHLSVVHSDAVDNAASKNVDDLRKRAKSLSNKSWMRAVRKVPDPCTEHSNGKKVRQRTNSSSNGLFAAENIDDIFSGVFQTNCKNTCFENRLSNNLVDSQFRKLEIIVMRRMNCGRNKPSRDSFMNK	no hit	---	---	---	---
isogroup00045	yes	isotig00495	GAaTATAGTAGTAGACGTGCATCAATCTAGCTCATCAATGAAGAATTTGAATATGAAAGTTTGAAAGTTCATTGATGAACAAAATCTGAATATTTAACCAATCCAATGCACAGTTTTTAAAAGAATGCTAAATTACTAAACAGAAATTTTTGACTTAACCATCAAAATCCCATTCTGTCAAGTCATCAAACTGCTGATTTCCTTGAAGAGTTCGACTTGCTTTATGATTTGAAAAAGATCTTGTTCTCTTCCCTAAAAAATTTCGAAAATCTTGAAAACTATATAGCTTTGTTCTGATAGTGGAATCAGTAAAATTCTAAGATTATTATCAAAaCTTCtGGAAAaCAACTGTaAATTaTGGACTTACTTCGACCTAATTTCCTCAATCGTATTATTTAT…	MTAVLSRTNFQPFHSLQPVKYLTFFFCGNKLEKFFDVSEEYEXLNKYSSILETGQNPSGLLDGYTQMDCVQGCNDLSTHAPNSNYMLAEVQSYMFNNNNCFECMKLSGHKNSDISDSRFLPCGYFSEVPSHLSVVHSDAVDNAASKNVDDLRKRAKSLSNKSVVICLSFFSLSRKFAMREXPEELFIQTNLLLMLMNCFFCFEXLKKIEDEAVRKVPDPCTEHSNGKKVRQRTNSSSNGLFAAENIDDIFSGVFQTNCKNTCFENRLSNNLVDSQFRKLEIIVMRRMNCGRNKPSRDSFMNK	no hit	---	---	---	---
isogroup00045	yes	isotig00496	GAaTATAGTAGTAGACGTGCATCAATCTAGCTCATCAATGAAGAATTTGAATATGAAAGTTTGAAAGTTCATTGATGAACAAAATCTGAATATTTAACCAATCCAATGCACAGTTTTTAAAAGAATGCTAAATTACTAAACAGAAATTTTTGACTTAACCATCAAAATCCCATTCTGTCAAGTCATCAAACTGCTGATTTCCTTGAAGAGTTCGACTTGCTTTATGATTTGAAAAAGATCTTGTTCTCTTCCCTAAAAAATTTCGAAAATCTTGAAAACTATATAGCTTTGTTCTGATAGTGGAATCAGTAAAATTCTAAGATTATTATCAAAaCTTCtGGAAAaCAACTGTaAATTaTGGACTTACTTCGACCTAATTTCCTCAATCGTATTATTTAT…	VKYLTFFFCGNKLEKFFDVSEEYEXLNKYSSILETGQNPSGLLDGYTQMDCVQGCNDLSTHAVGFLCFFDFLINRKCTFFSTEILGFDVLTDFSLKNNHNSKMITNFYRARCNLITIFKKDKIEIVHRLIIERDPTANRXVNISLFFLANSNYMLAEVQSYMFNNNNCFECMKLSGHKNSDISDSRFLPCGYFSEVPSHLSVVHSDAVDNAASKNVDDLRKRAKSLSNKSWMRAVRKVPDPCTEHSNGKKVRQRTNSSSNGLFAAENIDDIFSGVFQTNCKNTCFENRLSNNLVDSQFRKLEIIVMRRMNCGRNKPSRDSFMNK	no hit	---	---	---	---
isogroup00045	yes	isotig00497	GAaTATAGTAGTAGACGTGCATCAATCTAGCTCATCAATGAAGAATTTGAATATGAAAGTTTGAAAGTTCATTGATGAACAAAATCTGAATATTTAACCAATCCAATGCACAGTTTTTAAAAGAATGCTAAATTACTAAACAGAAATTTTTGACTTAACCATCAAAATCCCATTCTGTCAAGTCATCAAACTGCTGATTTCCTTGAAGAGTTCGACTTGCTTTATGATTTGAAAAAGATCTTGTTCTCTTCCCTAAAAAATTTCGAAAATCTTGAAAACTATATAGCTTTGTTCTGATAGTGGAATCAGTAAAATTCTAAGATTATTATCAAAaCTTCtGGAAAaCAACTGTaAATTaTGGACTTACTTCGACCTAATTTCCTCAATCGTATTATTTAT…	MTAVLSRTNFQPFHSLQPVKYLTFFFCGNKLEKFFDVSEEYEXLNKYSSILETGQNPSGLLDGYTQMDCVQGCNDLSTHAPNSNYMLAEVQSYMFNNNNCFECMKLSGHKNSDISDSRFLPCGYFSEVPSHLSVVHSDAVDNAASKNVDDLRKRAKSLSNKSWMRAVRKVPDPCTEHSNGKKVRQRTNSSSNGLFAAENIDDIFSGVFQTNCKNTCFENRLSNNLVDSQFRKLEIIVMRRMNCGRNKPSRDSFMNK	no hit	---	---	---	---
isogroup00045	yes	isotig00498	cagatagtAGTAGACGTGCATCAATCTAGCTCATCAATGAAGAATTTGAATATGAAAATTTGAAAGTTCATTGATGAACAAAATCTGAATATTtAACCAATCCAATGCACAGTTTTTAAAAGAATGCTAAATTACTAAACAGAAATTTTTGACTTAACCATCAAAATCCCATTCTGTCAAGTCATCAAACTGCTGATTTCCTTGAAGAGTTCGACTTGCTTTATGATTTGAAAAaGATCTTGTTCTCTTCCCACGATTTATTGCTCAAAGACTTGGCTCTTTTGCGTAGATCATCTACATTTTTACTCGCAGCATTATCAACTGCATCGGAATGTACTACAGATAAATGAGAAGGGACCTCTGAGAAATATCCGCAGGGTAAAAATCGCGAATCTAGAA…	VKYLTFFFCGNKLEKFFDVSEEYEXLNKYSSILETGQNPSGLLDGYTQMDCVQGCNDLSTHAVGFLCFFDFLINRKCTFFSTEILGFDVLTDFSLKNNHNSKMITNFYRARCNLITIFKKDKIEIVHRLIIERDPTANRXVNISLFFLANSNYMLAEVQSYMFNNNNCFECMKLSGHKNSDISGNVKLEVFFDSHYLXLIVNEKIVFIISFFFLNXQISSMIEPIFQAMINEXKFLDSRFLPCGYFSEVPSHLSVVHSDAVDNAASKNVDDLRKRAKSLSNKSWEETRSFSNHKASRTLQGNQQFDDLTEWDFDGXSQKFLFSNLAFFKNCALDWLNIQILFINELSNFHIQILH	no hit	---	---	---	---
isogroup00045	yes	isotig00499	cagatagtAGTAGACGTGCATCAATCTAGCTCATCAATGAAGAATTTGAATATGAAAATTTGAAAGTTCATTGATGAACAAAATCTGAATATTtAACCAATCCAATGCACAGTTTTTAAAAGAATGCTAAATTACTAAACAGAAATTTTTGACTTAACCATCAAAATCCCATTCTGTCAAGTCATCAAACTGCTGATTTCCTTGAAGAGTTCGACTTGCTTTATGATTTGAAAAaGATCTTGTTCTCTTCCCACGATTTATTGCTCAAAGACTTGGCTCTTTTGCGTAGATCATCTACATTTTTACTCGCAGCATTATCAACTGCATCGGAATGTACTACAGATAAATGAGAAGGGACCTCTGAGAAATATCCGCAGGGTAAAAATCGCGAATCTAGAA…	MTAVLSRTNFQPFHSLQPVKYLTFFFCGNKLEKFFDVSEEYEXLNKYSSILETGQNPSGLLDGYTQMDCVQGCNDLSTHAPNSNYMLAEVQSYMFNNNNCFECMKLSGHKNSDISGNVKLEVFFDSHYLXLIVNEKIVFIISFFFLNXQISSMIEPIFQAMINEXKFLDSRFLPCGYFSEVPSHLSVVHSDAVDNAASKNVDDLRKRAKSLSNKSWEETRSFSNHKASRTLQGNQQFDDLTEWDFDGXSQKFLFSNLAFFKNCALDWLNIQILFINELSNFHIQILH	no hit	---	---	---	---
isogroup00045	yes	isotig00500	cagatagtAGTAGACGTGCATCAATCTAGCTCATCAATGAAGAATTTGAATATGAAAATTTGAAAGTTCATTGATGAACAAAATCTGAATATTtAACCAATCCAATGCACAGTTTTTAAAAGAATGCTAAATTACTAAACAGAAATTTTTGACTTAACCATCAAAATCCCATTCTGTCAAGTCATCAAACTGCTGATTTCCTTGAAGAGTTCGACTTGCTTTATGATTTGAAAAaGATCTTGTTCTCTTCCCACGATTTATTGCTCAAAGACTTGGCTCTTTTGCGTAGATCATCTACATTTTTACTCGCAGCATTATCAACTGCATCGGAATGTACTACAGATAAATGAGAAGGGACCTCTGAGAAATATCCGCAGGGTAAAAATCGCGAATCAGATA…	VKYLTFFFCGNKLEKFFDVSEEYEXLNKYSSILETGQNPSGLLDGYTQMDCVQGCNDLSTHAVGFLCFFDFLINRKCTFFSTEILGFDVLTDFSLKNNHNSKMITNFYRARCNLITIFKKDKIEIVHRLIIERDPTANRXVNISLFFLANSNYMLAEVQSYMFNNNNCFECMKLSGHKNSDISDSRFLPCGYFSEVPSHLSVVHSDAVDNAASKNVDDLRKRAKSLSNKSWEETRSFSNHKASRTLQGNQQFDDLTEWDFDGXSQKFLFSNLAFFKNCALDWLNIQILFINELSNFHIQILH	no hit	---	---	---	---
isogroup00045	yes	isotig00501	cagatagtAGTAGACGTGCATCAATCTAGCTCATCAATGAAGAATTTGAATATGAAAATTTGAAAGTTCATTGATGAACAAAATCTGAATATTtAACCAATCCAATGCACAGTTTTTAAAAGAATGCTAAATTACTAAACAGAAATTTTTGACTTAACCATCAAAATCCCATTCTGTCAAGTCATCAAACTGCTGATTTCCTTGAAGAGTTCGACTTGCTTTATGATTTGAAAAaGATCTTGTTCTCTTCCCACGATTTATTGCTCAAAGACTTGGCTCTTTTGCGTAGATCATCTACATTTTTACTCGCAGCATTATCAACTGCATCGGAATGTACTACAGATAAATGAGAAGGGACCTCTGAGAAATATCCGCAGGGTAAAAATCGCGAATCAGATA…	MTAVLSRTNFQPFHSLQPVKYLTFFFCGNKLEKFFDVSEEYEXLNKYSSILETGQNPSGLLDGYTQMDCVQGCNDLSTHAPNSNYMLAEVQSYMFNNNNCFECMKLSGHKNSDISDSRFLPCGYFSEVPSHLSVVHSDAVDNAASKNVDDLRKRAKSLSNKSWEETRSFSNHKASRTLQGNQQFDDLTEWDFDGXSQKFLFSNLAFFKNCALDWLNIQILFINELSNFHIQILH	no hit	---	---	---	---
isogroup00046	yes	isotig00502	TTTGCAACATAATTTTGTTCAAAAaaTTGACAAAATTTTGTAAATAAAaaTCGAACAAAAaaaaGGAAAATTTTTttCTTATTATTTTATTTAATCTGATAAGAAaCTGAAAATTCTATCGAATGTAATGAAAATATTTGAATCGATAAGAATTAATCTTTTTTTTTTTtgCACATCGAAAATAGGATTTTCGAAATATcAAAAacGAAAAAAAAaCAACAATGTCAACAATGATAAATGATAAATATAGTCTGCAATAATTAATTAATTAGTTACAAAAGTAAATAACATTTCTTTTTGAGAATAATTATGCTTAAAAtAAAATTTAAAAAaTTGACCAAATTGGAATGATGAAGAGTtAAATTTTACTTTTCAATtTTAAAGTAATAATAAATATTT…	SWLKNHAPVEKNRKTKIKNREYWSRLVITDLEVLDSGYYQCIVSNSFASVNTTAILRVCLLV	gi|170590544|ref|XP_001900032.1| Immunoglobulin I-set domain containing protein [Brugia malayi]	IPR007110: Immunoglobulin-like; IPR013098: Immunoglobulin I-set; IPR013783: Immunoglobulin-like fold;	GO:0005515): protein binding;	---	---
isogroup00046	yes	isotig00503	TTTGCAACATAATTTTGTTCAAAAaaTTGACAAAATTTTGTAAATAAAaaTCGAACAAAAaaaaGGAAAATTTTTttCTTATTATTTTATTTAATCTGATAAGAAaCTGAAAATTCTATCGAATGTAATGAAAATATTTGAATCGATAAGAATTAATCTTTTTTTTTTTtgCACATCGAAAATAGGATTTTCGAAATATcAAAAacGAAAAAAAAaCAACAATGTCAACAATGATAAATGATAAATATAGTCTGCAATAATTAATTAATTAGTTACAAAAGTAAATAACATTTCTTTTTGAGAATAATTATGCTTAAAAtAAAATTTAAAAAaTTGACCAAATTGGAATGATGAAGAGTtAAATTTTACTTTTCAATtTTAAAGTAATAATAAATATTT…	SWLKNHAPVEKNRKTKIKNREYWSRLVITDLEVLDSGYYQCIVSNSFASVNTTAILRVCLFVYF	gi|170590544|ref|XP_001900032.1| Immunoglobulin I-set domain containing protein [Brugia malayi]	IPR007110: Immunoglobulin-like; IPR013098: Immunoglobulin I-set; IPR013783: Immunoglobulin-like fold;	GO:0005515): protein binding;	---	---
isogroup00046	yes	isotig00504	CGAAAATAGGATTTTCGAAATaTCAAAAaaCGAAAAAaaaaCaaCaaTGTCaaCaaTGaTaaGTGaTAaaTATAGTCTGCAATAATTAATTAATTAGTTACAAAAGTAAATAATATTTCTTTTTGAGAATAATTATGCTTAAAACAAAATTTAAAAAaTTGACCAAATTGGAATGATGAAGAGTtAAATTTTACTTTTCAATtTTAAAGTAATAATAAATATTTCCAGgCATTTAAATGATGAATCATTGATAAATTGAAAGATAAGCTATATTGGATAATTTGGAAATTAAATAAGcAGCAGCCTGGTTTGCATTGCTTATGGCTTGCATGCATCATGCAATTTGCATGCATGAATGCATAGCAAAATGGAAGATCAAATTAAATCCAATGAGAATTC…	SWLKNHAPVEKNRKTKIKNREYWSRLVITDLEVLDSGYYQCIVSNSFASVNTTAILRVCLLV	gi|170590544|ref|XP_001900032.1| Immunoglobulin I-set domain containing protein [Brugia malayi]	IPR007110: Immunoglobulin-like; IPR013098: Immunoglobulin I-set; IPR013783: Immunoglobulin-like fold;	GO:0005515): protein binding;	---	---
isogroup00046	yes	isotig00505	CGAAAATAGGATTTTCGAAATaTCAAAAaaCGAAAAAaaaaCaaCaaTGTCaaCaaTGaTaaGTGaTAaaTATAGTCTGCAATAATTAATTAATTAGTTACAAAAGTAAATAATATTTCTTTTTGAGAATAATTATGCTTAAAACAAAATTTAAAAAaTTGACCAAATTGGAATGATGAAGAGTtAAATTTTACTTTTCAATtTTAAAGTAATAATAAATATTTCCAGgCATTTAAATGATGAATCATTGATAAATTGAAAGATAAGCTATATTGGATAATTTGGAAATTAAATAAGcAGCAGCCTGGTTTGCATTGCTTATGGCTTGCATGCATCATGCAATTTGCATGCATGAATGCATAGCAAAATGGAAGATCAAATTAAATCCAATGAGAATTC…	SWLKNHAPVEKNRKTKIKNREYWSRLVITDLEVLDSGYYQCIVSNSFASVNTTAILRVCLFVYF	gi|170590544|ref|XP_001900032.1| Immunoglobulin I-set domain containing protein [Brugia malayi]	IPR007110: Immunoglobulin-like; IPR013098: Immunoglobulin I-set; IPR013783: Immunoglobulin-like fold;	GO:0005515): protein binding;	---	---
isogroup00046	yes	isotig00506	ATTTTCGAAATATTAAAaaTGAAAAaaaaCAACAATGTCAACAATGATAaTGATAAATATAGTCTGCAATAATTAATTAATTttAGTTACAAAAGTAAATAATATTTCTTTttGAGAATAATTATGCTTAAAACAAAATTTAAAAaaTTGACCAAATTGGAATGATGAAGAGCTAAATTTTACTTTTCAATCTTAAAGTAATAATAAATATTTCCAGgCATTTAAATGATGAATCATTGATAAATTGAAAGATAAGCTATATTGGATAATTTGGAAATTAAATAAGcAGCAGCCTGGTTTGCATTGCTTATGGCTTGCATGCATCATGCAATTTGCATGCATGAATGCATAGCAAAATGGAAGATCAAATTAAATCCAATGAGAATTCAATtCAAGAAT…	SWLKNHAPVEKNRKTKIKNREYWSRLVITDLEVLDSGYYQCIVSNSFASVNTTAILRVCLLV	gi|170590544|ref|XP_001900032.1| Immunoglobulin I-set domain containing protein [Brugia malayi]	IPR007110: Immunoglobulin-like; IPR013098: Immunoglobulin I-set; IPR013783: Immunoglobulin-like fold;	GO:0005515): protein binding;	---	---
isogroup00046	yes	isotig00507	ATTTTCGAAATATTAAAaaCGAaaaaaCAACAATGTCAACAaTGATAAATGATAAATATAGTCTGCAATAATTAATTAATTAGTTACAAAAGTAAATAACATTtCTTTttGAGAATAATTATGCTTAAAATAAAATTTCAAAaaGTAACCaAAaTTGGAATGATGAAGAGCTAAATTTTACTTTTCAATCTTAAAGTAATAATAAATATTTCCAGgCATTTAAATGATGAATCATTGATAAATTGAAAGATAAGCTATATTGGATAATTTGGAAATTAAATAAGcAGCAGCCTGGTTTGCATTGCTTATGGCTTGCATGCATCATGCAATTTGCATGCATGAATGCATAGCAAAATGGAAGATCAAATTAAATCCAATGAGAATTCAATtCAAGAATAC…	SWLKNHAPVEKNRKTKIKNREYWSRLVITDLEVLDSGYYQCIVSNSFASVNTTAILRVCLLV	gi|170590544|ref|XP_001900032.1| Immunoglobulin I-set domain containing protein [Brugia malayi]	IPR007110: Immunoglobulin-like; IPR013098: Immunoglobulin I-set; IPR013783: Immunoglobulin-like fold;	GO:0005515): protein binding;	---	---
isogroup00046	yes	isotig00508	ATTTTCGAAATATTAAAaaTGAAAAaaaaCAACAATGTCAACAATGATAaTGATAAATATAGTCTGCAATAATTAATTAATTttAGTTACAAAAGTAAATAATATTTCTTTttGAGAATAATTATGCTTAAAACAAAATTTAAAAaaTTGACCAAATTGGAATGATGAAGAGCTAAATTTTACTTTTCAATCTTAAAGTAATAATAAATATTTCCAGgCATTTAAATGATGAATCATTGATAAATTGAAAGATAAGCTATATTGGATAATTTGGAAATTAAATAAGcAGCAGCCTGGTTTGCATTGCTTATGGCTTGCATGCATCATGCAATTTGCATGCATGAATGCATAGCAAAATGGAAGATCAAATTAAATCCAATGAGAATTCAATtCAAGAAT…	SWLKNHAPVEKNRKTKIKNREYWSRLVITDLEVLDSGYYQCIVSNSFASVNTTAILRVCLFVYF	gi|170590544|ref|XP_001900032.1| Immunoglobulin I-set domain containing protein [Brugia malayi]	IPR007110: Immunoglobulin-like; IPR013098: Immunoglobulin I-set; IPR013783: Immunoglobulin-like fold;	GO:0005515): protein binding;	---	---
isogroup00046	yes	isotig00509	ATTTTCGAAATATTAAAaaCGAaaaaaCAACAATGTCAACAaTGATAAATGATAAATATAGTCTGCAATAATTAATTAATTAGTTACAAAAGTAAATAACATTtCTTTttGAGAATAATTATGCTTAAAATAAAATTTCAAAaaGTAACCaAAaTTGGAATGATGAAGAGCTAAATTTTACTTTTCAATCTTAAAGTAATAATAAATATTTCCAGgCATTTAAATGATGAATCATTGATAAATTGAAAGATAAGCTATATTGGATAATTTGGAAATTAAATAAGcAGCAGCCTGGTTTGCATTGCTTATGGCTTGCATGCATCATGCAATTTGCATGCATGAATGCATAGCAAAATGGAAGATCAAATTAAATCCAATGAGAATTCAATtCAAGAATAC…	SWLKNHAPVEKNRKTKIKNREYWSRLVITDLEVLDSGYYQCIVSNSFASVNTTAILRVCLFVYF	gi|170590544|ref|XP_001900032.1| Immunoglobulin I-set domain containing protein [Brugia malayi]	IPR007110: Immunoglobulin-like; IPR013098: Immunoglobulin I-set; IPR013783: Immunoglobulin-like fold;	GO:0005515): protein binding;	---	---
isogroup00046	yes	isotig00510	TTTGCAACATAATTTTGTTCAAAAaaTTGACAAAATTTTGTAAATAAAaaTCGAACAAAAaaaaGGAAAATTTTTttCTTATTATTTTATTTAATCTGATAAGAAaCTGAAAATTCTATCGAATGTAATGAAAATATTTGAATCGATAAGAATTAATCTTTTTTTTTTTtgCACATCGAAAATAGGATTTTCGAAATATcAAAAacGAAAAAAAAaCAACAATGTCAACAATGATAAATGATAAATATAGTCTGCAATAATTAATTAATTAGTTACAAAAGTAAATAACATTTCTTTTTGAGAATAATTATGCTTAAAAtAAAATTTAAAAAaTTGACCAAATTGGAATGATGAAGAGTtAAATTTTACTTTTCAATtTTAAAGTAATAATAAATATTT…	ERKKMKYMRTYGNQKVAEEISTNHRGKISNFAKILEIIGNIGKKKIIPSKKDFIDIIG	no hit	---	---	---	---
isogroup00046	yes	isotig00511	CGAAAATAGGATTTTCGAAATaTCAAAAaaCGAAAAAaaaaCaaCaaTGTCaaCaaTGaTaaGTGaTAaaTATAGTCTGCAATAATTAATTAATTAGTTACAAAAGTAAATAATATTTCTTTTTGAGAATAATTATGCTTAAAACAAAATTTAAAAAaTTGACCAAATTGGAATGATGAAGAGTtAAATTTTACTTTTCAATtTTAAAGTAATAATAAATATTTCCAGgCATTTAAATGATGAATCATTGATAAATTGAAAGATAAGCTATATTGGATAATTTGGAAATTAAATAAGcAGCAGCCTGGTTTGCATTGCTTATGGCTTGCATGCATCATGCAATTTGCATGCATGAATGCATAGCAAAATGGAAGATCAAATTAAATCCAATGAGAATTC…	ERKKMKYMRTYGNQKVAEEISTNHRGKISNFAKILEIIGNIGKKKIIPSKKDFIDIIG	no hit	---	---	---	---
isogroup00046	yes	isotig00512	ATTTTCGAAATATTAAAaaTGAAAAaaaaCAACAATGTCAACAATGATAaTGATAAATATAGTCTGCAATAATTAATTAATTttAGTTACAAAAGTAAATAATATTTCTTTttGAGAATAATTATGCTTAAAACAAAATTTAAAAaaTTGACCAAATTGGAATGATGAAGAGCTAAATTTTACTTTTCAATCTTAAAGTAATAATAAATATTTCCAGgCATTTAAATGATGAATCATTGATAAATTGAAAGATAAGCTATATTGGATAATTTGGAAATTAAATAAGcAGCAGCCTGGTTTGCATTGCTTATGGCTTGCATGCATCATGCAATTTGCATGCATGAATGCATAGCAAAATGGAAGATCAAATTAAATCCAATGAGAATTCAATtCAAGAAT…	ERKKMKYMRTYGNQKVAEEISTNHRGKISNFAKILEIIGNIGKKKIIPSKKDFIDIIG	no hit	---	---	---	---
isogroup00046	yes	isotig00513	ATTTTCGAAATATTAAAaaCGAaaaaaCAACAATGTCAACAaTGATAAATGATAAATATAGTCTGCAATAATTAATTAATTAGTTACAAAAGTAAATAACATTtCTTTttGAGAATAATTATGCTTAAAATAAAATTTCAAAaaGTAACCaAAaTTGGAATGATGAAGAGCTAAATTTTACTTTTCAATCTTAAAGTAATAATAAATATTTCCAGgCATTTAAATGATGAATCATTGATAAATTGAAAGATAAGCTATATTGGATAATTTGGAAATTAAATAAGcAGCAGCCTGGTTTGCATTGCTTATGGCTTGCATGCATCATGCAATTTGCATGCATGAATGCATAGCAAAATGGAAGATCAAATTAAATCCAATGAGAATTCAATtCAAGAATAC…	ERKKMKYMRTYGNQKVAEEISTNHRGKISNFAKILEIIGNIGKKKIIPSKKDFIDIIG	no hit	---	---	---	---
isogroup00047	yes	isotig00514	AaTCGTTCCTTATTCGTTTCTGATTCAATCGTTCCTGAATTGTCTCTGaTAAATATTAGGTGGAAGCGCATAACTAGAAAAAaTATTACAGAAAACCAAaGCATATCGACATCTAAAGGATGATGTACCAAAAGAAGTGAAGAATAGGCGCCATCAGGAACTGGCCAGCGTTTTTAGAGAAGTAGCATTGAAACACAACGAGGCTCTCGTCGGAACCAGACAGCTGGTGCTTTTAGAGGAAGTAGGCCTTATCTGTATTAATTTGTCTTAAAAAGTGATGGAGTAGATTGATTCCAGTTCTAATCATCTATGGAATCATTTATGATTTCCTACGCATTGTTTATAGTAGTATGTaTAAGAATGATTGTCACATATTAATTTTTATATATTTCACGTTCT…	QKTKAYRHLKDDVPKEVKNRRHQELASVFREVALKHNEALVGTRQLVLLEEV	gi|393907784|gb|EFO19966.2| tRNA-I(6)A37 thiotransferase enzyme MiaB [Loa loa]	IPR023970: Methylthiotransferase/B12-binding/radical SAM-type;	---	---	---
isogroup00047	yes	isotig00515	CGTTCCTTATTCGtttttGATTCAATCGTTCCTGAATTGTCTCTGATaaaTATTAGGTggaaGCGCATAACTAgaaaaaataTTACAGaaaaCCaaaGCATATCGACATCTaaaGGATGATGTACCaaaaGAAGTGAAGAATAGGCGCCATCAggaaCTGGCCAGCgtttttAGAGAAGTAGCATTGAAACACAACGAGGCTCTCGTCGGAACCAGACAGCTGGTGCTTTTAGAGGAAGTAGGCCTTATCTGTATTAATTTATCTTAAAAAGTGATAGAGCAGATTGATTCTAGTTCTAACCATTTATGGAATCATTTATGATTTCCTACGCATCGTTTGTAGTAGTATGTATAAGAATGATTGTCACATATTAATTTTtATATATTTCACGTTCTGGA…	LEKILQKTKAYRHLKDDVPKEVKNRRHQELASVFREVALKHNEALVGTRQLVLLEEVV	gi|393907784|gb|EFO19966.2| tRNA-I(6)A37 thiotransferase enzyme MiaB [Loa loa]	IPR023970: Methylthiotransferase/B12-binding/radical SAM-type;	---	---	---
isogroup00047	yes	isotig00516	AaTCGTTCCTTATTCGTTTCTGATTCAATCGTTCCTGAATTGTCTCTGaTAAATATTAGGTGGAAGCGCATAACTAGAAAAAaTATTACAGAAAACCAAaGCATATCGACATCTAAAGGATGATGTACCAAAAGAAGTGAAGAATAGGCGCCATCAGGAACTGGCCAGCGTTTTTAGAGAAGTAGCATTGAAACACAACGAGGCTCTCGTCGGAACCAGACAGCTGGTGCTTTTAGAGGAAGTAGGCCTTATCTGTATTAATTTGTCTTAAAAAGTGATGGAGTAGATTGATTCCAGTTCTAATCATCTATGGAATCATTTATGATTTCCTACGCATTGTTTATAGTAGTATGTaTAAGAATGATTGTCACATATTAATTTTTATATATTTCACGTTCT…	SKRSSEHLRGRTDGGISVIVHKYCNDGSRLVELQLGDYVAVKITSANSQTLQALPLHTVTLRDFENLKKDNGK*QL	gi|393907785|gb|EJD74780.1| tRNA-I(6)A37 thiotransferase enzyme MiaB, variant [Loa loa]	IPR002792: Deoxyribonuclease/rho motif-related TRAM;	---	---	---
isogroup00047	yes	isotig00517	CGTTCCTTATTCGtttttGATTCAATCGTTCCTGAATTGTCTCTGATaaaTATTAGGTggaaGCGCATAACTAgaaaaaataTTACAGaaaaCCaaaGCATATCGACATCTaaaGGATGATGTACCaaaaGAAGTGAAGAATAGGCGCCATCAggaaCTGGCCAGCgtttttAGAGAAGTAGCATTGAAACACAACGAGGCTCTCGTCGGAACCAGACAGCTGGTGCTTTTAGAGGAAGTAGGCCTTATCTGTATTAATTTATCTTAAAAAGTGATAGAGCAGATTGATTCTAGTTCTAACCATTTATGGAATCATTTATGATTTCCTACGCATCGTTTGTAGTAGTATGTATAAGAATGATTGTCACATATTAATTTTtATATATTTCACGTTCTGGA…	SKRSSEHLRGRTDGGISVIVHKYCNDGSRLVELQLGDYVAVKITSANSQTLQALPLHTVTLRDFENLKKDNGK*QL	gi|393907785|gb|EJD74780.1| tRNA-I(6)A37 thiotransferase enzyme MiaB, variant [Loa loa]	IPR002792: Deoxyribonuclease/rho motif-related TRAM;	---	---	---
isogroup00047	yes	isotig00518	AaTCGTTCCTTATTCGTTTCTGATTCAATCGTTCCTGAATTGTCTCTGaTAAATATTAGGTGGAAGCGCATAACTAGAAAAAaTATTACAGAAAACCAAaGCATATCGACATCTAAAGGATGATGTACCAAAAGAAGTGAAGAATAGGCGCCATCAGGAACTGGCCAGCGTTTTTAGAGAAGTAGCATTGAAACACAACGAGGCTCTCGTCGGAACCAGACAGCTGGTGCTTTTAGAGGAAGTAGGCCTTATCTGTATTAATTTGTCTTAAAAAGTGATGGAGTAGATTGATTCCAGTTCTAATCATCTATGGAATCATTTATGATTTCCTACGCATTGTTTATAGTAGTATGTaTAAGAATGATTGTCACATATTAATTTTTATATATTTCACGTTCT…	SKRSSEHLRGRTDGGISVIVHKYCNDGSRLVELQLGDYVAVKITSANSQTLQALPLHTVTLRDFENLKKDDGK*QL	gi|393907785|gb|EJD74780.1| tRNA-I(6)A37 thiotransferase enzyme MiaB, variant [Loa loa]	IPR002792: Deoxyribonuclease/rho motif-related TRAM;	---	---	---
isogroup00047	yes	isotig00519	CGTTCCTTATTCGtttttGATTCAATCGTTCCTGAATTGTCTCTGATaaaTATTAGGTggaaGCGCATAACTAgaaaaaataTTACAGaaaaCCaaaGCATATCGACATCTaaaGGATGATGTACCaaaaGAAGTGAAGAATAGGCGCCATCAggaaCTGGCCAGCgtttttAGAGAAGTAGCATTGAAACACAACGAGGCTCTCGTCGGAACCAGACAGCTGGTGCTTTTAGAGGAAGTAGGCCTTATCTGTATTAATTTATCTTAAAAAGTGATAGAGCAGATTGATTCTAGTTCTAACCATTTATGGAATCATTTATGATTTCCTACGCATCGTTTGTAGTAGTATGTATAAGAATGATTGTCACATATTAATTTTtATATATTTCACGTTCTGGA…	SKRSSEHLRGRTDGGISVIVHKYCNDGSRLVELQLGDYVAVKITSANSQTLQALPLHTVTLRDFENLKKDDGK*QL	gi|393907785|gb|EJD74780.1| tRNA-I(6)A37 thiotransferase enzyme MiaB, variant [Loa loa]	IPR002792: Deoxyribonuclease/rho motif-related TRAM;	---	---	---
isogroup00047	yes	isotig00520	TtGCAAATCGTTCCTTATTCGTTTCTGATTCAATCGTTCCTGAATTGTCTCTGaTAAATATTAGGTGGAAGCGCATAACTAGAAAAAaTATTACAGAAAACCAAAGCATATCGACATCTAAAGGATGATGTACCAAAAGAAGTGAAGAATaGGCGCCatCaGGAACTGGCCAGcGTTTTTAGAGAaGTAGCATTGAAACACAACGAGGCTCTCGTCGGAACCAGACAGCTGGTGCTTTTAGAGGAAGTGAGTAAACGTTCTTCTGAGCATCTGCGAGGCCGAACTGATGGCGGAATCAGTGTCATTGTTCACAAATATTGCAATGATGGTTCAAGATTAGTGGAGCTACAACTTGGTGACTATGTTGCCGTTAAGGTAAATAAATTTAAATCAAGATAT…	LEKILQKTKAYRHLKDDVPKEVKNRRHQELASVFREVALKHNEALVGTRQLVLLEEVSKRSSEHLRGRTDGGISVIVHKYCND	gi|393907784|gb|EFO19966.2| tRNA-I(6)A37 thiotransferase enzyme MiaB [Loa loa]	IPR023970: Methylthiotransferase/B12-binding/radical SAM-type;	---	---	---
isogroup00047	yes	isotig00521	TtGCAAATCGTTCCTTATTCGTTTCTGATTCAATCGTTCCTGAATTGTCTCTGaTAAATATTAGGTGGAAGCGCATAACTAGAAAAAaTATTACAGAAAACCAAAGCATATCGACATCTAAAGGATGATGTACCAAAAGAAGTGAAGAATaGGCGCCatCaGGAACTGGCCAGcGTTTTTAGAGAaGTAGCATTGAAACACAACGAGGCTCTCGTCGGAACCAGACAGCTGGTGCTTTTAGAGGAAGTGAGTAAACGTTCTTCTGAGCATCTGCGAGGCCGAACTGATGGCGGAATCAGTGTCATTGTTCACAAATATTGCAATGATGGTTCAAGATTAGTGGAGCTACAACTTGGTGACTATGTTGCCGTTAAgAtAACaTCTGCTaaTTCaCaAACG…	LEKILQKTKAYRHLKDDVPKEVKNRRHQELASVFREVALKHNEALVGTRQLVLLEEVSKRSSEHLRGRTDGGISVIVHKYCND	gi|393907785|gb|EJD74780.1| tRNA-I(6)A37 thiotransferase enzyme MiaB, variant [Loa loa]	IPR023970: Methylthiotransferase/B12-binding/radical SAM-type;	---	---	---
isogroup00047	yes	isotig00522	AaTCGTTCCTTATTCGTTTCTGATTCAATCGTTCCTGAATTGTCTCTGaTAAATATTAGGTGGAAGCGCATAACTAGAAAAAaTATTACAGAAAACCAAaGCATATCGACATCTAAAGGATGATGTACCAAAAGAAGTGAAGAATAGGCGCCATCAGGAACTGGCCAGCGTTTTTAGAGAAGTAGCATTGAAACACAACGAGGCTCTCGTCGGAACCAGACAGCTGGTGCTTTTAGAGGAAGTAGGCCTTATCTGTATTAATTTGTCTTAAAAAGTGATGGAGTAGATTGATTCCAGTTCTAATCATCTATGGAATCATTTATGATTTCCTACGCATTGTTTATAGTAGTATGTaTAAGAATGATTGTCACATATTAATTTTTATATATTTCACGTTCT…	LEKILQKTKAYRHLKDDVPKEVKNRRHQELASVFREVALKHNEALVGTRQLVLLEEV	gi|170592325|ref|XP_001900919.1| CDK5RAP1-like protein [Brugia malayi]	IPR023970: Methylthiotransferase/B12-binding/radical SAM-type;	---	---	---
[truncated: 22,160 more rows]
