# Supplementary material for: Identification and characterization of alternative splicing in parasitic nematode transcriptomes
Source: Parasit Vectors. 2014 Apr 1;7:151. doi: 10.1186/1756-3305-7-151 (PMC3997825; doi:10.1186/1756-3305-7-151)
Supplement: Additional file 10: Table S10 — The annotated transcriptome of Ostertagia ostertagi. [file 1756-3305-7-151-S10.xlsx]

## Sheet: Sheet1
Table S10: The annotated transcriptome of Ostertagia ostertagi
This table is available at:
http://nematode.net/Data/Id_and_char_of_alt_splicing/TableS10_Oostertagi.xlsx
