# Supplementary material for: Identification and characterization of alternative splicing in parasitic nematode transcriptomes
Source: Parasit Vectors. 2014 Apr 1;7:151. doi: 10.1186/1756-3305-7-151 (PMC3997825; doi:10.1186/1756-3305-7-151)
Supplement: Additional file 12: Table S12 — The annotated transcriptome of Trichostrongylus colubriformis. [file 1756-3305-7-151-S12.xlsx]

## Sheet: Sheet1
Isogroup	AS Ig?	Isotig	Isotig full sequence	Prot4EST Translation	Top BLASTX v NR hit(s)	IPR Domain	Molecular Function	Biological Process	Cellular Compartment
isogroup00011	yes	contig00339	TAGCCTTTTTCCTGTCATTtGCGGAGAAGCACGTTGCCAAATCGGAaCTGTTTCAGACAGTTGACTTGTATGAAGCGCAAGaTCCAAATGCGGTGTTGATATGTTTATCCTCACTTGCACGAAAAAGCGAGAAGTTATTCGGAAAGCCTGGACTTGGACCGAAGGAAGCGGAAGGAGAGAAAAGAGCTTGGACAGAGGAACAGCTCAAAGCAGGACAAAATGTTATTGGCTTACAAATGGGCAGCAATAAAGGAGCGACAGCTAGCGGCATCAACTTCGGCAACACCCGGCATATGTGAAGTGGAGCTCTTTCCGTTTTACTTTCCGTTTCATTCCGTTATTAGGCAAACGCTTTTCTTCAATAACTCTACTTGTAACGATCTTTATATGTGCTAGATG…	AFFLSFAEKHVAKSELFQTVDLYEAQDPNAVLICLSSLARKSEKLFGKPGLGPKEAEGEKRAWTEEQLKAGQNVIGLQMGSNKGATASGINFGNTRHM	gi|268567554|ref|XP_002640026.1| C. briggsae CBR-CPN-1 protein [Caenorhabditis briggsae]	IPR000557: Calponin repeat; IPR001715: Calponin homology domain; IPR003096: Smooth muscle protein/calponin;	GO:0005515): protein binding;	---	---
isogroup00011	yes	contig00340	caaatagtctacagcctggtgtcgtcaagaaaataaacacatcagctatggctttcaagcagatggagaatatagcctttttcctgtcatttGCGGAGAAGCACGTTGCCAaaTCGGAACTGTTTCAGACAGTTGACTTATATGAAGCGCAAGATCCAAATGCGGTGTTGATATGTTTATCCTCACTTGCACGAAAAAGCGAGAAGTTATTTGGAAAGCCTGGACTTGGACCGAAGGAAGCAGAAGGAGAGAAAAGAGCTTGGACAGAAGAACAGCTGAAAGCAGGACAAAATGTTATCGGCCTACAAATGGGCAGCAATAAAGGAGCAACGGCTAGCGGCATCAGCTTCGGCAACACCCGGCATATGTGAAGTGGAGCTCTTTCCGTTTTACTTTCCG…	NSLQPGVVKKINTSAMAFKQMENIAFFLSFAEKHVAKSELFQTVDLYEAQDPNAVLICLSSLARKSEKLFGKPGLGPKEAEGEKRAWTEEQLKAGQNVIGLQMGSNKGATASGISFGNTRHM	gi|268567554|ref|XP_002640026.1| C. briggsae CBR-CPN-1 protein [Caenorhabditis briggsae]	IPR000557: Calponin repeat; IPR001715: Calponin homology domain; IPR003096: Smooth muscle protein/calponin;	GO:0005515): protein binding;	---	---
isogroup00025	no	contig00560	tctcatcgtttactcttacaaactcacacttgggtcacagtctattctttcttaattccatattttatggtgctggaatctgaattcagctaaacttagacgtcccgaattgccccgcccttgaatttcgggaatgtttcatgtgttgtggtggatctccttgggaaaattgtggaaggttccatttttctcaacggaattgaagaatgtgaTATTCACAATGTATTGCGCTCAGTGGCTGATTCCAGTTCTTTTGATTCCAAAGCACTGGTTGCACCCACTGTTTTtGGTCGAACAAGCTCTTTTtATGTGGTTTTATATTATTGCTTTCTTTTtGGAACGCAGGCCATGTCATATATGTTCGGCGATATTTTtCATAGCACTGGGACTACTTTGTTG…	WKVPFFSTELKNVIFTMYCAQWLIPVLLIPKHWLHPLFLVEQALFMWFYIIAFFLERRPCHICSAIFFIALGLLCWTDPDTCIFWPTCDRKLNGEVCSYVYKNELA	gi|308498299|ref|XP_003111336.1| hypothetical protein CRE_03701 [Caenorhabditis remanei]	IPR009598: Bladder cancer-related BC10; IPR018015: Bladder cancer-related BC10-like;	---	---	---
isogroup00037	yes	contig00731	TTTTTGCATATCAACCGCGATCAATTCGAAATATTTAATCAAGTTCGAGAATAAGTTATATGTTTAATAATGAGACTATTACAAAGACTGGTCCAAAGCCATCAAGAGGGGAaGAGAGAAGAGCTAGAACATTTCGCAACACTTTCAAACACGATGTGCTGTTGACAAAAGTAGAAAAGCTTCAAGTTGAGTCATAAAAACAATTGAAGTTGATCACGCGTAATAATTGAGACTCGCTTTCTTTTTCGCTTGTACTTCCAAAATGGCGTCCATGAAATCTTCATGCAGCACTTCTGTGGCATCACGTCGCAAAGCGATCATACCCGCTTCAACACACACCGCTTTACACTGAGCACCATTGAAGTCATCAGTGCAACGAGCTAACTCCTCAAAGTTCAC…	LNQLDGFQPNDEIKVIAATNRIDVLDPALLRSGRLDRKIELPHPNEDARARIMQIHSRKMNVNKDVNFEELARCTDDFNGAQCKAVCVEAGMIALRRDATEVLHEDFMDAILEVQAKKKASLNYYA	gi|341895508|gb|EGT51443.1| CBN-RPT-5 protein [Caenorhabditis brenneri]	IPR003959: ATPase, AAA-type, core; IPR003960: ATPase, AAA-type, conserved site;	GO:0005524): ATP binding;	---	---
isogroup00078	no	contig01223	TATCTGTGCCGttatCttgaaGCagaaaaatttGCATGAGTTGCTTCTGGAGGAGaaaGGAGAACGCGTCGATCTCTATCTGTCttcATGTGAAGGTATCCGGTGGAgaagAGAACTTCaaaaTgggCAGTTCGATAAGGCTTCTCAGAGtttGCTAAGCCTGGCTGATCGTgagaacTCGGATGTaaaGCGGCaaagaaatcTGTACGCATTCGCGAAaaCTGGCCGCCGCTTGTAATGTTGAAGTTTCCGGTGATGTGGTTAGCGAGGCCAACAAGAaaTTGGTGCTCATCAAGCaTCAATCGTTGATCCCGGAATCCCTcGTGAAGAATGTTTTTCCCGATAAtcctaaaCGTCCTCTAACCGCGTTGGAAATAATCGAATTAAATATGCTTGATC…	LKQKNLHELLLEEKGERVDLYLSSCEGIRWRRELQNGQFDKASQSLLSLADRENSDVKRKEICTHSRKLAAACNVEVSGDVVSEANKKLVLIKHQSLIPESLVKNVFPDNPKRPLTALEIIELNMLDPEVVEGHRRALYLAARLLQDGDSAELRTQVKRVWCSAVNKSEWKQVTNLFEV	gi|308481924|ref|XP_003103166.1| CRE-NPP-15 protein [Caenorhabditis remanei]	IPR007187: Nucleoporin, Nup133/Nup155-like, C-terminal;	---	---	---
isogroup00116	yes	contig01621	TttAACAAAGTAAGCTTTCATGGGGATGTTATTACAAAATAAATACCAGAGAAACCAACGCAGATGCACACATAAAAGTAGAGCAAAACAAAAAaTTGTGGATTCACCCACGTTCACTTCAGATTACAACCGTCTGAATAACATCAATGGCTTACATCCATTGATTCGATCACGTCAAATTTGTATATCTTTCTCTTCAACACTTTCGTAGAACCAGGCTTGAACTTATACTGCAGATCTATTGGCTCGGGCATCTTGCAGAAGTTCGGCACAACTGGCCCCTTGAACTCGGTTTTCCCTGGTCGCATAATGACAAAATTCAAGCTGTTTCCGGAGGCGTTGTCACCATGCATACCAGCTTGAAGAGCACGCTGCACGAGGGCTGTGCACTCTTCTTCT…	GYVGAYLLIGGVDPTGPHLYECSANGTTMAKPYAAQGSGSYAAISILERDFKQDMTEEECTALVQRALQAGMHGDNASGNSLNFVIMRPGKTEFKGPVVPNFCKMPEPIDLQYKFKPGSTKVLKRKIYKFDVIESMDVSH	gi|308470159|ref|XP_003097314.1| CRE-PBS-2 protein [Caenorhabditis remanei]	IPR001353: Proteasome, subunit alpha/beta; IPR023333: Proteasome B-type subunit;	GO:0004298): threonine-type endopeptidase activity;	GO:0051603): proteolysis involved in cellular protein catabolic process;	GO:0005839): proteasome core complex;
isogroup00157	yes	contig02012	AAaaTAGTTTTAACTTTTTtCTCACAAATAAACaCAGAAaTATTTGAAAACTGGCAAAGCGCcGCAGTTAAAAATAGAAATGGACTGAATCCGGATATGTCTGAATTATACCATAATGTCAGAATAATACCACAATGCCAAGGAGCGGAACCAGTTTTCTATGCAAACCATGGACCAGAATGAAAAAGAGATCTAAAGCCAACCAAAGTGTGAACTAtATAAAATCAGCAATATCACAGATCTTGCCTTCAATGAATATCTCAGTAACATCAATAATAAAAAaGACCTGACGAAATCGAAACACATCAATAATGAAGCTGCTTTATGAACGCAAAATAAAAATTTACCGCACAGATTATGAAGAAAGCATTCAGATGCTGTTTCGTCGCAAGGACACTT…	XMDEITVQLXWFIQLKSAELHYQEYLVTEERVVEVKCPCDETASECFLHNLCGKFLFCVHKAASLLMCFDFXQVFFIIDVTEIFIEGKICDIADXYMFTLWLALDLFFILVHGLHRKLVPLLGIVXIILTLWYNSDISGFSPFLFLTAALCQFSNISVFICEKKVKTIX	no hit	---	---	---	---
isogroup00259	no	contig02843	TTCTTGCTCTTGCTCAGCTGATTTGATGTTCTTTTTAAACATCGTTTTATTCTCCGATAAAGCCGCAGTTTGACGATGATCAAGCAAATACTCTGGATGTATCGTGGTCGGGAACTCGTCACCAATTCTCACAGCTTGGTTCCTTGTTCTTCGCGTAGTTTTGGGAGTTTCCTGTTCGGGAAAGAATTTTGCGCTTCAATCGATGGTTGCAAAGAAGAGAAACTGGAACACAGGTGGATAAAGCTGCTGCTTTGGAAGGTTTCAGATTTCCTTGGCCTTTCCCCGAAAAACCATCACGGTTTTATAATATGGTTTCTTATCTCACGCTGGGAACTGTGGCATCTGTATCAAAACTTCTTTTCGTCAGAGAGAGTCGACATCCATATTGGCGAGGTTCTC…	XSCSCSADLMFFLNIVLFSEKPQFDDDQANTLDVSWSGTRHQFSQLGSLFFGSFGSFLFGKEFCASIDGCKEEKLEHRWIKLLLWKVSDFLGLSPKNHHGFIIWFLISRWELWHLYQNFFSSERVDIHIGEVLDSKVILDELSVKNGWSVAKRRKFITDVLQTELFKLGEAVGNLTKGTADRILKENSGENPIDTVDFCHNGAQAVWFCFRTVFFFVEIHVTCQIFGTPFG	gi|392900899|ref|NP_502202.2| Protein ACL-3 [Caenorhabditis elegans]	---	---	---	---
isogroup00264	no	contig02879	AAAGGGCAAGTCGAGGAACGCTTGAAGTACTTCGAGACGGGAGAGGTCCCACAAAAGAACTTGGATGTGATGGTGAAAGCACAAGAGGAAGCGAAAGTTGTTCAAGAAAAGGTGCTCAAAAAGCGAAAGAAAGCTGCTAAAAAGGCTAAGAAGATCCAGGAAGAAGCCCAGAGTGAAACACCTGATGTTGTAGAGAAATCGAGAAAGCGACCAGCTGAACCTGTTGAGGGAGAGGAAGGAATTGAGGAGAAACCAAAGAAGAAGAAAAAGAAGGCAAAGAAGACAACGGAAGAAGCGGAGGAGTGAATGgTTaCTAACACCCTTTCGACTATTTGTTAGTTTCCCATGTTGTTAATTGTTAAGAATGGTTGTTATTGTTTGAAGtttgACGCGATAAAC…	KGQVEERLKYFETGEVPQKNLDVMVKAQEEAKVVQEKVLKKRKKAAKKAKKIQEEAQSETPDVVEKSRKRPAEPVEGEEGIEEKPKKKKKKAKKTTEEAEEXM	no hit	---	---	---	---
isogroup00441	yes	contig04102	TCTTCGCGATTTTCATATTTCAAGAAAGCGACGTAGTCGATAAGAATGCCCAGCGCTGTTTCAGCCATGCTACAGGATATCACGTCGTCGACCACAATTCTGTTTGGCACAGCTGGATTTATCATATCGACAATCTCGTCAACTATGTCATCCGCGTTGAAATTCATTGCCCAGTTCTCCATCGCCGATAAATTGTCTAACATGCTTTGAACCATCATCTTGATTTCATCACGATCCAGTACACCATCGTCTCTCAGGTCAAGTATTCGAAACAACCACCTAATAGATGCCGGCTGGCTTCTAGATGTAATCGCTGCGACAACGTCCACAAAACCACGAAAATCCAGCTCATGCGGTGGTTGGTCACCATATAGCATCTGGTTGGCGAACACCcTTTCC…	ASSWFSMARFWRVLEQFRICDKDCSGMVSLEECRAFRDGTITPLFWERVFANQMLYGDQPPHELDFRGFVDVVAAITSRSQPASIRWLFRILDLRDDGVLDRDEIKMMVQSMLDNLSAMENWAMNFNADDIVDEIVDMINPAVPNRIVVDDVISCSMAETALGILIDYVAFLKYENRES	gi|312379226|gb|EFR25570.1| hypothetical protein AND_08989 [Anopheles darlingi] gi|471228279|ref|XP_004035024.1| protein phosphatase 2 regulatory subunit b gamma, putative [Ichthyophthirius multifiliis]	IPR002048: Calcium-binding EF-hand; IPR011992: EF-hand-like domain; IPR018249: EF-HAND 2;	GO:0005509): calcium ion binding;	---	---
isogroup00441	yes	contig04104	TTCTTCGCGATTTTCATATTTCAAGAAAGCGACGTAGTCgATAAGAATGCCCAGCGCTGTTTCAGCCATGCTACAGGATATCACGTCGTCGACCACAATTCTGTTTGGCACAGCTGGATTTATCATATCGACAATCTCGTCAACTATGTCATCCGCGTTGAAATTCATTGCCCAGTTCTCCATCGCCGATAAATTGTCTAACATGCTTTGAACCATCATCTTGATTTCATCGCGATCCAGTACACCATCGTCTCTCAGGTCAAGTATTCGAAACAACCACCTAATAGATGCCGGCTGGCTTCTAGATGTAATCGCTGCGACAACGTCCACAAAACCACGAAAATCCAGCTCATGCGGTGGTTGGTCACCATATAGCATTTGGTTGGCGAACACTCTTTC…	SDAGKVSMLELISTRVLDDLFEVLMRQKREPETADKTWDSASSWFSLARFWRVLEQFRICDKDCSGMVSLEECRAFRDGTITPLFWERVFANQMLYGDQPPHELDFRGFVDVVAAITSRSQPASIRWLFRILDLRDDGVLDRDEIKMMVQSMLDNLSAMENWAMNFNADDIVDEIVDMI	gi|312379226|gb|EFR25570.1| hypothetical protein AND_08989 [Anopheles darlingi]	IPR002048: Calcium-binding EF-hand; IPR011992: EF-hand-like domain; IPR018249: EF-HAND 2;	GO:0005509): calcium ion binding;	---	---
isogroup00442	no	contig04113	TTTTGCTATtATCCTTAGTAAAATTCACATATAATGGAGTGTTTCACAAGTAACCCGTTGAAAATAGCCGGGATAATGACGGCAGCAAGAAGACGAAGAAGTTCCAAATATATGTCTTTACAGTGATCACAGATGATCCGGCTTGCCTCGTTGCATTGACTTAAACCGTGACGCCGATCGACCAGAGTCATAGCTACTTTGCGACAGTGCACTCACAGATACACCCATTCGCGGTACCGTTTTTCGTTTGGGTGCCTCACAATCCGACGTTTCACCGTCGGCttctgatgAACCACCTTCTTCGTCCATCAtAAGCGATGAACGTTGaCTGTCGTCATCTCGGTTaCCTTTTtGTGGACGAATACCCGTCGTtCTATTCCTACTTGTCGGCCTAaCTTT…	HRQASHHSDSPPQTDVSYVQFQSSDGTGESSNGRSKPGTMAGRRSPPKHTLMDFIPPPPSNPPPPADIGYEGSPRRQMPRMLNVEDPYDSVSDGMAFGDEKKVRPTSRNRTTGIRPQKGNRDDDSQRSSLMMDEEGGSSEADGETSDCEAPKRKTVPRMGVSVSALSQSSYDSGRSASR	gi|72003710|ref|NP_741748.2| Protein SAX-3, isoform a [Caenorhabditis elegans]	---	---	---	---
isogroup00444	no	contig04120	CATCAGATTATTTAATCTTTCTAAGTATCGTTGACGATTATGTTCTATCATGGTCCATTTCCTCTCTGTGTACATCATTTTCCACAAAGAAGGATCCGAGGCAGCCTTTCCGATTATCCGTGGGGAGGAACGTAATTCACCAGACCGTATGCGATCAACTGTTGCCTGCTGATCTTTAGTACGTTCGAGATCCATCCGAATATCGAGAAGATCCGCTGATGGATGCGATTGCTTGATTCGCATAGCAATTTCATCCAGCATTCTAGTATCGACCACTCTCCTTCTGATTGGAGTTGGAGCAACTCTCGAGTGAAGATGtCTTTTGGCCGCCTCCACAGCATCCAAGTGGGTATGGTTTGTGACAATTAGTCCTAGGTGTTGCGCAATtGTAGCTTCCAC…	LCVYRAHFFNVSPSLLGSTWWADVAWFAFLPFSVYHLTWLPVLQRRENEAVEEFSSRVEATIAQHLGLIVTNHTHLDAVEAAKRHLHSRVAPTPIRRRVVDTRMLDEIAMRIKQSHPSADLLDIRMDLERTKDQQATVDRIRSGELRSSPRIIGKAASDPSLWKMMYTERKWTMIEHNR	gi|17553432|ref|NP_498746.1| Protein F44B9.5 [Caenorhabditis elegans]	---	---	---	---
isogroup00532	yes	contig04651	ATATGATTATACGAATGTCAGTTGAACTAGAGTTGGCCAAAGGGTTTTCATGTGTGCGATAGTTCGCCCACGATGTCCGATCAGGCCATTTGTCTTGTACGTACGGAAATTTTGTATTTTCTTTGCATCAACGTCTTCTTATCATGATTTCTTCCATAAGCTCTCGTTGAAAACGACGTACTCCACTGAAATCTGCCTCGACTAGGGAATTTTTCGGGAGCATTCGTAGGACCTTTCCAATCTCATCCCTGACATGAAACAAGCTTTCAAATTGTCTCTGTTCGGGATCAATATATGGAAACAATCGATGAAACTCCTCGACCCTGGTGGTGAACGATCGCTGATGCTGCCAGTAGCTGTCAACTATGCTTCTTGTTTTCTTTGAACAAAGCCTTAAGG…	MKQAFKLSLFGINIWKQSMKLLDPGGERSLMLPVLSTMLLVFFEQSLKVSMSANDXMGNDPFDDMNGNLKSGNICSDFLLRLPKYDVGCVVX	no hit	---	---	---	---
isogroup00632	no	contig05252	TAACAACGCATCCGACTcCACCGGAGAAAAaaGAAAAaaGAAAAaaGGGAGTGAAGAGGaaTGATGAGGAGCAAAAGAAGaaTGAAGTTGTCGACATATCTTTAGATCCTAAAAACTTTCTTCAGGTGGAAACGACGAATTTATCAAAAGTATCAGCTGAGCTGATGGACAAAATGGACGAGTTCGACGAAGATCAAGCTCAcGTTATCGCGGAAGCTTTCAAAGAcGACGACGTCGTTGGAGATTTTGAAGAGGAAAAaCgATGGTCGAAGAAGGCGAGCGACCgAAAGACGTCGACCTCACGCTCCAGGGATGGggATGCTGGGTTGGACCTGGCATGACAGAACGGAAACGACGGAAGCAGTTCATAATAAAGGCGaaaGAAAAGAAGCGCAAAGA…	NDEEQKKNEVVDISLDPKNFLQVETTNLSKVSAELMDKMDEFDEDQAHVIAEAFKDDDVVGDFEEEKDISLDPKNFLQVETTNLSKVSAELMDKMDEFDEDQAHVIAEAFKDDDVVGDFEEEKDVEEGERPKDVDLTLQGWGCWVGPGMTERKRRKQFIIKAKEKKRKDRNRPGVIIKE	gi|341876843|gb|EGT32778.1| hypothetical protein CAEBREN_19617 [Caenorhabditis brenneri]	IPR006709: Small-subunit processome, Utp14;	---	GO:0006364): rRNA processing;	GO:0032040): small-subunit processome;
isogroup00633	no	contig05253	gactactcgtggagaggtgatgcgacctgatgttgctacagcgcccaagctaaatacggtgaaattggaaatctatatggaatcaatcgtgtcctgacacatcacgatttatgcaccaacaactgatgaaggcaatggtcgttgttgtcaggTACGGGTCGCGTAGAACTTGTGATAGTTCCATTCGGGAAGGCCCGATGTACTGCTATAGGAAACGATGATTTTGAGTGTTCTTGTCAACATCAATCAAATGAATGTATTcTGAATCAGCTGATGAATTGCGTCATCGATCGCGTGGGATTCCCGGATAAAGTTGTGCCGATTaTCgATTGTAtCCAAGGAAaGCCCAATCTCGCATACGCATTACAatCCTGTATAGCACGCAACGCACTGTTGAAT…	RQWSLLSGTGRVELVIVPFGKARCTAIGNDDFECSCQHQSNECILNQLMNCVIDRVGFPDKVVPIIDCIQGKPNLAYALQSCIARNALLNQAEMEACAIGKRGRQLLAMAGSRTAALNPRLDFVPWIMIDGERNSDALYDLTENLCKKLDPLPEVCTEYLQSLKQ	gi|341896245|gb|EGT52180.1| hypothetical protein CAEBREN_01590 [Caenorhabditis brenneri] gi|58385309|ref|XP_313849.2| AGAP004551-PA [Anopheles gambiae str. PEST]	IPR004911: Gamma interferon inducible lysosomal thiol reductase GILT;	---	---	---
isogroup00640	no	contig05291	AAATTCaCAAATATGAAGTAAAAAAaTAAGTTAGCAACATAACAAACAAAAGTTCCAAAATTTTCAGTGACAGATCAACAACATATCAGCATCCTATATTTTCCACTGTAACCACTGTAATACAATCATTCGATGAATCCATGCTCTTATTCGTAATCCTCCAATACGCCTTCCAAATGCTGATTTTGCACTTTGACATTCTGCCGTCGCTTTGGCGTCTTTCGTTTCAACGGTCCAATGCCAAGCTTTTTCGGTGCAAGATCCTTCATTGCGTCAATACCATGCTTCTGAAGGTACTCCTCGATCTTCTTCTCATCCAAATGGTCCACGGATACTTTGCGATAGATCTGTTTGAATTCCTCTTCTATGAATATATCCAGCTCTTGATCATTGTAAAAG…	GILLSELNDCIPNGEKVLEALSDQIIVVPTQVNKRKDKVFFYNDQELDIFIEEEFKQIYRKVSVDHLDEKKIEEYLQKHGIDAMKDLAPKKLGIGPLKRKTPKRRQNVKVQNQHLEGVLEDYE	gi|312085554|ref|XP_003144725.1| hypothetical protein LOAG_09149 [Loa loa]	---	---	---	---
isogroup00761	yes	contig05895	TTCATTCCGAAAGATCAATCGAAAGTTTCCACAAATTCATTCAATGCTGTGGAAGGTGCAAAAAGTCGCGAGCAGTAACAGAAGAACTGCAACCATGTAAAGAAAGCTCAATCAATAAACATTAATGAGGATTACAGGATTCACAGTTTTCCAATTATAGAtCGCAAGCCTGACATTTACTATTCAAAaTCAATAAGTAGTGATGGCGCAAAAAaCGATATTgAATTGGTTTGTTCGATTGCCGCTGAAaCTGTCACGGCATCCGGATAACACCcACACCTGCTGCCCaCcTCTGATCATTCATTCTGCTATGAAGACTCCACTGGTTTGCATCGGGGTCgAATACTTCAACGATaTtcTGAGAacAGTCTCCGCCAaCTCCACCTACGgCGTACATCC…	DGNAFLNIVERLDPRVGKWQVVRPMSTCRCFPGTAVLNGNLYAAGGYDGPLDGLSSVEKYDPLTNEWTAVAAMNSRRNGVGLAVVNERMYAVGGVGGDCSQNIVEVFDPDANQWSLHSRMNDQRWAAGVGVIRMP	gi|357621571|gb|EHJ73363.1| hypothetical protein KGM_15926 [Danaus plexippus]	IPR006652: Kelch repeat type 1; IPR015916: Galactose oxidase, beta-propeller;	GO:0005515): protein binding;	---	---
isogroup00763	yes	contig05905	TACGTGGGCACCACGTTTATGCAACATTGGCACTATAATTTCAGCATCATCAAAAACAATAACAATCAAATCAACAAGATTACAACAAAACAGTAACAAGACATCGCAAAATTAACAAAATAACAACTATGCTATAGCCTTCTGAAGAGCGTCCAGAACGCGTGTGGCTGATTTGTCACAAACCTGCTGACAAGCCGAATTGATTTTCTTGCACACTTTGTCCCATGTTTGTTCGTCTTCAAACACAGATTCTAATTTCAGATGCTTTTGTAATGTAGCCTTAAAATCATCTGCAACACTGCTGGCGGTCGCTAGCAAAAGTTTCAGAACACTTGCGAAAAATCGAGGTTTGAGCTCTTCTGGATCAGACATCACGGCCACAATATACTCGGAAGAAGC…	CSFIFSLGISPEGNCSEAVLSAFVGLFERFMTQEDGLIGCELAIAAVFKHPEHFVSKASVFVKAGFNEEYRVFRRTEALLCLAAMMNKRVLQKAPVEKSVIKKIAKASSEYIVAVMSDPEELKPRFFASVLKLLLATASSVADDFKATLQKHLKLESVFEDEQTWDKVCKKINSACQQV	gi|268574518|ref|XP_002642236.1| Hypothetical protein CBG18218 [Caenorhabditis briggsae]	IPR007015: DNA polymerase V;	GO:0003677): DNA binding; GO:0003887): DNA-directed DNA polymerase activity;	GO:0006351): transcription, DNA-dependent;	---
isogroup00765	yes	contig05915	gTTTATGTGCACCGCCACAAATATATCAACAAGTAGATGAACAACAGTAATTtAGCGCTACAGAAAGGCGCATCACGGAAGAATTACAATCAATGTATCTCtGAAGAAAACATTTACAGAACACATGTATTTTTAGTGGAAGGCTTCTCACACAAGTTGTCAAAAATCTTCAAGAAAttctCTGCTAATTATGAGCTATAACAAAACCAATGGTAACTATATAAAAGCCGCAATTCACCAAATGGAGCAACGAGAATGCCAAAAACTATAATCTGCGATTAAATAAAACGCCAAGGACAGTGCAAGTGACGAGAATTACCGAAAACAACAACgCGCGCAAAGGAAACCGCCCTTTACATATAATTCAATGGGGCTTGATGAACAGACAGACAAGACAGA…	MDEKQFINVRLVVLEMRNHFSTLYDIITKNIEKIKKPRNSNMEMLY	gi|268572737|ref|XP_002641398.1| Hypothetical protein CBG13260 [Caenorhabditis briggsae]	IPR003186: Proteasome activator pa28, REG beta subunit; IPR009077: Proteasome activator pa28, REG alpha/beta subunit;	---	---	GO:0008537): proteasome activator complex;
isogroup00765	yes	contig05917	GTCAGATTGGTGGTGCTGGAGATGCGAAATCATTTCTCAACGCTGTATGACATCATTACTAAGAACATCGAGAAGATCAAGAAGCCTCGAAACAGCAACATGGAAATGCTCTATTGAGTTGCTTTTTTCTTTGTCTGTATCTTGGTACTTCATCAAGCCCCATTGAATTATATGTAAAGGGCGGTTTCCTTTGCGCGCGTTGTTGTTTTCGGTAATTCTCGTCACTTGCACTGTCCTTGGCGTTTTATTTAATCGCAGACTATAGTTTTTGGCATTCTCGTTGCTCCATTTGGTGAATCGCGGCTTTTATATTGTTACAATTAGTTTTGTTATAGCTCATCATTAGCAGAGAATTTCTTGAAGATTTTTGACAACTTGAGTGAGAAGCCTTCCACTAAA…	VRLVVLEMRNHFSTLYDIITKNIEKIKKPRNSNMEMLY	gi|308483712|ref|XP_003104057.1| hypothetical protein CRE_01016 [Caenorhabditis remanei]	IPR003186: Proteasome activator pa28, REG beta subunit; IPR009077: Proteasome activator pa28, REG alpha/beta subunit;	---	---	GO:0008537): proteasome activator complex;
isogroup00766	yes	contig05922	GAGGAACGAAAAAGAGACAGCATTCGATTGGTACAACAAGTGCTGCGTGAGGAAGATGAAATGGAAAAGCGGAAGAAGGAGGAAAACATCGAATTGGGTTCCGTACCAACTGATGACGAAAGTGAAAATGTTGCATATGAAATGTGGAAGTTACGGGAGATGAAACGATTAAAAAGGAaTAGAGAAGAGCGTGAGCAGTtGGCCAAGGAGAAAGCCGAGTTTGAGCGCGTCCATAAtATGACAGAGGAAGAGCGTTTGAAGTATCTGCGAGCTAATCCGAGAATTATCACTAACCAGGCCGTCAAGGGCAAGTACAAATTCTTGCAAAAGTACTACCATCGTGGTGCGTACTACCTTGACGAGGAGGATGAAGTGTATAAGAGGAACTTCGCGGAGGCC…	EERKRDSIRLVQQVLREEDEMEKRKKEENIELGSVPTDDESENVAYEMWKLREMKRLKRNREEREQLAKEKAEFERVHNMTEEERLKYLRANPRIITNQAVKGKYKFLQKYYHRGAYYLDEEDEVYKRNFAEATADDVFDKTVLPKVMQVKNFGKASRTKYTHLTNEDTTDHQGVWASA	gi|17507323|ref|NP_492340.1| Protein MFAP-1 [Caenorhabditis elegans]	IPR009730: Micro-fibrillar-associated 1, C-terminal;	---	---	GO:0005576): extracellular region;
isogroup00767	yes	contig05925	AACTtAATATACTTTAATTGAAACATtGCCGTAAAAACAAAAaGAGACCACAATGCACTGGGAAACAGGTAGATTTCCGAGGTGAACGaCTAATGAAGGAGAtGATtAAATATGaGAAGCTtaTCGGAAACAATGAAGGTTATACACTATTTCAAAAGAAAAaGTAAATTAAGTATTTGTAGACGTACAATTCAAGAATGAAACAGGAAAATTGCTATTGAAATTGGAaGCATTCGAAATAGTTGGAATCCTGGAAAGAGACTGTAGTAGAAATGTGTACCTTCAATGATTTTTGACAAAAATGACATGTTGCCTCAGAATATTCATCGGGAACAAAATTTTGGCTCATAATAGTTGATGTACAACAACGTTTATCAAGAAAAACCCATAACCAATTCA…	FYRYQFQMNWLWVFLDKRCCTSTIMSQNFVPDEYSEATCHFCQKSLKVHISTTVSFQDSNYFECFQFQ	no hit	---	---	---	---
isogroup01159	yes	contig07884	TTTTACGAAACGCTAGTTGTTATTTTTtGTGTGCGCACTTTGAGTCTCCCTAGATTGTGCTTGTGGTAATGTGCACTAGTTGTAGTGTAAAATGAGACCTCTAAGGCTTCCGTAATGCCCAGATGTTTGATAAATACTCGTGATCATTTGATCCCGTCGTTTGTTAGTACCTGAATACCTGGTTGTTGTTTTGGGATGTCGAGAGTGTTATTTTGAGAGTGCTTCATCAGAAGCAATCAACACACTGAAGTAGTGTCACATTTCGTGTTGGTATTTGGAATGGATCAGGTGTGATGTAAATAGTTTTATCTATTGTTCATTGTTTTCGGTCGTATGCATACCTCAGCGAAGTAGGGGTCATTTTATGATCCTGATTGGAGTTCCGCATTTTTATCTGGT…	CHISCWYLEWIRCDVNSFIYCSLFSVVCIPQRSRGHFMILIGVPHFYLVVFFKHWFVEVLFFNLGQQSL	no hit	---	---	---	---
isogroup01159	yes	contig07885	CTTTACGAAACGCTAGTTGTTATTTTTtGTGTGCGCACTTTGAGTCTCCCTAGATTGTGCTTGTGGTAATGTGCACTAGTTGTAGTCTATCAAATGAGACCTCTAAGGCTTCCGTAATGCCCAGATGTTTGATAAATACTCGTGATCATTTGATCCCGTCGTTTGTTAGTACCTGAATACCTGGTTGTTGTTTTGGGATGTCGAGAGTGTTATTTTGAGTGCTTCATCAGAAGCAATCAACACACTGAAGTAGTGTCACATTTCGTGTTGGTATTTGGAATGGATCAGGTGTGATGTAAATAGTTTTATCTATTGTTCATTGTTTTCGGTCGTATGCATACCTCAGCGAAGTAGGGGTCATTTTATGATCCTGATTGGAGTTCCGCATTTTTATCTGGT…	CHISCWYLEWIRCDVNSFIYCSLFSVVCIPQRSRGHFMILIGVPHFYLVVFFKHWFVEVLFFNLGQQSL	no hit	---	---	---	---
isogroup01160	yes	contig07887	AAAACCAGTGGCAAATTACAAGATCTATGCACACTACATCTaCAATCTATACACTTGGTCAGCTATCAATCAGCATATATCGCaTGGATTCACATTGCTTGTTAATACACCAATCACAGCGATCTCGCAGTTGAGCGTCTCTTCGGCCCAGCAGGTGGTTTTTGATTACTTCCACCACACCCTGTATCAACAATGGATTGTGCACTTGAGGTTGTACAAGCACCACTTTCTCCATCGAGGCGACGATGTTGGGTACAACAGAAAATGTGTTGAAGTCCGgAATTaTCGAGGTTACGGGAACTAGAGCTATTcGTTTTtCAGGAGATATGTGAGTAGCAAGCCTCTTCGTCTGAGCCTTGATAGAGTCTCGCAGAGGTAGATTCCATTGATCCcATGAAT…	WSNHPVVSEYWLDILQSHRDSIGGVVFCAPSLRGYNSKTYCRSIWSTCDRIMAGLDDSYPWRLSFFNSWDQWNLPLRDSIKAQTKRLATHISPEKRIALVPVTSIIPDFNTFSVVPNIVASMEKVVLVQPQVHNPLLIQGVVEVIKNHLLGRRDAQLRDRCDWCINKQCESMRYML	gi|312070760|ref|XP_003138295.1| hypothetical protein LOAG_02710 [Loa loa]	---	---	---	---
isogroup01160	yes	contig07890	GAAACCAATGGCAAATTaCAAGATCTATACACACTACATCTACAATCTGTACACTTGGTCAGCTATCAATCAGCATATATCGCATGGATTCACATTGCTTGTtAATACACCAATCACAGCGATCTCGCAGTTGAGCGTCTCTTCGGCCCAGCAGGTGGTTTTTtGATTACTTCCACCACACCcTGTATCAACAATGGATTGTGCACTTGAGGTTGTACAAGCACCACTTTCTCCATCGAGGCGACGATGTTGGGCACAACAGAAAATGTATTGAAATCCGGAATTATCGAGGTTACGGGGACTACAGCTATtGTTTTTCGGGAGATATGTGAGCAGCGAGCCTTTTCGTCTGAGCCTTGATAGAGTCTCGCAGAGGTAGATTCCATTGATCCCATGAAT…	WSNHPVVSEYWLDILQSHRDSIGGVVFCAPSLRGYNSKTYCRSIWSTCDRIMAGLDDSYPWRLSFFNSWDQWNLPLRDSIKAQTKRLAAHISPEKQ*L*SP*PR*FRISIHFLLCPTSSPRWRKWCLYNLKCTIHC*YRVWWK*SKNHLLGRRDAQLRDRCDWCINKQC	gi|312070760|ref|XP_003138295.1| hypothetical protein LOAG_02710 [Loa loa]	---	---	---	---
isogroup01163	yes	contig07899	TAACAACTATCAACAGAAACCCAACGAAATTATGTGCTCCATGCCCCTGAGCCAGCTACAACAGTTGACCCCATCTACAACAACAACAaCAaCAAcAaCAGTTGAACCAGTAaCGAGTGCAGATGGTAGCACAGTCGCTCCTAAaGTGGACCcTAaTCAGGTTCTGAaTAACCTACAATTtGCCGATGGAAGTCGTCCGAAAACGATCAGTTGGGGTTGTAAAAGAGGAGTGGAGGtGtGCTgCGGAACGGACTGTTGCCcTGCTCCaGTTAACAACAACATGGCTGGACAACCAAATGCTGGgAATACAGGCGGTATGGGTGGAGGTGCTGGAGTAGTGATTGGCGATGATCAGCGCACTGGCACTATTGGAGATGGCATCGGAGTGACTGCATAGAC…	ADGSTVAPKVDPNQVLNNLQFADGSRPKTISWGCKRGVEVCCGTDCCPAPVNN	gi|308499160|ref|XP_003111766.1| CRE-PQN-83 protein [Caenorhabditis remanei]	IPR002619: Domain of unknown function CX;	---	---	---
isogroup01163	yes	contig07902	CAACAACTATCAaCAGAAaCCCAACGAAATTATGTGTTCCATGCCCCTAAGCCAGCTGCAACAGTTGACCCCATCCACAACAACAACAACAGTTGAACCAGTAACGAGTGCAGATGGTAGCACAGTCGCTCCTAAAGTGGATCCTAATCAGGTTTTGAATAACCTACAATTTGCCGATGGAAGTCGTCCGAAAACGATCAGTTGGGGTTGTAAGAGAGGAGTGGAAGTGTGCTGTGGTACGGACTGTTGCCCTGCTCCAGTTAACAaCAACATGGCTGGACAACCTGGTAATGCAGGCGCTATGGgTGGAGGAGGTGCTGGAGTAGTGATTGGCGATGATCAGCGCACTGGCACTATTGGAGATGGCATCGGAGTGACTGCATAGACGTGCTCTGAAAA…	NYQQKPNEIMCSMPLSQLQQLTPSTTTTTVEPVTSADGSTVAPKVDPNQVLNNLQFADGSRPKTISWGCKRGVEVCCGTDCCPAPV	gi|268568822|ref|XP_002648112.1| C. briggsae CBR-PQN-83 protein [Caenorhabditis briggsae]	IPR002619: Domain of unknown function CX;	---	---	---
isogroup01165	no	contig07908	GAAGGAGATTCTCTACTCAGGGAGCCACGaTAGTTTGGTGATAATGTGGGATATAGGAGGAAAAaGAGGGGAAGCGTaTGAATTGAACGGCCACTCTTCAAAAATCACATGCTTGGCCATCGCTCCAGGTGCGGCTCGACTCTTTTCAGCTGATGATACGGGCAAACTCGTTTGCTGGGACATGTCTGCAAACAGGTTAGAAACGCCAGGATGGAAAAATTCTGATAATTGTGAGATCTGTGACAGTCCTTTCTTCTGGAATCTCACAGCAATGTGGCAGCGCAAGGTCGTTGGGCAACGACAACATCATTGCCGAACGTGTGGAAAGGCTGTGTGTGGGAGCTGTTGTGCTAATTGGACGGCaTTTCCTCGAATGGGTTACGAACTGCCGGTTCGTAT…	KEILYSGSHDSLVIMWDIGGKRGEAYELNGHSSKITCLAIAPGAARLFSADDTGKLVCWDMSANRLETPGWKNSDNCEICDSPFFWNLTAMWQRKVVGQRQHHCRTCGKAVCGSCCANWTAFPRMGYELPVRICNECHKKMEDNPQLFDLTPLAVSHDLRSGVTAMFLQETLGKLVMAT	gi|17532675|ref|NP_495983.1| Protein WDFY-2 [Caenorhabditis elegans]	IPR000306: Zinc finger, FYVE-type; IPR001680: WD40 repeat; IPR011011: Zinc finger, FYVE/PHD-type; IPR011047: Quinonprotein alcohol dehydrogenase-like; IPR013083: Zinc finger, RING/FYVE/PHD-type; IPR015943: WD40/YVTN repeat-like-containing domain; IPR017455: Zinc finger, FYVE-related; IPR017986: WD40-repeat-containing domain; IPR019775: WD40 repeat, conserved site; IPR019781: WD40 repeat, subgroup…	GO:0005515): protein binding; GO:0046872): metal ion binding;	---	---
isogroup01499	yes	contig09243	TAACAACGCATCCGACTTTTcGTAGATGTTGAGTCCCAGAGCGTCAACACCAAGATATAGCTCTGTTCCCTTCTTGTTACGAATTTCGAAATAATTCACACCGTACATTTCGAGGTCTTGCGCTAACTTAAGGTATTCGGCCATTGCTTGCTCGCGACTTGTTCCCTTGTGGTCCGCCCACCAAGTCATGATTCGTTTTTCCCACTCATCTGAGCTCATTTTGAACTGCCCGGCTACTCGCTGTGGAAGAAGCCTATCTGCAGTGAGACAGCCCGGTTTGTGTGTTTCAGGCTGGTAGTCTCCGTACTTCGCTTGCATCGCAAAAGAAGCCAGCAGCACAGACGTCTCAGGTGAGCAGTACACCTCGTCCGATAATATTGCATCTTTCACTTGCAAGTA…	MTPSPDINVRVTTMDAELEFAIQSNTTGKQLFDQVVKTIGLREIWYFGLQYTDTKGFPTWLKLNKKVLSQDVKKDSTLMFKFRAKFYPEDVGEEIIQDVTMRLFYLQVKDAILSDEVYCSPETSVLLASFAMQAKYGDYQPETHKPGCLTADRLLPQRVAGQFKMSSDEWEKRIMTWWA	gi|17505420|ref|NP_491560.1| Protein ERM-1, isoform b [Caenorhabditis elegans]	IPR000299: FERM domain; IPR000798: Ezrin/radixin/moesin family; IPR014352: FERM/acyl-CoA-binding protein, 3-helical bundle; IPR018979: FERM, N-terminal; IPR019747: FERM conserved site; IPR019748: FERM central domain; IPR019749: Band 4.1 domain; IPR019750: Band 4.1 family;	GO:0005488): binding; GO:0008092): cytoskeletal protein binding;	---	GO:0005737): cytoplasm; GO:0005856): cytoskeleton; GO:0019898): extrinsic to membrane;
isogroup01499	yes	contig09245	AAGTAATATCACAGAAACCCCGGATTCTTCGCGAAAATCACTCTTATCATATTACCATAACCAAAATCTAGACAATACCCTTTTTtGTAATACATAATATATAACGGCCAGGTAAAAaaTTAGAGCTATTGCAACTAGTATCTTATCAGTGAGTTCTCTTCTTTCGTACTTAGACAGGAGTTTGTTGCCAGTCTTGATATGCCCAGCATGACTcTCAAATTCCGTCTGAGTTTGAACGAGAACTGAACTCGAATGAATTAAACTGTCCATAGTTTGTTCGCTCTGCGCTACCCGATCACCCATCTTGGATAACAAATCCGACAAGCGTTCTGTAGTCTTAATAGCGTTATCTTTCAAAttttctCATCCATATTGAACTTTTtGACACTTCCCTCGGAG…	DERTLHEETRKAKELLGSLKNKIDMLKALSAKLSSRREQQNARENSERHSKELIENQQQLRSATIKARKAINEAARFIARRRFLRGKCQKVQYG*ENLKDNAIKTTERLSDLLSKMGDRVAQSEQTMDSLIHSSSVLVQTQTEFESHAGHIKTGNKLLSKYERRELTDKILVAIALIFY	gi|392893910|ref|NP_497176.2| Protein SEC-20 [Caenorhabditis elegans] gi|393911052|gb|EJD76142.1| hypothetical protein LOAG_16844 [Loa loa]	IPR005606: Sec20;	---	---	---
isogroup01500	yes	contig09246	ttACACTATTTCGTTTATCGATCTTATCAACAGAGTTAACGGTCAAATCAACAAGAAACAGTGAACAATGAACAAGAAGAATAACAATCTCAGAGCGTTCTATACTCTATCGAATACTCATCACAAACGCCAAGGTAGCACAAAATCAAGTTATGTCGAAAAATGAGTCTAGTCCGACTGAACTATTTCATGAAATATCAAAAACGAGGAGATTTTACAGCACTTAAAAGGTGAAAGATACCAAGTCGACATCACAGGGAACCAATGCTTCAGTGACGTCCTCTTCCCCTCCCTGGACGTGATTTCTTTCCTCGGCCTTTCGTCTTGTCCTTACTCTTCATAGCACGTAGATCCTTTTTCATTCGGCTATCCACAAGCTTATACCGCCCATTTGGCCTT…	GWNRYANNDEGLPDWFVEDEKKHYRKQLPVTKAQVEEYRKRLRELNARPCKKVAEAKERKRKKALRRLQTAKKKAEGILENENLEHSEKVREMKKIYAAAHRKDRKKTELVVMTKGKKGKISRPNGRYKLVDSRMKKDLRA	gi|268571471|ref|XP_002641056.1| Hypothetical protein CBG22467 [Caenorhabditis briggsae]	IPR012920: Spb1, C-terminal; IPR015507: Ribosomal RNA large subunit methyltransferase E;	GO:0008168): methyltransferase activity;	GO:0001510): RNA methylation; GO:0006364): rRNA processing;	GO:0005634): nucleus;
isogroup01500	yes	contig09248	GGGgTTGGAATAGATACGCCAACAATGACGAAGGACTCCCAGACTGGTTCGTTGAAGATGAGAAGAAACATTATCGGAAGCAGCTACCCGTCACCAAGGCCCAAGTAGAAGAATACCGAAAAaGGTTGCGAGAACTGAATGCTCGACCGTGCAAGAAgGTCGCTGAAGCGAAAGAGCGGAAGCGGAAGAAGGCTCTTCGACGTCTCCAAACTGCAAAGAAAAaGGCAGAAGgAATTTTAGAAAATGAGAATCTTGAACACTCTGAGAAaGTTCGAGAAATGAagAAGATCTATGCCGCTGCTCACCGGAAGGATCGTAAGAAGACGGAGCTGGTGGTGATGACAAAAGGCAAAAAaGGAAAGATTTCAAGGCCAAATGGGCGGTATAAGCTTGTgGATA…	GWNRYANNDEGLPDWFVEDEKKHYRKQLPVTKAQVEEYRKRLRELNARPCKKVAEAKERKRKKALRRLQTAKKKAEGILENENLEHSEKVREMKKIYAAAHRKDRKKTELVVMTKGKKGKISRPNGRYKLVDSRMKKDLRA	gi|268571471|ref|XP_002641056.1| Hypothetical protein CBG22467 [Caenorhabditis briggsae]	IPR012920: Spb1, C-terminal; IPR015507: Ribosomal RNA large subunit methyltransferase E;	GO:0008168): methyltransferase activity;	GO:0001510): RNA methylation; GO:0006364): rRNA processing;	GO:0005634): nucleus;
isogroup01501	yes	contig09249	taACAACGCatccgacgcggggggtatatggcAGtttGTGCTTtGCGTTGGAAAAGAATGGCACAGctGCAGTAACCTGGGTCCACCGGGAACAACACTCATGCTGATTTTTCTCATGTTCGAGGCAATTTTGTTTGCGATTTTCACATCAGTCATGTTTGGCACACAGCTGTCGGCGATATGCAGTGATGAGACAGCAATTGAGACTCTGAAACGTGGGCATGAGGATCGTCAAAAAGTGGTCTCGTGGAAGAAGAACATGCAGTCTGTATTTGGTGGACCGTGTTCAATACGATGGCTGAATCCGTTGGTTGAGCCATACATGAGCAAACCAGCGTGTGAATATTCGGTCTAAACGCTGCAAGTTTCTCTCCTTCATCATGCTAAGTCTACCGGTCA…	GIWQFVLCVGKEWHSCSNLGPPGTTLMLIFLMFEAILFAIFTSVMFGTQLSAICSDETAIETLKRGHEDRQKVVSWKKNMQSVFGGPCSIRWLNPLVEPYMSKPACEYSV*TLQVSLLHHAKSTGQSGIIIEVPKN	gi|170573682|ref|XP_001892558.1| Golgi-specific DHHC zincfinger protein [Brugia malayi]	---	---	---	---
isogroup01501	yes	contig09251	TGTAGCCATACATGAGCAAaCCAGCGTGTGAATATTCGGTCTAAGAGCTTCGAATTTCTCTCCTTCATCATGCCAAGTCTACCGGTCAAAGTGGAATCATCATCGAAGTTCCAAaGAATCTCTTCTAGTCTACGGTAGCTACCCATGACGATCCTGAGGACCAAGGGCATCTCTATATGCTGTCTAGTTGTATACTTACGTTTGATGAATAGTGTGCCTGTTTACATTGTTTTGTTTTAATATGTCTACTCGTTTAAAACCTCTGAACTTTTTGAATAGTTATTCCCAAAGTGTTAATAATGTGTCAAAAGGATATACGTTCTATGTGTAATAGAGTTTTAATGACATGCTGTGAATGATTTGCCCACGTCCGATAACATAAACCCGCGTATATATGCT…	TGTLFIKRKYTTRQHIEMPLVLRIVMGSYRRLEEILWNFDDDSTLTGRLGMMKERNSKLLDRIFTRWFAHVWL	no hit	---	---	---	---
isogroup01502	no	contig09254	TTTTCGACGGGCTGCCAAGCAGAAAATTCTACTCTGCTGTGTTCAAAGAGCATAAGGTGTTGTCCGAGCATGTTCCTGACAGTATTCATGTCcACGCATTTGCGAACAGGTTGAATATTCTGCACGTTCTTATAATGGGGCCTGTTGGGACTCCATTtGACACTACACCATTCTTCTTCAAGTTCAAGCTGCCTCCTGATTATCCACAGAAACCGCCTGAGGTTACGTATGTGGCGTACTCACAAGAACAACTCAATCCCAATCTCTACCAAAACGGAAAAGTGTGCACGAGCCTTCTTGGCACATGGTCCGGTCAGGGCGTAGAAACATGGAATCCTGTgaaaTCAAATATTCTACAAGTCTTGCTCTCGATACAAGCGCTAATCTTAGTACCGgAAC…	FDGLPSRKFYSAVFKEHKVLSEHVPDSIHVHAFANRLNILHVLIMGPVGTPFDTTPFFFKFKLPPDYPQKPPEVTYVAYSQEQLNPNLYQNGKVCTSLLGTWSGQGVETWNPVKSNILQVLLSIQALILVPEPYFNEAGYESRKQQSEMSDRSRRYNETATVNSLEYLLKIYMEPPSDF	gi|449663084|ref|XP_002168394.2| PREDICTED: ubiquitin-conjugating enzyme E2 O-like [Hydra magnipapillata]	IPR000608: Ubiquitin-conjugating enzyme, E2; IPR016135: Ubiquitin-conjugating enzyme/RWD-like;	GO:0016881): acid-amino acid ligase activity;	---	---
isogroup01503	yes	contig09255	AAACAAGACTGCTTAACAAAaTATTCCGAACAATTGCAATAACTTATAGAAAATAGGTTACAGGTTACATATTTACTGAGGAAGTTGTTGATTGCCAATTAAAAGAACTGAGAAATTGACTGGTTGATTAAACTGACAATGAGAGCAGGGAGAGATAGGTTTAGGCGGGAAAGGTGACTACTGGTGGGTCCAAGACGGTAGATCAAAAGCTCTCGACCCGAGTTTTGTGCTTAAATAATAATAACAATTCATTCCTGGAAGATGTGTATATACCAGATATACGGACGTATAATTATAATAAATCAATTATTAGAATTATTGGTAAAACTATCTACAAGTGGTAATAGTAGTAGGTTAAAAATCAATCCGTATATTAAAAACGAGCATAATTTTTtGCAA…	IIITIHSWKMCIYQIYGRIIIINQLLELLVKLSTSGNSSRLKINPYIKNEHNFLQFLQLNKHTHTYELDRARHLKTG	no hit	---	---	---	---
isogroup01503	yes	contig09257	GAACAAGACTGCTTAACAAAATATTCCGAACAATTGTAATAAGTTATAGAAAATAGGTTACAGGTTACATATTTACTGAGGAAGTTGTTGATTGCCAATTAAAAGAACTGAGAAATTGACTGATTGATTAAACTGACAATGAGAGCAGGGAGAGATAGGTTTAGGCGGGAAAGGTGACTACTGGTGGGTCCAAGACGGTAGATCAAAAGCTCTCGACCCGAGTTTTtGTGCTTAAATAATAATAACAATTCATTCCTGGAAGATGTGTATATACCAGATATACGGACGTATAATTATAATAAATCAATTATTAGAATTATTGGTAAAACTATCTACAAGTGGTAAAACGGTAGTAGGGTAAATCAATCCGTATATTAAAAACGCGCATAATTTTTGCAA…	LYVRISGIYTSSRNELLLLFKHKNSGRELLIYRLGPTSSHLSRLNLSLPALIVSLINQSISQFF	no hit	---	---	---	---
isogroup01504	yes	contig09258	TACGGCTACGTcCTaCTCGATCGTGTCATCTTGCGGCTCTCCTTGGTGCTGATTTGCTCGCACCGCTGTGCGACTTTTtGACTGTTCTGGAACACTCTCTAGTGGCTGATGTTATGGAAGCTCTTTCCTCATTGCTCGCTTATGGTGAGGAACTCGCTATGGGATTAGCAGACTTCTTGAATCCTGTGGCTACAAGAATAGAAGAACTGGGAGCAAAGGATAAATTAGAATtCTTATGTGACAGCCACTCAATGAACATACATGTGGCAGCTCATGAAATTTTGGAGAGGTACTTTTACTCATACGACGAGAATGAGATGACGACACAGCTGGCTGTTTCTATGCCGCCTTACTCTGGTGCACCGACACGAGATTCCATGGATGAGACAATTGATATGA…	DFLTVLEHSLVADVMEALSSLLAYGEELAMGLADFLNPVATRIEELGAKDKLEFLCDSHSMNIHVAAHEILERYFYSYDENEMTTQLAVSMPPYSGAPTRDSMDETIDMIVKS	gi|341899431|gb|EGT55366.1| CBN-IMA-1 protein [Caenorhabditis brenneri]	IPR016024: Armadillo-type fold;	GO:0005488): binding;	---	---
isogroup01504	yes	contig09260	TAACAACGCATCCGACGCGGGGACGACACAGCTAGCTGTTTCTATGCCGCCTTACTCTGGTGCACCGACACGAGATTCCATGGATGAGACAATTGATATGATCGTCAAAAGCGTATGCCTATAGAAAAACAGGTGTAAAAATCTCCTCTATTGTTCGTTTCTGTTTTGACGTTATATTCATACGAGGTCTAAAAAGTTCCGTTTTTTGCacaaaaTTTCgTCAAAATCATGTGACagTCTTAATAGTTGCCTTtGATTTTCAAtGTATTTCATTATTTTGCCTTTTGTGTTCTTCTTGCCGTCAAGTTCTATCATTATTGGAGATTGAAGTGTAtcGCTCTGATAAGCTGGTAATGGCTGCGGTACTTTGGTGGGTGAATACATTTGCTTAATCAGCCA…	SSKAYAYRKTGVKISSIVRFCFDVIFIRGLKSSVFCTKFRQNHVTVLIVAFDFQCISLFCLLCSSCRQVLSLLEIEVYRSDKLVMAAVLWWVNTFA	no hit	---	---	---	---
isogroup01505	yes	contig09261	CTATGACTTTATTATGAAGCGCATACCAATTAATTATTAAGCAAAAAaTGTATTAGGTGACAATAAACATCTTTTTCGATCACAGGAGAATGTGAAAGGCGGCATAGCAAAAGGAAGaGACAATAGTAGTGaGCGAAGCGAAAGAAAAGCGTGaCCGaGAAATGaTAAACTAAGGgAAATTCCACAACAAAACTAACAACAACAATAAGAATtCAATGGACTAACTGGTACTATAGACCGGTAACCTGTCAAACCTAAaCCGACATGGaGTTAAAtaGGGTtaTAAAAAGCAAATATCCGACAACATTTGCCTATATAAACGACGAATAAACAATAATCCTAGTCGAATGAGGTGGATGATATGAAAGGCGAGCAAACAATACTTGTAATCAAaTAAGG…	SAKRVHFAQSIYVAVFRVVCLIVFDLTGWFATLFDYKYCLLAFHIIHLIRLGLLFIRRLYRQMLSDICFL	no hit	---	---	---	---
isogroup01505	yes	contig09263	ATATGACTTTATTATgAAGCGCATACCAATTAATTATcAAGCAAAAAAaTGTATTAGGTGACAATAAACATcTTTTTCGATcAcAGGAGAATGTGAAAGGCGGCATAGCAAAAGGAAGAGACAATAGTAGTGAGCGAAGCGAAAGAAAAGCGTGATCGAGAAATGATAAACTAAGGGAAATTCCACAACAAAACTAACAACAACAATAAGAATTCAATGGACTAACCGGTACTGTATACCGGTAATCTGTCAAACCTAAACCGACATGGAGTGAAATAGGGTATATAAAAAGCAAATATCCGACAACATTTGCCTATATAAACGACGAATAAaCAATAATCCTAGTCAAATGAGGTGGATGATATGAAAGGCGAGCAAACAATACTTGTAATCAAATAA…	FCCGISLSLSFLDHAFLSLRSLLLSLPFAMPPFTFSCDRKRCLLSPNTFFCLIINWYALHNKVI	no hit	---	---	---	---
isogroup01506	yes	contig09264	CTCACCGGAAAaGAATCCACTAGACGAGTCACACCTCTAGGAGGAATCCTCCTTATACTCGGCTGGCTGTCGTTCATGCTTTAGTGAGGTTTTCGCCTTACAAACTCTCATAGCTTTGGTCCCATTACCTCCATGTTTACTCGTTACTATTCGTCACCCTTGTGCTCCACTGCACTTTCGTTAATCGAACAACACAGTGACAAGGTCCATTTGAGGATCGCATACCAACTTCTACTATCCACCTATACTTGACTACTCATCAAATCACTCAAGAGAACATCCAGGTCTAGATAAATTGACTTCTTTTACTAGCTCATTAGTAAGTAGATAGCTCGTTCAATTACAGCTAAACGGATAGTCGCATTCGCAAACACGCTTATGATACCTGTTTGGTTCCTC…	GFRLTNSHSFGPITSMFTRYYSSPLCSTALSLIEQHSDKVHLRIAYQLLLSTYT	no hit	---	---	---	---
isogroup01506	yes	contig09266	TGTCGCTGTTACGGTTGGAGCATACGGAGCTCACGTGATTCGCGATGACGATGCCATAGATGTGAGGAGGAAAAAaGCATTCGAAACAGGATCGAGATATCATCTCATACATaCTGTGGCTTTGTTCGCTACTCCGAGCGCTCGCTATCCTTTGATAACGGGCACACTTTTGATAGGCGGAATTACTCTCTTCTGTGGTCCATGTTATCACTACAGTCTCACTGGAAAAGAATCCACTAGACGAGTAACACCTATAGgAGGAatCCTCCTTATACTTGGCTGGCTGTCgTTcATGCTTtAaTGAGgTTTTCgCcaTGTAAaCTCTTATAGCTTTGGTCCCATTACCTACATGTTTACTCTGATGTACTATTCATCGCCcTTGtgCTCCACTGCACTTtC…	VAVTVGAYGAHVIRDDDAIDVRRKKAFETGSRYHLIHTVALFATPSARYPLITGTLLIGGITLFCGPCYHYSLTGKESTRRVTPIGGILLILGWLSFML	gi|341883761|gb|EGT39696.1| hypothetical protein CAEBREN_30597 [Caenorhabditis brenneri]	IPR006696: Protein of unknown function DUF423;	---	---	---
isogroup01507	yes	contig09267	GTTTTATTAAAGAGATCGACAACACAATCGTAGGAAATACATTAAAATTAGTTCCGGCGATTCACAAGGATTATTTGTAATACGTCCAGTTCCAGTACATTCGTTATATCTGATATTTCGAACTTAAAAAGTGACCTACTGTTTGCACACAAATTTACAGCGGTGTTTAGCTACCTATTATACAGGACATGCGGGTGTACTACGCAACTCGGCCAACCTGTTAGAACTTGAATCGAAGTTATTTTAGCAAATTGTGCAACATGTATAGGTAAATACCGCTACCCACACGCCCCGATTTGCTGAGTAACAACGGTAAATGAAAAGTACGAGATATTGAAACATCGAATAAAACAACATTGAAAAATTCAAaCATTTCCACTCCGGATAAcAAAGTACCAA…	MPIKNSYITVVYARKHRCFMLFYVLTIYLFYFGTLLSGVEMFEFFNVVLFDVSISRTFHLPLLLSKSGRVGSGIYLYMLHNLLK	no hit	---	---	---	---
isogroup01507	yes	contig09269	ATTTTATTAAAGAGATCGACAACACAATCGTAGGAAaTACATTAAAATTAGTTCCGGCGATTCACAAGGATTATTTGTAATACGTCCAGTTCCAGTACATTCGTTACATCTGATATTTCGAACTTAAAAGGTGACCTACTGTTTGCACACAAATTTACAGCGGTGTTTAGCTACCTATTATACAGGACATGCGGGTGTACTACGCAACTCGGCAACCTGTTAGAACTTGAATCGAAGTTATTTTAGCAAATTGTGCAACATGTATAGGTAAATACCGCTACCCACACGCCCCGATTTGCTGAGTAACAATGGTAAATGAAATGAAGTACGAGATATTGAAACATCGAATAAAACAACATTGAAAAATTCAAACATTTCCACTCCGGATAACAAAGTACC…	EIWVPMVPHLGGEIVNEMPNEEGQLDILLTDHSATPSIVEKARKIGSIVVSSEWLIQGIIMDRLPDVNAHQKFLHN	gi|402593984|gb|EJW87911.1| hypothetical protein WUBG_01177 [Wuchereria bancrofti]	IPR001357: BRCT;	---	---	GO:0005622): intracellular;
isogroup01508	yes	contig09270	TAACAACGCATCCGACGCGGGGGATATGGCTCGAATAAAATGGGGTCAAAATATGATATACACTGGTGATGAGGCTGTTGCTCGTGAAGTATACCATAATCTAACCAGAGCCAAGCAACAAACTGGATTAAAAGTCAAGATCTACACGAAGGCGAGTTTTCCCGGCCATCATCATTACAAAAGAATACCATCACGAATAGGTGAAGTGATATTAGAACCTGAAATCGGATACGAGGTCGATTTCAAGTGCACCCAAGAGGAGTTTGACAGAAAATACGATCATGGAAGGATAAAATACAACAAATCAACACATGGGCACGATCCAAGTAATCCTGAACTGCACGCGATCCTTGTATTGAGTGGTCCTGACATCGGTGACGCTCATAAGGCTGGTAGAGC…	DAGDMARIKWGQNMIYTGDEAVAREVYHNLTRAKQQTGLKVKIYTKASFPGHHHYKRIPSRIGEVILEPEIGYEVDFKCTQEEFDRKYDHGRIKYNKSTHGHDPSNPELHAILVLSGPDIGDAHKAGRAAHITDLYPLMCYLLNVQPAPNNGSLHRIAMNFHLKNYSYETENEYVIE	gi|268536780|ref|XP_002633525.1| Hypothetical protein CBG05390 [Caenorhabditis briggsae]	IPR002591: Type I phosphodiesterase/nucleotide pyrophosphatase/phosphate transferase; IPR017849: Alkaline phosphatase-like, alpha/beta/alpha; IPR017850: Alkaline-phosphatase-like, core domain;	GO:0003824): catalytic activity;	GO:0008152): metabolic process;	---
isogroup01508	yes	contig09272	TTCATCAACGATATGGTCGCAaCGAaGAAAAAAaCAAaaTCTTCTAAAaCTGGTGAACTTGAATAGTCTTCCTCGATCACGTATTCGTTCTCTGTCATCAGTGTAAAATACTCGGTATCCATCTGTTGTTATCATAGAACGGCTGGCATTTTtGAAACATATTACCATAAGTTCCTTAATGCTATTAAGAATGAGTTTATGATCCAAATTAGTGAACATATCGGTAAAATCTGCTGTATAGATTTTTAGGTTATCCCCTCGAATGCCATTAAGCTCATAGCTAATGTTGATGTTATTTATAGACCAGTAGGTTTTTATGGTTCTATTCCTATTTTGAATTACCTTACTATAATTGATGAAATGTTTTTTCATATGAGAAAATATAATATGCAATTCCTG…	XNKKFLQSTTNNTYEITQRNNKYSIILKHKFLCVRNNLKFDVSADLPVIYTLPKLHKNPIKFRFITGAHNCSIKPLAQELHIIFSHMKKHFINYSKVIQNRNRTIKTYWSINNINISYELNGIRGDNLKIYTADFTDMFTNLDHKLILNSIKELMVICFKNASRSMKQQMDTEYFTLMTENEYVIEEDYSSSPVLEDFVFFFVATISLMX	no hit	---	---	---	---
isogroup01509	no	contig09273	GATGATGACGTAGATGACGAAGAAAATGGCAGCGATGATGGAGGAGATGACGgaGAAAGAaGTGATTGTGAGGATGAACTCGACAACGAAGAAAGCAGTGATGAAGAAGAGACAAATTGTAGCAAAGAGGAAGATAAGATGTCACACCAAGGAGTCCAGTCAACGTCTCACTTATCAGAAGGAGATGAAGTGGATCCTAAAAAGAAAGCAGAAGTCATTAGCTCTAACAGAATCCTTACGCAGGAAGAATTCAAACAAATCAGAATATATCAACTGAAGAAAAAGCTCATTGGGGAGAAGCGACTGAAAAAGCAGCTAGGAAATGCGAGAAAGAACGATGACGTGAAGCTGATTGAAGAGTTGGGAGAAAGGATGGAGAGACGCGGTGACGGGGATGGC…	EEDKMSHQGVQSTSHLSEGDEVDPKKKAEVISSNRILTQEEFKQIRIYQLKKKLIGEKRLKKQLGNARKNDDVKLIEELGERMERRGDGDGLPRLKDIEQFHKKRKQTKEERLADIKEGHDENQKFGRPKKTGPHVGRTNRELAKKKVFSMVKAKVRGKNRQRSFRDQQKSLRNYLLRQ	gi|341895409|gb|EGT51344.1| CBN-PRO-3 protein [Caenorhabditis brenneri]	IPR007949: SDA1;	---	---	---
isogroup01510	no	contig09276	ATTTCTTACAAAATAAAGTACGAGAAAATGAAACACTATTCTATCATGATGAAATAAGGAGAATAACTGTGTTCAAAGAAAACAGCAAATCACAACTTTTCAAAGGCACAATAACAACAAaTGGACCAGATAAATCAGACTAGATAGATCATTTTACCAGTAACTCTCAGGAACACAGTCTCACTCTAATAACCTTCACATGAAGGATAAGTGATGCTAAAATCACAACAGCAGCCTATGTACAAGTTTTGACAGCAACTCCATCCGCCCATCATGTGGAGCTCCGCCTCTGTATGGCTCCGCCCTCAAGCGGTCTGAATCGCAATCGGCGAGTACCTCTCTGCGACTTTGTAGCTTACTCCTGCACCGCTCTGTTCTTCGACTTCGCTGTCGTCGCTG…	XLLTSLEAYEDSGGESQRVEHELEEVEEAIKRWDQMRAVLEMYDEHHSESAECEESETTGTSTSAGLIEFSTEDRLVMECRLDSAGEESHTSDDSEVEEQSGAGVSYKVAERY	no hit	---	---	---	---
isogroup01511	no	contig09279	GAACCCATTCGACGTTACCAAAGTATGGCCACACGGTGAATTTCCACTGATTCCTGTCGGCACGATGACCCTCAACAGAAACCCGAAAAATTATTTCGCTGAGGTAGAGCAATCAGCCTTCTCTCCAGCACATGTGGTACCTGGAATCGAATTCTCCCCGGATAAAATGCTCcAGGGTCGAcTCTTCTCCTACACAGATACTCATTTCCATCGTCTGGGTCCAAaCTATAACCAATTACCcATCAACTGCCCCTACAGGGCTCGAGCTCATAACACTCAACGGGATGGTGTCGCTTGCTATGACAATCAAGGCAATGCTCCAAACTACTTCCCGAACAGTTTCAATGGTGGAGTGGAATGTCCAAGATCGAAAGAAAGTGAATGGAGCGTGACAGGGGA…	NPFDVTKVWPHGEFPLIPVGTMTLNRNPKNYFAEVEQSAFSPAHVVPGIEFSPDKMLQGRLFSYTDTHFHRLGPNYNQLPINCPYRARAHNTQRDGVACYDNQGNAPNYFPNSFNGGVECPRSKESEWSVTGDVARHESIDEDNFEQPRQFWEKVLNDDERDRLVENIFSTMKDCKTFI	gi|47499098|gb|AAT28330.1| catalase [Haemonchus contortus]	IPR002226: Catalase; IPR010582: Catalase-related immune responsive; IPR011614: Catalase, N-terminal; IPR018028: Catalase-related subgroup; IPR020835: Catalase-like domain, haem-dependent;	GO:0004096): catalase activity; GO:0005506): iron ion binding; GO:0020037): heme binding;	GO:0006979): response to oxidative stress; GO:0055114): oxidation-reduction process;	---
isogroup01512	yes	contig09282	TTtATTTGGTCTGTCTCCAATTTACACTGCTGAGCACCTCCAAATTTGCTTGTTTTACCCCTTCCGATATCTTTAAGGACAGCGTGGTGTCTGTCACCAGTACATACGACcCTATCAATGCACCGGGCCAAATAACTGCCCTTTTAAAACATTTGCAAAACGGCAGCAACAGCATGACTACCGAGGTGTTGCCGACCGACTACCACCATCCATCGCTACCATTACCGTTCCCCAAAAGTGCACTGCCACGATACAATCGACCCTTGACACATCCTCCATCGGTTATCGCGTGGAACCGGTACGTTTGGCTAGCTTTCAGTCTGTTTTCATTTTCTCATCTCGTTCCTGGAACACCAGAAGTCACAGATCACTCTTCACAACCTCGTCCTTGCCAAGTGA…	XYLVCLQFTLLSTSKFACFTPSDIFKDSVVSVTSTYDPINAPGQITALLKHLQNGQQQHDYRGVADRLPPSIATITVPQKCTATIQSTLDTSSIGYRVEPVRLASFQSVFIFXISFLEHQKSQITLHN	no hit	---	---	---	---
isogroup01512	yes	contig09284	ttGgTCTGTCTCCAATTTACACTGCTGAGCACCTCCAAaTTTGCCAATTTTtACCCCTtCCGATATCTTTtAAGGACAGCGTGGTGTCTGTCACCAGTACATACGACCCTATCAATGCACCGGGCCAAATAACTGCCCTTTTAAAACATTTGCAAAACGGCAGCAACAGCATGACTACCGAGGTGTTGCCGACCGACTACCACCATCCATCGCTACCATTACCGTTCCCCAAAAGTGCACTGCCACGATACAATCGACCCTTGACACATCATCCATCGGTTATCGCGTGGAACCGGTACGTTTGGCTAGCTTTCAGTCTGTTTTCATTTTCTCATCTCGTTCCTGGAACACCAGAAGTCACAGATCACTCTTCACAACCTCGTCCTTGCCAAGTGAGAA…	XGLSPIYTAEHLQICQFLPLPISFKDSVVSVTSTYDPINAPGQITALLKHLQNGQQQHDYRGVADRLPPSIATITVPQKCTATIQSTLDTSSIGYRVEPVRLASFQSVFIFSFVPGTPEVTDHSSQPRPCQVRSEIGFPKVTNADPSSKILKPHPSFIDQLFDMQXQGLLSKYTAQNQSMGLPE	no hit	---	---	---	---
isogroup01513	no	contig09285	AGTTGGAAAaTGGAATTCATGGGAAGTGTCAAAGTTGAATATGGCGGTTCCGGGCAGTGAGGCCATAGACATGCCAGTACAAGCACAGCGCCTCGTCGATACAATGCGTAAGCACCCTGAGATCAATATAACGAATGACTGGAAGCTCGTTAATATTTtCGTTGGCGGCAATGATGTATGTAGAGCATGTCATGACTTCCATGCAAaCCGAACAaCGGCTCATGGACCAGAGATGTTCAAGCAACaTCTGGTTAAGGCTATAAaGaTTTTgAAGGAtAACcTACCGAGAACCaTCGTCTCACTAACCaGCATGATAAACaTCGAGATACTGCGTCCTGTTGaTAAACGCAAGCTATTCTGCGTAGGACTCCACTTTTTATATGAATGTAACTGTGAATT…	VGKWNSWEVSKLNMAVPGSEAIDMPVQAQRLVDTMRKHPEINITNDWKLVNIFVGGNDVCRACHDFHANRTTAHGPEMFKQHLVKAIKILKDNLPRTIVSLTSMINIEILRPVDKRKLFCVGLHFLYECNCEFHQKQTKQLCLDYMAAQQTIQDEGLFDSSDDFAFVLQPFTTGIDHPP	gi|308509920|ref|XP_003117143.1| hypothetical protein CRE_02139 [Caenorhabditis remanei]	IPR001087: Lipase, GDSL; IPR013831: Esterase, SGNH hydrolase-type, subgroup;	GO:0016787): hydrolase activity; GO:0016788): hydrolase activity, acting on ester bonds;	GO:0006629): lipid metabolic process;	---
isogroup01514	no	contig09290	AGAACACTAACTTTATTACAGTTCTCGTTGGTAACTTTAGAAAAATAGTATATACAGCTTTAGTCCGAATCAGGAATGTAGAAAGTCAATAACACGTAGTACGGTAAAAGTTAATAACCGGAAATAAATGCGCTATTAAATCTTATCAATGAAAAAaCCAAAAaCAGAAATCAGAACCGTACTGAACAAGATCATGGAGTTGATAAGTATAATTAATGGGAATTAGAATTTTGGATAAGCCATAATGAAAATGGGAATTAGAGTATTAGAAATCTAATACATGTACCTATCATTCGTTATCCTCCTCTCCTTCTGAGGGTTTATATTCTTCATCCTCTTCAACCGGTTTCTTCTTTGGCACTTCAACTTtATGGGATTTTTGATGAAAGACGAAGGAAA…	VDAGQDVARHFSSDQLKELFKLEADTASDTHMRLKCKRCINGVESVDPPETADCSSDLSLWHHSQRDPRKIADPVLRSVFNCGAISFVFHQKSH	gi|341895122|gb|EGT51057.1| hypothetical protein CAEBREN_32392 [Caenorhabditis brenneri]	---	---	---	---
isogroup01515	no	contig09291	TCTGGAGCGACAACTCAACGCCATTGTCGGTTATGTCCGGTTTGTACTCACATCAGAGCAAAAGAAGGCCGATTTCcGTCCTGATAACCAGCAAATCAATTTGCAAGCTTCAGCTCCGTGCCAACAAGTTGTGCGCTTCTTAGCTCAGCAAGCAGCTGCCATGGAACGTGGCTGTGATGGAGGCAATCTTGTTGTATTGCAAACTGAaTTGGCCAATCGGCTGTACAAATTGCTTCTCAACCATGTACAGCAGTTCACGTTCAACTCAGCTGGTGCTATGCTTTTGCTATGCGATCTCAATGAGTACCGGAAATGTGTGTCGCAGTGGCGTCTGGAAGCAAATGTGTCCAGACAGTTCGAGAGTTTACATGCGCTGGCgaaTCTTCTCGTTGTACTCCC…	LERQLNAIVGYVRFVLTSEQKKADFRPDNQQINLQASAPCQQVVRFLAQQAAAMERGCDGGNLVVLQTELANRLYKLLLNHVQQFTFNSAGAMLLLCDLNEYRKCVSQWRLEANVSRQFESLHALANLLVVLPDNLSDAAHSPMLADVDHILIQDFIKLRHDYRNLKVSVNL	gi|17538998|ref|NP_501283.1| Protein SEC-10 [Caenorhabditis elegans]	IPR009976: Exocyst complex component Sec10;	---	GO:0006887): exocytosis; GO:0048278): vesicle docking;	GO:0005737): cytoplasm;
isogroup01516	no	contig09296	CCCaTGACCTCAGATGCGACAGCTCGGAACTCTCCTGCTCTCAAaGAAAATGTGCAGCACAATGTTCTTGATtCCGAaCCGATTGTGCCCcTGCAGaGTTTGTTGCTTGCACATGTAAATGACGGGGTGAAGAAAGAGAAGAAGCCGAAGGAAAAGAAAGTGAAGCAGAAGGACAGAAGAAAAAAGCAACAAGAGGAGCCcGTGATAGTCAAAAAaGaGCAAGAaGCACTTGAGCAATTGCGTATGGCTGAAGAGCGTTTGGAACGGGAGCGCGCCGAGCAACAACGAGCAGAGGAAAGAGCTCGATTACACCTGTTAGAACTTGCTCGTGACACGGCTACACCACCTATGAGACAAGATTTTAGTGAAGATCAAACTCTGCAAGCCGCCGCTGAATTG…	PMTSDATARNSPALKENVQHNVLDSEPIVPLQSLLLAHVNDGVKKEKKPKEKKVKQKDRRKKQQEEPVIVKKEQEALEQLRMAEERLERERAEQQRAEERARLHLLELARDTATPPMRQDFSEDQTLQAAAELPPVRGPSPIAEPKYDNDSDTVPFFDEAVTIPTEVAKEPLETTFPFNISMQEPTSPHKKKKRKDKERDRSSSPHRKEKKRDKEHK	no hit	---	---	---	---
isogroup01518	no	contig09302	taacAACGCatccgacgcgggaattagaacaaaggaagaaactagcgataGTGTGATTGCGTATGAAAGTCTCACGAAGGTCACGTACTGGCAGTTCCGAATGAAAGCATTCACTGCCGGATATTCAACATTCAAACTGGGCTGGGAGGTtATcTCtGATACCGGCgtGTCaaaTATGGGCgTTCCAgCAGCCATCGCTAGCATTGTGGCTGATTCGTTCGATGCTGAGTGGCACCCAACCTCTGGTGTCTGGATAGTCGACTGTAATAAGACgGTGGAATTCACACTGACAATcGGAGACAACGACTATGTCATTGAGTCGGgTAACCTCAAAGCTGATGCCGGAACCTTCTGCTTTATAAAGATGTTTGCGATGAACTCAGCCGGCTTtGGACCACA…	AGIRTKEETSDSVIAYESLTKVTYWQFRMKAFTAGYSTFKLGWEVISDTGVSNMGVPAAIASIVADSFDAEWHPTSGVWIVDCNKTVEFTLTIGDNDYVIESGNLKADAGTFCFIKMFAMNSAGFGPQWILGDPFIRQFCNIYDVGNKRIGFAKPLKNR	gi|45752338|emb|CAE12199.1| aspartyl protease precursor [Haemonchus contortus]	IPR001461: Peptidase A1; IPR009007: Peptidase aspartic, catalytic; IPR021109: Peptidase aspartic;	GO:0004190): aspartic-type endopeptidase activity;	GO:0006508): proteolysis;	---
isogroup00002	yes	isotig00001	ACCAGCGAAAAGCTTTATTGATGACCAACGAaaTTGAGCAATGAACTCGTTGTCGGAGCTTCAGTTGATGCAATCTATTGTCTGTCCTTTGAATTTCGAGGCAAGATTCAAATCTCCAATGTTGTAaGTTTGAAcTGGTTTGTCTCCTTTTGTGATGTATTTTTTggGAATATCAAGAGATATTTTTTtGTAGCAGGGCCCTTTGTAGTCACACTTGTGGTAGATGTTGACTTTCGGgTCGATTCTGGTGATCTCTCGTTTCGATCCAGACACGCGAAACCTTCCTTGGCCGTTCGTTCGTTTTtGATCCAATTTACTgTCGAAAATGAGTCCCTTGTCGTATAGCTTCACCTTCACATCTTTCATCGGTTGCCCATTACAATTAAGTGTGCCTTCAAC…	VTTHPTFILMLTLFPLCDSIFGIGRLQSIAVEGTLNCNGQPMKDVKVKLYDKGLIFDSKLDQKRTNGQGRFRVSGSKREITRIDPKVNIYHKCDYKGPCYKKISLDIPKKYITKGDKPVQTYNIGDLNLASKFKGQTIDCIN	gi|341899584|gb|EGT55519.1| hypothetical protein CAEBREN_19118 [Caenorhabditis brenneri]	IPR001534: Transthyretin-like;	---	---	GO:0005615): extracellular space;
isogroup00002	yes	isotig00002	CAATGAaCTCGTTGTCGGAGCTTCAGTTGATGCAATCTATTGTCTGTCCTTTGAATTTCGAGGCAAGATTCAAATCTCCAATGTTGTAAGTTTGAAaTGGTTTGTCTCCTTTTGTGATGTATTTTTTGGGAATATCAAGAGATATTTTTTtGtAGCAGGGCTCAAGCTGTTTaaaaaaGCTCTGAaTtCGTGGTTTtAaTtCAAaGCCTCCTTtCcTCTCCTGATGTCTGAGCATGACTATATGAAGCTGGTAGCCCTTTGTAGTCACACTTGTGGTAGATGTTGACTTTCGGgTCGATTCTGGTGATCTCTCGTTTCGATCCAGACACGCGAAACCTTCCTTGGCCGTTCGTTCGTTTTtGATCCAATTTACTgTCGAAAATGAGTCCCTTGTCGTAT…	VTTHPTFILMLTLFPLCDSIFGIGRLQSIAVEGTLNCNGQPMKDVKVKLYDKGLIFDSKLDQKRTNGQGRFRVSGSKREITRIDPKVNIYHKCDYKGL	gi|308500738|ref|XP_003112554.1| CRE-TTR-27 protein [Caenorhabditis remanei]	IPR001534: Transthyretin-like;	---	---	GO:0005615): extracellular space;
isogroup00002	yes	isotig00003	ACCAGCGAAAAGCTTTATTGATGACCAACGAaaTTGAGCAATGAACTCGTTGTCGGAGCTTCAGTTGATGCAATCTATTGTCTGTCCTTTGAATTTCGAGGCAAGATTCAAATCTCCAATGTTGTAaGTTTGAAcTGGTTTGTCTCCTTTTGTGATGTATTTTTTggGAATATCAAGAGATATTTTTTtGTAGCAGGGCCCTTTGTAGTCACACTTGTGGTAGATGTTGACTTTCGGgTCGATTCTGGTGATCTCTCGTTTCGATCCAGACACGCGAAACCTTCCTTGGCCGTTCGTTCGTTTTtGATCCAATTTACTgTCGAAAATGAGTCCCTTGTCGTATAGCTTCACCTTCACATCTTTCATCGGTTGCCCATTACAATTAAGTGCGCCTTCAAC…	TTHPTFILMLTLFPLCDSIFGIGRLQSIAVEGALNCNGQPMKDVKVKLYDKGLIFDSKLDQKRTNGQGRFRVSGSKREITRIDPKVNIYHKCDYKGPCYKKISLDIPKKYITKGDKPVQTYNIGDLNLASKFKGQTIDCIN	gi|341899584|gb|EGT55519.1| hypothetical protein CAEBREN_19118 [Caenorhabditis brenneri]	IPR001534: Transthyretin-like;	---	---	GO:0005615): extracellular space;
isogroup00002	yes	isotig00004	tttttttttttgAaCAGAGAAAAGCTTTAttGTTGACCAACAGATTTGAGTAATGAACTCGTTGCCGGAACTTCAATCgATGCAAGCTATTGTCTCTCCTTCGATTTTCGAGGCAAGATTCAAATTTTCAACTTTGAAAGTTTGAACTGGCTTGTCTCCTTTtcGAGATGTATTTCGTGGGAACATCGAGAGTTATTTTTTGTAGCAGGGCCCCTGGTAGCCACACTTGTGATAAATGTCGATTTTCGGGTCAATGTTGGTGAACTCTCGTTTTGATCCAGATACGCGAAACCTTCCTCTGCCGTTCGTTAAGtTTTtCATCCAGTTTTTTgtCAGAAATGAGTTCCTTATCGTATAGCATCACCTTCACATCTTTTATCGGATGCCCATAACAATTAA…	TNGRGRFRVSGSKREFTNIDPKIDIYHKCGYQGPCYKK*LSMFPRNTSRKGDKPVQTFKVENLNLASKIEGETIACID	gi|268558048|ref|XP_002637014.1| C. briggsae CBR-TTR-29 protein [Caenorhabditis briggsae] gi|268562002|ref|XP_002638474.1| C. briggsae CBR-TTR-26 protein [Caenorhabditis briggsae]	IPR001534: Transthyretin-like;	---	---	GO:0005615): extracellular space;
isogroup00002	yes	isotig00005	tttttttttttgAaCAGAGAAAAGCTTTAttGTTGACCAACAGATTTGAGTAATGAACTCGTTGCCGGAACTTCAATCgATGCAAGCTATTGTCTCTCCTTCGATTTTCGAGGCAAGATTCAAATTTTCAACTTTGAAAGTTTGAACTGGCTTGTCTCCTTTtcGAGATGTATTTCGTGGGAACATCGAGAGTTATTTTTTGTAGCAGGGCCCCTGGTAGCCACACTTGTGATAAATGTCGATTTTCGGGTCAATGTTGGTGAACTCTCGTTTTGATCCAgAtACgCGAAACCTtCCTCTGCCGTTCGTTAGTTTTTCATCCAGTTTTTTGtCAGAAATGAGTTCCTTATCGTATAGCATCACCTTCACATCTTTTAtCGGATGCCCAtAACAATTAAG…	QSIAVEGKLNCYGHPIKDVKVMLYDKELISDKKLDEKLTNGRGRFRVSGSKREFTNIDPKIDIYHKCGYQGPCYKK*LSMFPRNTSRKGDKPVQTFKVENLNLASKIEGETIACID	gi|268558048|ref|XP_002637014.1| C. briggsae CBR-TTR-29 protein [Caenorhabditis briggsae]	IPR001534: Transthyretin-like;	---	---	GO:0005615): extracellular space;
isogroup00002	yes	isotig00006	CAATGAaCTCGTTGTCGGAGCTTCAGTTGATGCAATCTATTGTCTGTCCTTTGAATTTCGAGGCAAGATTCAAATCTCCAATGTTGTAAGTTTGAAaTGGTTTGTCTCCTTTTGTGATGTATTTTTTGGGAATATCAAGAGATATTTTTTtGtAGCAGGGCTCAAGCTGTTTaaaaaaGCTCTGAaTtCGTGGTTTtAaTtCAAaGCCTCCTTtCcTCTCCTGATGTCTGAGCATGACTATATGAAGCTGGTAGCCCTTTGTAGTCACACTTGTGGTAGATGTTGACTTTCGGgTCGATTCTGGTGATCTCTCGTTTCGATCCAGACACGCGAAACCTTCCTTGGCCGTTCGTTCGTTTTtGATCCAATTTACTgTCGAAAATGAGTCCCTTGTCGTAT…	TFILMLTLFPLCDSIFGIGRLQSIAVEGALNCNGQPMKDVKVKLYDKGLIFDSKLDQKRTNGQGRFRVSGSKREITRIDPKVNIYHKCDYKGL	gi|341899584|gb|EGT55519.1| hypothetical protein CAEBREN_19118 [Caenorhabditis brenneri]	IPR001534: Transthyretin-like;	---	---	GO:0005615): extracellular space;
isogroup00002	yes	isotig00007	ACCAGCGAAAAGCTTTATTGATGACCAACGAaaTTGAGCAATGAACTCGTTGTCGGAGCTTCAGTTGATGCAATCTATTGTCTGTCCTTTGAATTTCGAGGCAAGATTCAAATCTCCAATGTTGTAaGTTTGAAcTGGTTTGTCTCCTTTTGTGATGTATTTTTTggGAATATCAAGAGATATTTTTTtGTAGCAGGGCCCTTTGTAGTCACACTTGTGGTAGATGTTGACTTTCGGgTCGATTCTGGTGATCTCTCGTTTCGATCCAGACACGCGAAACCTTCCTTGGCCGTTCGTTCGTTTttGATCcAaTTtACTgTCGAAAaTGAGTCCcTTGTCGTATAGCTTCACCTTCACATCTTTCATCGGTTgCCCATTACAATTAAGTGTGCCTTCAAC…	LCDSIFGIGRLQSIAVEGTLNCNGQPMKDVKVKLYDKGLIFDSKLDQKRTNGQGRFRVSGSKREITRIDPKVNIYHKCDYKGPCYKKISLDIPKKYITKGDKPVQTYNIGDLNLASKFKGQTIDCIN	gi|341899552|gb|EGT55487.1| hypothetical protein CAEBREN_18804 [Caenorhabditis brenneri]	IPR001534: Transthyretin-like;	---	---	GO:0005615): extracellular space;
isogroup00002	yes	isotig00008	ttCGAaCAGAGAAAAGCTTTATTGTTGACCAACAGATtTGAGTAATGAACTCGTTGCCGGAACTTCAATCgATGCAAGCTATTGTCTCTCCTTCGAaTTTtCGAGGCAAGATTCAAATTTTCAACTTTGAAAGTTTGAACTGGCTGgTCTCCTTTCGAGATGTATTtCGTGGGAACATCGAGAGTTATTTTTTtGTtAGCAGGGcCCCTGGTAGCCACACTTGTGATAAATGTCGATTTTCGGGTCAATGTTGGTGAACTCTCGTTTTGATCCAGATACGCGAAACCTTCCTCTGCCGTTCGTTAAGtTTTtCATCCAGTTTTTTgtCAGAAATGAGTTCCTTATCGTATAGCATCACCTTCACATCTTTTATCGGATGCCCATAACAATTAAGCTTGC…	SLLGLGHLQSIAVEGKLNCYGHPIKDVKVMLYDKELISDKKLDEKLNELTNGRGRFRVSGSKREFTNIDPKIDIYHKCGYQGPANPANKKITLDVPTKYISKGDQPVQTFKVENLNLASKIRRRDNSLHR	gi|17531297|ref|NP_496453.1| Protein TTR-18 [Caenorhabditis elegans] gi|341897083|gb|EGT53018.1| hypothetical protein CAEBREN_06745 [Caenorhabditis brenneri]	IPR001534: Transthyretin-like;	---	---	GO:0005615): extracellular space;
isogroup00002	yes	isotig00009	ttCGAaCAGAGAAAAGCTTTATTGTTGACCAACAGATtTGAGTAATGAACTCGTTGCCGGAACTTCAATCgATGCAAGCTATTGTCTCTCCTTCGAaTTTtCGAGGCAAGATTCAAATTTTCAACTTTGAAAGTTTGAACTGGCTGgTCTCCTTTCGAGATGTATTtCGTGGGAACATCGAGAGTTATTTTTTtGTtAGCAGGGcCCCTGGTAGCCACACTTGTGATAAATGTCGATTTTCGGGTCAATGTTGGTGAACTCTCGTTTTGATCCAgAtACgCGAAACCTtCCTCTGCCGTTCGTTAGTTTTTCATCCAGTTTTTTGtCAGAAATGAGTTCCTTATCGTATAGCATCACCTTCACATCTTTTAtCGGATGCCCAtAACAATTAAGCTTGCC…	QSIAVEGKLNCYGHPIKDVKVMLYDKELISDKKLDEKLTNGRGRFRVSGSKREFTNIDPKIDIYHKCGYQGPC*QKNNSRCSHEIHLERRPASSNFQSENLNLASK	gi|341899641|gb|EGT55576.1| hypothetical protein CAEBREN_24696 [Caenorhabditis brenneri]	IPR001534: Transthyretin-like;	---	---	GO:0005615): extracellular space;
isogroup00002	yes	isotig00010	tttttttttttgAaCAGAGAAAAGCTTTAttGTTGACCAACAGATTTGAGTAATGAACTCGTTGCCGGAACTTCAATCgATGCAAGCTATTGTCTCTCCTTCGATTTTCGAGGCAAGATTCAAATTTTCAACTTTGAAAGTTTGAACTGGCTTGTCTCCTTTtcGAGATGTATTTCGTGGGAACATCGAGAGTTATTTTTTtGTAGCAGGGCCCCTGGTAGCCACACTTGTGATAAATGTCGATTTTCGGGTCAATGTGACtCTCGTTtGTATCcaCGAcACGCGAACTACCTCTgCGtcgttcgtttctatcacttttagtttcagaaatagaggttcctttacttcgtattaagcatcaccttcctacaatctttttactttcggagtgtcccacta…	MFPRNTSRKGDKPVQTFKVENLNLASKIEGETIACIDXKFRQRVHYSNLLVNNKAFLCSKKKX	gi|341899552|gb|EGT55487.1| hypothetical protein CAEBREN_18804 [Caenorhabditis brenneri]	---	---	---	---
isogroup00002	yes	isotig00011	CAATGAaCTCGTTGTCGGAGCTTCAGTTGATGCAATCTATTGTCTGTCCTTTGAATTTCGAGGCAAGATTCAAATCTCCAATGTTGTAAGTTTGAAaTGGTTTGTCTCCTTTTGTGATGTATTTTTTGGGAATATCAAGAGATATTTTTTtGtAGCAGGGCTCAAGCTGTTTaaaaaaGCTCTGAaTtCGTGGTTTtAaTtCAAaGCCTCCTTtCcTCTCCTGATGTCTGAGCATGACTATATGAAGCTGGTAGCCCTTTGTAGTCACACTTGTGGTAGATGTTGACTTTCGGgTCGATTCTGGTGATCTCTCGTTTCGATCCAGACACGCGAAACCTTCCTTGGCCGTTCGTTCGTTTttGATCcAaTTtACTgTCGAAAaTGAGTCCcTTGTCGTAT…	LCDSIFGIGRLQSIAVEGTLNCNGQPMKDVKVKLYDKGLIFDSKLDQKRTNGQGRFRVSGSKREITRIDPKVNIYHKCDYKGL	gi|341899552|gb|EGT55487.1| hypothetical protein CAEBREN_18804 [Caenorhabditis brenneri]	IPR001534: Transthyretin-like;	---	---	GO:0005615): extracellular space;
isogroup00002	yes	isotig00012	aCAGACAAAAGCTTTATTGTTGACCGACAGATTTGAGTAATGAACTCGTTGCCGGAACTTCAATCTATGCAAGTTATTGTCTCTCCTTCGATTTTTGAGGCAAGATTCAAATTTTCAACTTTGAAAGTTTGAACTGGCTTGTCTCCTTTCGAGATGTATTTCGTGGGAACATCGAGAGTTATTTTTTtGTAGCAGGGCCCCTGGTAGCCACACTTGTGATAAATGTCGATTTTCGGGTCAATGTTGGTGAACTCTCGTTTTGATCCAGATACGCGAAACCTTCCTCTGCCGTTCGTTAAGtTTTtCATCCAGTTTTTTgtCAGAAATGAGTTCCTTATCGTATAGCATCACCTTCACATCTTTTATCGGATGCCCATAACAATTAAGCTTGCCTTCAAC…	LCDSLLGLGHLQSIAVEGKLNCYGHPIKDVKVMLYDKELISDKKLDEKLTNGRGRFRVSGSKREFTNIDPKIDIYHKCGYQGPCYKKITLDVPTKYISKGDKPVQTFKVENLNLASKIEGETITCID	gi|268558136|ref|XP_002637058.1| C. briggsae CBR-TTR-19 protein [Caenorhabditis briggsae] gi|341899641|gb|EGT55576.1| hypothetical protein CAEBREN_24696 [Caenorhabditis brenneri]	IPR001534: Transthyretin-like;	---	---	GO:0005615): extracellular space;
isogroup00002	yes	isotig00013	aCAGACAAAAGCTTTATTGTTGACCGACAGATTTGAGTAATGAACTCGTTGCCGGAACTTCAATCTATGCAAGTTATTGTCTCTCCTTCGATTTTTGAGGCAAGATTCAAATTTTCAACTTTGAAAGTTTGAACTGGCTTGTCTCCTTTCGAGATGTATTTCGTGGGAACATCGAGAGTTATTTTTTtGTAGCAGGGCCCCTGGTAGCCACACTTGTGATAAATGTCGATTTTCGGGTCAATGTTGGTGAACTCTCGTTTTGATCCAgAtACgCGAAACCTtCCTCTGCCGTTCGTTAGTTTTTCATCCAGTTTTTTGtCAGAAATGAGTTCCTTATCGTATAGCATCACCTTCACATCTTTTAtCGGATGCCCAtAACAATTAAGCTTGCCTTCAACT…	QSIAVEGKLNCYGHPIKDVKVMLYDKELISDKKLDEKLTNGRGRFRVSGSKREFTNIDPKIDIYHKCGYQGPCYKKITLDVPTKYISKGDKPVQTFKVENLNLASKIEGETITCID	gi|268558048|ref|XP_002637014.1| C. briggsae CBR-TTR-29 protein [Caenorhabditis briggsae]	IPR001534: Transthyretin-like;	---	---	GO:0005615): extracellular space;
isogroup00002	yes	isotig00014	ttCGAaCAGAGAAAAGCTTTATTGTTGACCAACAGATtTGAGTAATGAACTCGTTGCCGGAACTTCAATCgATGCAAGCTATTGTCTCTCCTTCGAaTTTtCGAGGCAAGATTCAAATTTTCAACTTTGAAAGTTTGAACTGGCTGgTCTCCTTTCGAGATGTATTtCGTGGGAACATCGAGAGTTATTTTTTtGTtAGCAGGGcCCCTGGTAGCCACACTTGTGATAAATGTCGATTTTCGGGTCAATGTGACtCTCGTtGTATCcaCGAcACGCGAACTACCTCTgCGtcgttcgtttctatcacttttagtttcagaaatagaggttcctttacttcgtattaagcatcaccttcctacaatctttttactttcggagtgtcccactaaacaaact…	MLNTKKGTSISETKSDRNERRRGSSRVVDTTRVTLTRKSTFITSVATRGPANKKITLDVPTKYISKGDQPVQTFKVENLNLASKIRRRDNSLHRLKFRQRVHYSNLLVNNKAFLCSX	gi|25153261|ref|NP_509240.2| Protein TTR-30 [Caenorhabditis elegans]	---	---	---	---
isogroup00002	yes	isotig00015	aCAGACAAAAGCTTTATTGTTGACCGACAGATTTGAGTAATGAACTCGTTGCCGGAACTTCAATCTATGCAAGTTATTGTCTCTCCTTCGATTTTTGAGGCAAGATTCAAATTTTCAACTTTGAAAGTTTGAACTGGCTTGTCTCCTTTCGAGATGTATTTCGTGGGAACATCGAGAGTTATTTTTTtGTAGCAGGGCCCCTGGTAGCCACACTTGTGATAAATGTCGATTTTCGGGTCAATGTGACtCTCGTTtGTATCcaCGAcACGCGAACTACCTCTgCGtcgttcgtttctatcacttttagtttcagaaatagaggttcctttacttcgtattaagcatcaccttcctacaatctttttactttcggagtgtcccactaaacaaacttaaagt…	RSKGTSISETKSDRNERRRGSSRVVDTNESHIDPKIDIYHKCGYQGPCYKKITLDVPTKYISKGDKPVQTFKVENLNLASKIEGETITCID	gi|25153261|ref|NP_509240.2| Protein TTR-30 [Caenorhabditis elegans]	IPR001534: Transthyretin-like;	---	---	GO:0005615): extracellular space;
isogroup00003	yes	isotig00016	ctaTCGAGAAGTTTTATGCGAAGTTGTcTCCCAAAaaaGGTATTTTGTGCATCGATTCTACGAAGAATCCAACAAGTACTTCAGAAAAATCAGTTTTGCCATTGTCCTTTCATCCAGTCATAATTCTTCTGGAAGAAACACACAaTGTGCATTGCACCCCCGGTTTCTTTGCCGTTGCATCCAAAATCCGAATCATCAGCAAGACGTCTGATCGTAGAACAGACGTAGTGTGGACGAGTTCAAGTGGCCGCCATTGCACAAACTCGCCAATTTGACGCCTTGGCATGGTGCCAAGAGAAGATGTTTCCATTATAAaGTTGGTCATTCCTTTtACGTTCTCCTTtGAtCTTtCTTATGTTGATTtCGCTTACATCATCCTTGAATTTTTCAATAGTTTGG…	QEIEKPGKFSQKDSAYFKLENKRELKGDNLPVEEKVRQTIEKFKDDVSEINIRKIKGERKRNDQLYNGNIFSWHHAKASNWRVCAMAAT*TRPHYVCSTIRRLADDSDFGCNGKETGGAMHIVCFFQKNYDWMKGQWQN	gi|119710|sp|P21937.1|EXSE_TRICO RecName: Full=11 kDa excretory-secretory protein; AltName: Full=TCADES4	---	---	---	---
isogroup00003	yes	isotig00017	TTAGATCAaCGaatATGCATCAGTCAATTCAATTGAGCATGAACGGAATAAAAGTACAAAATCCGAAAAAAaGGGCCTTTCTTCACAAATGGTCCCCATCGAAGACATCTTtCCGTGCCCTCTGCGTCACTAGAGGgGTGATGCAACGGcGAGGGCAGCGATACTTTCGCTTACATCATCCTTGAATTTTTCAATAGTTTGGCGTACTTTCTCCTCCACTGGTAGATTGTCTCCCTTCAGTTCCCTCTTGTTTTCGAGCTTGAAATATGCTGAATCTTTTTGCGAAAATtTCCCTGGCTTCTCAATTTCTTGTAGAGCATGCTGCGACATATGTGGGTTCCATCTCTGTAAGCGAAATCGCTCTTTTtCCAGTACCGCTGTGTGAATGGCTCATTTACG…	QEIEKPGKFSQKDSAYFKLENKRELKGDNLPVEEKVRQTIEKFKDDVSESIAALA	gi|119710|sp|P21937.1|EXSE_TRICO RecName: Full=11 kDa excretory-secretory protein; AltName: Full=TCADES4	---	---	---	---
isogroup00004	yes	isotig00018	GATGAAGACGAAGTTAATGGGGCTGCAGATGACAGCGATATCGTGGACGAAGATGATGAAGAGAGCGAAGAGCATGAAGAAATCCAGCACGCAACATCTATGAATATCAAATCTTTGAGTAAACGAATATGCGAGAGTGAAGAAAAATTTAAGAAGTTCAGAGACTCGACGTTGATCAAGTGGGAAGGGCGTACGCGGTTGATAGCATCTCGTCGACCAAAAAATGCCAGCACAGATTTTTCAGCTTTCGAGAAGGAGAACATCGTTTCGCAAATAGAGAAGGTATGTTCTGACAAACAACGTCTGGTGAAGCGTTCCCGCATCAAAAAGTCCGATATCGAGAGGATCGGAGGAAATCCCGAGGCTGACGAGGATGAAGAAATCTACGATGACGACGAT…	ATSMNIKSLSKRICESEEKFKKFRDSTLIKWEGRTRLIASRRPKNASTDFSAFEKENIVSQIEKVCSDKQRLVKRSRIKKSDIERIGGNPEADEDEEIYDDDDFHQVLLKELIDKKSNNTQDPVAMTRHYIEMQKLKSKRAKRKEIDNRASKERKIKYVPIPKLVNFHPAMPEMVEWNH	gi|402586025|gb|EJW79964.1| hypothetical protein WUBG_09125 [Wuchereria bancrofti]	IPR012617: TRAUB;	---	---	GO:0005634): nucleus;
isogroup00004	yes	isotig00019	CAGTGGTAACAACGCATCCGACTCAATTCATGTTGGCAACATCAGgCATCGAAGAAGTGATCAGATTTTGGCAaCCTATGGAGGAGGGTAAAGAATGTGAAAGACGAATAGCGGAACCGTGGTCACATTTTGGTCAGCGTAACCGACACTTCGCAGACGAACGGGACATATTTCTACGATTCATAGGATCTCGAATGGTTGGTAATGTTGGTCGCTGCTaAaTCTcGAATTCAGTATTCGAGTTTCAGATGGGGAGAAGCCCTGAACGTCCAGAATGCGTGACCAGCTAGTAAACGTGCTAAAAGAAaGGAAATCGACAATCGTGCTTCGAAGGAGAGGAAGATCAAATATGTTCCCATTCCGAAACTTGTCAATTTCCATCCAGCAATGCCAGAAATG…	KRAKRKEIDNRASKERKIKYVPIPKLVNFHPAMPEMVEWNHETRNELFKSLFS	gi|393905576|gb|EFO20276.2| hypothetical protein LOAG_08214 [Loa loa]	IPR012617: TRAUB;	---	---	GO:0005634): nucleus;
isogroup00004	yes	isotig00020	CTGCAGATGACAGCGATATCGTGGACGAAGATGATGAAGAGAGCGAAGAGCATGAAGAAATCCAGCACGCAACATCTATGAATATCAAATCTTTGAGCAAACGAATGTGCGAGAGTGAAGAAAAaTTTAAGAAGTTCAGAGACTCGACTTTGATCAAGTGGGAAGGGCGTACGCGGTTGATAGCATCTCGTCGACCAAAAAATGCCAGCACAGATTTTTCAGCTTTCGAGAAGGAGAACATCGTTTCGCAGATAGAGAAGGTATGTTCTGACAAACAACGTCTGGTGAAGCGTTCCcGCaTTAAAAAGTCCGATATCGAAAGGATCGGAGGAAATCCTGAGGCTGACGAGGATGAAGAAATCTACGATGACGACGATTTTCATCAAGTTCTCCTCAAAG…	ATSMNIKSLSKRMCESEEKFKKFRDSTLIKWEGRTRLIASRRPKNASTDFSAFEKENIVSQIEKVCSDKQRLVKRSRIKKSDIERIGGNPEADEDEEIYDDDDFHQVLLKELIDKKSNNTQDPVAMTRHYIEMQKLKSKRAKRKEIDNRASKERKIKYVPIPKLVNFHPAMPEMVEWNH	gi|402586025|gb|EJW79964.1| hypothetical protein WUBG_09125 [Wuchereria bancrofti]	IPR012617: TRAUB;	---	---	GO:0005634): nucleus;
isogroup00004	yes	isotig00021	CAGTGGTAACAACGCATCCGACTCAATTCATGTTGGCAACATCAGgCATCGAAGAAGTGATCAGATTTTGGCAaCCTATGGAGGAGGGTAAAGAATGTGAAAGACGAATAGCGGAACCGTGGTCACATTTTGGTCAGCGTAACCGACACTTCGCAGACGAACGGGACATATTTCTACGATTCATAGGATCTCGAATAaTGGGGAGAAGCCCTGAACGTCCAGAATGCGTGACCAGCTAGTAAACGTGCTAAAAGAAaGGAAATCGACAATCGTGCTTCGAAGGAGAGGAAGATCAAATATGTTCCCATTCCGAAACTTGTCAATTTCCATCCAGCAATGCCAGAAATGGTAGAGTGGAACCATGAAACACGAAATGAGTTGTTCAAATCTCTGTTTTCT…	KRAKRKEIDNRASKERKIKYVPIPKLVNFHPAMPEMVEWNHETRNELFKSLFS	gi|393905576|gb|EFO20276.2| hypothetical protein LOAG_08214 [Loa loa] gi|405953453|gb|EKC21112.1| WD and tetratricopeptide repeats protein 1 [Crassostrea gigas]	IPR012617: TRAUB;	---	---	GO:0005634): nucleus;
isogroup00004	yes	isotig00022	cagtggtaacaacgcATCCGACTCAATTCATGTTGGCAACATCAGgCATCGAAGAAGTGATCAGATTTTGGCAACCTATGgAGGAGGGTAAAGAaTGTGAAAGACGAATAGCGGAACCGtGGTCACATTTTGGTCAGCGTAACCGACACTtCGCAGACGAACGGgACATATTtCTACGATTCATAGGATCTCGAATGAgTGGGGAGAAGCCcTGAACGTCCAGAATGCGTGACCAGCTAGTAAACGTGCTAAAAGAAaGGAAATCGACAATCGTGCTTCGAAGGAGAGGAAGATCAAATATGTTCCCATTCCGAAACTTGTCAATTTCCATCCAGCAATGCCAGAAATGGTAGAGTGGAACCATGAAACACGAAATGAGTTGTTCAAATCTCTGTTTTC…	LRRRTGHISTIHRISNEWGEALNVQNA*PASKRAKRKEIDNRASKERKIKYVPIPKLVNFHPAMPEMVEWNHETRNELFKSLFS	gi|170578051|ref|XP_001894245.1| hypothetical protein Bm1_13905 [Brugia malayi]	IPR012617: TRAUB;	---	---	GO:0005634): nucleus;
isogroup00005	yes	isotig00023	cagtctctttaagttttttaATTTTTGAAAGATTCATTGAACGCGATCGCTTTATACAATAATACTGCTCACTAAATACAGAAATACTACATACAGTCTctAATAAACTATATAGTGAATCACTACGTGGGACGCAACATTCTCCTTTtGGTCTATGTGTACATTAACATTTCAGGAAGTGTTCTTGGAACATTAGGCTACGGCAGGGAATCAGCCAACCCGTTAAACGAATTCATCAAGAAGTCCCTTCCGTGGAACACCGGCAGCCCTGCTTTTGCAGATCGAATTGTACTTCATGTCGCAGTAGTGGAAGAAGGCGTAGCTGTTGTAGTCTGAGTTGTAGTACGCAAGACACTGGGATCCTGAGCTCCAGCCGTTCATTTCGGGTGTGCCTGGGTC…	MLLKSVLALCLVSFAASQESNSTQESASQGSNNVQESGCPVGWLRLFSSCYLFETTHLTFEAAESNCLGKGGRLFVPRTAVEWKEVVKNSPKVSWNWVGLKREGVFMPRWRRTGGMNVARINWLIDPGTPEMNGWSSGSQCLAYYNSDYNSYAFFHYCDMKYNSICK	gi|268566441|ref|XP_002639723.1| Hypothetical protein CBG12450 [Caenorhabditis briggsae]	IPR001304: C-type lectin; IPR016186: C-type lectin-like; IPR016187: C-type lectin fold;	GO:0005488): binding;	---	---
isogroup00005	yes	isotig00024	cagtctctttaagttttttaATTTTTGAAAGATTCATTGAACGCGATCGCTTTATACAATAATACTGCTCACTAAATACAGAAATACTACATACAGTCTctAATAAACTATATAGTGAATCACTACGTGGGACGCAACATTCTCCTTTtGGTCTATGTGTACATTAACATTTCAGGAAGTGTTCTTGGAACATTAGGCTACGGCAGGGAATCAGCCAACCCGTTAAACGAATTCATCAAGAAGTCCCTTCCGTGGAACACCGGCAGCCCTGCTTTTGCAGATCGAATTGTACTTCATGTCGCAGTAGTGGAAGAAGGCGTAGCTGTTGTAGTCTGAGTTGTAGTACGCAAGACACTGGGATCCTGAGCTCCAGCCGTTCATTTCGGGTGTGCCTGGGTC…	VLALCLVSFAASQESNSTQESASQGSNNVQESGCPVGWLRLFSSCYLFETTHLTFEAAESNCLGKGGRLFVPRTAVEWKEVVKNSPKVSWNWVGLKREGVFMPRWRRTGGMNVAE	gi|268566441|ref|XP_002639723.1| Hypothetical protein CBG12450 [Caenorhabditis briggsae]	IPR016186: C-type lectin-like; IPR016187: C-type lectin fold;	GO:0005488): binding;	---	---
isogroup00005	yes	isotig00025	TtaaTTTCTGAAAGATTCATTGAACGCGATCGCTTTATACAATAATACTGCTCACTAAATACAGAAATACTACATACAGTCTtTtAATAAACTATATAGTGAATCACTACGTGGGACGcAACATTCTCCTTTTGGTCTATGTGtAcATTAACATTtCAGGAAGTGTTCTTGGAACATTAGGCTACGGCAGGGAATCAGCCAACCCGTTAAACGAATTCATCAAGAAGTCCCTTCCGTGGAACACCGGCAGCCCTGCTTTTGCAGATCGAATTGTACTTCATGTCGCAGTAGTGGAAGAAGGCGTAGCTGTTGTAGTCTGAGTTGTAGTACGCAAGACACTGGGATCCTGAGCTCCAGCCGTTCATTTCGGGTGTGCCTGGGTCTATGAGCCAaTTGATT…	MLLKSVLALCLVSFAASQESNSTQESASQGSNNVQESGCPVGWLRLFSSCYLFETTHLTFEAAESNCLGKGGRLFVPRTAVEWKEVVKNSPKVSWNWVGLKREGVFMPRWRRTGGMNVARINWLIDPGTPEMNGWSSGSQCLAYYNSDYNSYAFFHYCDMKYNSICK	gi|268566441|ref|XP_002639723.1| Hypothetical protein CBG12450 [Caenorhabditis briggsae]	IPR001304: C-type lectin; IPR016186: C-type lectin-like; IPR016187: C-type lectin fold;	GO:0005488): binding;	---	---
isogroup00005	yes	isotig00026	TTCAattttACgtAAAGATTTACTGAACGCGATCGCTTTATACAATAATACTGCTCACTAAATACAGAAATACTACATACAGTcTTCTAATAAACTATATAATGAATCACTACGTGGGACGCAACATtCTCCTTTTGGTCTATGTGTACATTAACATTTCAGcAAGTGTTCTTGGAACATTAGGCTACGGCAGGGAATCAGCCAACCCGTCAAACGAATTCATCAAGAAGTCCCTTTCGTGGAATACCGGCAGCCCTGCTTTTGCAGATCGAATTGTACTTCATGTCGCAGTAATGGAAGAAGGCGTAaCTGTTGTAGTCTGAGTTGTAATACGCAAGACACTGGGATCCTGAGCTCCAGCCGTTCATTTCGGGTGTGCCTGGGTCAATGAGCCAGTTG…	MLLKSVLALCLVSFAASQESNSTQESASQGSNNVQESGCPVGWLRLFSSCYLFETTHLTFEAAESNCLGKGGRLFVPRTAVEWKEVVKNSPKVSWNWVGLKREGVFMPRWRRTGGMNVAEINWLIDPGTPEMNGWSSGSQCLAYYNSDYNSYAFFHYCDMKYNSICKSRAAGIPRKG	gi|268566441|ref|XP_002639723.1| Hypothetical protein CBG12450 [Caenorhabditis briggsae]	IPR001304: C-type lectin; IPR016186: C-type lectin-like; IPR016187: C-type lectin fold;	GO:0005488): binding;	---	---
isogroup00005	yes	isotig00027	ttAaaTttTcTGAAAGATTCATTGAACGCgATCGCTTTATACAATAATACTGCTcACTAAATACAGAAATACTACATACAGTCTTTAATAAACTATATAGTGAATCACTACGTGGGACGCAACATTCTCCTTTTGGTCTATGTGTACATTAACATTTCAGGAAGTGTTCTTGGAACATTAGGCTACGGCAGGGAATCAGCCAACCCATTAAACGAATTCATCAAGAAGTCCCTTCCGTGGAACACCGGCAGCCCTGCTTTTGCAGATCGAGCTGTACTTCATGTCGCAGTAGTGGAAGAAGGCGTAGCTGTTGTAGTCTGAGTTGTAGTACGCAAGACACTGGGATCCTGAGCTCCAGCCGTTCATTTCGGGTGTGCCTGGGTCTATGAGCCAaTTGAT…	MLLKSVLALCLVSFAASQESNSTQESASQGSNNVQESGCPVGWLRLFSSCYLFETTHLTFEAAESNCLGKGGRLFVPRTAVEWKEVVKNSPKVSWNWVGLKREGVFMPRWRRTGGMNVARINWLIDPGTPEMNGWSSGSQCLAYYNSDYNSYAFFHYCDMKYSSICK	gi|268566441|ref|XP_002639723.1| Hypothetical protein CBG12450 [Caenorhabditis briggsae]	IPR001304: C-type lectin; IPR016186: C-type lectin-like; IPR016187: C-type lectin fold;	GO:0005488): binding;	---	---
isogroup00005	yes	isotig00028	tatttttgAaaGATTCATTGAACGCGATCGCTTTATACAATAATACTGCTCACTAAATACAGAAATACTACATACAGTCTTTTAATAAACTATATAGTGAATCACTACGTGGGACGCAACATTCTCCTTTTGGTCTATGTGTACATTAACATTTCAGGAAGTGTTCTTGGAACATTAGGCTACGGCAGGGAATCAGCCAACCCGTTAAACGAATTCATCAAGAAGTCCCTTCCGTGGAACACCGGCAGCCCTGCTTTTGCAGATCGAATTGTACTTCATGTCGCAGTAGTGGAAGAAGGCGTAGCTGTTGTAGTCTGAGTTGTAGTACGCAAGACACTGGGATCCTGAGCTCCAGCCGTTCATTTCGGGTGTGCCTGGGTCTATGAGCCAaTTGATTcT…	MLLKSVLALCLVSFAASQESNSTQESASQGSNNVQESGCPVGWLRLFSSCYLFETTHLTFEAAESNCLGKGGRLFVPRTAVEWKEVVKNSPKVSWNWVGLKREGVFMPRWRRTGGMNVARINWLIDPGTPEMNGWSSGSQCLAYYNSDYNSYAFFHYCDMKYNSICK	gi|268566441|ref|XP_002639723.1| Hypothetical protein CBG12450 [Caenorhabditis briggsae]	IPR001304: C-type lectin; IPR016186: C-type lectin-like; IPR016187: C-type lectin fold;	GO:0005488): binding;	---	---
isogroup00005	yes	isotig00029	taaTttTcTGAAAGATTCATTGAACGCgATCGCTTTATACAATAATACTGCTcACTAAATACAGAAATACTACATACAGTCTtTtAATAAACTATATAGTGAATCACTACGTGGGACGCAACATTCTCCTTTTGGTCTATGTGTACATTAACATTTCAGGAAGTGTTCTTGGAACATTAGGcTACGGCAGGGAATCAGCCAACCCGTTAAACGAATTCATCAAGAAGTCCcTTCCGTGGAACGCCGGCAGTCCTGCTTTTGCAGATCGAATTGTACTTCATGTCGCAGTAGTGGAAGAAAGCGTAGCTGTTGTAGTCTGAGTTGTAGTATGCAAGACACTGGGATCCAGAGCTCCAGCCGTTCATTTCGGGTGTGCCTGGGTCTATGAGCCAaTTGATT…	MLLKSVLALCLVSFAASQESNSTQESASQGSNNVQESGCPVGWLRLFSSCYLFETTHLTFEAAESNCLGKGGRLFVPRTAVEWKEVVKNSPKVSWNWVGLKREGVFMPRWRRTGGMNVAE	gi|341895128|gb|EGT51063.1| hypothetical protein CAEBREN_01228 [Caenorhabditis brenneri]	IPR016186: C-type lectin-like; IPR016187: C-type lectin fold;	GO:0005488): binding;	---	---
isogroup00005	yes	isotig00030	taaTttTcTGAAAGATTCATTGAACGCgATCGCTTTATACAATAATACTGCTcACTAAATACAGAAATACTACATACAGTCTtTtAATAAACTATATAGTGAATCACTACGTGGGACGCAACATTCTCCCTTTGGTCTATGTGTACATTAACATTTCAGGAAGTGTTCTTGGAACATTAGGCTACGGCAGGGAATCAGCCAACCCGTTAAACGAATTCATCAAGAAGTCCCTTCCGTGGAACGCCGGCAGTCCTGCTTTTGCAGATCGAATTGTACTTCATGTCGCAGTAGTGGAAGAAAGCGTAGCTGTTGTAGTCTGAGTTGTAGTATGCAAGACACTGGGATCCAGAGCTCCAGCCGTTCATTTCGGGTGTGCCTGGGTCTATGAGCCAaTTGATT…	MLLKSVLALCLVSFAASQESNSTQESASQGSNNVQESGCPVGWLRLFSSCYLFETTHLTFEAAESNCLGKGGRLFVPRTAVEWKEVVKNSPKVSWNWVGLKREGVFMPRWRRTGGMNVAE	gi|341895128|gb|EGT51063.1| hypothetical protein CAEBREN_01228 [Caenorhabditis brenneri]	IPR016186: C-type lectin-like; IPR016187: C-type lectin fold;	GO:0005488): binding;	---	---
isogroup00005	yes	isotig00031	TtaaTTTCTGAAAGATTCATTGAACGCGATCGCTTTATACAATAATACTGCTCACTAAATACAGAAATACTACATACAGTCTtTtAATAAACTATATAGTGAATCACTACGTGGGACGcAACATTCTCCTTTTGGTCTATGTGtAcATTAACATTtCAGGAAGTGTTCTTGGAACATTAGGCTACGGCAGGGAATCAGCCAACCCGTTAAACGAATTCATCAAGAAGTCCCTTCCGTGGAACACCGGCAGCCCTGCTTTTGCAGATCGAATTGTACTTCATGTCGCAGTAGTGGAAGAAGGCGTAGCTGTTGTAGTCTGAGTTGTAGTACGCAAGACACTGGGATCCTGAGCTCCAGCCGTTCATTTCGGGTGTGCCTGGGTCTATGAGCCAaTTGATT…	VLALCLVSFAASQESNSTQESASQGSNNVQESGCPVGWLRLFSSCYLFETTHLTFEAAESNCLGKGGRLFVPRTAVEWKEVVKNSPKVSWNWVGLKREGVFMPRWRRTGGMNVAE	gi|268566441|ref|XP_002639723.1| Hypothetical protein CBG12450 [Caenorhabditis briggsae]	IPR016186: C-type lectin-like; IPR016187: C-type lectin fold;	GO:0005488): binding;	---	---
isogroup00005	yes	isotig00032	TTCAattttACgtAAAGATTTACTGAACGCGATCGCTTTATACAATAATACTGCTCACTAAATACAGAAATACTACATACAGTcTTCTAATAAACTATATAATGAATCACTACGTGGGACGCAACATtCTCCTTTTGGTCTATGTGTACATTAACATTTCAGcAAGTGTTCTTGGAACATTAGGCTACGGCAGGGAATCAGCCAACCCGTCAAACGAATTCATCAAGAAGTCCCTTTCGTGGAATACCGGCAGCCCTGCTTTTGCAGATCGAATTGTACTTCATGTCGCAGTAATGGAAGAAGGCGTAaCTGTTGTAGTCTGAGTTGTAATACGCAAGACACTGGGATCCTGAGCTCCAGCCGTTCATTTCGGGTGTGCCTGGGTCAATGAGCCAGTTG…	QESGCPVGWLRLFSSCYLFETTHLTFEAAESNCLGKGGRLFVPRTAVEWKELVKNSPKVSWNWVGLKREGVFMPRWRRTGGMNVAEINWLIDPGTPEMNGWSSGSQCLAYYNSDYNSYAFFHYCDMKYNSICKSRAAGIPRK	gi|268534594|ref|XP_002632428.1| Hypothetical protein CBG00456 [Caenorhabditis briggsae] gi|268566441|ref|XP_002639723.1| Hypothetical protein CBG12450 [Caenorhabditis briggsae]	IPR001304: C-type lectin; IPR016186: C-type lectin-like; IPR016187: C-type lectin fold;	GO:0005488): binding;	---	---
isogroup00005	yes	isotig00033	TTCAattttACgtAAAGATTTACTGAACGCGATCGCTTTATACAATAATACTGCTCACTAAATACAGAAATACTACATACAGTcTTCTAATAAACTATATAATGAATCACTACGTGGGACGCAACATtCTCCTTTTGGTCTATGTGTACATTAACATTTCAGcAAGTGTTCTTGGAACATTAGGCTACGGCAGGGAATCAGCCAACCCGTCAAACGAATTCATCAAGAAGTCCCTTTCGTGGAATACCGGCAGCCCTGCTTTTGCAGATCGAATTGTACTTCATGTCGCAGTAATGGAAGAAGGCGTAaCTGTTGTAGTCTGAGTTGTAATACGCAAGACACTGGGATCCTGAGCTCCAGCCGTTCATTTCGGGTGTGCCTGGGTCAATGAGCCAGTTG…	KSVLALCLVSFAASQEGNSTQESASQGSNNVQESGCPIGWLRLFSSCYLFETTHLTFEAAESNCLGKGGRLFVPRTAVEWKEVVKNSPKVSWNWVGLKREGVFMPRWRRTGGMNVAEINWLIDPGTPEMNGWSSGSQCLAYYNSDYNSYAFFHYCDMKYNSICKSRAAGIPRKG	gi|268566441|ref|XP_002639723.1| Hypothetical protein CBG12450 [Caenorhabditis briggsae]	IPR001304: C-type lectin; IPR016186: C-type lectin-like; IPR016187: C-type lectin fold;	GO:0005488): binding;	---	---
isogroup00005	yes	isotig00034	ttAaaTttTcTGAAAGATTCATTGAACGCgATCGCTTTATACAATAATACTGCTcACTAAATACAGAAATACTACATACAGTCTTTAATAAACTATATAGTGAATCACTACGTGGGACGCAACATTCTCCTTTTGGTCTATGTGTACATTAACATTTCAGGAAGTGTTCTTGGAACATTAGGCTACGGCAGGGAATCAGCCAACCCATTAAACGAATTCATCAAGAAGTCCCTTCCGTGGAACACCGGCAGCCCTGCTTTTGCAGATCGAGCTGTACTTCATGTCGCAGTAGTGGAAGAAGGCGTAGCTGTTGTAGTCTGAGTTGTAGTACGCAAGACACTGGGATCCTGAGCTCCAGCCGTTCATTTCGGGTGTGCCTGGGTCTATGAGCCAaTTGAT…	VLALCLVSFAASQESNSTQESASQGSNNVQESGCPVGWLRLFSSCYLFETTHLTFEAAESNCLGKGGRLFVPRTAVEWKEVVKNSPKVSWNWVGLKREGVFMPRWRRTGGMNVAE	gi|268566441|ref|XP_002639723.1| Hypothetical protein CBG12450 [Caenorhabditis briggsae]	IPR016186: C-type lectin-like; IPR016187: C-type lectin fold;	GO:0005488): binding;	---	---
isogroup00005	yes	isotig00035	tatttttgAaaGATTCATTGAACGCGATCGCTTTATACAATAATACTGCTCACTAAATACAGAAATACTACATACAGTCTTTTAATAAACTATATAGTGAATCACTACGTGGGACGCAACATTCTCCTTTTGGTCTATGTGTACATTAACATTTCAGGAAGTGTTCTTGGAACATTAGGCTACGGCAGGGAATCAGCCAACCCGTTAAACGAATTCATCAAGAAGTCCCTTCCGTGGAACACCGGCAGCCCTGCTTTTGCAGATCGAATTGTACTTCATGTCGCAGTAGTGGAAGAAGGCGTAGCTGTTGTAGTCTGAGTTGTAGTACGCAAGACACTGGGATCCTGAGCTCCAGCCGTTCATTTCGGGTGTGCCTGGGTCTATGAGCCAaTTGATTcT…	VLALCLVSFAASQESNSTQESASQGSNNVQESGCPVGWLRLFSSCYLFETTHLTFEAAESNCLGKGGRLFVPRTAVEWKEVVKNSPKVSWNWVGLKREGVFMPRWRRTGGMNVAE	gi|268566441|ref|XP_002639723.1| Hypothetical protein CBG12450 [Caenorhabditis briggsae]	IPR016186: C-type lectin-like; IPR016187: C-type lectin fold;	GO:0005488): binding;	---	---
isogroup00005	yes	isotig00036	taaTttTcTGAAAGATTCATTGAACGCgATCGCTTTATACAATAATACTGCTcACTAAATACAGAAATACTACATACAGTCTtTtAATAAACTATATAGTGAATCACTACGTGGGACGCAACATTCTCCTTTTGGTCTATGTGTACATTAACATTTCAGGAAGTGTTCTTGGAACATTAGGcTACGGCAGGGAATCAGCCAACCCGTTAAACGAATTCATCAAGAAGTCCcTTCCGTGGAACGCCGGCAGTCCTGCTTTTGCAGATCGAATTGTACTTCATGTCGCAGTAGTGGAAGAAAGCGTAGCTGTTGTAGTCTGAGTTGTAGTATGCAAGACACTGGGATCCAGAGCTCCAGCCGTTCATTTCGGGTGTGCCTGGGTCTATGAGCCAaTTGATT…	VLALCLVSFAASQESNSTQESASQGSNNVQESGCPVGWLRLFSSCYLFETTHLTFEAAESNCLGKGGRLFVPRTAVEWKEV	gi|341895128|gb|EGT51063.1| hypothetical protein CAEBREN_01228 [Caenorhabditis brenneri]	IPR016186: C-type lectin-like; IPR016187: C-type lectin fold;	GO:0005488): binding;	---	---
isogroup00005	yes	isotig00037	taaTttTcTGAAAGATTCATTGAACGCgATCGCTTTATACAATAATACTGCTcACTAAATACAGAAATACTACATACAGTCTtTtAATAAACTATATAGTGAATCACTACGTGGGACGCAACATTCTCCCTTTGGTCTATGTGTACATTAACATTTCAGGAAGTGTTCTTGGAACATTAGGCTACGGCAGGGAATCAGCCAACCCGTTAAACGAATTCATCAAGAAGTCCCTTCCGTGGAACGCCGGCAGTCCTGCTTTTGCAGATCGAATTGTACTTCATGTCGCAGTAGTGGAAGAAAGCGTAGCTGTTGTAGTCTGAGTTGTAGTATGCAAGACACTGGGATCCAGAGCTCCAGCCGTTCATTTCGGGTGTGCCTGGGTCTATGAGCCAaTTGATT…	VLALCLVSFAASQESNSTQESASQGSNNVQESGCPVGWLRLFSSCYLFETTHLTFEAAESNCLGKGGRLFVPRTAVEWKEV	gi|341895128|gb|EGT51063.1| hypothetical protein CAEBREN_01228 [Caenorhabditis brenneri]	IPR016186: C-type lectin-like; IPR016187: C-type lectin fold;	GO:0005488): binding;	---	---
isogroup00005	yes	isotig00038	taaTttTcTGAAAGATTCATTGAACGCgATCGCTTTATACAATAATACTGCTcACTAAATACAGAAATACTACATACAGTCTtTtAATAAACTATATAGTGAATCACTACGTGGGACGCAACATTCTCCTTTTGGTCTATGTGTACATTAACATTTCAGGAAGTGTTCTTGGAACATTAGGcTACGGCAGGGAATCAGCCAACCCGTTAAACGAATTCATCAAGAAGTCCCTTCCGTGGAACaCCGGCAGCCCTGCTTTTGCAGATCGAATTGTACTTCATGTCGCAGTAGTGGAAGAAgGCGTAGCTGTTGTAGTCTGAGTTGTAGTACGCAAGACACTGGGATCCTGAGCTCCAgCCGTTCATTTCGGGTGTGCCTGGGTCTATGAGCCATTGATCT…	QESGCPVGWLRLFSSCYLFETTHLTFEAAESNCLGKGGRLFVPRTAVEWKEVVKNSPKVSWNWVGLKREGVFMPRWRRTGGMNVAEINLIDPGTPEMNGWSSGSQCLAYYNSDYNSYAFFHYCDMKYNSICKSRAAGVPRKG	gi|268566441|ref|XP_002639723.1| Hypothetical protein CBG12450 [Caenorhabditis briggsae] gi|302029624|gb|ADK91433.1| c-type lectin 1 [Ancylostoma caninum]	IPR001304: C-type lectin; IPR016186: C-type lectin-like; IPR016187: C-type lectin fold;	GO:0005488): binding;	---	---
isogroup00005	yes	isotig00039	gccgaggcgattcgctccaacaggcatagagcgcgttgggtaggctttgcgcttataaaaggccaaaatgtaccgtcttcgtcggCAACAAtGCTtCTGAaGTCTGTTCTTGCTCTCTGCTTGGTGGGCTTCGCTGCCTCTCAAGAAGGCAACAGTACGCAGGAATCTGCCTCCCAAGGAAGCAACAATGTGCAGGAATCCGGCTGTCCTTTGGCTGGTTGCGACTGTTCAGTTCCTGTTATCTCTTTGAGACGACACATTTGACCTTTGAAGCGGCAGAGAGCAACTGCTTGGGAAAAGGaGGGAGGCTATTCGTACCGAGAACGGCTGTGGAATGGAAAGAAGTGGTGAAGAACCCTCCGAAGGCCTCCTGGAACTGGGTCGGCCTGAAACGTGAGG…	YAGICLPRKQQCAGIRLSFGWLRLFSSCYLFETTHLTFEAAESNCLGKGGRLFVPRTAVEWKEVVKNPPKASWNWVGLKREGVFMPRWRRTGGMNVAEINWLIDPGTPEMNGWSSGSQCLAYYNSDYNSYAFFHYCDMKYNSI	gi|268566441|ref|XP_002639723.1| Hypothetical protein CBG12450 [Caenorhabditis briggsae]	IPR001304: C-type lectin; IPR016186: C-type lectin-like; IPR016187: C-type lectin fold;	GO:0005488): binding;	---	---
isogroup00006	yes	isotig00040	taacaacgcatccgacgcggggcccattcaccTACAATGCCTtCCACGCGAGTCGTCGTCCTTCTTGTCCTGAGTATTGCATGCACAGCTATCGCTTTTCAATGTTACTCAGGTCAAACGTCCTCAAATAGCCACCCATCCGACAAAGTAGATTGCACGGGCAATACTGTACAAAaaTCGTTATCAGTGCACAGGGTCAGACAACATACAACTACGGATGCGATATGACGAACGTGTGCAAAAGCAATGGCTGCTACCCTGGTGACAGAGGAGCTGAGATATGTTGCTGTGGATCCAATTTGTGCAATTCATCAACTAAGCTATCGGCACTATTTGCTGTCGTTCCGATAGCTTTAGCGAAAATTCTTGCTTTCTAAATGTCTGATCTCAACTGATCGA…	PPIRQSRLHGQYCTKIVISAQGQTTYNYGCDMTNVCKSNGCYPGDRGAEICCCGSNLCNSSTKLSALFAVVPIALAKILAF	no hit	---	---	---	---
isogroup00006	yes	isotig00041	taacaacgcatccgacgcggggcccattcaccTACAATGCCTtCCACGCGAGTCGTCGTCCTTCTTGTCCTGAGTATTGCATGCACAGCTATCGCTTTTCAATGTTACTCAGGTCAAACGTCCTCAAATAGCCACCCATCCGACAAAGTAGATTGCACGGGCAATACTGTACAAAaaTCGTTATCAGTGCACAGGGTCAGACAACATACAACTACGGATGCGATATGACGAgCGTGTGACAAAAGCAATGGCTGCTACCcTGGTGACAGAGGAACTGAGATATGTTGCTGTGGATCCAATTTGTGCAATTCATCCACAAAGCTTTCGGCACTATTTGCTGTTGTTCCAATAGCTTTAGCGAAAATTCTTGCTTTCTAAATGTCTGATCTCAACTGATCG…	MRYDERVTKAMAATLVTEELDMLLWIQFVQFIHKAFGTICCCSNSFSEXFLLSKCLISTDXIITVYWNLLYCRPLIYVIISVISCKEIYYKXEQKSSALSIKDVALGHARFENEPSANEDTISKIKMSFKX	no hit	---	---	---	---
isogroup00006	yes	isotig00042	taacaacgcatccgacgcggggcccattcaccTACAATGCCTtCCACGCGAGTCGTCGTCCTTCTTGTCCTGAGTATTGCATGCACAGCTATCGCTTTTCAATGTTACTCAGGTCAAACGTCCTCAAATAGCCACCCATCCGACAAAGTAGATTGCACGGGCAATACTGTACAAAaaTCGTTATCAGTGCACAGGGTCAGACAACATACAACTACGGATGCGATATGACGAGCGTGTGCAAAAGCAATGGCTGCTACCCTGGTGACAGAGGAACTGAGATATGTTGCTGTGGATCCAATTTGTGCAATTCATCCACAAAGCTTTCGGCACTATTTGCTGTTGTTCCAATAGCTTTAGCGAAAATTCTTGCTTTCTAAATGTCTGATCTCAACTGATCGA…	MAATLVTEELDMLLWIQFVQFIHKAFGTICCCSNSFSEXFLLSKCLISTDXIITVYWNLLYCRPLIYVIISVISCKEIYYKXEQKSSALSIKDVALGHARFENEPSANEDTISKIKMSFKX	no hit	---	---	---	---
isogroup00006	yes	isotig00043	taacaacgcatccgacgcggggcccattcaccTACAATGCCTtCCACGCGAGTCGTCGTCCTTCTTGTCCTGAGTATTGCATGCACAGCTATCGCTTTTCAATGTTACTCAGGTCAAACGTCCTCAAATAGCCACCCATCCGACAAAGTAGATTGCACGGGCAATACTGTACAAAaaTCGTTATCAGTGCACAGGGTCAGACAACATACAACTACGGATGCGATATGACGAgCGTGTGACAAAAGCAATGGCTGCTACCcTGGTGACAGAGGAACTGAGATATGTTGCTGTGGATCCAATTTGTGCAATTCATCCACAAAGCTTTCGGCACTATTTGCTGTTGTTCCAATAGCTTTAGCGAAAATTCTTGCTTTCTAAATGTCTGATCTCAACTGATCG…	QRIRRGAHSPTMPSTRVVVLLVLSIACTAIAFQCYSGQTSSNSHPSDKVDCTGNTVQKSLSVHRVRQHTTTDAI	no hit	---	---	---	---
isogroup00006	yes	isotig00044	taacaacgcatccgacgcggggcccattcaccTACAATGCCTtCCACGCGAGTCGTCGTCCTTCTTGTCCTGAGTATTGCATGCACAGCTATCGCTTTTCAATGTTACTCAGGTCAAACGTCCTCAAATAGCCACCCATCCGACAAAGTAGATTGCACGGGCAATACTGTACAAAaaTCGTTATCAGTGCACAGGGTCAGACAACATACAACTACGGATGCGATATGACGAGCGTGTGCAAAAGCAATGGCTGCTACCCTGGTGACAGAGGAACTGAGATATGTTGCTGTGGATCCAATTTGTGCAATTCATCCACAAAGCTTTCGGCACTATTTGCTGTTGTTCCAATAGCTTTAGCGAAAATTCTTGCTTTCTAAATGTCTGATCTCAACTGATCGA…	PPIRQSRLHGQYCTKIVISAQGQTTYNYGCDMTSVCKSNGCYPGDRGTEICCCGSNLCNSSTKLSALFAVVPIALAKILAF	no hit	---	---	---	---
isogroup00006	yes	isotig00045	taacaacgcatccgacgcggggcccattcaccTACAATGCCTtCCACGCGAGTCGTCGTCCTTCTTGTCCTGAGTATTGCATGCACAGCTATCGCTTTTCAATGTTACTCAGGTCAAACGTCCTCAAATAGCCACCCATCCGACAAAGTAGATTGCACGGGCAATACTGTACAAAaaTCGTTATCAGTGCACAGGGTCAGACAACATACAACTACGGATGCGATATGACGAaCGTGTGCAAAAGCAATGGCTGCTACCCTcGGTGgACAGAGGgAACgTaGAgATATGTTGCTGtGGGAGTCcAACTTTaGTTgCAATTCtATCCACCAAaGACTTtCGGTCgACTATTtGTCTGTTGTTtCCAATAGCTTTAGTCGAAAATTaCTTGCTTtCTTAAaT…	IARAILYKNRYQCTGSDNIQLRMRYDERVQKQWLLPSVDRGNVEICCCGSPTLVAILSTKDFRSTICLLFPIALVENYLLS	no hit	---	---	---	---
isogroup00006	yes	isotig00046	taacaacgcatccgacgcggggcccattcaccTACAATGCCTtCCACGCGAGTCGTCGTCCTTCTTGTCCTGAGTATTGCATGCACAGCTATCGCTTTTCAATGTTACTCAGGTCAAACGTCCTCAAATAGCCACCCATCCGACAAAGTAGATTGCACGGGCAATACTGTACAAAaaTCGTTATCAGTGCACAGGGTCAGACAACATACAACTACGGATGCGATATGACGAaCGTGTGCAAAAGCAATGGCTGCTACCCTcGgTGgACAGAGGAGGCTGAGATATGTtgTCTGTTGGgAGTCCAACTTtAGTtGgCAATTACTATCAACCTAAAGACTATtCGgcGACcTaTTtGtCTGtCGTtCCGTACTAGCTTTAGTCGAAaTTAaCTtGtCTtCT…	QRIRRGAHSPTMPSTRVVVLLVLSIACTAIAFQCYSGQTSSNSHPSDKVDCTGNTVQKSLSVHRVRQHTTTDAI	no hit	---	---	---	---
isogroup00006	yes	isotig00047	taacaacgcatccgacgcggggcccattcaccTACAATGCCTtCCACGCGAGTCGTCGTCCTTCTTGTCCTGAGTATTGCATGCACAGCTATCGCTTTTCAATGTTACTCAGGTCAAACGTCCTCAAATAGCCACCCATCCGACAAAGTAGATTGCACGGGCAATACTGTACAAAaaTCGTTATCAGTGCACAGGGTCAGACAACATACAACTACGGATGCGATATGACGAGCGTGTGCAAAAGCAATGGCTGCTACCCTGGTGACAGAGGAGCTGAGCTATGTTGCTGTGGATCCAATTTGTGCAATTCATCCACTAAGCTATCGGCACTATTTGCTGTCGTTCCGATAGCTTTAGCGAAAATTCTTGCTTTCTAAATGTCTGATCTCAACTGATCGA…	PPIRQSRLHGQYCTKIVISAQGQTTYNYGCDMTSVCKSNGCYPGDRGAELCCCGSNLCNSSTKLSALFAVVPIALAKILAF	no hit	---	---	---	---
isogroup00007	yes	isotig00048	tttGGTGAGAAGCGAGAAGAGGTCCTCGGCCTCGATGTGATATTGCTCAGCAACCTGAACACTGGCGACGAGAAGTTGACCCTCTACGTCAACTACCACCATGGTCGGCAATGGCTGAAACCGGGCGATTCTGCAGATCTGACGCCGTAAAGCGATCTGCACCGGAAAAaGACCCTTCTATGCTTCGCTGGTGCGCAACGGGTGATAAGGATAAGGATAAGGATAAGGTTTTTGGCGTTAATCAATCCCTTCTGTGGGATGCGCCGCACATTCTAGTTCCATTCAGAATCGTGATGGCTGGTGAATGTGATGTGGCCTATACAATGACTTGCGGTGGCCAGCCGATGTACAAGTCAGTGCTTTTATCcTTCCAGACGAGTCTGGTACCAATTtACCGTA…	FGEKREEVLGLDVILLSNLNTGDEKLTLYVNYHHGRQWLKPGDSADLXAVKRSAPEKDPSMLRWCATGDKDKDKDKVFGVNQSLLWDAPHILVPFRIVMAGECDVAYTMTCGGQPMYKSXAFILPDESGTNLPYPGGWKAWLAWAGVDAGFDPRTMRVGCAPPVTTPPPPPASDALLPL	gi|72256446|gb|AAZ67106.1| transposase [Adineta vaga]	---	---	---	---
isogroup00007	yes	isotig00049	tttGGTGAGAAGCGAGAAGAGGTCCTCGGCCTCGATGTGATATTGCTCAGCAACCTGAACACTGGCGACGAGAAGTTGACCCTCTACGTCAACTACCACCATGGTCGGCAATGGCTGAAACCGGGCGATTCTGCAGATCTGACGCCGTAAAGCGATCTGCACCGGAAAAaGACCCTTCTATGCTTCGCTGGTGCGCAACGGGTGATAAGGATAAGGATAAGGATAAGGTTTTTGGCGTTAATCAATCCCTTCTGTGGGATGCGCCGCACATTCTAGTTCCATTCAGAATCGTGATGGCTGGTGAATGTGATGTGGCCTATACAATGACTTGCGGTGGCCAGCCGATGTACAAGTCAGTGCTTTTATCCTCCCAGACGAGTCTGGTACCAATTTACCGAC…	FGEKREEVLGLDVILLSNLNTGDEKLTLYVNYHHGRQWLKPGDSADLXAVKRSAPEKDPSMLRWCATGDKDKDKDKVFGVNQSLLWDAPHILVPFRIVMAGECDVAYTMTCGGQPMYKSVLLSSQTSLVPIYRPRRDGRLGWPEXGVDAGFDPRTMRVGCAPPVTTPPPPPASDALLPL	gi|72256446|gb|AAZ67106.1| transposase [Adineta vaga]	---	---	---	---
isogroup00007	yes	isotig00050	tttGGTGAGAAGCGAGAAGAGGTCCTCGGCCTCGATGTGATATTGCTCAGCAACCTGAACACTGGCGACGAGAAGTTGACCCTCTACGTCAACTACCACCATGGTCGGCAATGGCTGAAACCGGGCGATTCTGCAGATCTGACGCCGTAAAGCGATCTGCACCGGAAAAaGACCCTTCTATGCTTCGCTGGTGCGCAACGGGTGATAAGGATAAGGATAAGGATAAGGTTTTTGGCGTTAATCAATCCCTTCTGTGGGATGCGCCGCACATTCTAGTTCCATTCAGAATCGTGATGGCTGGTGAATGTGATGTGGCCTATACAATGACTTGCGGTGGCCAGCCGATGTACAAGTCAGTGCTTTTATCcTTCCAGACGAGTCTGGTACCAATTtACCGTA…	FGEKREEVLGLDVILLSNLNTGDEKLTLYVNYHHGRQWLKPGDSADLXAVKRSAPEKDPSMLRWCATGDKDKDKDKVFGVNQSLLWDAPHILVPFRIVMAGECDVAYTMTCGGQPMYKSXAFILPDESGTNLPYPGGWKAWLAWAGVDAGFDPRTMRVGCAPPVTTPPPAPPDVGCVVX	gi|72256446|gb|AAZ67106.1| transposase [Adineta vaga]	---	---	---	---
isogroup00007	yes	isotig00051	tttGGTGAGAAGCGAGAAGAGGTCCTCGGCCTCGATGTGATATTGCTCAGCAACCTGAACACTGGCGACGAGAAGTTGACCCTCTACGTCAACTACCACCATGGTCGGCAATGGCTGAAACCGGGCGATTCTGCAGATCTGACGCCGTAAAGCGATCTGCACCGGAAAAaGACCCTTCTATGCTTCGCTGGTGCGCAACGGGTGATAAGGATAAGGATAAGGATAAGGTTTTTGGCGTTAATCAATCCCTTCTGTGGGATGCGCCGCACATTCTAGTTCCATTCAGAATCGTGATGGCTGGTGAATGTGATGTGGCCTATACAATGACTTGCGGTGGCCAGCCGATGTACAAGTCAGTGCTTttATCCTCCCAGACGAGTCCGGTACCAATTTACCGAC…	FGEKREEVLGLDVILLSNLNTGDEKLTLYVNYHHGRQWLKPGDSADLXAVKRSAPEKDPSMLRWCATGDKDKDKDKVFGVNQSLLWDAPHILVPFRIVMAGECDVAYTMTCGGQPMYKSVLLSSQTSPVPIYRPRRRXKAWLAWAGVDGFDPCTMRVVSAPPVTTPPPPPASDALL	gi|72256446|gb|AAZ67106.1| transposase [Adineta vaga]	---	---	---	---
isogroup00007	yes	isotig00052	TTGGtCTAGTtCTtCtAGTTttacTTaCTTTtCTTTTTTTtCTTTTCTTTCTTTCTCTTCTCTTCTCTCTTTTCTTTCTATTCTCTTCTtCTTTTTcTTtcTcTCTcTTTTTTcTTCTtAAaGGATAAAGTTTTTGGCGTTAaTCAATCCCTTCTGTGGGATGCGCCGCACATTCTAGTTCCATTCAGAATCGTGATGGCTGGTGAATGTGATGTGGCCTATACAATGACTTGCGGTGGCCAGCCGATGTACAAGTCAGTGCTTTTATCcTTCCAGACGAGTCTGGTACCAATTtACCGTACCCCGGAGGAtGGAAGGCTTGGTTGGCCTGGgCGGGCGTTGATGCGGGATTTGATCCcCgCACCATGAGAGTGGGGTGCGCGCCAccTGTCACTACAC…	XWSSSSSFTYFSFFSFLSFSSLLSFLSILFFFFFLSSFFFLKDKVFGVNQSLLWDAPHILVPFRIVMAGECDVAYTMTCGGQPMYKSXAFILPDESGTNLPYPGGWKAWLAWAGVDAGFDPRTMRVGCAPPVTTPPPPPASDALLPL	no hit	---	---	---	---
isogroup00007	yes	isotig00053	TTGGtCTAGTtCTtCtAGTTttacTTaCTTTtCTTTTTTTtCTTTTCTTTCTTTCTCTTCTCTTCTCTCTTTTCTTTCTATTCTCTTCTtCTTTTTcTTtcTcTCTcTTTTTTcTTCTtAAaGGATAAAGTTTTTGGCGTTAaTCAATCCCTTCTGTGGGATGCGCCGCACATTCTAGTTCCATTCAGAATCGTGATGGCTGGTGAATGTGATGTGGCCTATACAATGACTTGCGGTGGCCAGCCGATGTACAAGTCAGTGCTTTTATCCTCCCAGACGAGTCTGGTACCAATTTACCGACCCCGaaGGgATGGAAGGCTTGGTTGGCCTGaGCGGGCGTTgATGCGGGATTTGATCCCCGCACCATGAGAGTGGGGTGCGCGCCACCTGTCACTACAC…	XWSSSSSFTYFSFFSFLSFSSLLSFLSILFFFFFLSSFFFLKDKVFGVNQSLLWDAPHILVPFRIVMAGECDVAYTMTCGGQPMYKSVLLSSQTSLVPIYRPRRDGRLGWPEXGVDAGFDPRTMRVGCAPPVTTPPPPPASDALLPL	no hit	---	---	---	---
isogroup00007	yes	isotig00054	tttGGTGAGAAGCGAGAAGAGGTCCTCGGCCTCGATGTGATATTGCTCAGCAACCTGAACACTGGCGACGAGAAGTTGACCCTCTACGTCAACTACCACCATGGTCGGCAATGGCTGAAACCGGGCGATTCTGCAGATCTGACGCCGTAAAGCGATCTGCACCGGAAAAaGACCCTTCTATGCTTCGCTGGTGCGCAACGGGTGATAAGGATAAGGATAAGGATAAGGTTTTTGGCGTTAATCAATCCCTTCTGTGGGATGCGCCGCACATTCTAGTTCCATTCAGAATCGTGATGGCTGGTGAATGTGATGTGGCCTATACAATGACTTGCGGTGGCCAGCCGATGTACAAGTCAGtGtcTTTTATCCTCCCAGACGAGTCtGGTACCAATTtACCGA…	FGEKREEVLGLDVILLSNLNTGDEKLTLYVNYHHGRQWLKPGDSADLXAVKRSAPEKDPSMLRWCATGDKDKDKDKVFGVNQSLLWDAPHILVPFRIVMAGECDVAYTMTCGGQPMYKSVSFILPDESGTNLPTPEGLKAWLAWVGVDARFDPCTMRVGCATPVT	gi|72256446|gb|AAZ67106.1| transposase [Adineta vaga]	---	---	---	---
isogroup00007	yes	isotig00055	TTGGtCTAGTtCTtCtAGTTttacTTaCTTTtCTTTTTTTtCTTTTCTTTCTTTCTCTTCTCTTCTCTCTTTTCTTTCTATTCTCTTCTtCTTTTTcTTtcTcTCTcTTTTTTcTTCTtAAaGGATAAAGTTTTTGGCGTTAaTCAATCCCTTCTGTGGGATGCGCCGCACATTCTAGTTCCATTCAGAATCGTGATGGCTGGTGAATGTGATGTGGCCTATACAATGACTTGCGGTGGCCAGCCGATGTACAAGTCAGTGCTTTTATCcTTCCAGACGAGTCTGGTACCAATTtACCGTACCCCGGAGGAtGGAAGGCTTGGTTGGCCTGGgCGGGCGTTGATGCGGGATTTGATCCcCgCACCATGAGAGTGGGGTGCGCGCCAccTGTCAcTAcAC…	XWSSSSSFTYFSFFSFLSFSSLLSFLSILFFFFFLSSFFFLKDKVFGVNQSLLWDAPHILVPFRIVMAGECDVAYTMTCGGQPMYKSXAFILPDESGTNLPYPGGWKAWLAWAGVDAGFDPRTMRVGCAPPVTTPPPAPPDVGCVVX	no hit	---	---	---	---
isogroup00007	yes	isotig00056	tttGGTGAGAAGCGAGAAGAGGTCCTCGGCCTCGATGTGATATTGCTCAGCAACCTGAACACTGGCGACGAGAAGTTGACCCTCTACGTCAACTACCACCATGGTCGGCAATGGCTGAAACCGGGCGATTCTGCAGATCTGACGCCGTAAAGCGATCTGCACCGGAAAAaGACCCTTCTATGCTTCGCTGGTGCGCAACGGGTGATAAGGATAAGGATAAGGATAAGGTTTTTGGCGTTAATCAATCCCTTCTGTGGGATGCGCCGCACATTCTAGTTCCATTCAGAATCGTGATGGCTGGTGAATGTGATGTGGCCTATACAATGACTTGCGGTGGCCAGCCGATGTACAAGTCAGTGCTTTTATCCTCCCGGACGAGTCTGGTACCAATTtACCGAC…	FGEKREEVLGLDVILLSNLNTGDEKLTLYVNYHHGRQWLKPGDSADLXAVKRSAPEKDPSMLRWCATGDKDKDKDKVFGVNQSLLWDAPHILVPFRIVMAGECDVAYTMTCGGQPMYKSVL	gi|72256446|gb|AAZ67106.1| transposase [Adineta vaga]	---	---	---	---
isogroup00007	yes	isotig00057	tCtcttCTttCTTTTTTTTTCTtCtACTtCTCtCTtcTCTCTTTccTTTCTCTTtTcAAaGTTTTtGGCGTTAATCAATCCCTTCTGTGGGATGCGCCGCACATTCTAGTTCCATTCAGAATCGTGATGGCTGGTGAATGTGATGTGGCCTATACAATGACTTGCGGTGGCCAGCCGATGTACAAGTCAGTGCTTTTATCcTTCCAGACGAGTCTGGTACCAATTtACCGTACCCCGGAGGAtGGAAGGCTTGGTTGGCCTGGgCGGGCGTTGATGCGGGATTTGATCCcCgCACCATGAGAGTGGGGTGCGCGCCAccTGTCACTACACCACCTCCGCCCCCcGCGTCGGATGCGTTGTTACCACTG	SLLSFFFFYFSLLSFLSLFKVFGVNQSLLWDAPHILVPFRIVMAGECDVAYTMTCGGQPMYKSXAFILPDESGTNLPYPGGWKAWLAWAGVDAGFDPRTMRVGCAPPVTTPPPPPASDALLPL	no hit	---	---	---	---
isogroup00007	yes	isotig00058	TTGGtCTAGTtCTtCtAGTTttacTTaCTTTtCTTTTTTTtCTTTTCTTTCTTTCTCTTCTCTTCTCTCTTTTCTTTCTATTCTCTTCTtCTTTTTcTTtcTcTCTcTTTTTTcTTCTtAAaGGATAAAGTTTTTGGCGTTAaTCAATCCCTTCTGTGGGATGCGCCGCACATTCTAGTTCCATTCAGAATCGTGATGGCTGGTGAATGTGATGTGGCCTATACAATGACTTGCGGTGGCCAGCCGATGTACAAGTCAGTGCTTttATCCTCCCAGACGAGTCCGGTACCAATTTACCGACCCCGGAGGCGTAGAAGGCTTGGTTGGCCTGGGCGGGCGTTGATGGATTtGATCCCTGCACCATGAGAGTGGTGAGTGCGCCGCCTGTCActAcaccac…	XWSSSSSFTYFSFFSFLSFSSLLSFLSILFFFFFLSSFFFLKDKVFGVNQSLLWDAPHILVPFRIVMAGECDVAYTMTCGGQPMYKSVLLSSQTSPVPIYRPRRRXKAWLAWAGVDGFDPCTMRVVSAPPVTTPPPPPASDALL	no hit	---	---	---	---
isogroup00007	yes	isotig00059	tCtcttCTttCTTTTTTTTTCTtCtACTtCTCtCTtcTCTCTTTccTTTCTCTTtTcAAaGTTTTtGGCGTTAATCAATCCCTTCTGTGGGATGCGCCGCACATTCTAGTTCCATTCAGAATCGTGATGGCTGGTGAATGTGATGTGGCCTATACAATGACTTGCGGTGGCCAGCCGATGTACAAGTCAGTGCTTTTATCCTCCCAGACGAGTCTGGTACCAATTTACCGACCCCGaaGGgATGGAAGGCTTGGTTGGCCTGaGCGGGCGTTgATGCGGGATTTGATCCCCGCACCATGAGAGTGGGGTGCGCGCCACCTGTCACTACACCACCTCCGCCCCCcGcGTCGGATGCGTTGTTACCACTG	SLLSFFFFYFSLLSFLSLFKVFGVNQSLLWDAPHILVPFRIVMAGECDVAYTMTCGGQPMYKSVLLSSQTSLVPIYRPRRDGRLGWPEXGVDAGFDPRTMRVGCAPPVTTPPPPPASDALLPL	no hit	---	---	---	---
isogroup00007	yes	isotig00060	tCtcttCTttCTTTTTTTTTCTtCtACTtCTCtCTtcTCTCTTTccTTTCTCTTtTcAAaGTTTTtGGCGTTAATCAATCCCTTCTGTGGGATGCGCCGCACATTCTAGTTCCATTCAGAATCGTGATGGCTGGTGAATGTGATGTGGCCTATACAATGACTTGCGGTGGCCAGCCGATGTACAAGTCAGTGCTTTTATCcTTCCAGACGAGTCTGGTACCAATTtACCGTACCCCGGAGGAtGGAAGGCTTGGTTGGCCTGGgCGGGCGTTGATGCGGGATTTGATCCcCgCACCATGAGAGTGGGGTGCGCGCCAccTGTCAcTAcACCACCTCCCGcCCCCCCCGaCGTCGGATGCGTTGTTA	SLLSFFFFYFSLLSFLSLFKVFGVNQSLLWDAPHILVPFRIVMAGECDVAYTMTCGGQPMYKSXAFILPDESGTNLPYPGGWKAWLAWAGVDAGFDPRTMRVGCAPPVTTPPPAPPDVGCVVX	no hit	---	---	---	---
isogroup00007	yes	isotig00061	TTGGtCTAGTtCTtCtAGTTttacTTaCTTTtCTTTTTTTtCTTTTCTTTCTTTCTCTTCTCTTCTCTCTTTTCTTTCTATTCTCTTCTtCTTTTTcTTtcTcTCTcTTTTTTcTTCTtAAaGGATAAAGTTTTTGGCGTTAaTCAATCCCTTCTGTGGGATGCGCCGCACATTCTAGTTCCATTCAGAATCGTGATGGCTGGTGAATGTGATGTGGCCTATACAATGACTTGCGGTGGCCAGCCGATGTACAAGTCAGtGtcTTTTATCCTCCCAGACGAGTCtGGTACCAATTtACCGACCCCGGAGGGACTGAAAGCTTGGTTGGCCTGGGTGGGCGTTGATGCGAGATTTGATCCCTGCACCATGAGAGTGGGGTGCGCGACACCTGTCACT	XWSSSSSFTYFSFFSFLSFSSLLSFLSILFFFFFLSSFFFLKDKVFGVNQSLLWDAPHILVPFRIVMAGECDVAYTMTCGGQPMYKSVSFILPDESGTNLPTPEGLKAWLAWVGVDARFDPCTMRVGCATPVT	no hit	---	---	---	---
isogroup00007	yes	isotig00062	TAACAACGCATCCGACGCGGGGggCGGAGGTGGTGTAGTGACAGGtGGCGCATACCCCACTCTCATGGTGCAGGGATCAAATCTTGCATCTACGCCCGCCCGGGCCAACCAagCCTTCCATCCCTGCGGGaTCAGCAAATTGGTACCAGAATCGTCTGGGAGGATAAAAGCACTGACTTGTACATCGGCTGGCCACCGCAAGTCATTGTATAGGCCACATCACATTCACCTGCCATCACGATTCTGAATGGAACTAGAATGTGCGGCGCATCCCAGAAAgGGATTGATTAACGCcAAAAaCTTtAAAaCTAACTTtAATGTTGCCATATCGATTGAAGTAGTGCTCGACGCGTCGGCTCTCGTCGTGAAaCGTCTGCAGGTCAAAaTCAAGGATTACAA…	MELECAAHPRKGLINAKNFKTNFNVAISIEVVLDASALVVKRLQVKIKDYNXIMQPNCSKSAFGLTAE	no hit	---	---	---	---
isogroup00007	yes	isotig00063	TTGGtCTAGTtCTtCtAGTTttacTTaCTTTtCTTTTTTTtCTTTTCTTTCTTTCTCTTCTCTTCTCTCTTTTCTTTCTATTCTCTTCTtCTTTTTcTTtcTcTCTcTTTTTTcTTCTtAAaGGATAAAGTTTTTGGCGTTAaTCAATCCCTTCTGTGGGATGCGCCGCACATTCTAGTTCCATTCAGAATCGTGATGGCTGGTGAATGTGATGTGGCCTATACAATGACTTGCGGTGGCCAGCCGATGTACAAGTCAGTGCTTTTATCCTCCCGGACGAGTCTGGTACCAATTtACCGACCCcGGAGGgATAGAAGGCTTGGTTGGCCTGGGCGGGGgTTgATGCGGGATCTGATCCCCGCACCATGAGAGTGGAGTGCGCGCCACC	XWSSSSSFTYFSFFSFLSFSSLLSFLSILFFFFFLSSFFFLKDKVFGVNQSLLWDAPHILVPFRIVMAGECDVAYTMTCGGQPMYKSVL	no hit	---	---	---	---
isogroup00007	yes	isotig00064	TAACAACGCATCCGACGCGGGGggCGGAGGTGGTGTAGTGACAGGtGGCGCATACCCCACTCTCATGGTGCAGGGATCAAATCTTGCATCTACGCCCGCCCGGGCCAACCAagCCTTCCATCCCTGCGGGaTCAGCAAATTGGTACCAGAATCGTCTGGGAGGATAAAAGCACTGACTTGTACATCGGCTGGCCACCGCAAGTCATTGTATAGGCCACATCACATTCACCTGCCATCACGATTCTGAATGGAACTAGAATGTGCGGCGCATCCCAGAAAgGGATTGATTAACGCcAAAAaCTTtATCCTTtaaTCCTTCTATCACTTGCCGTACTAGTCAAACGAACAGACACCAGCGACTTCACTATTCGTCCCAGCCGCGAGCCATACCAGTGAACA…	MAGECDVAYTMTCGGQPMYKSXAFILPDDSGTNLLIPQGWKAWLARAGVDARFDPCTMRVGYAPPVTTPPPPPASDALL	no hit	---	---	---	---
isogroup00007	yes	isotig00065	TAACAACGCATCCGACGCGGGGggCGGAGGTGGTGTAGTGACAGGtGGCGCATACCCCACTCTCATGGTGCAGGGATCAAATCTTGCATCTACGCCCGCCCGGGCCAACCAagCCTTCCATCCCTGCGGGaTCAGCAAATTGGTACCAGAATCGTCTGGGAGGATAAAAGCACTGACTTGTACATCGGCTGGCCACCGCAAGTCATTGTATAGGCCACATCACATTCACCTGCCATCACGATTCTGAATGGAACTAGAATGTGCGGCGCATCCCAGAAAGGGATTGATTAACGCCAAAAaCTTTaaTCCTTtAAAGAAGAAGATAAAAaGaGAGAAAAGCAAAGAGAACAAAATAAGAACAAAAaggAAaaaaaaCAAAaaGAAGAaaCTAGaGAACta…	XIPVCLGQFSSFFFLFFFLFVLILFSLLFSLFIFFFKGLKFLALINPFLGCAAHSSSIQNRDGGECDVAYTMTCGGQPMYKSXAFILPDDSGTNLLIPQGWKAWLARAGVDARFDPCTMRVGYAPPVTTPPPPPASDALL	no hit	---	---	---	---
isogroup00007	yes	isotig00066	tCtcttCTttCTTTTTTTTTCTtCtACTtCTCtCTtcTCTCTTTccTTTCTCTTtTcAAaGTTTTtGGCGTTAATCAATCCCTTCTGTGGGATGCGCCGCACATTCTAGTTCCATTCAGAATCGTGATGGCTGGTGAATGTGATGTGGCCTATACAATGACTTGCGGTGGCCAGCCGATGTACAAGTCAGTGCTTttATCCTCCCAGACGAGTCCGGTACCAATTTACCGACCCCGGAGGCGTAGAAGGCTTGGTTGGCCTGGGCGGGCGTTGATGGATTtGATCCCTGCACCATGAGAGTGGTGAGTGCGCCGCCTGTCActAcaccacctccgccccccgcgtcggatgcgttgtta	SLLSFFFFYFSLLSFLSLFKVFGVNQSLLWDAPHILVPFRIVMAGECDVAYTMTCGGQPMYKSVLLSSQTSPVPIYRPRRRXKAWLAWAGVDGFDPCTMRVVSAPPVTTPPPPPASDALL	no hit	---	---	---	---
isogroup00007	yes	isotig00067	TAACAACGCATCCGACGCGGGGggCGGAGGTGGTGTAGTGACAGGtGGCGCATACCCCACTCTCATGGTGCAGGGATCAAATCTTGCATCTACGCCCGCCCGGGCCAACCAagCCTTCCATCCCTGCGGGaTCAGCAAATTGGTACCAGAATCGTCTGGGAGGATAAAAGCACTGACTTGTACATCGGCTGGCCACCGCAAGTCATTGTATAGGCCACATCACATTCACCTGCCATCACGATTCTGAATGGAACTAGAATGTGCGGCGCATCCCAGAAAGGGATTGATTAACGCCAAAAaCTTTAGAaGAGAGAGAGAGAATAGAGATAGAGGAAGAGGAGGAGGAAGAAAGAATGAAGAGGAGAGAAAGAGAAGAGGAGAGGACAGAAGAAAGAATAA…	XFILSSVLSSSLSLLFILSSSSSSSISILSLSSKVFGVNXIPFWDAPHILVPFRIVMAGECDVAYTMTCGGQPMYKSXAFILPDDSGTNLLIPQGWKAWLARAGVDARFDPCTMRVGYAPPVTTPPPPPASDALL	no hit	---	---	---	---
isogroup00007	yes	isotig00068	tCtcttCTttCTTTTTTTTTCTtCtACTtCTCtCTtcTCTCTTTccTTTCTCTTtTcAAaGTTTTtGGCGTTAATCAATCCCTTCTGTGGGATGCGCCGCACATTCTAGTTCCATTCAGAATCGTGATGGCTGGTGAATGTGATGTGGCCTATACAATGACTTGCGGTGGCCAGCCGATGTACAAGTCAGtGtcTTTTATCCTCCCAGACGAGTCtGGTACCAATTtACCGACCCCGGAGGGACTGAAAGCTTGGTTGGCCTGGGTGGGCGTTGATGCGAGATTTGATCCCTGCACCATGAGAGTGGGGTGCGCGACACCTGTCACT	SLLSFFFFYFSLLSFLSLFKVFGVNQSLLWDAPHILVPFRIVMAGECDVAYTMTCGGQPMYKSVSFILPDESGTNLPTPEGLKAWLAWVGVDARFDPCTMRVGCATPVT	no hit	---	---	---	---
isogroup00007	yes	isotig00069	tCtcttCTttCTTTTTTTTTCTtCtACTtCTCtCTtcTCTCTTTccTTTCTCTTtTcAAaGTTTTtGGCGTTAATCAATCCCTTCTGTGGGATGCGCCGCACATTCTAGTTCCATTCAGAATCGTGATGGCTGGTGAATGTGATGTGGCCTATACAATGACTTGCGGTGGCCAGCCGATGTACAAGTCAGTGCTTTTATCCTCCCGGACGAGTCTGGTACCAATTtACCGACCCcGGAGGgATAGAAGGCTTGGTTGGCCTGGGCGGGGgTTgATGCGGGATCTGATCCCCGCACCATGAGAGTGGAGTGCGCGCCACC	SLLSFFFFYFSLLSFLSLFKVFGVNQSLLWDAPHILVPFRIVMAGECDVAYTMTCGGQPMYKSVL	no hit	---	---	---	---
isogroup00007	yes	isotig00070	TTTTTCTTCTCTTTCCTTTTTATTCTTTTATCTTTAAAGGATAAAGTTTTTGGCGTTAATCAATCCCTTCTGTGGgAtGCGCCGTACATGGATGTGATGTGGCCGATACAATGACTTGCGGTGGCCAGCCGATGTACAAGTCAGtGCTTTTATCATCTCAGACGAGTCTGGTACCAATTTACCGACTCCAaaGGgATGGAAGGCTTGGTTGGCCTGGgCGGGCGTTGATGCGGGATTTGATCCcCgCACCATGAGAGTGGGGTGCGCGCCAccTGTCACTACACCACCTCCGCCCCCcGCGTCGGATGCGTTGTTACCACTG	FFFSFLFILLSLKDKVFGVNQSLLWDAPYMDXDVADTMTCGGQPMYKSXAFIISDESGTNLPTPKGWKAWLAWAGVDAGFDPRTMRVGCAPPVTTPPPPPASDALLPL	no hit	---	---	---	---
isogroup00007	yes	isotig00071	TTTTTCTTCTCTTTCCTTTTTATTCTTTTATCTTTAAAGGATAAAGTTTTTGGCGTTAATCAATCCCTTCTGTGGgAtGCGCCGTACATGGATGTGATGTGGCCGATACAATGACTTGCGGTGGCCAGCCGATGTACAAGTCAGtGCTTTTATCATCTCAGACGAGTCTGGTACCAATTTACCGACTCCAaaGGgATGGAAGGCTTGGTTGGCCTGGgCGGGCGTTGATGCGGGATTTGATCCcCgCACCATGAGAGTGGGGTGCGCGCCAccTGTCAcTAcACCACCTCCCGcCCCCCCCGaCGTCGGATGCGTTGTTA	FFFSFLFILLSLKDKVFGVNQSLLWDAPYMDXDVADTMTCGGQPMYKSXAFIISDESGTNLPTPKGWKAWLAWAGVDAGFDPRTMRVGCAPPVTTPPPAPPDVGCVVX	no hit	---	---	---	---
isogroup00008	yes	isotig00072	AAGTTGCTAATCATCTAAATACTTTTACACCTGTTGGCACAGCAATTACCATTGTTGCAGCCGTAAAATAAGCACGTGAATCTAAATCTATACCCACTGTGTATATGTGATGAGCTCACACCACACAACCAATTAACCCAATACTTAAAATtGCATACACTATACCTAAAGACCCgAATACTTCTTTtTTtCCAGTTAAATAAAGaGATGATTGACTAATAATACCAAAAGCTGGTAAAATTAAAATATAAACCTCCGGATGACCAAAAAaTCAAAACAAATGTTGATAAATTAAAGGATTTCCACCTGTtCTTGGATCAAAAAaCGAAGTATTTAAATTACGATCAGTTAATAACATAGTAATTGCACCTGCCAACACAGGtAATGACAATACTAACA…	QMGLSVWLESSNHKDYWNFMFFVWFVISYSWYKVIVNYSFSVSKASNFIG*WTIV*FYYYSSCYFNNFFMVMPSMIGGFGNWMLPLMLGAPDMSFPRLNNLSFWLLPTAMFLILDSCFVDTGSGTSWTVYPPLSTLGHPGSSVDLAIFSLHCAGLSSILGGINFNMYN*KILRSSSISLEHMSLFVWTVFVTVFLLVLSLPVLAGAITMLLTDRNLNTSFFDPSTGGNPLIYQHLFWFFGHPEVYILILPAFGIISQSSLYLTGKKEVFGSLGMVYAILSIGLIGCVVWAHHMYTVGMDLDSRAYFTAATMVIAVPTGVKVFSWLAT	gi|98978753|gb|ABF59814.1| cytochrome c oxidase subunit I [Anisakis simplex]	IPR000883: Cytochrome c oxidase, subunit I; IPR023615: Cytochrome c oxidase, subunit I, copper-binding site; IPR023616: Cytochrome c oxidase, subunit I domain;	GO:0005506): iron ion binding; GO:0009055): electron carrier activity; GO:0020037): heme binding;	GO:0009060): aerobic respiration;	GO:0016021): integral to membrane;
isogroup00008	yes	isotig00073	CTAATCATCTAAaTACTTTTACACCTGTTGGCACAGCAATTACCATTGTTGCAGCCGTAAAATAAGCACGTGAATCTAAATCCATACCCACTGTGTATATATGGTGAGCCCACACCACACAACCAATTAACCCAATACTTAAAATtGCATACACTATACCTAAAGACCCgAATACTTCTTTtTTtCCAGTTAAATAAAGaGATGATTGACTAATAATACCAAAAGCTGGTAAAATTAAAATATAAACCTCCGGATGACCAAAAAaTCAAAACAAATGTTGATAAATTAAAGGATTTCCACCTGTtCTTGGATCAAAAAaCGAAGTATTTAAATTACGATCAGTTAATAACATAGTAATTGCACCTGCCAACACAGGtAATGACAATACTAACAAAAAAa…	QMGLSVWLESSNHKDYWNFMFFVWFVISYSWYKVIVNYSFSVSKASNFIG*WTIV*FYYYSSCYFNNFFMVMPSMIGGFGNWMLPLMLGAPDMSFPRLNNLSFWLLPTAMFLILDSCFVDTGSGTSWTVYPPLSTLGHPGSSVDLAIFSLHCAGLSSILGGINFNMYN*KILRSSSISLEHMSLFVWTVFVTVFLLVLSLPVLAGAITMLLTDRNLNTSFFDPSTGGNPLIYQHLFWFFGHPEVYILILPAFGIISQSSLYLTGKKEVFGSLGMVYAILSIGLIGCVVWAHHMYTVGMDLDSRAYFTAATMVIAVPTGVKVFS	gi|98978753|gb|ABF59814.1| cytochrome c oxidase subunit I [Anisakis simplex]	IPR000883: Cytochrome c oxidase, subunit I; IPR023615: Cytochrome c oxidase, subunit I, copper-binding site; IPR023616: Cytochrome c oxidase, subunit I domain;	GO:0005506): iron ion binding; GO:0009055): electron carrier activity; GO:0020037): heme binding;	GO:0009060): aerobic respiration;	GO:0016021): integral to membrane;
isogroup00008	yes	isotig00074	GTGAGCTCACACCACACAACCAATTAACCcAATACTTAAAATCGCATACACTATACCTAAAGACCCGAATACttttttttttCCAGTTAAATAaaGAGATGATTGACTAATAATACCAAAaGCTGGTAAAaTTAAAaTATAAACCTCCGGATGACCAAAAaTCAAAACAAATGTTGATAgaTTAAAGGATTTCCACCTGTTCTTGGATCAAAAaCGAAGTATTTAAATTACGATCAGTcAATAACATAGTAATTGCACCTGCCAACACAGGCAATGACAATACTAACAAAAAaCAGTTACAAACACAGTTCACACAAATAATCTTATATGCTCCAATGAAATAGAACTACTACGCAAATTTTTAGTTGTACATATAAAATTAATACcCCCcTAaAattg…	QMGLSVWLESSNHKDIGTLYFLFGLWSGMVGTSLSLIIRLELAKPGILLGNGQLYNSIITAHAILMIFXMVMPSMIGGFGNWMLPLMLGAPDMSFPRLNNLSFWLLPTAMFLILDSCFVDTGSGTSWTVYPPLSTLGHPGSSVDLAIFSLHCAGLSSILGGINFMCTTKNLRSSSISLEHMSLFVWTVFVTVFC*YCHCLCWQVQLLCYWLIVI*MLRFWSKNSWKSFNLSTFVLIFGHPEVYILILPAFGIISQSSLYLTGKKKVFGSLGMVYAILSIGLIGCVVWAH	gi|343198277|ref|YP_004778146.1| cytochrome c oxidase subunit I [Baylisascaris ailuri]	IPR000883: Cytochrome c oxidase, subunit I; IPR023616: Cytochrome c oxidase, subunit I domain;	GO:0005506): iron ion binding; GO:0009055): electron carrier activity; GO:0020037): heme binding;	GO:0009060): aerobic respiration;	GO:0016021): integral to membrane;
isogroup00008	yes	isotig00075	TTTttATTATTGTTCTTCTAAAATAAATATCCGACTGATAACTATGACCAAAAaCATATCTCCTTAACCTATATTCAGGACTAACATTAATAAAaTTATCTACTAATACTAAACGATATCTAAAAaaAGACTCAAACAATACATACAAAAaCAAAAaTAACGCAAACACTCTAATTATTGAACCATAAGATGATATAACATTtCACACTGAATACACATCGGGATAATCTATATATTTACGAGGAAAACCATGTAAACCTGCAAAaTGTAAaGGAAAAAaGTTAAaTTAACACCAAAAaaCATTAAAAAAaCaCTGCTCTCATTATTAATTtATCATACACAAAaCCTGTTATAAAGCTTCACCACAAAGTAATACCCGTAAAAaTACCAAACACAGCG…	ILSIGLIGCVVWAHHMYTVGMDLDSRAYFTAATMVIAVPTGVKVFSWLATLFGMKMNFQPLLLWVMGFIFCLQLGLTGVILSNSSLDIILHDTYYVVSHFHYVLSLGAVFGIFTGITLWWSFMTGFVYDKLMMSAVXFLMFFGVNLTFPLHFAGLHGFPRKYMDYPDVYSVWNVMSSYGSMISVFALFLFLYVLFESFFSYRLVLVDNFINVSPEYSLSSYVFGHSYQSDIYFSSTMMK	gi|19111755|ref|NP_579952.2|COX1_15956 cytochrome c oxidase subunit I [Ancylostoma duodenale] gi|334850000|gb|AEH05068.1| cytochrome c oxidase subunit I [Caenorhabditis elegans]	IPR000883: Cytochrome c oxidase, subunit I; IPR023616: Cytochrome c oxidase, subunit I domain;	GO:0005506): iron ion binding; GO:0009055): electron carrier activity; GO:0020037): heme binding;	GO:0009060): aerobic respiration;	GO:0016021): integral to membrane;
isogroup00008	yes	isotig00076	TTTttATTATTGTTCTTCTAAAaTAAATATCCGACTGATAACTATGACCAAAAaCATATCTCCTTAACCTATATTCAGGACTAACATTAATAAAaTTATCTACTAATACTAAACGATATCTAAAAaaAGACTCAAACAATACATACAAAAaCAAAAaTAACGCAAACACTCTAATTATTGAACCATAAGATGACATAACATTTCACACTGAATACACATCAGGATAATCTATATATTTACGAGGAAAACCATGTAAACCTGACAAAATGTAAAGGAAAAAaGTTAAATTAACACCAAAAAaCATTAAAAAaCAACTGCTCTTATTATTAATTTATCATACACAAAACCTGTTATAAAACTTCACCACAAAGTAATACCCGTAAAATACCAAACaCaGCG…	FLMFFGVNLTFFLYILSGLHGFPRKYMDYPDVYSVWNVMSSYGSMISVFALFLFLYVLFESFFSYRLVLVDNFINVSPEYSLSSYVFGHSYQSDIYFSSTMMK	gi|288900693|ref|YP_003433727.1| cytochrome c oxidase subunit I [Trichostrongylus vitrinus]	IPR000883: Cytochrome c oxidase, subunit I; IPR023616: Cytochrome c oxidase, subunit I domain;	GO:0005506): iron ion binding; GO:0009055): electron carrier activity; GO:0020037): heme binding;	GO:0009060): aerobic respiration;	GO:0016021): integral to membrane;
isogroup00010	yes	isotig00077	AACGCGAAGAATGTCACAGAGCACaACcGCAtCCGACATTTTTGAAAGAGGTCGGCCCGAATGCTCGTATGGAATATTTTGCTATTTTGATGAACAAGACGGCAACAATCGCTGAACTGAACGAAGCAGTTTTGGCTTGGGCGAAGCGGTATAATGTTGAAAAGCAGCAGGAGGAGTATAACAATACGGTAACTGCATACACTGAAGAATTGAAACGCAATGTCACCAACCTCGTTGCTGAACTTCCTAAAGCTCTAGACAGGTTCATCAGTATTAGCCAGAGAAAGGATCAGACAATAGCAGACATGATGAAGGGGCTCAAAGAAATGCGTGAACAGGAGTTTGAGGTGTTCGATGTGGTCTGGAAAGCTTTCAACGTGTTTAAACCGACATATTGCT…	REECHRAQPHPTFLKEVGPNARMEYFAILMNKTATIAELNEAVLAWAKRYNVEKQQEEYNNTVTAYTEELKRNVTNLVAELPKALDRFISISQRKDQTIADMMKGLKEMREQEFEVFDVVWKAFNVFKPTYCLHRNHKKPG	gi|18496163|emb|CAD22110.1| keratin [Ostertagia ostertagi]	IPR003677: Domain of unknown function DUF148;	---	---	---
isogroup00010	yes	isotig00078	aCGCCAAGAATGTCACAGAGCACcACcGCAtCCGACATTCTTGAAAGAGGTCGGCCCGGAaGCTCGtATCGAGTATTTTGCTaTTCTGATGAACAAGACGGCTACAATCGCTGAACTAAACGAAGCAGTTTTGGCTTGGGCGAAGCGGTATAATGTTGAAAAGCAGCAGGAGGAGTATAACAATACGGTAACTGCATACGCTGAAGAATTGAAACACAATGTCACCaaCCTTGTTGCTGAACTTCCTAAAGCTCTAGACAGGTTCATCAATATTAGTCAGAAGAAGGATCAGACAATAGCAGAGATGATGAAAGGGCTCAGAGAAATGCGTGAACAGGAGTTTGAGGTGTTCGATGTGGTCTGGAAAGCTTTCAACGTGTTTAAACCGACATATTGCTT…	RQECHRAPPHPTFLKEVGPEARIEYFAILMNKTATIAELNEAVLAWAKRYNVEKQQEEYNNTVTAYAEELKHNVTNLVAELPKALDRFINISQKKDQTIAEMMKGLREMREQEFEVFDVVWKAFNVFKPTYCLHRNHKKPG	gi|18496163|emb|CAD22110.1| keratin [Ostertagia ostertagi]	IPR003677: Domain of unknown function DUF148;	---	---	---
isogroup00010	yes	isotig00079	GtggTAACAACGCATCCGACATTTTTGAAAGAGGTCGGCCCGAATGCTCGTATGGAATATTTTGCTATTTTGATGAACAAGACGGCAACAATCGCTGAACTGAACGAAGCAGTTTTGGCTTGGGCGAAGCGGTATAATGTTGAAAAGCAGCAGGAGGAGTATAACAATACGGTAACTGCATACGCTGAAGAATTGAAACACAATGTCACCaACCTTGTTGCTGAACTTCCTAAAGCTCTAGACAGGTTCATCAATATTAGTCAGAAGAAGGATCAGACAATAGCAGAGATGATGAAAGGGCTCAGAGAAATGCGTGAACAGGAGTTTGAGGTGTTCGATGTGGTCTGGAAAGCTTTCAACGTGTTTAAACCGACATATTGCTTGCATCGTAACCACAAA…	PTFLKEVGPNARMEYFAILMNKTATIAELNEAVLAWAKRYNVEKQQEEYNNTVTAYAEELKHNVTNLVAELPKALDRFINISQKKDQTIAEMMKGLREMREQEFEVFDVVWKAFNVFKPTYCLHRNHKKPG	gi|18496163|emb|CAD22110.1| keratin [Ostertagia ostertagi]	IPR003677: Domain of unknown function DUF148;	---	---	---
isogroup00010	yes	isotig00080	AACGCCAAGAATGTCACAGAGCACCACCGCAGCCGACATTTTTGAAAGAGGTCGGCCCGAATGCTCGTATGGAATATTTTGCTATTTTGATGAACAAGACGGCTACAATCGCTGAACTAAACGAAGCAGTTTCGGCTTGGGCAAAGCGGTATAATGTTGAACAAGAGGAGTATAACAATACGGTAACTGCATACGCTGAAGAaTTGAAACACAATGTCACCAACCTcGTTGCTGAACTTCCTAAAGCTCTAGATAGGTTCATCAAtATTAGCCAGAAGAAGGATCAGACAATAGCGGAGATGATgAAGGGGCTCAAAGAAATGCGTGAACAGGAGTTTGAGGTGTTCGATGTGGTCTGGAAAGCTTTCAACGTGTTTAAACCGACATATTGCTTGCATC…	RQECHRAPPQPTFLKEVGPNARMEYFAILMNKTATIAELNEAVSAWAKRYNVEQEEYNNTVTAYAEELKHNVTNLVAELPKALDRFINISQKKDQTIAEMMKGLKEMREQEFEVFDVVWKAFNVFKPTYCLHRNHKKPG	gi|18496163|emb|CAD22110.1| keratin [Ostertagia ostertagi]	IPR003677: Domain of unknown function DUF148;	---	---	---
isogroup00010	yes	isotig00081	TCGTATGGAATATTTTGCTTTATTGATGAACAaGACGGCAACAATCGCTGAACTGAACGAAGCAGTTTTGGCTTGGGCGAAGCGGTATAATGTTGAAAAGCAGCAGGAGgAGTATAACAATACGGTAACTGCATACGCTGAAGAaTTGAAaCACAATGTCACCAACCTCGTTGCTGAaCTtCCTAAaGCTCTAGATAGGTTCATCAATATTAGCCAGAAGAAGGATCAGACAATAGCGGAGATGATGAAgGGGCTCAAAGAAATGCGTGAACAGGAGTTCGAGGTGTTCGATGTGGTCTGGAAAGCCttCAACGtGtTtaAaCCGACATATTGCTTGCATCGTAACCACAAAAAGCCTGGTTATTCGCTAAATTTGGGAAGATTAGATGATGACTTGGA…	RMEYFALLMNKTATIAELNEAVLAWAKRYNVEKQQEEYNNTVTAYAEELKHNVTNLVAELPKALDRFINISQKKDQTIAEMMKGLKEMREQEFEVFDVVWKAFNVFKPTYCLHRNHKKPG	gi|18496163|emb|CAD22110.1| keratin [Ostertagia ostertagi]	IPR003677: Domain of unknown function DUF148;	---	---	---
isogroup00010	yes	isotig00082	TCGTATGGAATATTTTGCTATTTTGATGAACAAGACGGCAACAATCGCTGAACTGAACGAAGCAGTTTTGGCTTGGGCGAAGCGGTATAATGTTGAAAAGCAGCAGGAGGAGTATAACAATACGGTAACTGCaTACGCTGAAGAATTGAAACACAATGTCACCAACCTCGTTGCTGAACTTCCTAAAGCTCTAGACAGGTTCATCAATATTAGCCAGAAGAAGGATCAGACAATAGCGGAGATGATGAAGGGGcTCAAaGAAATGCGTGAACAGgAGTtCGaGGTGTTCGaTGTGGTCTGGAAaGCTTtCAACGTGTTTAAGCCGACATATTGCTTGCATCGTAACCCCAAAAAGCCTGGTTATTCGCTAAACTTGGAAAGATTGGATAATGACTTGGA…	RMEYFAILMNKTATIAELNEAVLAWAKRYNVEKQQEEYNNTVTAYAEELKHNVTNLVAELPKALDRFINISQKKDQTIAEMMKGLKEMREQEFEVFDVVWKAFNVFKPTYCLHRNPKKPG	gi|18496163|emb|CAD22110.1| keratin [Ostertagia ostertagi]	IPR003677: Domain of unknown function DUF148;	---	---	---
isogroup00010	yes	isotig00083	tcgtatggaatattttgctAttttgatgAACAAgaCGGCAACaatcgCTGAACTGAACGAAGCAgTTTttGGCTTGggCGAAGCGGTATAATGTTGAAAaGCAGCAGGAGgaGTATAACAATACGGTAAAAGCATACGCTGAAGAATTGAAACACAATGTCACCAAGCTCGTTGCTGAACTTCCTAAAGCTCTAGACAGGTTCATCAATATTAGTCAGAAGAAGGATCAGACAATAGCAGAGATGATGAAAGGGCTCAGAGAAATGCGTGAACAGGAGTTTGAGGTGTTCGATGTGGTCTGGAAAGCTTTCAACGTGTTTAAACCGACATATTGCTTGCATCGTAACCACAAAAAGCTTGATTATTCGCTAAACTTGGGAAGATTAGATGGTGACTTGG…	QFLAWAKRYNVEKQQEEYNNTVKAYAEELKHNVTKLVAELPKALDRFINISQKKDQTIAEMMKGLREMREQEFEVFDVVWKAFNVFKPTYCLHR	gi|18496163|emb|CAD22110.1| keratin [Ostertagia ostertagi]	IPR003677: Domain of unknown function DUF148;	---	---	---
isogroup00010	yes	isotig00084	TCGTATGGAATATTTTGCGATTTTGATGAACAAGACGGCAACAATCGCTGAACTGAACGAAGCAGTTTTGGCTTGGGCGAAGCGGTATAATGTTGAAAAGCAGCAGGAGGAGTATAACAATACGGTAACTGCATACGCTGAAGAATTGAAACGCAATGTCACCAaTCTCGTTGCTGAACTTCCTAAAGCTCTAGACAGGTTCATCAATATTAGCCAGAAGAAGGATCAGACAATAGCAGACATGATGAAGGGgCTCAAAGAAATGCGTGAACAGGAGTTTGAGGTGTTCGATGTGGTCTGGAAAGCTTTCAACGTGTTTAAACCGACATATTGCTTGCATCGTAACCACAAAAAGCTTGATTATTCGCTAAACTTGGGAAGATTAGATGGTGACTTGGA…	RMEYFAILMNKTATIAELNEAVLAWAKRYNVEKQQEEYNNTVTAYAEELKRNVTNLVAELPKALDRFINISQKKDQTIADMMKGLKEMREQEFEVFDVVWKAFNVFKPTYCLHRNHKKLDYSLNLGR	gi|18496163|emb|CAD22110.1| keratin [Ostertagia ostertagi]	IPR003677: Domain of unknown function DUF148;	---	---	---
isogroup00010	yes	isotig00085	aCGCCAAGAATGTCACAGAGCACcACcGCAtCCGACATTCTTGAAAGAGGTCGGCCCGGAaGCTCGtATCGAGTATTTTGCTaTTCTGATGAACAAGACGGCTACAATCGCTGAACTAAACGAAGCAGTTTTGGCTTGGGCGAAGCGGTATAATGTTGAAAAGCAGCAGGAGGAGTATAACAATACGGTAACTGCATACGCTGAAGAATTGAAACACAATGTCACCaaCCTCGTTGCTGAACTTCCTAAAGCTCTAGACAGGTTCATCAATATTAGCCAGAAGAAGGATCAGACAATAGCAGAGATGATGAAAGGGCTCAGAGAAATGCGTGAACAGGAGTTCGAGGTGTTCGATGTGGTCTGGAAAGCCTTCAACGTGTTTAAACCGACATATTGCTT…	RQECHRAPPHPTFLKEVGPEARIEYFAILMNKTATIAELNEAVLAWAKRYNVEKQQEEYNNTVTAYAEELKHNVTNLVAELPKALDRFINISQKKDQTIAEMMKGLREMREQEFEVFDVVWKAFNVFKPTYCLHRNHKKPNYS	gi|18496163|emb|CAD22110.1| keratin [Ostertagia ostertagi]	IPR003677: Domain of unknown function DUF148;	---	---	---
isogroup00010	yes	isotig00086	GtggTAACAACGCATCCGACATTTTTGAAAGAGGTCGGCCCGAATGCTCGTATGGAATATTTTGCTATTTTGATGAACAAGACGGCAACAATCGCTGAACTGAACGAAGCAGTTTTGGCTTGGGCGAAGCGGTATAATGTTGAAAAGCAGCAGGAGGAGTATAACAATACGGTAACTGCATACGCTGAAGAATTGAAACACAATGTCACCaaCCTCGTTGCTGAACTTCCTAAAGCTCTAGACAGGTTCATCAATATTAGCCAGAAGAAGGATCAGACAATAGCAGAGATGATGAAAGGGCTCAGAGAAATGCGTGAACAGGAGTTCGAGGTGTTCGATGTGGTCTGGAAAGCCTTCAACGTGTTTAAACCGACATATTGCTTGCATCGTAACCACAAA…	PTFLKEVGPNARMEYFAILMNKTATIAELNEAVLAWAKRYNVEKQQEEYNNTVTAYAEELKHNVTNLVAELPKALDRFINISQKKDQTIAEMMKGLREMREQEFEVFDVVWKAFNVFKPTYCLHRNHKKPNYS	gi|18496163|emb|CAD22110.1| keratin [Ostertagia ostertagi]	IPR003677: Domain of unknown function DUF148;	---	---	---
isogroup00010	yes	isotig00087	aCGCCAAGAATGTCACAGAGCACcACcGCAtCCGACATTCTTGAAAGAGGTCGGCCCGGAaGCTCGtATCGAGTATTTTGCTaTTCTGATGAACAAGACGGCTACAATCGCTGAACTAAACGAAGCAGTTTTGGCTTGGGCGAAGCGGTATAATGTTGAAAAGCAGCAGGAGGAGTATAACAATACGGTAACTGCATACGCTGAAGAATTGAAACACAATGTCACCaaCCTCGTTGCTGAACTTCCTAAAGCTCTAGACAGGTTCATCAATATTAGCCAGAAGAAGGATCAGACAATAGCGGAGATGATGAAGGGGCTCAAAGAAATGCGTGAACAGGAGTTCGAGGTGTTCGATGTGGTCTGGAAAGCTTTCAACGTGTTTAAGCCGACATATTGCTT…	RQECHRAPPHPTFLKEVGPEARIEYFAILMNKTATIAELNEAVLAWAKRYNVEKQQEEYNNTVTAYAEELKHNVTNLVAELPKALDRFINISQKKDQTIAEMMKGLKEMREQEFEVFDVVWKAFNVFKPTYCLHRNPKKPG	gi|18496163|emb|CAD22110.1| keratin [Ostertagia ostertagi]	IPR003677: Domain of unknown function DUF148;	---	---	---
isogroup00010	yes	isotig00088	AACGCGAAGAATGTCACAGAGCACaACcGCAtCCGACATTTTTGAAAGAGGTCGGCCCGAATGCTCGTATGGAATATTTTGCTATTTTGATGAACAAGACGGCAACAATCGCTGAACTGAACGAAGCAGTTTTGGCTTGGGCGAAGCGGTATAATGTTGAAAAGCAGCAGGAGGAGTATAACAATACGGTAACTGCATACACTGAAGAATTGAAACGCAATGTCACCAACCTCGTTGCTGAACTTCCTAAAGCTCTAGACAGGTTCATCAGTATTAGCCAGAGAAAGGATCAGACAATAGCAGACATGATGAAGGGGCTCAAAGAAATGCGTGAACAGGAGTTTGAGGTGTTCGATGTGGTCTGGAAAGCTTTCAACGTGTTTAAACCGACATATTGCT…	REECHRAQPHPTFLKEVGPNARMEYFAILMNKTATIAELNEAVLAWAKRYNVEKQQEEYNNTVTAYTEELKRNVTNLVAELPKALDRFISISQRKDQTIADMMKGLKEMREQEFEVFDVVWKAFNVFKPTYCLHRNHKKPGYSLNLGR	gi|18496163|emb|CAD22110.1| keratin [Ostertagia ostertagi]	IPR003677: Domain of unknown function DUF148;	---	---	---
isogroup00010	yes	isotig00089	GtggTAACAACGCATCCGACATTTTTGAAAGAGGTCGGCCCGAATGCTCGTATGGAATATTTTGCTATTTTGATGAACAAGACGGCAACAATCGCTGAACTGAACGAAGCAGTTTTGGCTTGGGCGAAGCGGTATAATGTTGAAAAGCAGCAGGAGGAGTATAACAATACGGTAACTGCATACGCTGAAGAATTGAAACACAATGTCACCaaCCTCGTTGCTGAACTTCCTAAAGCTCTAGACAGGTTCATCAATATTAGCCAGAAGAAGGATCAGACAATAGCGGAGATGATGAAGGGGCTCAAAGAAATGCGTGAACAGGAGTTCGAGGTGTTCGATGTGGTCTGGAAAGCTTTCAACGTGTTTAAGCCGACATATTGCTTGCATCGTAACCCCAAA…	PTFLKEVGPNARMEYFAILMNKTATIAELNEAVLAWAKRYNVEKQQEEYNNTVTAYAEELKHNVTNLVAELPKALDRFINISQKKDQTIAEMMKGLKEMREQEFEVFDVVWKAFNVFKPTYCLHRNPKKPG	gi|18496163|emb|CAD22110.1| keratin [Ostertagia ostertagi]	IPR003677: Domain of unknown function DUF148;	---	---	---
isogroup00010	yes	isotig00090	aCGCCAAGAATGTCACAGAGCACcACcGCAtCCGACATTCTTGAAAGAGGTCGGCCCGGAaGCTCGtATCGAGTATTTTGCTaTTCTGATGAACAAGACGGCTACAATCGCTGAACTAAACGAAGCAGTTTTGGCTTGGGCGAAGCGGTATAATGTTGAAAAGCAGCAGGAGGAGTATAACAATACGGTAACTGCATACGCTGAAGAATTGAAACACAATGTCACCaaCCTTGTTGCTGAACTTCCTAAAGCTCTAGACAGGTTCATCAATATTAGTCAGAAGAAGGATCAGACAATAGCAGAGATGATGAAAGGGCTCAGAGAAATGCGTGAACAGGAGTTTGAGGTGTTCGATGTGGTCTGGAAAGCTTTCAACGTGTTTAAACCGACATATTGCTT…	RQECHRAPPHPTFLKEVGPEARIEYFAILMNKTATIAELNEAVLAWAKRYNVEKQQEEYNNTVTAYAEELKHNVTNLVAELPKALDRFINISQKKDQTIAEMMKGLREMREQEFEVFDVVWKAFNVFKPTYCLHRNHKKPGYSLNLGR	gi|18496163|emb|CAD22110.1| keratin [Ostertagia ostertagi]	IPR003677: Domain of unknown function DUF148;	---	---	---
isogroup00010	yes	isotig00091	GtggTAACAACGCATCCGACATTTTTGAAAGAGGTCGGCCCGAATGCTCGTATGGAATATTTTGCTATTTTGATGAACAAGACGGCAACAATCGCTGAACTGAACGAAGCAGTTTTGGCTTGGGCGAAGCGGTATAATGTTGAAAAGCAGCAGGAGGAGTATAACAATACGGTAACTGCATACGCTGAAGAATTGAAACACAATGTCACCaACCTTGTTGCTGAACTTCCTAAAGCTCTAGACAGGTTCATCAATATTAGTCAGAAGAAGGATCAGACAATAGCAGAGATGATGAAAGGGCTCAGAGAAATGCGTGAACAGGAGTTTGAGGTGTTCGATGTGGTCTGGAAAGCTTTCAACGTGTTTAAACCGACATATTGCTTGCATCGTAACCACAAA…	PTFLKEVGPNARMEYFAILMNKTATIAELNEAVLAWAKRYNVEKQQEEYNNTVTAYAEELKHNVTNLVAELPKALDRFINISQKKDQTIAEMMKGLREMREQEFEVFDVVWKAFNVFKPTYCLHRNHKKPGYSLNLGR	gi|18496163|emb|CAD22110.1| keratin [Ostertagia ostertagi]	IPR003677: Domain of unknown function DUF148;	---	---	---
isogroup00010	yes	isotig00092	AACGCCAAGAATGTCACAGAGCACCACCGCAGCCGACATTTTTGAAAGAGGTCGGCCCGAATGCTCGTATGGAATATTTTGCTATTTTGATGAACAAGACGGCTACAATCGCTGAACTAAACGAAGCAGTTTCGGCTTGGGCAAAGCGGTATAATGTTGAACAAGAGGAGTATAACAATACGGTAACTGCATACGCTGAAGAaTTGAAACACAATGTCACCAACCTcGTTGCTGAACTTCCTAAAGCTCTAGATAGGTTCATCAAtATTAGCCAGAAGAAGGATCAGACAATAGCGGAGATGATgAAGGGGCTCAAAGAAATGCGTGAACAGGAGTTTGAGGTGTTCGATGTGGTCTGGAAAGCTTTCAACGTGTTTAAACCGACATATTGCTTGCATC…	RQECHRAPPQPTFLKEVGPNARMEYFAILMNKTATIAELNEAVSAWAKRYNVEQEEYNNTVTAYAEELKHNVTNLVAELPKALDRFINISQKKDQTIAEMMKGLKEMREQEFEVFDVVWKAFNVFKPTYCLHRNHKKPGYSLNLGR	gi|18496163|emb|CAD22110.1| keratin [Ostertagia ostertagi]	IPR003677: Domain of unknown function DUF148;	---	---	---
isogroup00010	yes	isotig00093	TCGTATGGAATATTTTGCTTTATTGATGAACAaGACGGCAACAATCGCTGAACTGAACGAAGCAGTTTTGGCTTGGGCGAAGCGGTATAATGTTGAAAAGCAGCAGGAGgAGTATAACAATACGGTAACTGCATACGCTGAAGAaTTGAAaCACAATGTCACCAACCTCGTTGCTGAaCTtCCTAAaGCTCTAGATAGGTTCATCAATATTAGCCAGAAGAAGGATCAGACAATAGCGGAGATGATGAAgGGGCTCAAAGAAATGCGTGAACAGGAGTTCGAGGTGTTCGATGTGGTCTGGAAAGCCttCAACGtGtTtaAaCCGACATATTGCTTGCATCGTAACCACAAAAAGCCTGGTTATTCGCTAAATTTGGGAAGATTAGATGATGACTTGGA…	RMEYFALLMNKTATIAELNEAVLAWAKRYNVEKQQEEYNNTVTAYAEELKHNVTNLVAELPKALDRFINISQKKDQTIAEMMKGLKEMREQEFEVFDVVWKAFNVFKPTYCLHRNHKKPGYSLNLGR	gi|18496163|emb|CAD22110.1| keratin [Ostertagia ostertagi]	IPR003677: Domain of unknown function DUF148;	---	---	---
isogroup00010	yes	isotig00094	aCGCCAAGAATGTCACAGAGCACcACcGCAtCCGACATTCTTGAAAGAGGTCGGCCCGGAaGCTCGtATCGAGTATTTTGCTaTTCTGATGAACAAGACGGCTACAATCGCTGAACTAAACGAAGCAGTTTTGGCTTGGGCGAAGCGGTATAATGTTGAAAAGCAGCAGGAGGAGTATAACAATACGGTAACTGCATACGCTGAAGAATTGAAACACAATGTCACCaaCCTCGTTGCTGAACTTCCTAAAGCTCTAGACAGGTTCATCAATATTAGCCAGAAGAAGGATCAGACAATAGCAGAGATGATGAAAGGGCTCAGAGAAATGCGTGAACAGGAGTTTGAGGTGTTCGATGTGGTCTGGAAAGCTTTCAACGtGTTtAAACCGACATATTGCTT…	RQECHRAPPHPTFLKEVGPEARIEYFAILMNKTATIAELNEAVLAWAKRYNVEKQQEEYNNTVTAYAEELKHNVTNLVAELPKALDRFINISQKKDQTIAEMMKGLREMREQEFEVFDVVWKAFNVFKPTYCLHRNPKKTWLFAKLGKIG**LGEWIGKRGHFRRVRARC	gi|18496163|emb|CAD22110.1| keratin [Ostertagia ostertagi]	IPR003677: Domain of unknown function DUF148;	---	---	---
isogroup00010	yes	isotig00095	GtggTAACAACGCATCCGACATTTTTGAAAGAGGTCGGCCCGAATGCTCGTATGGAATATTTTGCTATTTTGATGAACAAGACGGCAACAATCGCTGAACTGAACGAAGCAGTTTTGGCTTGGGCGAAGCGGTATAATGTTGAAAAGCAGCAGGAGGAGTATAACAATACGGTAACTGCATACGCTGAAGAATTGAAACACAATGTCACCaaCCTCGTTGCTGAACTTCCTAAAGCTCTAGACAGGTTCATCAATATTAGCCAGAAGAAGGATCAGACAATAGCAGAGATGATGAAAGGGCTCAGAGAAATGCGTGAACAGGAGTTTGAGGTGTTCGATGTGGTCTGGAAAGCTTTCAACGtGTTtAAACCGACATATTGCTTGCATCGTAACCCCAAA…	PTFLKEVGPNARMEYFAILMNKTATIAELNEAVLAWAKRYNVEKQQEEYNNTVTAYAEELKHNVTNLVAELPKALDRFINISQKKDQTIAEMMKGLREMREQEFEVFDVVWKAFNVFKPTYCLHRNPKKTWLFAKLGKIG**LGEWIGKRGHFRRVRARC	gi|18496163|emb|CAD22110.1| keratin [Ostertagia ostertagi]	IPR003677: Domain of unknown function DUF148;	---	---	---
isogroup00011	yes	isotig00096	ACAaGTAGTTTATTTGGGTCTAAAAACAATGTCAAGTAAATAAGAAATTTATTCGGGTCTAAAAACAATATCAAGGGAACAAGTTACACCGGTTTCTTTAGTTCATCTCACTCACCGTAATGTGCTCGAGGCGTGATCTCGAGGTTTTGTTAATATCACATAGACAGGTTAGTAGAGAACCTACTTCGTGTCCCCTCTTATTTTAGTTCGGAATACAACGACATCTAATCACAACATAAGACATGCATGAGAGGATATACAAAGCCTAAAAAATGAAGGAAAAAGCAGTAAAAAAGCCTTCAAAGCAGATTCTGTTTGAGCGCTGCTGCGACTTTCTCTTCCAAGGCAATGAAGTTATGTAATAAGCATCTAGCACATACAACGATTACTACATGCAGA…	FCSLFKDGTLLCRLANSLQPGAVKKMNTSAMAFKQMENSLFLSFAEKHVAKSELFQTVDLYEAQDPNAVLICLSSLARKSEKLFGKPGLGPKEAEGEKRAWTEEQLKAGQNVIGLQMGSNKGATASGINFGNTRHM	gi|268567554|ref|XP_002640026.1| C. briggsae CBR-CPN-1 protein [Caenorhabditis briggsae] gi|269943742|emb|CBA65587.1| muscular protein 20 [Gonocephalum pusillum]	IPR000557: Calponin repeat; IPR001715: Calponin homology domain; IPR001997: Calponin; IPR003096: Smooth muscle protein/calponin;	GO:0003779): actin binding; GO:0005515): protein binding;	GO:0031032): actomyosin structure organization;	---
isogroup00011	yes	isotig00097	AACAAGAAGTTTATTTGGGTCTAAAAaCAATCAAGTAAACAAGAAATTTATTCGAGTCTAAAAaCAATATGAAGGGAGCAAATCGATGACCTATTGTTACACCGGTTTCTTTAGTTCATCTCACTCACCGTAGATGTGCTCGAGGCGTGATCACGAGGTTTTGTTAATATCACATAGACAGTTTAGTAGAGAACCTACTTCGTGTCCCCTCTTATGATAGTTCGGAATATTACGACATTTCATCACAACATAAGACATGCATGCGAAAAAGGATATACAAAGCTGAAAACATGAAAAAAaGCACTAAACaAGCCTTCAAACCACTTTTTTGTTtGAGTGTTGTTGCGACTTTCTCTTCCAAGGCAATAAAGTTACGTAATAAGCATCTAGCACATTTAC…	SLFKDGTLLCRLANSLQPGVVKKINTSAMAFKQMENIAFFLAFAEKHVAKSELFQTVDLYEAQDPNAVLICLSSLARKSEKLFGKPGLGPKEAEGEKRAWTEEQLKAGQNVIGLQMGSNKGATASGINFGNTRHM	gi|17506301|ref|NP_492339.1| Protein CPN-1 [Caenorhabditis elegans]	IPR000557: Calponin repeat; IPR001715: Calponin homology domain; IPR003096: Smooth muscle protein/calponin;	GO:0005515): protein binding;	---	---
isogroup00011	yes	isotig00098	TtGAACAAGAAGTTTATTTGGGTCTAAAAACAATCAAGTAAACAAGAAATTTGTTCaGGTCTAAAAaCAATATCAAGGGAACGAGTCGATAAACTGTtACACCGGTTTCTTTAGTTCATCTCACTCACCGTAGATGTGCTCGAGGCGTGATCTCGaGGTTTTGTTAATATCACATAGACAGGTTgGTAGAGAACcTACTTCGTGTCCCCTCTtaTTATAGTTCGGAATATTACGACATTTCATCACAACATAAGACATGCATGCGAAAAAGGATATACAAAGCTGAAAACATGAAAAAAaGCACTAAACaAGCCTTCAAACCACTTTTTTGTTtGAGTGTTGTTGCGACTTTCTCTTCCAAGGCAATAAAGTTACGTAATAAGCATCTAGCACATTTAC…	SLFKDGTLLCRLANSLQPGVVKKINTSAMAFKQMENIAFFLAFAEKHVAKSELFQTVDLYEAQDPNAVLICLSSLARKSEKLFGKPGLGPKEAEGEKRAWTEEQLKAGQNVIGLQMGSNKGATASGINFGNTRHM	gi|17506301|ref|NP_492339.1| Protein CPN-1 [Caenorhabditis elegans]	IPR000557: Calponin repeat; IPR001715: Calponin homology domain; IPR003096: Smooth muscle protein/calponin;	GO:0005515): protein binding;	---	---
isogroup00011	yes	isotig00099	aaCAAGAAATTTATTCGGGTCTCAAaaCAATATCAAGGGAACAAaTCGATAACCTACTGTTACACCGGTTACTTtAGTTCATCTCACTCACCGTAGATGTGCTCGAGGCAAGATGTTGAGGTTTtCTTAATATCACATAGGCAGGTTAGTAGAGAACCtACTTCGTGTCCCCTCTTATTTTAGTTCGGAATATTACGACATTTCATCACAACATAAGACATGCATGagAAAAAGGATATaCAAAGCCTAAAAAAaTGAaGGAAAAAGCAGTGAACAAGCCTTCAAAGCAGATTCTGTTTAAGTGTTGCTGCGACTTTCTCTTCCAAGGCAATGAAGCTATGTGATAAGCATCTAGCACATATAACGGTCACTACAAGTAGAGTCATTTGAGGGAAGCGT…	SLFKDGTLLCRLANSLQPGVVKKINTSAMAFKQMENIAFFLAFAEKHVAKSELFQTVDLYEAQDPNAVLICLSSLARKSEKLFGKPGLGPKEAEGEKRAWTEEQLKAGQNVIGLQMGSNKGATASGINFGNTRHM	gi|17506301|ref|NP_492339.1| Protein CPN-1 [Caenorhabditis elegans]	IPR000557: Calponin repeat; IPR001715: Calponin homology domain; IPR003096: Smooth muscle protein/calponin;	GO:0005515): protein binding;	---	---
isogroup00012	yes	isotig00100	CGTTATCGATGTAGGAATTTATTACCGAGTTATTTACGCTTTAATCTTTCACTGCAGTGAATAAATCCCttACGTGAGCGACCTTGTTAATTGCTTGTTTTTCTCTACAGTTTCGTGTTAGGTCGAAAAGCGATGTAACCAACACTTGTACGATTGTTTTAAGGTATGGCTGACGTCGCAACCGAGGCTGCTCCAGCACCCGCaGAAACTCCTGCCGCCCCAGCTGAGAGCGCTCCTGCTCCTGCTCCGGCTccAGCTCCTGCTGAATCTATGGAAACTGGTGAGGCCCCTCCACCCGCCACTGCTCCTaAcTCTGcagAGGAAAATGCGCCCGCTGCTCCCGCTGCGGCCCCAGCTGCTCCAGCTTCTGCACCAGCTGCGCAGCCAGCTCCTGCTGCC…	KSTGVLAPPRAAPAIPTRQYLDQTVVPILLQALGALAKERPENPIDFLINFLIKEKERYQPSTENVS	gi|268557400|ref|XP_002636689.1| C. briggsae CBR-DPY-30 protein [Caenorhabditis briggsae]	IPR007858: Dpy-30 motif;	---	---	---
isogroup00012	yes	isotig00101	CAGTGGTAACAACGCATCCGACACCCATGGCAATGCAGCCGCCCCcACAACAAGTGCAACAACAACAACGGAATAAAAATATTCTAACTATCCAAGACCCTAATACCTTGGAAGAAGTGGATTTAGGCGCGAGGACAGATTCAGCTGCAGAGTCGAAAAAGGAaGAACCTAAAGGAAAATGCGCCCGCTGCTCCCGCTGCGGCCCCAGCTGCTCCAGCTTCTGCACCAGCTGCGCAGCCAGCTCCTGCTGCCGCCACTGATGCCCCAAAGAGTACAGGTGTTCTTGCGCCACCTCGTGCTGCTCCTGCCATCCCTACTCGACAATATCTCGATCAAACGGTTGTTCCCATATTGTTGCAGGCCTTGGGAGCACTCGCgAAAGAACGGCCAGAGAACCCT…	KSTGVLAPPRAAPAIPTRQYLDQTVVPILLQALGALAKERPENPIDFLINFLIKEKERYQPSTENVS	gi|268557400|ref|XP_002636689.1| C. briggsae CBR-DPY-30 protein [Caenorhabditis briggsae]	IPR007858: Dpy-30 motif;	---	---	---
isogroup00012	yes	isotig00102	CAGTGGTAACAACGCATCCGACACCCATGGCAATGCAGCCGCCCCcACAACAAGTGCAACAACAACAACGGAATAAAAATATTCTAACTATCCAAGACCCTAATACCTTGGAAGAAGTGGATTTAGGCGCGAGGACAGATTCAGCTGCAGAGTCGAAAAAGGAaGAACCTAAAGCATCGAAAACAATTCACGTCCACGATGTCATAGCTCAGACCTATGATGCTTATGGAAACCCATCATGTTCAGGCGgTAGCCCTGCTGTGTCTTTTCCTGGTCACATCAGgCTCGTCAGAGGCACTATCGTCGTGGATTCACTCAATCCCGATCTGAAGCAGGCAGAAGTGGACTTGaCGCTGAAAAAGAaGTCGatAatCATTGGATGGATCTGCTACGATGGAG…	TIHVHDVIAQTYDAYGNPSCSGGSPAVSFPGHIRLVRGTIVVDSLNPDLKQAEVDLTLKKKSIIIGWICYDGVAKKRQVPEEFCHHSIYPYIGDALLQMLSNPGTYDLEKMEKEAHCSSVIQLPTLSKKFNKIV	gi|306530920|gb|ADN00782.1| parasitic stage specific protein 1 [Teladorsagia circumcincta]	---	---	---	---
isogroup00012	yes	isotig00103	CAGTGGTAACAACGCATCCGACACCCATGGCAATGCAGCCGCCCCcACAACAAGTGCAACAACAACAACGGAATAAAAATATTCTAACTATCCAAGACCCTAATACCTTGGAAGAAGTGGATTTAGGCGCGAGGACAGATTCAGCTGCAGAGTCGAAAAAGGAaGAACCTAAaGGaAAAAAGGATATCGATGAAACTGAACAAAAGAAGTCTGAAGTGATGAGGCAGTTCACTAGGCAGCTaCAAGAaCGAAACGAAATGGATCAAGCTGAATcTACAACTGCCaCCttCACTGcCATcTaaaCCTaATTcATcCCGTGCGaCTaCaCCAGtATCCaATTGTcATCCTCaTGAGGAACCAAAATCAACGATTCCCGATGAtGCACCTGTAACGATAGAG…	XVVTTHPTPMAMQPPPQQVQQQQRNKNILTIQDPNTLEEVDLGARTDSAAESKKEEPKGKKDIDETEQKKSEVMRQFTRQLQERNEMDQAESTTPPSLPSKPNSSRATTPVSNCHPHEEPKSTIPDDAPVTIETPAAEDSIHRDTTNENKASSREPTPAESIPEPVANVEESHKPVTVDVPAPPALSPSPVLAPTSDSEPAKEEPAVPEKEETFPMSKAEEAIEVPTSTALX	no hit	---	---	---	---
isogroup00012	yes	isotig00104	CAGTGGTAACAACGCATCCGACACCCATGGCAATGCAGCCGCCCCcACAACAAGTGCAACAACAACAACGGAATAAAAATATTCTAACTATCCAAGACCCTAATACCTTGGAAGAAGTGGATTTAGGCGCGAGGACAGATTCAGCTGCAGAGTCGAAAAAGGAaGAACCTAAaGGAAAAAaGGATATCGATGAAACTGAACAAAAGAAGTCTGAAGTGATGAGGCAGTTCACTaGGCaGCTaCAAGAACGaAACGAAATGGATCAAGCTGAATCTACAACTGCCACCTCACTGCCATCTaagCCTAATTCATCCCGTGCGAGGAAGAGGAGGAGGAGGAAGAGGAAGAGTAAATCTGAAATCCAGCCCAACGATCGATCCATCTCGTCTCTTATCATCG…	XVVTTHPTPMAMQPPPQQVQQQQRNKNILTIQDPNTLEEVDLGARTDSAAESKKEEPKGKKDIDETEQKKSEVMRQFTRQLQERNEMDQAESTTATSLPSKPXFIPCEEEEEEEEEEKSEIQPNDRSISSLIIDMFVSWLSPLFLANP	no hit	---	---	---	---
isogroup00012	yes	isotig00105	CAGTGGTAACAACGCATCCGACACCCATGGCAATGCAGCCGCCCCcACAACAAGTGCAACAACAACAACGGAATAAAAATATTCTAACTATCCAAGACCCTAATACCTTGGAAGAAGTGGATTTAGGCGCGAGGACAGATTCAGCTGCAGACTCGAAAAAGGAGGAACCTAAAGTAGAGACGTGGTGTGGAAAGAAGAGCTCAGAATTGCGAGTGAAGTCGTGTGGTtGCTGATCTACCACTGTGTGGCTTCTTCCAAATGTATCTTTCTGATTcTGGAGATAGTAAACCAGcTACCGGTgTGTTTTTaCCttAGTTTAGCCAAAGAAATGGTTTGCAATCGAATGTTCTACTTGTTaTCACccTTggTCgttgaacttggttgcttgggggaccattg…	XVVTTHPTPMAMQPPPQQVQQQQRNKNILTIQDPNTLEEVDLGARTDSAADSKKEEPKVXDVVWKEELRIASEVVWLLIYHCVASSKCIFLILEIVNQLPVCFYLSLAKEMVCNRMFYLLSPLVVELGCLGDHCLVSSLNSTLFSTHGHPTSSHVAP	no hit	---	---	---	---
isogroup00012	yes	isotig00106	CAGTGGTAACAACGCATCCGACACCCATGGCAATGCAGCCGCCCCcACAACAAGTGCAACAACAACAACGGAATAAAAATATTCTAACTATCCAAGACCCTAATACCTTGGAAGAAGTGGATTTAGGCGCGAGGACAGATTCAGCTGCAGACTCGAAAAAGGAGGAACCTAAaGATCAACACGCTGATCACACCGCACATGGAGAAAAaGGCATACATTCGCCTCACTTCAGACTACGATGCTCTTGACTGCGCTAACAAGATTGGAATCATCTGAAAACCTTTGTTTTCGCTCGTTGACTAAATTTATTGTTGTGTTTGTGAATGTTAGTAGAGCCTGGCATCGTTGAAGAATCACCCAAATAAAGGCGAACTTCGTGAAAAAAAAAAAAAcGTaaaC…	IRHPWQCSRPHNKCNNNNGIKIF*LSKTLIPWKKWI*ARGQIQLQTRKRRNLKINTLITPHMEKKAYIRLTSDYDALDCANKIGII	gi|402592490|gb|EJW86418.1| hypothetical protein WUBG_02667 [Wuchereria bancrofti]	IPR012677: Nucleotide-binding, alpha-beta plait;	GO:0000166): nucleotide binding;	---	---
isogroup00012	yes	isotig00107	CAGTGGTAACAACGCATCCGACACCCATGGCAATGCAGCCGCCCCcACAACAAGTGCAACAACAACAACGGAATAAAAATATTCTAACTATCCAAGACCCTAATACCTTGGAAGAAGTGGATTTAGGCGCGAGGACAGATTCAGCTGCAGAGTCGAAAAAGGAaGAACCTAAAGGTGTTACGTATACGGCTCATGATTCGTTACAATTCGAACCAAGCAAATGAGAAGTAGCTTTTTtCCGCTGGTTAACATTGAGGTGCTGTCAGTCAGTTGACGTTAGTTAGGCGTCAAACACGTCTGCAATCTAcATTACCGACCAGTGACGCAGAACGTCGCGA	XVVTTHPTPMAMQPPPQQVQQQQRNKNILTIQDPNTLEEVDLGARTDSAAESKKEEPKGVTYTAHD	no hit	---	---	---	---
isogroup00013	yes	isotig00108	CGTAaTAAaTAAGCTTTATTTATGTGGTTTTTGCACAACAGTATCATTGGACAATCTCAAAATTCTTCTGTAAGCATTGCCTCCAAAATAAGTTGAATGAAAGTAGACTCCTTTTTAGTGATttAAGTTACTGCAGAGAGAAATATACACGAATGATTTTTCAGATCTCTTAGGATTaGCCATGTTGATCTCGGATTAATTCTTGATGAACTGCACAAAATATCTTGGCAGCCATTACTAAACGACCTCGTATCCGAACCGTGTACCTAAaaGAGGAAAGATTCTGCTGTTATAGGCTGAGTGGACGTTTCCTTACCTCGCTGCCTACTTGTACATCAGGTTCCTACCGTATCAGCAATTTTATCAATGACGTACACCTGGAATGtATTTTTGAAGAGT…	MTYTWNVFLKSETGQKHLEHEYRIEXNLWIEIATPGIIMSRQSDVVDLYVFHKFRCYRATSISAIMISLVCAPPSSEINRXTVDVEIGFTRGMHQILVNQASFFGFCKTSVVGENNVLHYAKQQQLSTTGFWVKKVGCVVX	no hit	---	---	---	---
isogroup00013	yes	isotig00109	TGTAATAAATAAGCTTTATTTATGTGGTTTTTGCACAACAGTATCATTGGACAATCTCAAAATTCTTCTGTAAGCATTGCCTCCAAAATAAGTTGAATGAAAGTAGACTCCTTTTTAGTgATGTAAGTTACTGCAGAGAGAAATATACACGAATGATTTTTCAGATCTCTTAGGATTaGCCATGTTGATCTCGGATTAATTCTTGATGAACTGCACAAAATATCTTGGCAGCCATTACTAAACGACCTCGTATCCGAACCGTGTACCTAAaaGAGGAAAGATTCTGCTGTTATAGGCTGAGTGGACGTTTCCTTACCTCGCTGCCTACTTGTACATCAGGTTCCTACCGTATCAGCAATTTTATCAATGACGTACACCTGGAATGtATTTTTGAAGAGT…	MTYTWNVFLKSETGQKHLEHEYRIEXNLWIEIATPGIIMSRQSDVVDLYVFHKFRCYRATSISAIMISLVCAPPSSEINRXTVDVEIGFTRGMHQILVNQASFFGFCKTSVVGENNVLHYAKQQQLSTTGFWVKKVGCVVX	no hit	---	---	---	---
isogroup00013	yes	isotig00110	CGTAaTAAaTAAGCTTTATTTATGTGGTTTTTGCACAACAGTATCATTGGACAATCTCAAAATTCTTCTGTAAGCATTGCCTCCAAAATAAGTTGAATGAAAGTAGACTCCTTTTTAGTGATttAAGTTACTGCAGAGAGAAATATACACGAATGATTTTTCAGATCTCTTAGGATTaGCCATGTTGATCTCGGATTAATTCTTGATGAACTGCACAAAATATCTTGGCAGCCATTACTAAACGACCTCGTATCCGAACCGTGTACCTAAAAGAGGAAAGATTCTGCTGTTATAGGCTGAGTGGACGTTTCCTTACCTCGCTGCCTACTTGTACATCAGGTTCCTACCGTATCAGCAATTTTATCAATGACGTACACCTGGAATGtATTTTTGAAGAGT…	MTYTWNVFLKSETGQKHLEHEYRIEXNLWIEIATPGIIMSRQSDVVDLYVFHKFRCYRATSISAIMISLVCAPPSSEINRXTVDVEIGFTRGMHQILVNQASFFGFCKTSVVGENNVLHYAKQQQLSTTGFWVKKVGCVVX	no hit	---	---	---	---
isogroup00013	yes	isotig00111	TGTAATAAATAAGCTTTATTTATGTGGTTTTTGCACAACAGTATCATTGGACAATCTCAAAATTCTTCTGTAAGCATTGCCTCCAAAATAAGTTGAATGAAAGTAGACTCCTTTTTAGTgATGTAAGTTACTGCAGAGAGAAATATACACGAATGATTTTTCAGATCTCTTAGGATTaGgCCATGTTGATCTCGGATTAATTCTTGATGAACTGCACAAAATATCTTGGCAGCCATTACTAAACGACCTCGTATCCGAACCGTGTACCTAAAAGAGGAAAGATTCTGCTGTTATAGGCTGAGTGGACGTTTCCTTACCTCGCTGCCTACTTGTACATCAGGTTCCTACCGTATCAGCAATTTTATCAATGACGTACACCTGGAATGtATTTTTGAAGAG…	XVINKLIYVVFAQQYHWTISKFFCKHCLQNKLNESRLLFSDXKLLQREIYTNDFSDLLGLGHVDLGLILDEXAQNILAAITKRPRIRTVYLKEERFCCYRLSGRFLTSLPTCTSGSYRISNFINDVHLECIFEEETGQKHLEHEYRIEXNLWIEIATPGIIMSRQSDVVDLYVFHKFRCYRATSISAIMISLVCAPPSSEINRXTVDVEIGFTRGMHQILVNQASFFGFCKTSVVGENNVLHYAKQQQLSTTGFWVKKVGCVVX	no hit	---	---	---	---
isogroup00013	yes	isotig00112	CGTAaTAAaTAAGCTTTATTTATGTGGTTTTTGCACAACAGTATCATTGGACAATCTCAAAATTCTTCTGTAAGCATTGCCTCCAAAATAAGTTGAATGAAAGTAGACTCCTTTTTAGTGATttAAGTTACTGCAGAGAGAAATATACACGAATGATTTTTCAGATCTCTTAGGATTaGCCATGTTGATCTCGGATTAATTCTTGATGAACTGCACAAAATATCTTGGCAGCCATTACTAAACGACCTCGTATCCGAACCGTGTACCTAAaaGAGGAAAGATTCTGCTGTTATAGGCTGAGTGGACGTTTCCTTACCTCGCTGCCTACTTGTACATCAGGTTCCTACCGTATCAGCAATTTTATCAATGACGTACACCTGGAATGtATTTTTGAAGAGT…	GESNLDVDRLRLLSEEAEEHKPRIXHYSTDGRCAITAEFVEYVKVHDIGLPTHNNPRSCDLDPEV	gi|225572591|gb|ACN93881.1| putative glutamate-cysteine ligase modifier subunit [Ancylostoma ceylanicum]	---	---	---	---
isogroup00013	yes	isotig00113	TGTAATAAATAAGCTTTATTTATGTGGTTTTTGCACAACAGTATCATTGGACAATCTCAAAATTCTTCTGTAAGCATTGCCTCCAAAATAAGTTGAATGAAAGTAGACTCCTTTTTAGTgATGTAAGTTACTGCAGAGAGAAATATACACGAATGATTTTTCAGATCTCTTAGGATTaGCCATGTTGATCTCGGATTAATTCTTGATGAACTGCACAAAATATCTTGGCAGCCATTACTAAACGACCTCGTATCCGAACCGTGTACCTAAaaGAGGAAAGATTCTGCTGTTATAGGCTGAGTGGACGTTTCCTTACCTCGCTGCCTACTTGTACATCAGGTTCCTACCGTATCAGCAATTTTATCAATGACGTACACCTGGAATGtATTTTTGAAGAGT…	GESNLDVDRLRLLSEEAEEHKPRIXHYSTDGRCAITAEFVEYVKVHDIGLPTHNNPRSCDLDPEV	gi|225572591|gb|ACN93881.1| putative glutamate-cysteine ligase modifier subunit [Ancylostoma ceylanicum]	---	---	---	---
isogroup00013	yes	isotig00114	CGTAaTAAaTAAGCTTTATTTATGTGGTTTTTGCACAACAGTATCATTGGACAATCTCAAAATTCTTCTGTAAGCATTGCCTCCAAAATAAGTTGAATGAAAGTAGACTCCTTTTTAGTGATttAAGTTACTGCAGAGAGAAATATACACGAATGATTTTTCAGATCTCTTAGGATTaGCCATGTTGATCTCGGATTAATTCTTGATGAACTGCACAAAATATCTTGGCAGCCATTACTAAACGACCTCGTATCCGAACCGTGTACCTAAaaGAGGAAAGATTCTGCTGTTATAGGCTGAGTGGACGTTTCCTTACCTCGCTGCCTACTTGTACATCAGGTTCCTACCGTATCAGCAATTTTATCAATGACGTACACCTGGAATGtATTTTTGAAGAGT…	TAQNILAAITKRPRIRTVYLKEERFCCYRLSGRFLTSLPTCTSGSYRISNFINDVHLECIFEE	no hit	---	---	---	---
isogroup00013	yes	isotig00115	CGTAaTAAaTAAGCTTTATTTATGTGGTTTTTGCACAACAGTATCATTGGACAATCTCAAAATTCTTCTGTAAGCATTGCCTCCAAAATAAGTTGAATGAAAGTAGACTCCTTTTTAGTGATttAAGTTACTGCAGAGAGAAATATACACGAATGATTTTTCAGATCTCTTAGGATTaGCCATGTTGATCTCGGATTAATTCTTGATGAACTGCACAAAATATCTTGGCAGCCATTACTAAACGACCTCGTATCCGAACCGTGTACCTAAAAGAGGAAAGATTCTGCTGTTATAGGCTGAGTGGACGTTTCCTTACCTCGCTGCCTACTTGTACATCAGGTTCCTACCGTATCAGCAATTTTATCAATGACGTACACCTGGAATGtATTTTTGAAGAGT…	GESNLDVDRLRLLSEEAEEHKPRIXHYSTDGRCAITAEFVEYVKVHDIGLPTHNNPRSCDLDPEV	gi|225572591|gb|ACN93881.1| putative glutamate-cysteine ligase modifier subunit [Ancylostoma ceylanicum]	---	---	---	---
isogroup00013	yes	isotig00116	TGTAATAAATAAGCTTTATTTATGTGGTTTTTGCACAACAGTATCATTGGACAATCTCAAAATTCTTCTGTAAGCATTGCCTCCAAAATAAGTTGAATGAAAGTAGACTCCTTTTTAGTgATGTAAGTTACTGCAGAGAGAAATATACACGAATGATTTTTCAGATCTCTTAGGATTaGCCATGTTGATCTCGGATTAATTCTTGATGAACTGCACAAAATATCTTGGCAGCCATTACTAAACGACCTCGTATCCGAACCGTGTACCTAAaaGAGGAAAGATTCTGCTGTTATAGGCTGAGTGGACGTTTCCTTACCTCGCTGCCTACTTGTACATCAGGTTCCTACCGTATCAGCAATTTTATCAATGACGTACACCTGGAATGtATTTTTGAAGAGT…	VHGSDTRSFSNGCQDILCSSSRINPRSTWLILRDLKNHSCIFLSAVTYITKKESTFIQLILEAMLTEEF	no hit	---	---	---	---
isogroup00013	yes	isotig00117	TGTAATAAATAAGCTTTATTTATGTGGTTTTTGCACAACAGTATCATTGGACAATCTCAAAATTCTTCTGTAAGCATTGCCTCCAAAATAAGTTGAATGAAAGTAGACTCCTTTTTAGTgATGTAAGTTACTGCAGAGAGAAATATACACGAATGATTTTTCAGATCTCTTAGGATTaGgCCATGTTGATCTCGGATTAATTCTTGATGAACTGCACAAAATATCTTGGCAGCCATTACTAAACGACCTCGTATCCGAACCGTGTACCTAAAAGAGGAAAGATTCTGCTGTTATAGGCTGAGTGGACGTTTCCTTACCTCGCTGCCTACTTGTACATCAGGTTCCTACCGTATCAGCAATTTTATCAATGACGTACACCTGGAATGtATTTTTGAAGAG…	GESNLDVDRLRLLSEEAEEHKPRIXHYSTDGRCAITAEFVEYVKVHDIGLPTHNNPRSCDLDPEV	gi|225572591|gb|ACN93881.1| putative glutamate-cysteine ligase modifier subunit [Ancylostoma ceylanicum]	---	---	---	---
isogroup00013	yes	isotig00118	CGTAaTAAaTAAGCTTTATTTATGTGGTTTTTGCACAACAGTATCATTGGACAATCTCAAAATTCTTCTGTAAGCATTGCCTCCAAAATAAGTTGAATGAAAGTAGACTCCTTTTTAGTGATttAAGTTACTGCAGAGAGAAATATACACGAATGATTTTTCAGATCTCTTAGGATTaGCCATGTTGATCTCGGATTAATTCTTGATGAACTGCACAAAATATCTTGGCAGCCATTACTAAACGACCTCGTATCCGAACCGTGTACCTAAAAGAGGAAAGATTCTGCTGTTATAGGCTGAGTGGACGTTTCCTTACCTCGCTGCCTACTTGTACATCAGGTTCCTACCGTATCAGCAATTTTATCAATGACGTACACCTGGAATGtATTTTTGAAGAGT…	TAQNILAAITKRPRIRTVYLKEERFCCYRLSGRFLTSLPTCTSGSYRISNFINDVHLECIFEE	no hit	---	---	---	---
isogroup00013	yes	isotig00119	TGTAATAAATAAGCTTTATTTATGTGGTTTTTGCACAACAGTATCATTGGACAATCTCAAAATTCTTCTGTAAGCATTGCCTCCAAAATAAGTTGAATGAAAGTAGACTCCTTTTTAGTgATGTAAGTTACTGCAGAGAGAAATATACACGAATGATTTTTCAGATCTCTTAGGATTaGgCCATGTTGATCTCGGATTAATTCTTGATGAACTGCACAAAATATCTTGGCAGCCATTACTAAACGACCTCGTATCCGAACCGTGTACCTAAAAGAGGAAAGATTCTGCTGTTATAGGCTGAGTGGACGTTTCCTTACCTCGCTGCCTACTTGTACATCAGGTTCCTACCGTATCAGCAATTTTATCAATGACGTACACCTGGAATGtATTTTTGAAGAG…	QQNLSSFRYTVRIRGRLVMAAKIFCAVHQELIRDQHGLILRDLKNHSCIFLSAVTYITKKESTFIQLILEAMLTEEF	no hit	---	---	---	---
isogroup00013	yes	isotig00120	CGTAaTAAaTAAGCTTTATTTATGTGGTTTTTGCACAACAGTATCATTGGACAATCTCAAAATTCTTCTGTAAGCATTGCCTCCAAAATAAGTTGAATGAAAGTAGACTCCTTTTTAGTGATttAAGTTACTGCAGAGAGAAATATACACGAATGATTTTTCAGATCTCTTAGGATTaGCCATGTTGATCTCGGATTAATTCTTGATGAACTGCACAAAATATCTTGGCAGCCATTACTAAACGACCTCGTATCCGAACCGTGTACCTAAaaGAGGAAAGATTCTGCTGTTATAGGCTGAGTGGACGTTTCCTTACCTCGCTGCCTACTTGTACATCAGGTTCCTACCGTATCAGCAATTTTATCAATGACGTACACCGCGCAACGTCCaTCAGTGCTA…	TAQNILAAITKRPRIRTVYLKEERFCCYRLSGRFLTSLPTCTSGSYRISNFINDVHRATSISAIMISLVCAPPPLQKVIVNGRRRDWIHLKH	no hit	---	---	---	---
isogroup00013	yes	isotig00121	TGTAATAAATAAGCTTTATTTATGTGGTTTTTGCACAACAGTATCATTGGACAATCTCAAAATTCTTCTGTAAGCATTGCCTCCAAAATAAGTTGAATGAAAGTAGACTCCTTTTTAGTgATGTAAGTTACTGCAGAGAGAAATATACACGAATGATTTTTCAGATCTCTTAGGATTaGCCATGTTGATCTCGGATTAATTCTTGATGAACTGCACAAAATATCTTGGCAGCCATTACTAAACGACCTCGTATCCGAACCGTGTACCTAAaaGAGGAAAGATTCTGCTGTTATAGGCTGAGTGGACGTTTCCTTACCTCGCTGCCTACTTGTACATCAGGTTCCTACCGTATCAGCAATTTTATCAATGACGTACACCGCGCAACGTCCaTCAGTGCTA…	TAQNILAAITKRPRIRTVYLKEERFCCYRLSGRFLTSLPTCTSGSYRISNFINDVHRATSISAIMISLVCAPPPLQKVIVNGRRRDWIHLKH	no hit	---	---	---	---
isogroup00013	yes	isotig00122	CGTAaTAAaTAAGCTTTATTTATGTGGTTTTTGCACAACAGTATCATTGGACAATCTCAAAATTCTTCTGTAAGCATTGCCTCCAAAATAAGTTGAATGAAAGTAGACTCCTTTTTAGTGATttAAGTTACTGCAGAGAGAAATATACACGAATGATTTTTCAGATCTCTTAGGATTaGCCATGTTGATCTCGGATTAATTCTTGATGAACTGCACAAAATATCTTGGCAGCCATTACTAAACGACCTCGTATCCGAACCGTGTACCTAAAAGAGGAAAGATTCTGCTGTTATAGGCTGAGTGGACGTTTCCTTACCTCGCTGCCTACTTGTACATCAGGTTCCTACCGTATCAGCAATTTTATCAATGACGTACACCGCGCAACGTCCaTCAGTGCTA…	TAQNILAAITKRPRIRTVYLKEERFCCYRLSGRFLTSLPTCTSGSYRISNFINDVHRATSISAIMISLVCAPPPLQKVIVNGRRRDWIHLKH	no hit	---	---	---	---
isogroup00013	yes	isotig00123	TGTAATAAATAAGCTTTATTTATGTGGTTTTTGCACAACAGTATCATTGGACAATCTCAAAATTCTTCTGTAAGCATTGCCTCCAAAATAAGTTGAATGAAAGTAGACTCCTTTTTAGTgATGTAAGTTACTGCAGAGAGAAATATACACGAATGATTTTTCAGATCTCTTAGGATTaGgCCATGTTGATCTCGGATTAATTCTTGATGAACTGCACAAAATATCTTGGCAGCCATTACTAAACGACCTCGTATCCGAACCGTGTACCTAAAAGAGGAAAGATTCTGCTGTTATAGGCTGAGTGGACGTTTCCTTACCTCGCTGCCTACTTGTACATCAGGTTCCTACCGTATCAGCAATTTTATCAATGACGTACACCGCGCAACGTCCaTCAGTGCT…	TAQNILAAITKRPRIRTVYLKEERFCCYRLSGRFLTSLPTCTSGSYRISNFINDVHRATSISAIMISLVCAPPPLQKVIVNGRRRDWIHLKH	no hit	---	---	---	---
isogroup00013	yes	isotig00124	ggattattcatgTACCACAGaaactgcaatgtttaaaGCagagggCTAATAGAAAGCTTCGCACACTTCAATACCTAGACTAAGGATCTAAATCGAGGAATttCCGCCCATCATCACTttCACTCTGAGACTACGGGTTCTATCTTTACTCAATTTTTACTGTTCATACTCAATTCTAGCCAACAATATGTTGACTTCTAACAAGTCCAAAGAATGAGAGAGCATACTCACcGCGCAACGTCCATCAGTGCTATAATGATATCCTTGGTTTGTGCTCCTCCCTCTTCAGAAATTAATCGTAAACGGTCGACGTCGAGATTGGATTCACCCGCGGTATGCACCAAATCcTTGTCAACCAGGCGTCATTCTTCGGATTCTGCAAGACCTCGGTAGTCGGTG…	MISLVCAPPSSEINRXTVDVEIGFTRGMHQILVNQASFFGFCKTSVVGENNVLHYAKQQQLSTTGFWVKKVGCVVX	no hit	---	---	---	---
isogroup00013	yes	isotig00125	ggattattcatgTACCACAGaaactgcaatgtttaaaGCagagggCTAATAGAAAGCTTCGCACACTTCAATACCTAGACTAAGGATCTAAATCGAGGAATttCCGCCCATCATCACTttCACTCTGAGACTACGGGTTCTATCTTTACTCAATTTTTACTGTTCATACTCAATTCTAGCCAACAATATGTTGACTTCTAACAAGTCCAAAGAATGAGAGAGCATACTCACcGCGCAACGTCCATCAGTGCTATAATGATATCCTTGGTTTGTGCTCCTCCGCCTCTTCAGAAAGTAATCGTAAACGGTCGACGTCGAGATTGGATTCACCTGAAGCACTAGTATTTCACAGGATCAAATGAAAATTCACTATTAACAAAACATGTCAAGGATTAAaTA…	SCEILVLQVNPISTSTVYDYFLKRRRSTNQGYHYSTDGRCAVSMLSHSLDLLEVNILLARIEYEQ	no hit	---	---	---	---
isogroup00013	yes	isotig00126	ggattattcatgTACCACAGaaactgcaatgtttaaaGCagagggCTAATAGAAAGCTTCGCACACTTCAATACCTAGACTAAGGATCTAAATCGAGGAATttCCGCCCATCATCACTttCACTCTGAGACTACGGGTTCTATCTTTACTCAATTTTTACTGTTCATACTCAATTCTAGCCAACAATATGTTGACTTCTAACAAGTCCAAAGAATGAGAGAGCATACTCACcGCGCAACGTCCATCAGTGCTATAATGATATCCTTGGTTTGTGCTCCTCCCTCTTCAGAAATTAATCGTAAACGGTCGACGTCGAGATTGGATTCACCTGAAGCACTAGTATTTCACAGGATCAAATGAAAATTCACTATTAACAAAACATGTCAAGGATTAAaTAAa…	QVQRMREHTHRATSISAIMISLVCAPPSSEINRKRSTSRLDSPEALVFHRIK	no hit	---	---	---	---
isogroup00014	yes	isotig00127	GTGGTAACAACGCATCCGACCTATTCGGCAATGATTCGCAAGTCGATCTCGgAGCTGAAGGAGAAATCTGGTTCATCAAAAGCCGCTATTCTGAAGTATATGCTGTCTCATTACAAGTTGGGGGAGAACGTgACCAAGATcAACTctcAGCTCCGTTTGGCTCTCAAGAGAGCTGTCATCAAGGGgAgaTCtAAGCAAGTGAAAGGAAgCGGTGCATCTGGAAGCTTCAAGCTTGGAGAGAAGaagacAGCATCTCCAGCtGCCAAGAAGAGTGTTGCCAAgAAGCCAGCTaCTGCCAAGAAGCCGAAGAGCCCAAGAAGGCCGCCGTGAGCAAGAAGCCCAAGGCTGAGAAGAAAGCGAAGAGCCCGAAGAAGGCCAAAGCACCAAAGGCCAAGACCG…	VTTHPTYSAMIRKSISELKEKSGSSKAAILKYMLSHYKLGENVTKINSQLRLALKRAVIKGRSKQVKGSGASGSFKLGE	gi|405962323|gb|EKC28013.1| Putative histone H1.6 [Crassostrea gigas]	IPR005818: Histone H1/H5; IPR011991: Winged helix-turn-helix transcription repressor DNA-binding;	GO:0003677): DNA binding;	GO:0006334): nucleosome assembly;	GO:0000786): nucleosome; GO:0005634): nucleus;
isogroup00014	yes	isotig00128	GTGGTAACAACGCATCCGACCTATTCGGCAATGATTCGCAAGTCGATCTCGgAGCTGAAGGAGAAATCTGGTTCATCAAAAGCCGCTATTCTGAAGTATATGCTGTCTCATTACAAGTTGGGGGAGAACGTgACCAAGATcAACTctcAGCTCCGTTTGGCTCTCAAGAGAGCTGTCATCAAGGGgAgaTCtAAGCAAGTGAAAGGAAgCGGTGCATCTGGAAGCTTCAAGCTTGGAGAGAAGaagacAGCATCTCCAGCtGCCAAGAAGAGTGTTGCCAAgAAGCCAGCTaCTGCCAAGAAGCCGAAGAGCCCAAGAAGGCCGCCGTGAGCAAGAAGCCCAAGGCTGAGAAGAAAGCGAAGAGCCCGAAGAAGGCCAAGGCACCAAAGGCCAAGACTG…	VTTHPTYSAMIRKSISELKEKSGSSKAAILKYMLSHYKLGENVTKINSQLRLALKRAVIKGRSKQVKGSGASGSFKLGE	gi|405962323|gb|EKC28013.1| Putative histone H1.6 [Crassostrea gigas]	IPR005818: Histone H1/H5; IPR011991: Winged helix-turn-helix transcription repressor DNA-binding;	GO:0003677): DNA binding;	GO:0006334): nucleosome assembly;	GO:0000786): nucleosome; GO:0005634): nucleus;
isogroup00014	yes	isotig00129	GTGGTAACAACGCATCCGACCTATTCGGCAATGATTCGCAAGTCGATCTCGgAGCTGAAGGAGAAATCTGGTTCATCAAAAGCCGCTATTCTGAAGTATATGCTGTCTCATTACAAGTTGGGGGAGAACGTgACCAAGATcAACTctcAGCTCCGTTTGGCTCTCAAGAGAGCTGTCATCAAGGGgAgaTCtAAGCAAGTGAAAGGAAgCGGTGCATCTGGAAGCTTCAAGCTTGGAGAGAAGaagacAGCATCTCCAGCtGCCAAGAAGAGTGTTGCCAAgAAGCCAGCTaCTGCCAAGAAGCCGAAGAGCCCAAGAAGGCCGCCGTGAGCAAGAAGCCCAAGGCTGAGAAGAAAGCGAAGAGCCCGAAGAAGGCCAAGGCACCAAAGGCCAAGACTG…	VTTHPTYSAMIRKSISELKEKSGSSKAAILKYMLSHYKLGENVTKINSQLRLALKRAVIKGRSKQVKGSGASGSFKLGE	gi|405962323|gb|EKC28013.1| Putative histone H1.6 [Crassostrea gigas]	IPR005818: Histone H1/H5; IPR011991: Winged helix-turn-helix transcription repressor DNA-binding;	GO:0003677): DNA binding;	GO:0006334): nucleosome assembly;	GO:0000786): nucleosome; GO:0005634): nucleus;
isogroup00014	yes	isotig00130	GTGGTAACAACGCATCCGACCTATTCGGCAATGATTCGCAAGTCGATCTCGgAGCTGAAGGAGAAATCTGGTTCATCAAAAGCCGCTATTCTGAAGTATATGCTGTCTCATTACAAGTTGGGGGAGAACGTgACCAAGATcAACTctcAGCTCCGTTTGGCTCTCAAGAGAGCTGTCATCAAGGGgAgaTCtAAGCAAGTGAAAGGAAgCGGTGCATCTGGAAGCTTCAAGCTTGGAGAGAAGaagacAGCATCTCCAGCtGCCAAGAAGAGTGTTGCCAAgAAGCCAGCTaCTGCCAAGAAGCCGAAGAGCCCAAGAAGGCCGCCGTGAGCAAGAAGCCCAAGGCTGAGAAGAAAGCGAAGAGCCCGAAGAAGGCCAAGGCACCAAAGGCCAAGACTG…	VTTHPTYSAMIRKSISELKEKSGSSKAAILKYMLSHYKLGENVTKINSQLRLALKRAVIKGRSKQVKGSGASGSFKLGE	gi|405962323|gb|EKC28013.1| Putative histone H1.6 [Crassostrea gigas]	IPR005818: Histone H1/H5; IPR011991: Winged helix-turn-helix transcription repressor DNA-binding;	GO:0003677): DNA binding;	GO:0006334): nucleosome assembly;	GO:0000786): nucleosome; GO:0005634): nucleus;
isogroup00014	yes	isotig00131	GTGGTAACAACGCATCCGACCTATTCGGCAATGATTCGCAAGTCGATCTCGgAGCTGAAGGAGAAATCTGGTTCATCAAAAGCCGCTATTCTGAAGTATATGCTGTCTCATTACAAGTTGGGGGAGAACGTgACCAAGATcAACTctcAGCTCCGTTTGGCTCTCAAGAGAGCTGTCATTAAAGGAGATCTCAAGCAAGTGAAAGGAAGCGGTGCATCTGGAAGCTTCAAGCTTGGAGAGAAGAAAACAGCATCTCCAGCTGCCAAGAAGACTGTTGCCAAAAAGCCAGCTGCTGCCAAGAAGCCGAAGAGCCCCAAGAAAGCCGCCGCGAGCAAGAAGCCCAAGGCTGAGAAGAAAGCGAAGAGCCCGAAGAAGGCCAAAGCACCAAAGGCCAAGACC…	VTTHPTYSAMIRKSISELKEKSGSSKAAILKYMLSHYKLGENVTKINSQLRLALKRAVIKGDLKQVKGSGASGSFKLGE	gi|405962323|gb|EKC28013.1| Putative histone H1.6 [Crassostrea gigas]	IPR005818: Histone H1/H5; IPR011991: Winged helix-turn-helix transcription repressor DNA-binding;	GO:0003677): DNA binding;	GO:0006334): nucleosome assembly;	GO:0000786): nucleosome; GO:0005634): nucleus;
isogroup00014	yes	isotig00132	TCTCGGAGCTGAAGGAGAAATCTGGTTCATCAAAAGCCGCTATTCTGAAGTATATGCTGTCTCATTACAAGTTGGGGgAGAACGTAACCAAGATCAACTCCCAGCTCCGTTTGGCTCTCAAGAGAGCTGTCATCAAGGGGgATCTCAAGCAAGTGAAAGGAAGCGGTGCATCTGGAAGCTTCAAGCTTGGAGAGAaGAAAACAGCCTCTCCAGCTGCCAAGAAGAGTGTTGCCAAAAAGCCAGCTGCTGCCAAGAAGCCGAAGAGCCCAAGAAGGCCGCCGTGAGCAAGAAGCCCAAGGCTGAGAAGAAAGCGAAGAGCCCGAAGAAGGCCAAAGCACCAAAGGCCAAGACCGCCAAGAAGCCAGCTCCCAAGTCAACGAAGCCAAAGGCCACGAAACC…	SELKEKSGSSKAAILKYMLSHYKLGENVTKINSQLRLALKRAVIKGDLKQVKGSGASGSFKLGE	gi|405962323|gb|EKC28013.1| Putative histone H1.6 [Crassostrea gigas]	IPR005818: Histone H1/H5; IPR011991: Winged helix-turn-helix transcription repressor DNA-binding;	GO:0003677): DNA binding;	GO:0006334): nucleosome assembly;	GO:0000786): nucleosome; GO:0005634): nucleus;
isogroup00014	yes	isotig00133	GTGGTAACAACGCATCCGACCTATTCGGCAATGATTCGCAAGTCGATCTCGgAGCTGAAGGAGAAATCTGGTTCATCAAAAGCCGCTATTCTGAAGTATATGCTGTCTCATTACAAGTTGGGGGAGAACGTgACCAAGATcAACTctcAGCTCCGTTTGGCTCTCAAGAGAGCTGTCATCAAGGGgAgaTCtAAGCAAGTGAAAGGAAgCGGTGCATCTGGAAGCTTCAAGCTTGGAGAGAAGaagacAGCATCTCCAGCtGCCAAGAAGAGTGTTGCCAAgAAGCCAGCTaCTGCCAAGAAGCCGAAGAGCCCAAGAAGGCCGCCGTGAGCAAGAAGCCCAAGGCTGAGAAGAAAGCGAAGAGCCCGAAGAAAGCCAAAGCACCGAAGGCCAAGACCG…	VTTHPTYSAMIRKSISELKEKSGSSKAAILKYMLSHYKLGENVTKINSQLRLALKRAVIKGRSKQVKGSGASGSFKLGE	gi|405962323|gb|EKC28013.1| Putative histone H1.6 [Crassostrea gigas]	IPR005818: Histone H1/H5; IPR011991: Winged helix-turn-helix transcription repressor DNA-binding;	GO:0003677): DNA binding;	GO:0006334): nucleosome assembly;	GO:0000786): nucleosome; GO:0005634): nucleus;
isogroup00014	yes	isotig00134	TCTCGGAGCTGAAGGAGAAATCTGGTTCATCAAAAGCCGCTATTCTGAAGTATATGCTGTCTCATTACAAGTTGGGGgAGAACGTAACCAAGATCAACTCCCAGCTCCGTTTGGCTCTCAAGAGAGCTGTCATCAAGGGGgATCTCAAGCAAGTGAAAGGAAGCGGTGCATCTGGAAGCTTCAAGCTTGGAGAGAaGAAAACAGCCTCTCCAGCTGCCAAGAAGAGTGTTGCCAAAAAGCCAGCTGCTGCCAAGAAGCCGAAGAGCCCAAGAAGGCCGCCGTGAGCAAGAAGCCCAAGGCTGAGAAGAAAGCGAAGAGCCCGAAGAAGGCCAAGGCACCAAAGGCCAAGACTGCCAAGAAGCCAGCTGCCAAGTCAACGAAGCCAAAGGCCACGAAACC…	SELKEKSGSSKAAILKYMLSHYKLGENVTKINSQLRLALKRAVIKGDLKQVKGSGASGSFKLGEKKTA	gi|524895929|ref|XP_005104444.1| PREDICTED: histone H1-delta-like [Aplysia californica]	IPR005818: Histone H1/H5; IPR011991: Winged helix-turn-helix transcription repressor DNA-binding;	GO:0003677): DNA binding;	GO:0006334): nucleosome assembly;	GO:0000786): nucleosome; GO:0005634): nucleus;
isogroup00014	yes	isotig00135	TCTCGGAGCTGAAGGAGAAATCTGGTTCATCAAAaGCCGCAATTCTGAAGTATATGCTGTCTCATTACAAGTTGGGGgAGAACGTaACCAAGATCAACTCTCAGCTTCGTttGGCTCTCAAGAGAGCTGTCATCAAGGgAGATCTCAAGCAAGTGAAAGGAAgCGGTGCATCTGGAAGCTTCAAGCTTGGAGAaAAGAAgACAGCCTCTCCAGCTGCCAAGAAGAGTGTTGCCAAAAAGCCAGCTGCTGCCAAGAAGCCGAAGAGCCCCAAGAAAGCCGCCGTGAGCAAGAAGCCCAAGGCTGAGAAGAAAGCGAAGAGCCCGAAGAAGGCCAAAGCACCAAAGGCCAAGACCGCCAAGAAGCCAGCTGCCAAGTCAACGAAGCCAAAAGCCACGAAAC…	SELKEKSGSSKAAILKYMLSHYKLGENVTKINSQLRLALKRAVIKGDLKQVKGSGASGSFKLGE	gi|405962323|gb|EKC28013.1| Putative histone H1.6 [Crassostrea gigas]	IPR005818: Histone H1/H5; IPR011991: Winged helix-turn-helix transcription repressor DNA-binding;	GO:0003677): DNA binding;	GO:0006334): nucleosome assembly;	GO:0000786): nucleosome; GO:0005634): nucleus;
isogroup00014	yes	isotig00136	TCTCGGAGCTGAAGGAGAAATCTGGTTCATCAAAAGCCGCTATTCTGAAGTATATGCTGTCTCATTACAAGTTGGGGgAGAACGTAACCAAGATCAACTCCCAGCTCCGTTTGGCTCTCAAGAGAGCTGTCATCAAGGGGgATCTCAAGCAAGTGAAAGGAAGCGGTGCATCTGGAAGCTTCAAGCTTGGAGAGAaGAAAACAGCCTCTCCAGCTGCCAAGAAGAGTGTTGCCAAAAAGCCAGCTGCTGCCAAGAAGCCGAAGAGCCCAAGAAGGCCGCCGTGAGCAAGAAGCCCAAGGCTGAGAAGAAAGCGAAGAGCCCGAAGAAGGCCAAGGCACCAAAGGCCAAGACTGCCAAGAAGCCAGCTGCCAAGTCAACGAAGCCAAAGGCCACGAAACC…	SELKEKSGSSKAAILKYMLSHYKLGENVTKINSQLRLALKRAVIKGDLKQVKGSGASGSFKLGEKKTA	gi|524895929|ref|XP_005104444.1| PREDICTED: histone H1-delta-like [Aplysia californica]	IPR005818: Histone H1/H5; IPR011991: Winged helix-turn-helix transcription repressor DNA-binding;	GO:0003677): DNA binding;	GO:0006334): nucleosome assembly;	GO:0000786): nucleosome; GO:0005634): nucleus;
isogroup00014	yes	isotig00137	TCTCGGAGCTGAAGGAGAAATCTGGTTCATCAAAAGCCGCTATTCTGAAGTATATGCTGTCTCATTACAAGTTGGGGgAGAACGTAACCAAGATCAACTCCCAGCTCCGTTTGGCTCTCAAGAGAGCTGTCATCAAGGGGgATCTCAAGCAAGTGAAAGGAAGCGGTGCATCTGGAAGCTTCAAGCTTGGAGAGAaGAAAACAGCCTCTCCAGCTGCCAAGAAGAGTGTTGCCAAAAAGCCAGCTGCTGCCAAGAAGCCGAAGAGCCCAAGAAGGCCGCCGTGAGCAAGAAGCCCAAGGCTGAGAAGAAAGCGAAGAGCCCGAAGAAGGCCAAGGCACCAAAGGCCAAGACTGCCAAGAAGCCAGCTGCCAAGTCAACGAAGCCAAAAGCCaCGAAACC…	SELKEKSGSSKAAILKYMLSHYKLGENVTKINSQLRLALKRAVIKGDLKQVKGSGASGSFKLGEKKT	gi|524895929|ref|XP_005104444.1| PREDICTED: histone H1-delta-like [Aplysia californica]	IPR005818: Histone H1/H5; IPR011991: Winged helix-turn-helix transcription repressor DNA-binding;	GO:0003677): DNA binding;	GO:0006334): nucleosome assembly;	GO:0000786): nucleosome; GO:0005634): nucleus;
isogroup00014	yes	isotig00138	TCTCGGAGCTGAAGGAGAAATCTGGTTCATCAAAAGCCGCTATTCTGAAGTATATGCTGTCTCATTACAAGTTGGGGgAGAACGTAACCAAGATCAACTCCCAGCTCCGTTTGGCTCTCAAGAGAGCTGTCATCAAGGGGgATCTCAAGCAAGTGAAAGGAAGCGGTGCATCTGGAAGCTTCAAGCTTGGAGAGAaGAAAACAGCCTCTCCAGCTGCCAAGAAGAGTGTTGCCAAAAAGCCAGCTGCTGCCAAGAAGCCGAAGAGCCCAAGAAGGCCGCCGTGAGCAAGAAGCCCAAGGCTGAGAAGAAAGCGAAGAGCCCGAAGAAaGCCAAAGCACCGAAGGCCAAGACCGCCAAGAAGCCAGCTGCCAAGTCAACGAaGCCGAAGGCCaCGAAaCC…	SELKEKSGSSKAAILKYMLSHYKLGENVTKINSQLRLALKRAVIKGDLKQVKGSGASGSFKLGE	gi|405962323|gb|EKC28013.1| Putative histone H1.6 [Crassostrea gigas]	IPR005818: Histone H1/H5; IPR011991: Winged helix-turn-helix transcription repressor DNA-binding;	GO:0003677): DNA binding;	GO:0006334): nucleosome assembly;	GO:0000786): nucleosome; GO:0005634): nucleus;
isogroup00015	yes	isotig00139	CGGCTATATTTGGCTGTTGCCACACGCGGACTTCACGCAACCGATCTTCAACAATGAAGCTCATCGCCGTAAACATTCTGGTTCTCGTTCTTGTTCCACTATGCGTTCATTCCAATTtAAaTTGCACCCATAGCAAGATTGTGAAGCAAAGATTCGCAAAAATGAAAAaCCAAGAGCTCAAAGCGTTCTTTAATAGATCACTGCATGGCATTAATGACGCTGACTGCGTGTTGTCGTATAATGTGACTTTCGGCCATAACAAGTTTTACCCTTATCACTTTCAACTACGTGAGGGTACACTACATATCTATGGTATGCTAAaTGTGCATGCTACTACTGTGCAACACATCGACGATATGACTAAGAAACTCatTAATAAGACTGAGTACACCTACTTCT…	XGYIWLLPHADFTQPIFNNEAHRRKHSGSRSCSTMRSFQFKLHPSKIVKQRFAKMKNQELKAFFNRSLHGINDADCVLSYNVTFGHNKFYPYHFQLREGTLHIYGMLNVHATTVQHIDDMTKKLINKTEYTYFWNRVSSKLFDQYY	no hit	---	---	---	---
isogroup00015	yes	isotig00140	CGGCTATATTTGGCTGTTGCCACACGCGGACTTCACGCAACCGATCTTCAACAATGAAGCTCATCGCCGTAAACATTCTGGTTCTCGTTCTTGTTCCACTATGCGTACATTCCAATTCAAATTGTACTCATAGCAAGATTGTGAAGCAAAGATTCGCAAAAATGAAAAaCCAAGAGCTGAAAACGTTCTTAAATAGATCACTGCATGGCATTAATGACGCTGACTGCGTGTTGTCGTATAATGTGACGTTCGGCCATAACAAGTTTtACCCTTACCACTTCCAGCTACGTGAGGGTACACTACATATCTATGGTATGCTAAAtGTGCATGCTACTACTGTGCAACACATCGACGATAAGACCAAGAAACTCAATAATAAGACTGAGTACACCTACTTCT…	XGYIWLLPHADFTQPIFNNEAHRRKHSGSRSCSTMRTFQFKLYSSKIVKQRFAKMKNQELKTFLNRSLHGINDADCVLSYNVTFGHNKFYPYHFQLREGTLHIYGMLNVHATTVQHIDDKTKKLNNKTEYTYFWNRVSSKLFDQYYYKCSGVK	no hit	---	---	---	---
isogroup00015	yes	isotig00141	aCATTCTGGTTCTCGTTCTTGTTCCACTATGCGTACATTCCAATTCAAATTGTACTCATAGCAAGATTGTGAAGCAAAGATTCGCAAAAATGAAAAACCAAGAGCTGAAAACGTTCTTTAATAAATCACTGCATGGCATTAATGACGCTGACTGCGTGTTGTCcTATAATGTGaCGTTCGgCCATAACAAGTTTTACCcTTACCACTTtCAaCTACGTGAGGGTACACTACATATCTATGGTATGCTAAAtGTGCATGCTACTACTGTGCAACACATCGACGATAAGACCAAGAAACTCAATAATAAGACTGAGTACACCTACTTCTGGAATCGGGTCTCCTCCAAACTaTTCGATCAATATTATTATAAGTGCTcGgGAGTCAAAAGATCCTATAACA…	TFWFSFLFHYAYIPIQIVLXSKIVKQRFAKMKNQELKTFFNKSLHGINDADCVLSYNVTFGHNKFYPYHFQLREGTLHIYGMLNVHATTVQHIDDKTKKLNNKTEYTYFWNRVSSKLFDQYYYKCSGVK	no hit	---	---	---	---
isogroup00015	yes	isotig00142	CGGCTATATTTGGCTGTTGCCACACGCGGACTTCACGCAACCGATCTTCAACAATGAAGCTCATCGCCGTAAACATTCTGGTTCTCGTTCTTGTTCCACTATGCGTACATTCCAATTCAAATTGTACTCATAGCAAGATTGTGAAGCAAAGATTCGCAAAAATGAAAAACCAAGAGCTGAAAACGTTCTTAAATAGATCACTGCATGGCATTAATGACGCTGACTGCGTGTTGTCGTATAATGTGACGTTCGGCCATAACAAGTTTtACCCTTACCACTTCCAGCTACGTGAGGGTACACTACATATCTATGGTATGCTAAAtGTGCATGCTACTACTGTGCAACACATCGACGATATGACCAAGAAACTCAATGACAAGACTGAGTACACCTACTTCT…	XGYIWLLPHADFTQPIFNNEAHRRKHSGSRSCSTMRTFQFKLYSSKIVKQRFAKMKNQELKTFLNRSLHGINDADCVLSYNVTFGHNKFYPYHFQLREGTLHIYGMLNVHATTVQHIDDMTKKLNDKTEYTYFGIGSPPNCSINIITSAQESKDPITRVYRNICCVNPSRTFSHHLIPPSEKIASTKX	no hit	---	---	---	---
isogroup00015	yes	isotig00143	aCATTCTGGTTCTCGTTCTTGTTCCACTATGCGTACATTCCAATTCAAATTGTACTCATAGCAAGATTGTGAAGCAAAGATTCGCAAAAATGAAAAACCAAGAGCTGAAAACGTTCTTTAATAAATCACTGCATGGCATTAATGACGCTGACTGCGTGTTGTCcTATAATGTGaCGTTCGgCCATAACAAGTTTTACCcTTACCACTTtCAaCTACGTGAGGGTACACTACATATCTATGGTATGCTAAAtGTGCATGCTACTACTGTGCAACACATCGACGATATGACCAAGAAACTCAATGACAAGACTGAGTACACCTACTTCTGGAATCGGgTCTCCTCCAAaCTGTTCGATCAATATTATTACAAGTGCTCAGGAGTCAAAAGATCCTATAACA…	TFWFSFLFHYAYIPIQIVLXSKIVKQRFAKMKNQELKTFFNKSLHGINDADCVLSYNVTFGHNKFYPYHFQLREGTLHIYGMLNVHATTVQHIDDMTKKLNDKTEYTYFGIGSPPNCSINIITSAQESKDPITRVYRNICCVNPSRTFSHHLIPPSEKIASTKX	no hit	---	---	---	---
isogroup00016	yes	isotig00144	cctatccccccTGTGTGCCcTTtGGCAGTCTCAGttttAATACGACCATCAATACACAAATACAAATAAAAaTAACCAAACTACATCAACAAAATGTCAATACAAAATTGCAAATTCTAAACCTAAATGATGATTATAATTAAAATGTGATTTTAATAAACGTAATAAATTAAATCCTAAAAATAACCCaCCGCACAACACATGAATTCCGTGAAATCCTGTTGATAAATAAAAAaTTCTACCAAAAATCCCATCGGAAATTGAAAACCTTGCTTCTAAATATTCTATTAATTGAATTCTAGTAAAATAAATTGCTAAAAcACATGTTAAAATTATACTATTTGTACACGATTTATTTCTTAATAACCTATGATGAGCTCAAGTTACCCTAACACCTCT…	PVHELGESWSPVGLHLVNPFGVPLLNTIILLSSGVSVTWAHHSLLSNKSCTNSMILTCVLAIYFTSIQLMEYLEASFSISDGIFGSIFYLSTGFHGIHVLCGGLFLGFNLLRLLKSHFNYNHHLGLEFAILYWHFVDVVWLFLFVFVYWWSY	gi|288900703|ref|YP_003433737.1| cytochrome c oxidase subunit III [Trichostrongylus vitrinus]	IPR000298: Cytochrome c oxidase, subunit III; IPR013833: Cytochrome c oxidase, subunit III, 4-helical bundle;	GO:0004129): cytochrome-c oxidase activity;	GO:0006123): mitochondrial electron transport, cytochrome c to oxygen; GO:0022904): respiratory electron transport chain;	GO:0016020): membrane;
isogroup00016	yes	isotig00145	cctatccccccTGTGTGCCcTTtGGCAGTCTCAGttttAATACGACCATCAATATACAAATACAAATAAAATAACCAAACTACATCAACAAAATGTCAATACAAAATTGCAAATTCTAAACCTAAGTGATGATTATAGTTAAAATGTGATTTTAATAAACGTAATAAATTAAATCCTAAAAaTAACCCACCGCACAACACATGAATTCCGTGAAATCCTGTTGATAAATAAAAAaTTACTACCAAAAATCCCATCGGAAATTGAAAACCTTGCTTCTAAATATTCTATTAATTGAATTCTAGTAAAATAAATTGCTAAAACACATGTTAAAATTATACTATTTGtACACGATTTATTTCTTAATAATCTATGATGAGCTCAAGTTACCCTAACACCTCT…	DAALVPVHELGESWSPVGLHLVNPFGVPLLNTIILLSSGVSVTWAHHSLLSNKSCTNSMILTCVLAIYFTSIQLMEYLEASFSISDGIFGSNFYLSTGFHGIHVLCGGLFLGFNLLRLLKSHFNYNHHLGLEFAILYWHFVDVVWLF	gi|116510840|ref|YP_817458.1| cytochrome c oxidase subunit III [Heterorhabditis bacteriophora]	IPR000298: Cytochrome c oxidase, subunit III; IPR013833: Cytochrome c oxidase, subunit III, 4-helical bundle;	GO:0004129): cytochrome-c oxidase activity;	GO:0006123): mitochondrial electron transport, cytochrome c to oxygen; GO:0022904): respiratory electron transport chain;	GO:0016020): membrane;
isogroup00016	yes	isotig00146	TAATATGATCATCAATATACAAATACAAaTaAAAaCAATCAAaCTACATCAaCAAAaTGCCAaTaCAAAaTTGCAAATTCtAAaCCTaAAaTGAtgGTTATAATTAAAATGCGATTTTAATAAACGTAGTAAGTTAAATCCTAAAAATAACCCACCACACAACACATGAATTCCATGAAATCCTGTTGATAAATAAAAAaTTCTACCAAAAATCCCGTCAGAAATTGAAAACCTTGCTTCTAAATATTCTATTAATTGAATTCTAGTAAAATAAATTGCTAAAATACATGTTAAAATTATACTATTTGTACACGATTTATTTCTTAATAATCTATGATGAGCTCAAGTTACTCTAACACCCCTTCTTAACAAAATAATTGTAtTtaATAACGGCAcCCC…	DAALVPVHELGESWSPVGLHLVNPFGVPLLNTIILLSSGVSVTWAHHSLLSNKSCTNSMILTCILAIYFTSIQLMEYLEASFSISDGIFGSIFYLSTGFHGIHVLCGGLFLGFNLLRLLKSHFNYNHH	gi|288903363|ref|YP_003434088.1| cytochrome c oxidase subunit III [Teladorsagia circumcincta]	IPR000298: Cytochrome c oxidase, subunit III; IPR013833: Cytochrome c oxidase, subunit III, 4-helical bundle;	GO:0004129): cytochrome-c oxidase activity;	GO:0006123): mitochondrial electron transport, cytochrome c to oxygen; GO:0022904): respiratory electron transport chain;	GO:0016020): membrane;
isogroup00017	yes	isotig00147	gacgtacgttcctacgaaaggacgactaggttagtaacgacgatcgactttttnttttttttttttttttttaGTGGATAGAATATTTATTAGCGCGAATACAGCGAACACTCAGAGTGCCTGCAGTGAAACATCTATGGAGTAAAAAaCGAAAATGAGGGAACCAGGAAGCTCATCATCTACCATTTTCCCAGCTTCTTGGATGCGGATCTTGATATTCTGCCTGAAACCTTTTTTTATTTGAGGCATCGGGAGGgATATAGAGTTtGGACCTAAcTGCCCCAAGAaGGTAAgCCAcTGATGTgATCATCGcGTGGTGTGCCTTTAAACAGAACCGTAATACTAACTAACCAATGAATAAATGAaGAAAACCTTCTATGTAGAACAAAGAAAGACAGA…	MKKTFYVEQRKTEKMEHCNHKGNENCESINGRDDPTEYALVEQKIAHRMREMGVRIIYVSIDDYNPSNVKEIAGGVQNVVNLRSPNDLNIPVAHHVITRLCDKCRFLVEVIQAQLIDSLYMKLYLIKGFEKKKKKYGCVVTTAYLTVGIDSLPSYCACLGQQFFKHTMIEFLLFCFFCTVDRQIHVTLIPILLEKKRPYRFI	no hit	---	---	---	---
isogroup00017	yes	isotig00148	CGTCAGGgTCAGTAGCGGTGCATTtGTGCAGGAACGTGGCTGGAGACAGGAAGTGGGCAGACGAGAAACCGTATATAACTTCCTCGACGAACGCTAGGGACGCATATCGATACGCTGAAATGCTTCTAAATGCTGAAAGGTCACGCTCAAAAaCGCTGATCGTTTTTCATAATGGGAGAACGACGAATTGTATAAATGGACGAGAtGACCCTACAGAATATGCGCTCGTCGAACAGAAAaTCGCTCATAGGATGCGAGAAATGGGCGTTAGGATCATTTACGTCTCGATCGATGATTACAATCCATCCAATGTTAAAGAAATTGCTGGCGGTGTTCAGAATGTAGTAAATTTGCGAAGCCCTAACGATCTCAACATTCCAGTGGCGCATCATGTGATCA…	XSGSVAVHLCRNVAGDRKWADEKPYITSSTNARDAYRYAEMLLNAERSRSKTLIVFHNGRTTNCINGRDDPTEYALVEQKIAHRMREMGVRIIYVSIDDYNPSNVKEIAGGVQNVVNLRSPNDLNIPVAHHVITRLCDKCRFLVEVIQAQLIDSLYMKLYLIKGFEKKKKKYGCVVTTAYLTVGIDSLPSYCACLGQQFFKHTMIEFLLFCFFCTVDRQIHVTLIPILLEKKRPYRFI	no hit	---	---	---	---
isogroup00017	yes	isotig00149	tcggctaagtcgactGCGAGAGAGTCTCCGATCTAgggagaattttgtggaacgtggTGTACTGCCGAAGCATCAGATGAATCCGTCGTCGACTGCTGTGAAAACCTAAGTAACTGCTTGCCACCTAACTAGGGttttAAGAACGTGTTTCATaaCGCCTTCAAaTGAGTTGTGGCTTTACATACACATcAGAACTTtCCGtAaTTTTTATGCGTGGATAATGCACTGAAAAACTGCTACATAGCTTTtAGTTTCCTGTGTATTTAcATTTTTtCACTTTACTCGTGCTCTTTTGTTTCGCTCAAAATTgAATTTCCTTtGAAATCTTTTCgTTCAAATAAGATTtAGGTTAAaCCTATTtAGGGATCtAAAAaGCGTCTTCACAGAGGcTTAAtAAGT…	FLCVDNALKNCYIAFSFLCIYIFSLYSCSFVSLKIEFPLKSFRSNKI	no hit	---	---	---	---
isogroup00017	yes	isotig00150	gacgtacgttcctacgaaaggacgactaggttagtaacgacgatcgactttttnttttttttttttttttttaGTGGATAGAATATTTATTAGCGCGAATACAGCGAACACTCAGAGTGCCTGCAGTGAAACATCTATGGAGTAAAAAaCGAAAATGAGGGAACCAGGAAGCTCATCATCTACCATTTTTCCAGCTTCTTGGATGCGGATCTTGATATTCTGCCTCATGGCGTTCTTTCTTGGTTGTGATCAAATTCGAGTTCGATACAACAAAGACCGGCTTTTGTTCAAGATGTGTCGcCTTGAGTCCACTTACAATCGGGAGAtAGcCTTTACTCATCAGATGaAAACGATCGTGcAAAGTTATCGAAGAGATTATCCTGTGACGCAACAAATTTT…	MREPGSSSSTIFPASWMRILIFCLMAFFLGCDQIRVRYNKDRLLFKMCRLESTYNREIAFTHQMKTIVQSYRRDYPVTQQILKKLCFFSAMNALLARFSHEKDLPEFQFYIATHFFAASSPPQDPMPSGAFTATNGRKPCYFPPLKLTVNSQLDDDGNKREL	no hit	---	---	---	---
isogroup00017	yes	isotig00151	gacgtacgttcctacgaaaggacgactaggttagtaacgacgatcgactttttnttttttttttttttttttaGTGGATAGAATATTTATTAGCGCGAATACAGCGAACACTCAGAGTGCCTGCAGTGAAACAACTATGGaGTAAAacGAAAAtGAGGgAACCAGGAAGCTCATCAtcTACCATTTTTCCAGCTTCTTGGATGCGGATCTTGATATTCTGCCTCATGGCGTtCTTtCTTGGTTGTGATTAAATTCGAGTTCGATACAACAAAGACCGGCTTTTGTTCAAGATGTGTCGCCTTGAGTCCACTTACAATCGGGAGATAGCCTTtACTCATCAGATGAAAACGATCGTGCAAGGTTATCGAAGAGATTATCCTGTGACGCAACAAATTTTGA…	MREPGSSSSTIFPASWMRILIFCLMAFFLVVIKFEFDTTKTXLLFKMCRLESTYNREIAFTHQMKTIVQGYRRDYPVTQQILKKLCFFSAMNALLARFSHEKDLPEFQFYIATHFFAASSPPQDPMPSGAFTATNGRKPCYFPPLKLTVNSQLDDDGNKREL	no hit	---	---	---	---
isogroup00018	yes	isotig00152	TAACAACGCATCCGACGCGGGggcAGTGTCAATGGTGAAaaTGTCCAGCGCTGCCATGTTACCACTATTCTTCCTATTCATCACTCAGGCGAACGCCTTCTGGGTTCCTGTGTCGTGGAATACGTGGCCTTCGTTCCCTTCTTTCCCTTCGTTCCCTTCGTTCCCAAGCTTCAGGCCATGGGGaGGATGGGGTGGCTGGGGAGGCTGTGATTGGTGGTGTAGTCTTGAGAACATCTTTAACTCAAGAAACAAAACTGGGACATCCATCAACATCAAAAACGGCAGTACGACGGTCACAGCGACGATTGGAGGACACCGATACACGGCCACGTTCCCAGGCGTGACTTCAGTCTCCACTTCAACATATTATGTCAATAATAATGGGACATCAACCGAAGA…	TSINIKNGSTTVTATIGGHRYTATFPGVTSVSTSTYYVNNNGTSTEEFKIKVNGTTYVYSTAGGKTNVTYGNGTAVAE	gi|256251480|emb|CAR63643.1| hypothetical protein [Angiostrongylus cantonensis]	---	---	---	---
isogroup00018	yes	isotig00153	TAACAACGCATCCGACGCGGgggAGTGTCAATGGTGAAaaTGTCCAGCGCTGCCATGTTACCACTATTCTTCCTATTCATCACTCAGGCGAACGCCTTCTGGGTTCCTGTGTCGTGGAATACGTGGCCTTCGTTCCCTTCTTTCCCTTCGTTCCCTTCGTTCCCAAGCTTCAGGCCATGGGGaGGATGGGGTGGCTGGGGAGGCTGTGATTGGTGGTGTAGCCTTGAGAACATTTTTAACTCAAGGAACAAAACTGGGACATCCATTAACATCAAAAACGGCAGTACGACGGTCACAGCGACGATTGGAGGACATCGACACACGGCCACGTTCCCAGGCGTGACTTCAGTCTCCACTTCAACATATTATGTCAATAATAATGGGACATCAACCGAAGAA…	MVKMSSAAMLPLFFLFITQANAFWVPVSWNTWPSFPSFPSFPSFPSFRPWGGWGGWGGCDWWCSLENIFNSRNKTGTSINIKNGSTTVTATIGGHRHTATFPGVTSVSTSTYYVNNNGTSTEEFKIKVNGTTYVYSTAGGKTNVTYGNGTAVAEDPFNVTSNNGDGNAVDNDSSNVTSN	gi|256251480|emb|CAR63643.1| hypothetical protein [Angiostrongylus cantonensis]	---	---	---	---
isogroup00018	yes	isotig00154	TAACAACGCATCCGACGCGGGggcAGTGTCAATGGTGAAaaTGTCCAGCGCTGCCATGTTACCACTATTCTTCCTATTCATCACTCAGGCGAACGCCTTCTGGGTTCCTGTGTCGTGGAATACGTGGCCTTCGTTCCCTTCTTTCCCTTCGTTCCCTTCGTTCCCAAGCTTCAGGCCATGGGGaGGATGGGGTGGCTGGGGAGGCTGTGATTGGTGGTGTAGTCTTGAGAACATCTTTAACTCAAGAAACAAAACTGGGACATCCATCAACATCAAAAACGGCAGTACGACGGTCACAGCGACGATTGGAGGACACCGATACACGGCCACGTTCCCAGGCGTGACTTCAGTCTCCACTTCAACATACTATGTCAATAATAATGGGACATCAACCGAAGA…	TSINIKNGSTTVTATIGGHRYTATFPGVTSVSTSTYYVNNNGTSTEEFKIKVNGTTYVYSTAGGKTNVTYGNGTAVAE	gi|256251480|emb|CAR63643.1| hypothetical protein [Angiostrongylus cantonensis]	---	---	---	---
isogroup00018	yes	isotig00155	TAACAACGCATCCGACGCGGgggAGTGTCAATGGTGAAaaTGTCCAGCGCTGCCATGTTACCACTATTCTTCCTATTCATCACTCAGGCGAACGCCTTCTGGGTTCCTGTGTCGTGGAATACGTGGCCTTCGTTCCCTTCTTTCCCTTCGTTCCCTTCGTTCCCAAGCTTCAGGCCATGGGGaGGATGGGGTGGCTGGGGAGGCTGTGATTGGTGGTGTAGCCTTGAGAACATTTTTAACTCAAGGAACAAAACTGGGACATCCATTAACATCAAAAACGGCAGTACGACGGTCACAGCGACGATTGGAGGACATCGACACACGGCCACGTTCCCAGGCGTGACTTCAGTCTCCACTTCAACATACTATGTCAATAATAATGGGACATCAACCGAAGAA…	MVKMSSAAMLPLFFLFITQANAFWVPVSWNTWPSFPSFPSFPSFPSFRPWGGWGGWGGCDWWCSLENIFNSRNKTGTSINIKNGSTTVTATIGGHRHTATFPGVTSVSTSTYYVNNNGTSTEEFKIKVNGTTYVYSTAGGKTNVTYGNGTAVAEDPFNVTSNNGDGNAVDNDSSNVTSN	gi|256251480|emb|CAR63643.1| hypothetical protein [Angiostrongylus cantonensis]	---	---	---	---
isogroup00018	yes	isotig00156	TAACAACGCATCCGACGCGGGggcAGTGTCAATGGTGAAaaTGTCCAGCGCTGCCATGTTACCACTATTCTTCCTATTCATCACTCAGGCGAACGCCTTCTGGGTTCCTGTGTCGTGGAATACGTGGCCTTCGTTCCCTTCTTTCCCTTCGTTCCCTTCGTTCCCAAGCTTCAGGCCATGGGGaGGATGGGGTGGCTGGGGAGGCTGTGATTGGTGGTGTAGTCTTGAGAACATCTTTAACTCAAGAAACAAAACTGGGACATCCATCAACATCAAAAACGGCAGTACGACGGTCACAGCGACGATTGGAGGACACCGATACACGGCCACGTTCCCAGGCGTGACTTCAGTCTCCACTTCAACATATTATGTCAATAATAATGGGACATCAACCGAAGA…	XNNASDAGAVSMVKMSSAAMLPLFFLFITQANAFWVPVSWNTWPSFPSFPSFPSFPSFRPWGGWGGWGGCDWWCSLENIFNSRNKTGTSINIKNGSTTVTATIGGHRYTATFPGVTSVSTSTYYVNNNGTSTEEFKIKVNGTTYVYSTAEGKTQVTYGNGTAVDNDPFNVTSTNGDGKAVEDXIQCHFGSDIMKTCSNSTNSITTGIKHVFIAYVLESSNKFIG	gi|256251480|emb|CAR63643.1| hypothetical protein [Angiostrongylus cantonensis]	---	---	---	---
isogroup00018	yes	isotig00157	TAACAACGCATCCGACGCGGGggcAGTGTCAATGGTGAAaaTGTCCAGCGCTGCCATGTTACCACTATTCTTCCTATTCATCACTCAGGCGAACGCCTTCTGGGTTCCTGTGTCGTGGAATACGTGGCCTTCGTTCCCTTCTTTCCCTTCGTTCCCTTCGTTCCCAAGCTTCAGGCCATGGGGaGGATGGGGTGGCTGGGGAGGCTGTGATTGGTGGTGTAGTCTTGAGAACATCTTTAACTCAAGAAACAAAACTGGGACATCCATCAACATCAAAAACGGCAGTACGACGGTCACAGCGACGATTGGAGGACACCGATACACGGCCACGTTCCCAGGCGTGACTTCAGTCTCCACTTCAACATATTATGTCAATAATAATGGGACATCAACCGAAGA…	TSINIKNGSTTVTATIGGHRYTATFPGVTSVSTSTYYVNNNGTSTEEFKIKVNGTTYVYSTAGGKTNVTYGNGTAVAE	gi|256251480|emb|CAR63643.1| hypothetical protein [Angiostrongylus cantonensis]	---	---	---	---
isogroup00018	yes	isotig00158	TAACAACGCATCCGACGCGGgggAGTGTCAATGGTGAAaaTGTCCAGCGCTGCCATGTTACCACTATTCTTCCTATTCATCACTCAGGCGAACGCCTTCTGGGTTCCTGTGTCGTGGAATACGTGGCCTTCGTTCCCTTCTTTCCCTTCGTTCCCTTCGTTCCCAAGCTTCAGGCCATGGGGaGGATGGGGTGGCTGGGGAGGCTGTGATTGGTGGTGTAGCCTTGAGAACATTTTTAACTCAAGGAACAAAACTGGGACATCCATTAACATCAAAAACGGCAGTACGACGGTCACAGCGACGATTGGAGGACATCGACACACGGCCACGTTCCCAGGCGTGACTTCAGTCTCCACTTCAACATATTATGTCAATAATAATGGGACATCAACCGAAGAA…	MVKMSSAAMLPLFFLFITQANAFWVPVSWNTWPSFPSFPSFPSFPSFRPWGGWGGWGGCDWWCSLENIFNSRNKTGTSINIKNGSTTVTATIGGHRHTATFPGVTSVSTSTYYVNNNGTSTEEFKIKVNGTTYVYSTAEGKTQVTYGNGTAVDNDPFNVTSTNGDGKAVEDXIQCHFGSDIMKTCSNSTNSITTGIKHVFIAYVLESSNKFIG	gi|256251480|emb|CAR63643.1| hypothetical protein [Angiostrongylus cantonensis]	---	---	---	---
isogroup00018	yes	isotig00159	TAACAACGCATCCGACGCGGgggAGTGTCAATGGTGAAaaTGTCCAGCGCTGCCATGTTACCACTATTCTTCCTATTCATCACTCAGGCGAACGCCTTCTGGGTTCCTGTGTCGTGGAATACGTGGCCTTCGTTCCCTTCTTTCCCTTCGTTCCCTTCGTTCCCAAGCTTCAGGCCATGGGGaGGATGGGGTGGCTGGGGAGGCTGTGATTGGTGGTGTAGCCTTGAGAACATTTTTAACTCAAGGAACAAAACTGGGACATCCATTAACATCAAAAACGGCAGTACGACGGTCACAGCGACGATTGGAGGACATCGACACACGGCCACGTTCCCAGGCGTGACTTCAGTCTCCACTTCAACATATTATGTCAATAATAATGGGACATCAACCGAAGAA…	MVKMSSAAMLPLFFLFITQANAFWVPVSWNTWPSFPSFPSFPSFPSFRPWGGWGGWGGCDWWCSLENIFNSRNKTGTSINIKNGSTTVTATIGGHRHTATFPGVTSVSTSTYYVNNNGTSTEEFKIKVNGTTYVYSTAGGKTNVTYGNGTAVAEDPFNVTSNNGDGKAVDENLSNVTSN	gi|256251480|emb|CAR63643.1| hypothetical protein [Angiostrongylus cantonensis]	---	---	---	---
isogroup00018	yes	isotig00160	TAACAACGCATCCGACGCGGGggcAGTGTCAATGGTGAAaaTGTCCAGCGCTGCCATGTTACCACTATTCTTCCTATTCATCACTCAGGCGAACGCCTTCTGGGTTCCTGTGTCGTGGAATACGTGGCCTTCGTTCCCTTCTTTCCCTTCGTTCCCTTCGTTCCCAAGCTTCAGGCCATGGGGaGGATGGGGTGGCTGGGGAGGCTGTGATTGGTGGTGTAGTCTTGAGAACATCTTTAACTCAAGAAACAAAACTGGGACATCCATCAACATCAAAAACGGCAGTACGACGGTCACAGCGACGATTGGAGGACACCGATACACGGCCACGTTCCCAGGCGTGACTTCAGTCTCCACTTCAACATACTATGTCAATAATAATGGGACATCAACCGAAGA…	TSINIKNGSTTVTATIGGHRYTATFPGVTSVSTSTYYVNNNGTSTEEFKIKVNGTTYVYSTAGGKTNVTYGNGTAVAE	gi|256251480|emb|CAR63643.1| hypothetical protein [Angiostrongylus cantonensis]	---	---	---	---
isogroup00018	yes	isotig00161	TAACAACGCATCCGACGCGGgggAGTGTCAATGGTGAAaaTGTCCAGCGCTGCCATGTTACCACTATTCTTCCTATTCATCACTCAGGCGAACGCCTTCTGGGTTCCTGTGTCGTGGAATACGTGGCCTTCGTTCCCTTCTTTCCCTTCGTTCCCTTCGTTCCCAAGCTTCAGGCCATGGGGaGGATGGGGTGGCTGGGGAGGCTGTGATTGGTGGTGTAGCCTTGAGAACATTTTTAACTCAAGGAACAAAACTGGGACATCCATTAACATCAAAAACGGCAGTACGACGGTCACAGCGACGATTGGAGGACATCGACACACGGCCACGTTCCCAGGCGTGACTTCAGTCTCCACTTCAACATACTATGTCAATAATAATGGGACATCAACCGAAGAA…	MVKMSSAAMLPLFFLFITQANAFWVPVSWNTWPSFPSFPSFPSFPSFRPWGGWGGWGGCDWWCSLENIFNSRNKTGTSINIKNGSTTVTATIGGHRHTATFPGVTSVSTSTYYVNNNGTSTEEFKIKVNGTTYVYSTAGGKTNVTYGNGTAVAEDPFNVTSNNGDGKAVDENLSNVTSN	gi|256251480|emb|CAR63643.1| hypothetical protein [Angiostrongylus cantonensis]	---	---	---	---
isogroup00018	yes	isotig00162	aatgttCCAGCGCTGcCATGTTACCACTATTCTTCCTATTCATCACTCAGGCGAATGCCTACTGGGTTCCTGTGTCGTGGAATACGTGGCCTTCGTTCCCTTCTTTCCCttcgttcccTTCGTTCCcAAGCTTCAGGCCATGGGgCGGATGGGGTGGCTGGGGAGGCTGTTGGTGGTGTAATCTTGAGAACATCTTTAACTCAAGGAACAAAACTGGGACATCCATCAACATCAAAAACGGCAGTACGACGGTCACAGCGACGATTGGAGGACATCGACACACGGCCACGTTCCCAGGCGTGACTTCAGTCTCCACTTCAACATATTATGTCAATAATAATGGGACATCAACCGAAGAATTCAAAATCAAAGTGAACGGTACAACCTATGTCTATAGTA…	MLPLFFLFITQANAYWVPVSWNTWPSFPSFPSFPSFPSFRPWGGWGGWGGCWWCNLENIFNSRNKTGTSINIKNGSTTVTATIGGHRHTATFPGVTSVSTSTYYVNNNGTSTEEFKIKVNGTTYVYSTAGGKTNVTYGNGTAVAEDPFNVTSNNGDGNAVDNDSSNVTSN	gi|256251480|emb|CAR63643.1| hypothetical protein [Angiostrongylus cantonensis]	---	---	---	---
isogroup00018	yes	isotig00163	TAACAACGCATCCGACGCGGgggAGTGTCAATGGTGAAaaTGTCCAGCGCTGCCATGTTACCACTATTCTTCCTATTCATCACTCAGGCGAACGCCTTCTGGGTTCCTGTGTCGTGGAATACGTGGCCTTCGTTCCCTTCTTTCCCTTCGTTCCCTTCGTTCCCAAGCTTCAGGCCATGGGGaGGATGGGGTGGCTGGGGAGGCTGTGATTGGTGGTGTAGCCTTGAGAACATTTTTAACTCAAGGAACAAAACTGGGACATCCATTAACATCAAAAACGGCAGTACGACGGTCACAGCGACGATTGGAGGACATCGACACACCGCCACGTTCCCAGGCGTGACTTCAGTCTCCACTTCAACATATTATGTCAATAATAATGGGACATCAACCGAAGAA…	MVKMSSAAMLPLFFLFITQANAFWVPVSWNTWPSFPSFPSFPSFPSFRPWGGWGGWGGCDWWCSLENIFNSRNKTGTSINIKNGSTTVTATIGGHRHTATFPGVTSVSTSTYYVNNNGTSTEEFKIKVNGTTYVYSTAGGKTNVTYGNGTAVEEDPFNVTSNNGDGNAVDNDSSNVTSN	gi|256251480|emb|CAR63643.1| hypothetical protein [Angiostrongylus cantonensis]	---	---	---	---
isogroup00018	yes	isotig00164	aatgttCCAGCGCTGcCATGTTACCACTATTCTTCCTATTCATCACTCAGGCGAATGCCTACTGGGTTCCTGTGTCGTGGAATACGTGGCCTTCGTTCCCTTCTTTCCCttcgttcccTTCGTTCCcAAGCTTCAGGCCATGGGgCGGATGGGGTGGCTGGGGAGGCTGTTGGTGGTGTAATCTTGAGAACATCTTTAACTCAAGGAACAAAACTGGGACATCCATCAACATCAAAAACGGCAGTACGACGGTCACAGCGACGATTGGAGGACATCGACACACGGCCACGTTCCCAGGCGTGACTTCAGTCTCCACTTCAACATACTATGTCAATAATAATGGGACATCAACCGAAGAATTCAAAATCAAAGTGAACGGTACAACCTATGTCTATAGTA…	MLPLFFLFITQANAYWVPVSWNTWPSFPSFPSFPSFPSFRPWGGWGGWGGCWWCNLENIFNSRNKTGTSINIKNGSTTVTATIGGHRHTATFPGVTSVSTSTYYVNNNGTSTEEFKIKVNGTTYVYSTAGGKTNVTYGNGTAVAEDPFNVTSNNGDGNAVDNDSSNVTSN	gi|256251480|emb|CAR63643.1| hypothetical protein [Angiostrongylus cantonensis]	---	---	---	---
isogroup00018	yes	isotig00165	TAACAACGCATCCGACGCGGGggcAGTGTCAATGGTGAAaaTGTCCAGCGCTGCCATGTTACCACTATTCTTCCTATTCATCACTCAGGCGAACGCCTTCTGGGTTCCTGTGTCGTGGAATACGTGGCCTTCGTTCCCTTCTTTCCCTTCGTTCCCTTCGTTCCCAAGCTTCAGGCCATGGGGaGGATGGGGTGGCTGGGGAGGCTGTGATTGGTGGTGTAGTCTTGAGAACATCTTTAACTCAAGAAACAAAACTGGGACATCCATCAACATCAAAAACGGCAGTACGACGGTCACAGCGACGATTGGAGGACACCGATACACGGCCACGTTCCCAGGCGTGACTTCAGTCTCCACTTCAACATACTATGTCAATAATAATGGGACATCAACCGAAGA…	XNNASDAGAVSMVKMSSAAMLPLFFLFITQANAFWVPVSWNTWPSFPSFPSFPSFPSFRPWGGWGGWGGCDWWCSLENIFNSRNKTGTSINIKNGSTTVTATIGGHRYTATFPGVTSVSTSTYYVNNNGTSTEEFKIKVNGTTYVYSTAGGKTNVTYGNGTAVEEDPFNVTSTNGDGKAVDENLSNVTSN	gi|256251480|emb|CAR63643.1| hypothetical protein [Angiostrongylus cantonensis]	---	---	---	---
isogroup00018	yes	isotig00166	TAACAACGCATCCGACGCGGgggAGTGTCAATGGTGAAaaTGTCCAGCGCTGCCATGTTACCACTATTCTTCCTATTCATCACTCAGGCGAACGCCTTCTGGGTTCCTGTGTCGTGGAATACGTGGCCTTCGTTCCCTTCTTTCCCTTCGTTCCCTTCGTTCCCAAGCTTCAGGCCATGGGGaGGATGGGGTGGCTGGGGAGGCTGTGATTGGTGGTGTAGCCTTGAGAACATTTTTAACTCAAGGAACAAAACTGGGACATCCATTAACATCAAAAACGGCAGTACGACGGTCACAGCGACGATTGGAGGACATCGACACACGGCCACGTTCCCAGGCGTGACTTCAGTCTCCACTTCAACATACTATGTCAATAATAATGGGACATCAACCGAAGAA…	MVKMSSAAMLPLFFLFITQANAFWVPVSWNTWPSFPSFPSFPSFPSFRPWGGWGGWGGCDWWCSLENIFNSRNKTGTSINIKNGSTTVTATIGGHRHTATFPGVTSVSTSTYYVNNNGTSTEEFKIKVNGTTYVYSTAGGKTNVTYGNGTAVEEDPFNVTSTNGDGKAVDENLSNVTSN	gi|256251480|emb|CAR63643.1| hypothetical protein [Angiostrongylus cantonensis]	---	---	---	---
isogroup00018	yes	isotig00167	aatgttCCAGCGCTGcCATGTTACCACTATTCTTCCTATTCATCACTCAGGCGAATGCCTACTGGGTTCCTGTGTCGTGGAATACGTGGCCTTCGTTCCCTTCTTTCCCttcgttcccTTCGTTCCcAAGCTTCAGGCCATGGGgCGGATGGGGTGGCTGGGGAGGCTGTTGGTGGTGTAATCTTGAGAACATCTTTAACTCAAGGAACAAAACTGGGACATCCATCAACATCAAAAACGGCAGTACGACGGTCACAGCGACGATTGGAGGACATCGACACACGGCCACGTTCCCAGGCGTGACTTCAGTCTCCACTTCAACATATTATGTCAATAATAATGGGACATCAACCGAAGAATTCAAAATCAaAGTGAACGGTACAaCCTATGTCTATAGTA…	MLPLFFLFITQANAYWVPVSWNTWPSFPSFPSFPSFPSFRPWGGWGGWGGCWWCNLENIFNSRNKTGTSINIKNGSTTVTATIGGHRHTATFPGVTSVSTSTYYVNNNGTSTEEFKIKVNGTTYVYSTAEGKTQVTYGNGTAVDNDPFNVTSTNGDGKAVEDXIQCHFGSDIMKTCSNSTNSITTGIKHVFIAYVLESSNKFIG	gi|256251480|emb|CAR63643.1| hypothetical protein [Angiostrongylus cantonensis]	---	---	---	---
isogroup00018	yes	isotig00168	aatgttCCAGCGCTGcCATGTTACCACTATTCTTCCTATTCATCACTCAGGCGAATGCCTACTGGGTTCCTGTGTCGTGGAATACGTGGCCTTCGTTCCCTTCTTTCCCttcgttcccTTCGTTCCcAAGCTTCAGGCCATGGGgCGGATGGGGTGGCTGGGGAGGCTGTTGGTGGTGTAATCTTGAGAACATCTTTAACTCAAGGAACAAAACTGGGACATCCATCAACATCAAAAACGGCAGTACGACGGTCACAGCGACGATTGGAGGACATCGACACACGGCCACGTTCCCAGGCGTGACTTCAGTCTCCACTTCAACATATTATGTCAATAATAATGGGACATCAACCGAAGAATTCAAAATCAAAGTGAACGGTACAACCTATGTCTATAGTA…	MLPLFFLFITQANAYWVPVSWNTWPSFPSFPSFPSFPSFRPWGGWGGWGGCWWCNLENIFNSRNKTGTSINIKNGSTTVTATIGGHRHTATFPGVTSVSTSTYYVNNNGTSTEEFKIKVNGTTYVYSTAGGKTNVTYGNGTAVAEDPFNVTSNNGDGKAVDENLSNVTSN	gi|256251480|emb|CAR63643.1| hypothetical protein [Angiostrongylus cantonensis]	---	---	---	---
isogroup00018	yes	isotig00169	aatgttCCAGCGCTGcCATGTTACCACTATTCTTCCTATTCATCACTCAGGCGAATGCCTACTGGGTTCCTGTGTCGTGGAATACGTGGCCTTCGTTCCCTTCTTTCCCttcgttcccTTCGTTCCcAAGCTTCAGGCCATGGGgCGGATGGGGTGGCTGGGGAGGCTGTTGGTGGTGTAATCTTGAGAACATCTTTAACTCAAGGAACAAAACTGGGACATCCATCAACATCAAAAACGGCAGTACGACGGTCACAGCGACGATTGGAGGACATCGACACACGGCCACGTTCCCAGGCGTGACTTCAGTCTCCACTTCAACATACTATGTCAATAATAATGGGACATCAACCGAAGAATTCAAAATCAAAGTGAACGGTACAACCTATGTCTATAGTA…	MLPLFFLFITQANAYWVPVSWNTWPSFPSFPSFPSFPSFRPWGGWGGWGGCWWCNLENIFNSRNKTGTSINIKNGSTTVTATIGGHRHTATFPGVTSVSTSTYYVNNNGTSTEEFKIKVNGTTYVYSTAGGKTNVTYGNGTAVAEDPFNVTSNNGDGKAVDENLSNVTSN	gi|256251480|emb|CAR63643.1| hypothetical protein [Angiostrongylus cantonensis]	---	---	---	---
isogroup00018	yes	isotig00170	aatgttCCAGCGCTGcCATGTTACCACTATTCTTCCTATTCATCACTCAGGCGAATGCCTACTGGGTTCCTGTGTCGTGGAATACGTGGCCTTCGTTCCCTTCTTTCCCttcgttcccTTCGTTCCcAAGCTTCAGGCCATGGGgCGGATGGGGTGGCTGGGGAGGCTGTTGGTGGTGTAATCTTGAGAACATCTTTAACTCAAGGAACAAAACTGGGACATCCATCAACATCAAAAACGGCAGTACGACGGTCACAGCGACGATTGGAGGACATCGACACACCGCCACGTTCCCAGGCGTGACTTCAGTCTCCACTTCAACATATTATGTCAATAATAATGGGACATCAACCGAAGAATTCAAAATCAAAGTGAACGGTACAACCTATGTCTATAGCA…	MLPLFFLFITQANAYWVPVSWNTWPSFPSFPSFPSFPSFRPWGGWGGWGGCWWCNLENIFNSRNKTGTSINIKNGSTTVTATIGGHRHTATFPGVTSVSTSTYYVNNNGTSTEEFKIKVNGTTYVYSTAGGKTNVTYGNGTAVEEDPFNVTSNNGDGNAVDNDSSNVTSN	gi|256251480|emb|CAR63643.1| hypothetical protein [Angiostrongylus cantonensis]	---	---	---	---
isogroup00018	yes	isotig00171	aatgttCCAGCGCTGcCATGTTACCACTATTCTTCCTATTCATCACTCAGGCGAATGCCTACTGGGTTCCTGTGTCGTGGAATACGTGGCCTTCGTTCCCTTCTTTCCCttcgttcccTTCGTTCCcAAGCTTCAGGCCATGGGgCGGATGGGGTGGCTGGGGAGGCTGTTGGTGGTGTAATCTTGAGAACATCTTTAACTCAAGGAACAAAACTGGGACATCCATCAACATCAAAAACGGCAGTACGACGGTCACAGCGACGATTGGAGGACATCGACACACGGCCACGTTCCCAGGCGTGACTTCAGTCTCCACTTCAACATACTATGTCAATAATAATGGGACATCAACCGAAGAATTCAAAATCAAAGTGAACGGTACAACCTATGTCTATAGCA…	MLPLFFLFITQANAYWVPVSWNTWPSFPSFPSFPSFPSFRPWGGWGGWGGCWWCNLENIFNSRNKTGTSINIKNGSTTVTATIGGHRHTATFPGVTSVSTSTYYVNNNGTSTEEFKIKVNGTTYVYSTAGGKTNVTYGNGTAVEEDPFNVTSTNGDGKAVDENLSNVTSN	gi|256251480|emb|CAR63643.1| hypothetical protein [Angiostrongylus cantonensis]	---	---	---	---
isogroup00018	yes	isotig00172	ccacgttcccaggcgtgactTCAgtctccACttcAacataCTATGTCAATAATAATGGGACATCAACCGAAGAATTCAAaaTCAAAGTGAACGGTACAACCTATGTCTATAGCACGGCTGGAGGTAAaaCAAATGTGACCTATGGCAACGGAACAGCCGTCGCggaggATCCATTCAATGTCAccTCGAACAATGGCGACGGAAATGCCGTCGACAACGATTCATCCAATGTCACTTCGAATTAAaCATTCATGAAAACTTGTAGTAACTCAACAAACAGTATAaCAACTGGTATAAAGCATGTTTTTATTGCCTATGTGCTTGAATCATCACAATAAATTTATTggC	XTFPGVTSVSTSTYYVNNNGTSTEEFKIKVNGTTYVYSTAGGKTNVTYGNGTAVAEDPFNVTSNNGDGNAVDNDSSNVTSN	no hit	---	---	---	---
isogroup00019	yes	isotig00173	CAGTGGTAACAACGCATCCGACGAGAGCTCATTGAGCCAAGAAaTGCTGCAATAAAGGCAGGTCGTATTCGTAAGGAACGTGAGCCAATGTCTGTTCGTGTGAAAGATTTCTGGGAAATAGAAGCGTTGCCGAAGCTTTTTgaGCCGAAGTTCACGAAGAATgTCGGGCACGAAATCGATGGGCTCATCCTTCAACCGGTTGATGCTccATACACACCAGGTCGCTGTGATATTGTGCTTAAGTGGAAACCgCCCTCACACAACTCGATTGATTTCAAGCTTCAAATTAGAAAAGTTGTCAAGGAAGGTGAACTACCACAGCATATTGGATATCTTTACGTGCAACACGCAAACGAACCAATGGCCACGATGAAGGCCACGAAGAAGTTACTCCCATAC…	QRIRRELIEPRNAAIKAGRIRKEREPMSVRVKDFWEIEALPKLFEPKFTKNVGHEIDGLILQPVDAPYTPGRCDIVLKWKPPSHNSIDFKLQIRKVVKEGELPQHIGYLYVQHANEPMATMKATKKLLPYDNKIIECTFENGQWVFMRERTDKSLPNSLKTAQAVFNSMMHPIDKNMLI	gi|170577180|ref|XP_001893912.1| mRNA capping enzyme, C-terminal domain containing protein [Brugia malayi]	IPR001339: mRNA capping enzyme; IPR012340: Nucleic acid-binding, OB-fold; IPR013846: mRNA capping enzyme, C-terminal; IPR016027: Nucleic acid-binding, OB-fold-like;	GO:0004484): mRNA guanylyltransferase activity;	GO:0006370): mRNA capping; GO:0006397): mRNA processing;	---
isogroup00019	yes	isotig00174	CAGTGGTAACAACGCATCCGACGAGAGCTCATTGAGCCAAGAAaTGCTGCAATAAAGGCAGGTCGTATTCGTAAGGAACGTGAGCCAATGTCTGTTCGTGTGaAAAGATTTCTGGGAAATAGAAGCGTTGCCGAAGCTTTTTGAGCCGAAGTTCACGAAGAATGTCGGGCACGAAATCGATGGGCTCATCCTTCAACCGGTTGATGCTCCATACACACCAGGTCGCTGTGATATTGTGCTTAAGTGGAAACCgCCCTCACACAACTCGATTGATTTCAAGCTTCAAATTAGAAAAGTTGTCAAGGAAGGTGAACTACCACAGCATATTGGATATCTTTACGTGCAACACGCAAACGAACCAATGGCCACGATGAAGGCCACGAAGAAGTTACTCCCATA…	DESSLSQEMLQ*RQVVFVRNVSQCLFV*KDFWEIEALPKLFEPKFTKNVGHEIDGLILQPVDAPYTPGRCDIVLKWKPPSHNSIDFKLQIRKVVKEGELPQHIGYLYVQHANEPMATMKATKKLLPYDNKIIECTFENGQWVFMRERTDKSLPNSLKTAQAVFNSMMHPIDKNMLIDFV	gi|170577180|ref|XP_001893912.1| mRNA capping enzyme, C-terminal domain containing protein [Brugia malayi]	IPR001339: mRNA capping enzyme; IPR012340: Nucleic acid-binding, OB-fold; IPR013846: mRNA capping enzyme, C-terminal; IPR016027: Nucleic acid-binding, OB-fold-like;	GO:0004484): mRNA guanylyltransferase activity;	GO:0006370): mRNA capping; GO:0006397): mRNA processing;	---
isogroup00019	yes	isotig00175	CAGTGGTAACAACGCATCCGACGAGAGCTCATTGAGCCAAGAAaTGCTGCAATAAAGGCAGGTCGTATTCGTAAGGAACGTGAGCCAATGTCTGTTCGTGTGAAAGATTTCTGGGAAATAGAAGCGTTGCCGAAGCTTTTTgaGCCGAAGTTCACGAAGAATgTCGGGCACGAAATCGATGGGCTCATCCTTCAACCGGTTGATGCTccATACACACCAGGTCGCTGTGATATTGTGCTTAAGTGGAAACCgCCCTCACACAACTCGATTGATTTCAAGCTTCAAATTAGAAAAGTTGTCAAGGAAGGTGAACTACCACAGCATATTGGATATCTTTACGTGCAACACGCAAACGAACCAATGGCCACGATGAAGGCCACGAAGAAGTTACTCCCATAC…	QRIRRELIEPRNAAIKAGRIRKEREPMSVRVKDFWEIEALPKLFEPKFTKNVGHEIDGLILQPVDAPYTPGRCDIVLKWKPPSHNSIDFKLQIRKVVKEGELPQHIGYLYVQHANEPMATMKATKKLLPYDNKIIECTFENGQWVFMRERTDKSLPNSLKTAQAVFNSMMHPIDKNMLI	gi|170577180|ref|XP_001893912.1| mRNA capping enzyme, C-terminal domain containing protein [Brugia malayi]	IPR001339: mRNA capping enzyme; IPR012340: Nucleic acid-binding, OB-fold; IPR013846: mRNA capping enzyme, C-terminal; IPR016027: Nucleic acid-binding, OB-fold-like;	GO:0004484): mRNA guanylyltransferase activity;	GO:0006370): mRNA capping; GO:0006397): mRNA processing;	---
isogroup00019	yes	isotig00176	CAGTGGTAACAACGCATCCGACGAGAGCTCATTGAGCCAAGAAaTGCTGCAATAAAGGCAGGTCGTATTCGTAAGGAACGTGAGCCAATGTCTGTTCGTGTGaAAAGATTTCTGGGAAATAGAAGCGTTGCCGAAGCTTTTTGAGCCGAAGTTCACGAAGAATGTCGGGCACGAAATCGATGGGCTCATCCTTCAACCGGTTGATGCTCCATACACACCAGGTCGCTGTGATATTGTGCTTAAGTGGAAACCgCCCTCACACAACTCGATTGATTTCAAGCTTCAAATTAGAAAAGTTGTCAAGGAAGGTGAACTACCACAGCATATTGGATATCTTTACGTGCAACACGCAAACGAACCAATGGCCACGATGAAGGCCACGAAGAAGTTACTCCCATA…	DESSLSQEMLQ*RQVVFVRNVSQCLFV*KDFWEIEALPKLFEPKFTKNVGHEIDGLILQPVDAPYTPGRCDIVLKWKPPSHNSIDFKLQIRKVVKEGELPQHIGYLYVQHANEPMATMKATKKLLPYDNKIIECTFENGQWVFMRERTDKSLPNSLKTAQAVFNSMMHPIDKNMLIDFV	gi|170577180|ref|XP_001893912.1| mRNA capping enzyme, C-terminal domain containing protein [Brugia malayi]	IPR001339: mRNA capping enzyme; IPR012340: Nucleic acid-binding, OB-fold; IPR013846: mRNA capping enzyme, C-terminal; IPR016027: Nucleic acid-binding, OB-fold-like;	GO:0004484): mRNA guanylyltransferase activity;	GO:0006370): mRNA capping; GO:0006397): mRNA processing;	---
isogroup00019	yes	isotig00177	CAGTGGTAACAACGCATCCGACGAGAGCTCATTGAGCCAAGAAaTGCTGCAATAAAGGCAGGTCGTATTCGTAAGGAACGTGAGCCAATGTCTGTTCGTGTGAAAGATTTCTGGGAAATAGAAGCGTTGCCGAAGCTTTTTgaGCCGAAGTTCACGAAGAATgTCGGGCACGAAATCGATGGGCTCATCCTTCAACCGGTTGATGCTccATACACACCAGGTCGCTGTGATATTGTGCTTAAGTGGAAACCgCCCTCACACAACTCGATTGATTTCAAGCTTCAAATTAGAAAAGTTGTCAAGGAAGGTGAACTACCACAGCATATTGGATATCTTTACGTGCAACACGCAAACGAACCAATGGCCACGATGAAGGCCACGAAGAAGTTACTCCCATAC…	QRIRRELIEPRNAAIKAGRIRKEREPMSVRVKDFWEIEALPKLFEPKFTKNVGHEIDGLILQPVDAPYTPGRCDIVLKWKPPSHNSIDFKLQIRKVVKEGELPQHIGYLYVQHANEPMATMKATKKLLPYDNKIIECTFENGQWVFMRERTDKSLPNSLKTAQAVFNSMMHPIDKNMLI	gi|170577180|ref|XP_001893912.1| mRNA capping enzyme, C-terminal domain containing protein [Brugia malayi]	IPR001339: mRNA capping enzyme; IPR012340: Nucleic acid-binding, OB-fold; IPR013846: mRNA capping enzyme, C-terminal; IPR016027: Nucleic acid-binding, OB-fold-like;	GO:0004484): mRNA guanylyltransferase activity;	GO:0006370): mRNA capping; GO:0006397): mRNA processing;	---
isogroup00019	yes	isotig00178	CAGTGGTAACAACGCATCCGACGAGAGCTCATTGAGCCAAGAAaTGCTGCAATAAAGGCAGGTCGTATTCGTAAGGAACGTGAGCCAATGTCTGTTCGTGTGaAAAGATTTCTGGGAAATAGAAGCGTTGCCGAAGCTTTTTGAGCCGAAGTTCACGAAGAATGTCGGGCACGAAATCGATGGGCTCATCCTTCAACCGGTTGATGCTCCATACACACCAGGTCGCTGTGATATTGTGCTTAAGTGGAAACCgCCCTCACACAACTCGATTGATTTCAAGCTTCAAATTAGAAAAGTTGTCAAGGAAGGTGAACTACCACAGCATATTGGATATCTTTACGTGCAACACGCAAACGAACCAATGGCCACGATGAAGGCCACGAAGAAGTTACTCCCATA…	DESSLSQEMLQ*RQVVFVRNVSQCLFV*KDFWEIEALPKLFEPKFTKNVGHEIDGLILQPVDAPYTPGRCDIVLKWKPPSHNSIDFKLQIRKVVKEGELPQHIGYLYVQHANEPMATMKATKKLLPYDNKIIECTFENGQWVFMRERTDKSLPNSLKTAQAVFNSMMHPIDKNMLIDFV	gi|170577180|ref|XP_001893912.1| mRNA capping enzyme, C-terminal domain containing protein [Brugia malayi]	IPR001339: mRNA capping enzyme; IPR012340: Nucleic acid-binding, OB-fold; IPR013846: mRNA capping enzyme, C-terminal; IPR016027: Nucleic acid-binding, OB-fold-like;	GO:0004484): mRNA guanylyltransferase activity;	GO:0006370): mRNA capping; GO:0006397): mRNA processing;	---
isogroup00019	yes	isotig00179	CAGTGGTAACAACGCATCCGACGAGAGCTCATTGAGCCAAGAAaTGCTGCAATAAAGGCAGGTCGTATTCGTAAGGAACGTGAGCCAATGTCTGTTCGTGTGAAAGATTTCTGGGAAATAGAAGCGTTGCCGAAGCTTTTTgaGCCGAAGTTCACGAAGAATgTCGGGCACGAAATCGATGGGCTCATCCTTCAACCGGTTGATGCTccATACACACCAGGTCGCTGTGATATTGTGCTTAAGTGGAAACCgCCCTCACACAACTCGATTGATTTCAAGCTTCAAATTAGAAAAGTTGTCAAGGAAGGTGAACTACCACAGCATATTGGATATCTTTACGTGCAACACGCAAACGAACCAATGGCCACGATGAAGGCCACGAAGAAGTTACTCCCATAC…	QRIRRELIEPRNAAIKAGRIRKEREPMSVRVKDFWEIEALPKLFEPKFTKNVGHEIDGLILQPVDAPYTPGRCDIVLKWKPPSHNSIDFKLQIRKVVKEGELPQHIGYLYVQHANEPMATMKATKKLLPYDNKIIECTFENGQWVFMRERTDKSLPNSLKTAQAVFNSMMHPIDKNMLI	gi|170577180|ref|XP_001893912.1| mRNA capping enzyme, C-terminal domain containing protein [Brugia malayi]	IPR001339: mRNA capping enzyme; IPR012340: Nucleic acid-binding, OB-fold; IPR013846: mRNA capping enzyme, C-terminal; IPR016027: Nucleic acid-binding, OB-fold-like;	GO:0004484): mRNA guanylyltransferase activity;	GO:0006370): mRNA capping; GO:0006397): mRNA processing;	---
isogroup00019	yes	isotig00180	CAGTGGTAACAACGCATCCGACGAGAGCTCATTGAGCCAAGAAaTGCTGCAATAAAGGCAGGTCGTATTCGTAAGGAACGTGAGCCAATGTCTGTTCGTGTGaAAAGATTTCTGGGAAATAGAAGCGTTGCCGAAGCTTTTTGAGCCGAAGTTCACGAAGAATGTCGGGCACGAAATCGATGGGCTCATCCTTCAACCGGTTGATGCTCCATACACACCAGGTCGCTGTGATATTGTGCTTAAGTGGAAACCgCCCTCACACAACTCGATTGATTTCAAGCTTCAAATTAGAAAAGTTGTCAAGGAAGGTGAACTACCACAGCATATTGGATATCTTTACGTGCAACACGCAAACGAACCAATGGCCACGATGAAGGCCACGAAGAAGTTACTCCCATA…	DESSLSQEMLQ*RQVVFVRNVSQCLFV*KDFWEIEALPKLFEPKFTKNVGHEIDGLILQPVDAPYTPGRCDIVLKWKPPSHNSIDFKLQIRKVVKEGELPQHIGYLYVQHANEPMATMKATKKLLPYDNKIIECTFENGQWVFMRERTDKSLPNSLKTAQAVFNSMMHPIDKNMLIDFV	gi|170577180|ref|XP_001893912.1| mRNA capping enzyme, C-terminal domain containing protein [Brugia malayi]	IPR001339: mRNA capping enzyme; IPR012340: Nucleic acid-binding, OB-fold; IPR013846: mRNA capping enzyme, C-terminal; IPR016027: Nucleic acid-binding, OB-fold-like;	GO:0004484): mRNA guanylyltransferase activity;	GO:0006370): mRNA capping; GO:0006397): mRNA processing;	---
isogroup00019	yes	isotig00181	CAGTGGTAACAACGCATCCGACGAGAGCTCATTGAGCCAAGAAaTGCTGCAATAAAGGCAGGTCGTATTCGTAAGGAACGTGAGCCAATGTCTGTTCGTGTGAAAGATTTCTGGGAAATAGAAGCGTTGCCGAAGCTTTTTgaGCCGAAGTTCACGAAGAATgTCGGGCACGAAATCGATGGGCTCATCCTTCAACCGGTTGATGCTccATACACACCAGGTCGCTGTGATATTGTGCTTAAGTGGAAACCgCCCTCACACAACTCGATTGATTTCAAGCTTCAAATTAGAAAAGTTGTCAAGGAAGGTGAACTACCACAGCATATTGGATATCTTTACGTGCAACACGCAAACGAACCAATGGCCACGATGAAGGCCACGAAGAAGTTACTCCCATAC…	QRIRRELIEPRNAAIKAGRIRKEREPMSVRVKDFWEIEALPKLFEPKFTKNVGHEIDGLILQPVDAPYTPGRCDIVLKWKPPSHNSIDFKLQIRKVVKEGELPQHIGYLYVQHANEPMATMKATKKLLPYDNKIIECTFENGQWVFMRERTDKSLPNSLKTAQAVFNSMMHPIDKNMLI	gi|170577180|ref|XP_001893912.1| mRNA capping enzyme, C-terminal domain containing protein [Brugia malayi]	IPR001339: mRNA capping enzyme; IPR012340: Nucleic acid-binding, OB-fold; IPR013846: mRNA capping enzyme, C-terminal; IPR016027: Nucleic acid-binding, OB-fold-like;	GO:0004484): mRNA guanylyltransferase activity;	GO:0006370): mRNA capping; GO:0006397): mRNA processing;	---
isogroup00019	yes	isotig00182	CAGTGGTAACAACGCATCCGACGAGAGCTCATTGAGCCAAGAAaTGCTGCAATAAAGGCAGGTCGTATTCGTAAGGAACGTGAGCCAATGTCTGTTCGTGTGaAAAGATTTCTGGGAAATAGAAGCGTTGCCGAAGCTTTTTGAGCCGAAGTTCACGAAGAATGTCGGGCACGAAATCGATGGGCTCATCCTTCAACCGGTTGATGCTCCATACACACCAGGTCGCTGTGATATTGTGCTTAAGTGGAAACCgCCCTCACACAACTCGATTGATTTCAAGCTTCAAATTAGAAAAGTTGTCAAGGAAGGTGAACTACCACAGCATATTGGATATCTTTACGTGCAACACGCAAACGAACCAATGGCCACGATGAAGGCCACGAAGAAGTTACTCCCATA…	DESSLSQEMLQ*RQVVFVRNVSQCLFV*KDFWEIEALPKLFEPKFTKNVGHEIDGLILQPVDAPYTPGRCDIVLKWKPPSHNSIDFKLQIRKVVKEGELPQHIGYLYVQHANEPMATMKATKKLLPYDNKIIECTFENGQWVFMRERTDKSLPNSLKTAQAVFNSMMHPIDKNMLIDFV	gi|170577180|ref|XP_001893912.1| mRNA capping enzyme, C-terminal domain containing protein [Brugia malayi]	IPR001339: mRNA capping enzyme; IPR012340: Nucleic acid-binding, OB-fold; IPR013846: mRNA capping enzyme, C-terminal; IPR016027: Nucleic acid-binding, OB-fold-like;	GO:0004484): mRNA guanylyltransferase activity;	GO:0006370): mRNA capping; GO:0006397): mRNA processing;	---
isogroup00019	yes	isotig00183	CAGTGGTAACAACGCATCCGACGAGAGCTCATTGAGCCAAGAAaTGCTGCAATAAAGGCAGGTCGTATTCGTAAGGAACGTGAGCCAATGTCTGTTCGTGTGAAAGATTTCTGGGAAATAGAAGCGTTGCCGAAGCTTTTTgaGCCGAAGTTCACGAAGAATgTCGGGCACGAAATCGATGGGCTCATCCTTCAACCGGTTGATGCTccATACACACCAGGTCGCTGTGATATTGTGCTTAAGTGGAAACCgCCCTCACACAACTCGATTGATTTCAAGCTTCAAATTAGAAAAGTTGTCAAGGAAGGTGAACTACCACAGCATATTGGATATCTTTACGTGCAACACGCAAACGAACCAATGGCCACGATGAAGGCCACGAAGAAGTTACTCCCATAC…	IRRELIEPRNAAIKAGRIRKEREPMSVRVKDFWEIEALPKLFEPKFTKNVGHEIDGLILQPVDAPYTPGRCDIVLKWKPPSHNSIDFKLQIRKVVKEGELPQHIGYLYVQHANEPMATMKATKKLLPYDNKIIECTFEVLADSTLSF*SYGVEGCCGVERVEAEKMIFSAISSRTLTFV	gi|170577180|ref|XP_001893912.1| mRNA capping enzyme, C-terminal domain containing protein [Brugia malayi]	IPR001339: mRNA capping enzyme; IPR012340: Nucleic acid-binding, OB-fold; IPR013846: mRNA capping enzyme, C-terminal; IPR016027: Nucleic acid-binding, OB-fold-like;	GO:0004484): mRNA guanylyltransferase activity;	GO:0006370): mRNA capping; GO:0006397): mRNA processing;	---
isogroup00019	yes	isotig00184	CAGTGGTAACAACGCATCCGACGAGAGCTCATTGAGCCAAGAAaTGCTGCAATAAAGGCAGGTCGTATTCGTAAGGAACGTGAGCCAATGTCTGTTCGTGTGaAAAGATTTCTGGGAAATAGAAGCGTTGCCGAAGCTTTTTGAGCCGAAGTTCACGAAGAATGTCGGGCACGAAATCGATGGGCTCATCCTTCAACCGGTTGATGCTCCATACACACCAGGTCGCTGTGATATTGTGCTTAAGTGGAAACCgCCCTCACACAACTCGATTGATTTCAAGCTTCAAATTAGAAAAGTTGTCAAGGAAGGTGAACTACCACAGCATATTGGATATCTTTACGTGCAACACGCAAACGAACCAATGGCCACGATGAAGGCCACGAAGAAGTTACTCCCATA…	IDESSLSQEMLQ*RQVVFVRNVSQCLFV*KDFWEIEALPKLFEPKFTKNVGHEIDGLILQPVDAPYTPGRCDIVLKWKPPSHNSIDFKLQIRKVVKEGELPQHIGYLYVQHANEPMATMKATKKLLPYDNKIIECTFEV	gi|170577180|ref|XP_001893912.1| mRNA capping enzyme, C-terminal domain containing protein [Brugia malayi]	IPR001339: mRNA capping enzyme; IPR012340: Nucleic acid-binding, OB-fold; IPR013846: mRNA capping enzyme, C-terminal; IPR016027: Nucleic acid-binding, OB-fold-like;	GO:0004484): mRNA guanylyltransferase activity;	GO:0006370): mRNA capping; GO:0006397): mRNA processing;	---
isogroup00019	yes	isotig00185	CAGTGGTAACAACGCATCCGACGAGAGCTCATTGAGCCAAGAAaTGCTGCAATAAAGGCAGGTCGTATTCGTAAGGAACGTGAGCCAATGTCTGTTCGTGTGAAAGATTTCTGGGAAATAGAAGCGTTGCCGAAGCTTTTTgaGCCGAAGTTCACGAaGAATgTCGGGCACGAAATCGATGGGCTCATCCTTcAACCGGTTGATGCTGTAAGTACAGCtATTTtAATTgTTTGTGAAAGATGAaGTAAAATCGGCTCGAGGgAATTATTGAGCAGCATCCTTCAATTTttATTGTAATCGAATGCATTGACTTGTGAAAGTGTAAATAATTGCATTTCAAGAa	IRRELIEPRNAAIKAGRIRKEREPMSVRVKDFWEIEALPKLFEPKFTKNVGHEIDGLILQPVDAVST	gi|170577180|ref|XP_001893912.1| mRNA capping enzyme, C-terminal domain containing protein [Brugia malayi]	IPR001339: mRNA capping enzyme;	GO:0004484): mRNA guanylyltransferase activity;	GO:0006370): mRNA capping; GO:0006397): mRNA processing;	---
isogroup00020	yes	isotig00186	cctactcccctgtgtgccgttggcagtctcttagtttttAgTAAAATTAAAAAaCTAAAAaTACAAAAAaTTAAATTATTATACTTTATTACTCTATTATAATAATTAAAAaCATAATTTAATGAATAAACAAATTCAAAACCTACGTATCCgAATTTATTTATTCTTGTGTCTATAAACTTTAAATTCTTTATTTtATAAATtACATTTTTaGTtAAATAaTCTaACtaaaaaTttaTAatAatATtCTTtaaAAAatTatTTTtaAAataTAacaAAAAATaACaAtaATAATCtAACTaCaTAtAtTaAAGGCACaTAAAAATCAATGTAAATAAAAACACTTGGAGTTAATAATAAATTATAATTTAACCATCACAAAAATATTATTGATATTAC…	KSWFFLVEWDFVMLKFNVYFNSLLFSLILSMVTLSVLLFSTYYLSNELNFNYYYFMLMIFVISMFMLNFSNNVFTMMISWDLLGISSFFLVLFYNNWDSNSGAMNTALTNRVGDYMMFVFFSSTLMTSYYFVSMEFMFYVILLLLLLTSFTKSAQFPFSSWLPKAMSAPTPVSSLVHSSTLVTAGLILLMNFNNVLFNGMLM	gi|288900696|ref|YP_003433730.1| NADH dehydrogenase subunit 5 [Trichostrongylus vitrinus]	IPR001750: NADH:ubiquinone/plastoquinone oxidoreductase;	GO:0008137): NADH dehydrogenase (ubiquinone) activity;	GO:0042773): ATP synthesis coupled electron transport; GO:0055114): oxidation-reduction process;	---
isogroup00020	yes	isotig00187	cctactcccctgtgtgccgttggcagtctcttagtttttAgTAAAATTAAAAAaCTAAAAaTACAAAAAaTTAAATTATTATACTTTATTACTCTATTATAATAATTAAAAaCATAATTTAATGAATAAACAAATTCAAAACCTACGTATCCgAATTTATTTATTCTTGTGTCTATAAACTTTAAATTCTTTATTTtATAAATtACATTTTTaGTtAAATAaTCTaACtaaaaaTttaTAatAatATtCTTtaaAAAatTatTTTtaAAataTAacaAAAAATaACaAtaATAATCtAACTaCaTAtAtTaAAGGCACaTAAAAATCAATGTAAATAAAAACACTTGGAGTTAATAATAAATTATAATTTAACCATCACAAAAATATTATTGATATTAC…	GISSFFLVLFYNNWDSNSGAMNTALTNRVGDYMMFVFFSSTLMTSYYFVSMEFMFYVILLLLLLTSFTKSAQFPFSSWLPKAMSAPTPISSLVHSSTLVTAGLILLMNFNNVLFNGMLMTFVVVLGVLTMLFSSIVALIEEDMKKVVALSTLSQMGFSMVTLGLGLKFVTFIHLISHALFKSCLFMQIGYLIHVNNGQQDGRNYGYNGMISMLIQLQLLITLFCLCGLLFSSGMMSKDLILEMFFINNYNMLFTIMFFVTIFLTFCYSYRLWKSMFFNFNKVVKFFDSSMIMNFLSLLLIVMSMMFLWWLNYNLLLTPSVFIYIDF	gi|288900696|ref|YP_003433730.1| NADH dehydrogenase subunit 5 [Trichostrongylus vitrinus] gi|288903315|ref|YP_003434043.1| NADH dehydrogenase subunit 5 [Trichostrongylus axei]	IPR001750: NADH:ubiquinone/plastoquinone oxidoreductase;	GO:0008137): NADH dehydrogenase (ubiquinone) activity;	GO:0042773): ATP synthesis coupled electron transport; GO:0055114): oxidation-reduction process;	---
isogroup00020	yes	isotig00188	cctactcccctgtgtgccgttggcagtctcttagtttttAgTAAAATTAAAAAaCTAAAAaTACAAAAAaTTAAATTATTATACTTTATTACTCTATTATAATAATTAAAAaCATAATTTAATGAATAAACAAATTCAAAACCTACGTATCCgAATTTATTTATTCTTGTGTCTATAAACTTTAAATTCTTTATTTtATAAATtACATTTTTaGTtAAATAaTCTaACtaaaaaTttaTAatAatATtCTTtaaAAAatTatTTTtaAAataTAacaAAAAATaACaAtaATAATCtAACTaCaTAtAtTaAAGGCACaTAAAAATCAATGTAAATAAAAACACTTGGAGTTAATAATAAATTATAATTTAACCATCACAAAAATATTATTGATATTAC…	SIGGVTMLFSSIVALIEEDMKKVVALSTLSQMGFSMVTLGLGLKFVTFIHLISHALFKSCLFMQIGYLIHVNNGQQDGRNYGYNGMISMLIQLQLLITLFCLCGLLFSSGMMSKDLILEMFFINNYNMLFTIMFFVTIFLTFCYSYRLWKSMFFNFNKVVKFFDSSMIMNFLSLLLIVMSMMFLWWLNYNLLLTPSVFIYIDF	gi|288900696|ref|YP_003433730.1| NADH dehydrogenase subunit 5 [Trichostrongylus vitrinus]	IPR001750: NADH:ubiquinone/plastoquinone oxidoreductase;	GO:0008137): NADH dehydrogenase (ubiquinone) activity;	GO:0042773): ATP synthesis coupled electron transport; GO:0055114): oxidation-reduction process;	---
isogroup00020	yes	isotig00189	AaaCATGAATTAAaTAACcAtTTGTAtAAaTAAACATCTTTTAAaCAATGCATGACTAATTAAGTGAaTAAATGTAaCAAACTTTAAaCCcAATCctAAaGtAaCTaTtGAAAAAACCcATTtGtGATAATGTaCTTAAAGCTACtACCTTTTTtATAtCTTCTTCAATtAGCGCAACAATACTTGaAAACAACATAGTtAcACCCCccAATACTACAACAAAAGTTATTAACATTCCATTAAATAACACATTATTAAAATTCATTAATAAAATTAATCCTGCAGTTACCAAAGTTCTTCTATGAACCAATGATCTAACAGGTGTAGGAgCACtTAtAGCtTTTGGTaATCaACTactAAAAGGAAACTGTGCaCTTTTAGTAAACGATGTTAATAACA…	KSWFFLVEWDFVMLKFNVYFNSLLFSLILSMVTLSVLLFSTYYLSNELNFNYYYFMLMIFVISMFMLNFSNNVFTMMISWDLLGISSFFLVLFYNNWDSNSGAMNTALTNRVGDYMMFVFFSSTLMTSYYFVSMEFMFYVILLLLLLTSFTKSAQFPFSSWLPKAMSAPTPVSSLVHSSTLVTAGLILLMNFNNVLFNGMLMTFVVVLGGVTMLFSSIVALIEEDMKKVVALSTLSQMGFFNSYFSIGFKVCYIYSLN*SCIV*KMFIYTNGYLIHV	gi|288903315|ref|YP_003434043.1| NADH dehydrogenase subunit 5 [Trichostrongylus axei]	IPR001750: NADH:ubiquinone/plastoquinone oxidoreductase;	GO:0008137): NADH dehydrogenase (ubiquinone) activity;	GO:0042773): ATP synthesis coupled electron transport; GO:0055114): oxidation-reduction process;	---
isogroup00020	yes	isotig00190	cctactcccctgtgtgccgttggcagtctcttagtttttAgTAAAATTAAAAAaCTAAAAaTACAAAAAaTTAAATTATTATACTTTATTACTCTATTATAATAATTAAAAaCATAATTTAATGAATAAACAAATTCAAAACCTACGTATCCgAATTTATTTATTCTTATATCTATAAaCTTTAAaTTTTTtATTTtATAAATTACATTTTTAGCttAAATAATCTACTaaAAAaTTTATAATAATATTCTTTaAAAaTTAtTTTtaAaTATAACAAAAAaTAaCAACAATAACCTAACTACATATATTAAAGGCACGTAAAAaTCAATGTAAATAAAAaCACTTGGAGTTAATAACAAATTATAATTTAATCATCACAAAAaTATTATTGACATTACA…	VTAGLILLMNFNNVLFNGMLMTFAMVLGSVTMLFSSIVALIEEDMKKVVALSTLSQMGFSMVTLGLGLKFVTFIHLISHALFKSCLFMQIGYLIHVNNGQQDGRNYGYNG	gi|288900696|ref|YP_003433730.1| NADH dehydrogenase subunit 5 [Trichostrongylus vitrinus]	IPR001750: NADH:ubiquinone/plastoquinone oxidoreductase;	GO:0008137): NADH dehydrogenase (ubiquinone) activity;	GO:0042773): ATP synthesis coupled electron transport; GO:0055114): oxidation-reduction process;	---
isogroup00020	yes	isotig00191	TATTTATACAAATTGGTTATTTAATTCATGttAataatGGTCAGCAAGATGGTCGAAATTAtGGATATAACGGTATAATTTCAATATTAATTCAATTACAATTATTAATTACTTTGTTTTGTTTATGTGGGTTATTATTTTCTAGAGGTATAATAAGTAAAGATTTAATTTTAGAAATGTTTTTTATTAATAATTATAATATACTGTTTACTATAATATTTTTTGTAACAATTTTTTTAACTTTTTGTTATAGTTATCGTTTGTGAAAAAGTATATTTTTTAATTTTAATAAAGTTGTAAAATTTTTTGATTCTTCAATAATTATAAACTTTTTAAGTTTATTGTTAATTGTAATATCAATAATATTTTTGTGATGATTAAATTATAATTTATTATTAA…	FMQIGYLIHVNNGQQDGRNYGYNGMISMLIQLQLLITLFCLCGLLFSSGMMSKDLILEMFFINNYNMLFTMMFFVTIFLTFCYSYRLWKSMFFNFNKVVKFFDSSMIMNFLSLLLIVMSMMFLWWLNYNLLLTPSVFIYIDFYVPLMYVVSLLLLFFVMFKMIFKEYYYKFLVDYLAKNVIYKMKNLKFMDTSMNKFGYVGFEFVYSLNYVFNYYNSVMK	gi|288900696|ref|YP_003433730.1| NADH dehydrogenase subunit 5 [Trichostrongylus vitrinus]	IPR001750: NADH:ubiquinone/plastoquinone oxidoreductase;	GO:0008137): NADH dehydrogenase (ubiquinone) activity;	GO:0042773): ATP synthesis coupled electron transport; GO:0055114): oxidation-reduction process;	---
isogroup00020	yes	isotig00192	atataacggtattaattcaaaTATTAATTCtAATTACtAATTATTAATTACTTTGTTTTGTTTaTGtGGGTTATTATTtCTAGAgTATAATAAGTAAaGtATTTAATTTTAGAAATGTTTTTTATTAATAATTATAATATACTGTTTACTATAATATTTTTTGTAACAATTTTTTTAACTTTTTGTTATAGTTATCGTTTGTGAAAAAGTATATTTTTTAATTTTAATAAAGTTGTAAAATTTTTTGATTCTTCAATAATTATAAACTTTTTAAGTTTATTGTTAATTGTAATATCAATAATATTTTTGTGATGATTAAATTATAATTTATTATTAACTCCAAGTGTTTTTATTTACATTGATTTTTATGTGCCTTTAATATATGTAGTTAGATTATTA…	KYLILEMFFINNYNMLFTMMFFVTIFLTFCYSYRLWKSMFFNFNKVVKFFDSSMIMNFLSLLLIVMSMMFLWWLNYNLLLTPSVFIYIDFYVPLMYVVSLLLLFFVMFKMIFKEYYYKFLVDYLAKNVIYKMKNLKFMDTSMNKFGYVGFEFVYSLNYVFNYYNSVMK	gi|288900696|ref|YP_003433730.1| NADH dehydrogenase subunit 5 [Trichostrongylus vitrinus]	---	---	---	---
isogroup00020	yes	isotig00193	AaaCATGAATTAAaTAACcAtTTGTAtAAaTAAACATCTTTTAAaCAATGCATGACTAATTAAGTGAaTAAATGTAaCAAACTTTAAaCCcAATCctAAaGtAaCTaTtGAAAAAACCcATTTtGtGATAATGTaCTTAAAGCTACtACCTTTTTtATAtCTTCTTCAATtAGCGCAACAATACTTaGaAAACAACATAGTtAcACCCCccAATACTACAACAAAAGTTATTAACATcCCGTTAAATAACACATTATTAAAATTCATTAATAAAATTAATCCtGCAGTTACCAAAGTTCTTCTATGAACCAACGATCTAATAGGTGTGGGAGCACTTATAGCTTTTGGTAATCAACTACTAAAAGGaaaCTGTGcaCTTTtAGTaaacGATGTCaaTaa…	GISSFFLVLFYNNWDSNSGAMNTALTNRVGDYMMFVFFSSTLMTSYYFVSMEFMFYVILLLLLLTSFTKSAQFPFSSWLPKAMSAPTPISSLVHSSTLVTAGLILLMNFNNVLFNGMLMTFVVVLGGVTMLFSKYCCANWSSYKKGSSFKYIITKWVFSMVTLGLGLKFVTFIHLISHALFKSCLFMQM	gi|288903315|ref|YP_003434043.1| NADH dehydrogenase subunit 5 [Trichostrongylus axei]	IPR001750: NADH:ubiquinone/plastoquinone oxidoreductase;	GO:0008137): NADH dehydrogenase (ubiquinone) activity;	GO:0042773): ATP synthesis coupled electron transport; GO:0055114): oxidation-reduction process;	---
isogroup00020	yes	isotig00194	AaaCATGAATTAAaTAACcAtTTGTAtAAaTAAACATCTTTTAAaCAATGCATGACTAATTAAGTGAaTAAATGTAaCAAACTTTAAaCCcAATCctAAaGtAaCTaTtGAAAAAACCcATTtGtGATAATGTaCTTAAAGCTACtACCTTTTTtATAtCTTCTTCAATtAGCGCAACAATACTTGaAAACAACATAGTtAcACCCCccAATACTACAACAAAAGTTATTAACATTCCATTAAATAACACATTATTAAAATTCATTAATAAAATTAATCCTGCAGTTACCAAAGTTCTTCTATGAACCAATGATCTAACAGGTGTGGGAGCACTTATAGCTTTTGGTAATCAACTACTAAAAGGAAACTGTGCACTTTTAGTAAACGATGTCAATAACA…	LVLFYNNWDSNSGAMNTALTNRVGDYMMFVFFSSTLMTSYYFVSMEFMFYVILLLLLLTSFTKSAQFPFSSWLPKAMSAPTPVSSLVHSSTLVTAGLILLMNFNNVLFNGMLMTFVVVLGGVTMLFSSIVALIEEDMKKVVALSTLSQMGFFNSYFSIGFKVCYIYSLN*SCIV*KMFIYTNGYLIH	gi|288903315|ref|YP_003434043.1| NADH dehydrogenase subunit 5 [Trichostrongylus axei]	IPR001750: NADH:ubiquinone/plastoquinone oxidoreductase;	GO:0008137): NADH dehydrogenase (ubiquinone) activity;	GO:0042773): ATP synthesis coupled electron transport; GO:0055114): oxidation-reduction process;	---
isogroup00021	yes	isotig00195	tatccctgtgtgccttggctagtctactagtttttttAAACCGAAAaTGTTTtATTCAAATCATCTGCATTTCATAATTGGAACAGCTTATTAAGCTCATTAATGTGGGAATACAATGAGAGATTGAAATCGATAATATTAAGATTGATATCTTCATAACTTGACCCAGTGGTGTTATTCTGTTAGCTCGTGAGCTGAACATAAGAGGACTAGtTCCTTAATGAACCGCGTCATCGAAGAGATATAAAAGAAGGCTTTTTTGCAGCTGTGAATATGAACAAAATCGATCAATAACCGTTGAtACCGTCTCGTCATCGCATCATTCGCACGTATTTATAATCAGTGTTTCTTCGTAAAGAAGAACTGAAATGAAAAACAGCTATGAGACGGTATCCTGCA…	PFGGVGNSGMGRYRGKFGFDTFTHEKAVLKRGFFGESLLSSRYPPVSDAKLKQMNRLVGTRRALPSMFNWLSGIPVIVVSVLIGMLLQ	gi|32566756|ref|NP_504634.2| Protein ALH-4, isoform c [Caenorhabditis elegans]	IPR012394: Aldehyde dehydrogenase NAD(P)-dependent; IPR016161: Aldehyde/histidinol dehydrogenase;	GO:0004030): aldehyde dehydrogenase [NAD(P)+] activity; GO:0016491): oxidoreductase activity;	GO:0006081): cellular aldehyde metabolic process; GO:0008152): metabolic process; GO:0055114): oxidation-reduction process;	---
isogroup00021	yes	isotig00196	tatccctgtgtgccttggctagtctactagtttttttAAACCGAAAaTGTTTtATTCAAATCATCTGCATTTCATAATTGGAACAGCTTATTAAGCTCATTAATGTGGGAATACAATGAGAGATTGAAATCGATAATATTAAGATTGATATCTTCATAACTTGACCCAGTGGTGTTATTCTGTTAGCTCGTGAGCTGAACATAAGAGGACTAGtTCCTTAATGAACCGCGTCATCGAAGAGATATAAAAGAAGGCTTTTTTGCAGCTGTGAATATGAACAAAATCGATCAATAACCGTTGAtACCGTCTCGTCATCGCATCATTCGCACGTATTTATAATCAATGTTTCTTCGTAAAGAAGAACTGCAGTAACATTCCTATAAGGACAGAGACGACAAT…	PFGGVGNSGMGRYRGKFGFDTFTHEKAVLKRGFFGESLLSSRYPPVSDAKLKQMNRLVGTRRALPSMFNWLSGIPVIVVSVLIGMLLQFFFTKKH	gi|25146394|ref|NP_741554.1| Protein ALH-4, isoform b [Caenorhabditis elegans]	IPR012394: Aldehyde dehydrogenase NAD(P)-dependent; IPR016161: Aldehyde/histidinol dehydrogenase;	GO:0004030): aldehyde dehydrogenase [NAD(P)+] activity; GO:0016491): oxidoreductase activity;	GO:0006081): cellular aldehyde metabolic process; GO:0008152): metabolic process; GO:0055114): oxidation-reduction process;	---
isogroup00021	yes	isotig00197	tatccctgtgtgccttggctagtctactagtttttttAAACCGAAAaTGTTTtATTCAAATCATCTGCATTTCATAATTGGAACAGCTTATTAAGCTCATTAATGTGGGAATACAATGAGAGATTGAAATCGATAATATTAAGATTGATATCTTCATAACTTGACCCAGTGGTGTTATTCTGTTAGCTCGTGAGCTGAACATAAGAGGACTAGtTCCTTAATGAACCGCGTCATCGAAGAGATATAAAAGAAGGCTTTTTTGCAGCTGTGAATATGAACAAAATCGATCAATAACCGTTGAtACCGTCTCGTCATCGCATCATTCGCACGTATTTCGGTATGCCCGATAACCAGTTGAACATTGATGGAAGTGCTCGACGTGTACCAACGAGACGATTC…	PFGGVGNSGMGRYRGKFGFDTFTHEKAVLKRGFFGESLLSSRYPPVSDAKLKQMNRLVGTRRALPSMFNWLSGI	gi|32566756|ref|NP_504634.2| Protein ALH-4, isoform c [Caenorhabditis elegans]	IPR012394: Aldehyde dehydrogenase NAD(P)-dependent; IPR016161: Aldehyde/histidinol dehydrogenase;	GO:0004030): aldehyde dehydrogenase [NAD(P)+] activity; GO:0016491): oxidoreductase activity;	GO:0006081): cellular aldehyde metabolic process; GO:0008152): metabolic process; GO:0055114): oxidation-reduction process;	---
isogroup00021	yes	isotig00198	AAATTTTTATTTCAAATCGTCTGTGATTTACAGTTGGAACAGTTTATTAAGCTCCTTAATGTACGAGGAATATAATGAGAGATTGAAATCGATAATGTTAAGATTGACATCTTCAACTTGACCCAAAGGTGTTATTTtCGTTAGCTTATGAGCTGAACATAAGAGGACTAGTTCCTTAATGAACCGCGTCATCGAAGAGATATAAAAGAAGgCTTTTTTGCAGCTGAATATGAaCAAAATCGATCAATAACCGTTGATACCGTCTCGTCATCGCATCATTCGCACATATTTATAATCAATGTTTCTTCGTAAAGAAGAACTGCAGTAACATTCCTATAAGGACAGAGACGACAATTACcGGTATGCCCGATAACCAGTTGAACATTGATGGAAGTGCTC…	PFGGVGNSGMGRYRGKFGFDTFTHEKAVLKRGFFGESLLSSRYPPVSDAKLKQMNRLVGTRRALPSMFNWLSGIPVIVVSVLIGMLLQFFFTKKH	gi|25146394|ref|NP_741554.1| Protein ALH-4, isoform b [Caenorhabditis elegans]	IPR012394: Aldehyde dehydrogenase NAD(P)-dependent; IPR016161: Aldehyde/histidinol dehydrogenase;	GO:0004030): aldehyde dehydrogenase [NAD(P)+] activity; GO:0016491): oxidoreductase activity;	GO:0006081): cellular aldehyde metabolic process; GO:0008152): metabolic process; GO:0055114): oxidation-reduction process;	---
isogroup00021	yes	isotig00199	ACCTTTCGGCGGTGTTGGAAATTCTGGAATGGgACGATATCGTGGCAaGTTCGGTTTCGACACTTTCACTCATGAAAAGGCCGTATTGAAACGAGGTTTCTTTGGtGAATCTCTTCTAAGTTCTCGATATCCTCCTGTGTCGGATGCAAAATTGAAGCAGATGAATCGTCTCGTTGGTACACGTCGAGCACTTCCATCAATGTTCAACTGGTTATCGGGCATACCGGTAATTGTCGTCTCTGTCCTTATAGGAATGTTACTGCAGTTCTTCTTTACGAAGAAACACTGATTATAAATACGTGCGAATGATGCGATGACGAGACGGTATCaaCGGttATTGATCGAtTTTGTTCAtATTCAGCTGCAAAAAaGCCTTCTTTTAtATCTCTTCGATGACGC…	PFGGVGNSGMGRYRGKFGFDTFTHEKAVLKRGFFGESLLSSRYPPVSDAKLKQMNRLVGTRRALPSMFNWLSGIPVIVVSVLIGMLLQFFFTKKH	gi|25146394|ref|NP_741554.1| Protein ALH-4, isoform b [Caenorhabditis elegans]	IPR012394: Aldehyde dehydrogenase NAD(P)-dependent; IPR016161: Aldehyde/histidinol dehydrogenase;	GO:0004030): aldehyde dehydrogenase [NAD(P)+] activity; GO:0016491): oxidoreductase activity;	GO:0006081): cellular aldehyde metabolic process; GO:0008152): metabolic process; GO:0055114): oxidation-reduction process;	---
isogroup00021	yes	isotig00200	tttttttaaaaCCGAAAaCGTTTtATTCAAATCATCTGCATTTCATAATTGGAACAGCTTATTAAGCTCATTAATGTGGGAATACAATGAGAGATTGAAATCGATAATATTAAGACTGATATCTTCATAACTTGACTCAGTGGTGTTATTCTGTTAGCTCGTGAGCTGAACATAAGAGGACTAGTTCCTTAATGAACCGCGTCATCGAAGAGATATAAAAGAAGgCTTTTTTGCAGCTGAATATGAaCAAAATCGATCAATAACCGTTGATACCGTCTCGTCATCGCATCATTCGCACaTATTTATAATCAATGTTTCTTCGTAAAGAAGAACTGCAGTAACATTCCTATAAGGACAGAGACGACAATTACcGGTATGCCCGATAACCAGTTGAACATT…	PFGGVGNSGMGRYRGKFGFDTFTHEKAVLKRGFFGESLLSSRYPPVSDAKLKQMNRLVGTRRALPSMFNWLSGIPVIVVSVLIGMLLQFFFTKKH	gi|25146394|ref|NP_741554.1| Protein ALH-4, isoform b [Caenorhabditis elegans]	IPR012394: Aldehyde dehydrogenase NAD(P)-dependent; IPR016161: Aldehyde/histidinol dehydrogenase;	GO:0004030): aldehyde dehydrogenase [NAD(P)+] activity; GO:0016491): oxidoreductase activity;	GO:0006081): cellular aldehyde metabolic process; GO:0008152): metabolic process; GO:0055114): oxidation-reduction process;	---
isogroup00021	yes	isotig00201	ACCTTTCGGCGGTGTTGGAAATTCTGGAATGGgACGATATCGTGGCAaGTTCGGTTTCGACACTTTCACTCATGAAAAGGCCGTATTGAAACGAGGTTTCTTTGGtGAATCTCTTCTAAGTTCTCGATATCCTCCTGTGTCGGATGCAAAATTAAaGcAGATGAATCGTCTCGTTGGTACACGTCGAgCACTTCCATCAATGTTCAACTGGTTATCGGGCATACCGTTCTtCTTTACGAAGAAaCACTGATTATAAATACGTGCGAATGATGCGATGACGAGACGGTATCAACGATTATTGATCGATTTTGTTCATATTCAGCTGCAAAAAAGCCTTCTTTtATATCTCTTCGATGACGCGGTTCATTAAGGAACTAGTCCTCTTATGTTCAGCTCAGA…	PFGGVGNSGMGRYRGKFGFDTFTHEKAVLKRGFFGESLLSSRYPPVSDAKLKQMNRLVGTRRALPSMFNWLSGIPFF	gi|32566756|ref|NP_504634.2| Protein ALH-4, isoform c [Caenorhabditis elegans]	IPR012394: Aldehyde dehydrogenase NAD(P)-dependent; IPR016161: Aldehyde/histidinol dehydrogenase;	GO:0004030): aldehyde dehydrogenase [NAD(P)+] activity; GO:0016491): oxidoreductase activity;	GO:0006081): cellular aldehyde metabolic process; GO:0008152): metabolic process; GO:0055114): oxidation-reduction process;	---
isogroup00021	yes	isotig00202	ACCTTTCGGCGGTGTTGGAAATTCTGGAATGGgACGATATCGTGGCAaGTTCGGTTTCGACACTTTCACTCATGAAAAGGCCGTATTGAAACGAGGTTTCTTTGGtGAATCTCTTCTAAGTTCTCGATATCCTCCTGTGTCGGATGCAAAATTGAAGCAGATGAATCGTCTCGTTGGTACACGTCGAGCACTTCCATCAATGTTCAACTGGTTATCGGGCATACCGGTAATTGTCGTCTCTGTCCTTATAGGAATGTTACTGCAGAAATACGTGCGAATGATGCGATGACGAAACGGTATCAACGGTTATTGATCGATTTTGTTCATATTCAGCTGCAAAAAAGCCTTCTTTTATATCTCTTCGATGACGCGGTTCATTAAGGAaCTAGTCCTCTTATG…	PFGGVGNSGMGRYRGKFGFDTFTHEKAVLKRGFFGESLLSSRYPPVSDAKLKQMNRLVGTRRALPSMFNWLSGIPVIVVSVLIGMLLQKYVRMMR	gi|25146391|ref|NP_741553.1| Protein ALH-4, isoform a [Caenorhabditis elegans]	IPR012394: Aldehyde dehydrogenase NAD(P)-dependent; IPR016161: Aldehyde/histidinol dehydrogenase;	GO:0004030): aldehyde dehydrogenase [NAD(P)+] activity; GO:0016491): oxidoreductase activity;	GO:0006081): cellular aldehyde metabolic process; GO:0008152): metabolic process; GO:0055114): oxidation-reduction process;	---
isogroup00023	yes	isotig00203	TCATaTCGAgTCAATGTATTATTCGGCGCCACAGCAAACAATAATCAAGTTATTGGACGAATTAGATAAGCGCTGGATTCGACgATTAGAaTTCGAAGGTATGCACATCATTGCCTCAATCAACTTAATGAGCGGAAACATGATCACGGAAAACTTTGAAATTTTCTCGAAAAATCCTGTGCTGTTAGACGCTGAAATTGCTCCTGTTGATGATGTGTTCTTGTTGttgtcgttgTTGTCGATGTTGCTGCTGTTAAATGCTTTAGTTGTTCCTGTTGATGATATGTccTTGTTGTTGTCGGTGTTGCCGTTGTCGCTGCTGTCAGCGCTGTAAATGGtTCGTTTACTGATGTGTTCATGTTGTTGTCGGCGTTGTCGTTGTTGTTGCTgTTAGATGCT…	XHIESMYYSAPQQTIIKLLDELDKRWIRRLEFEGMHIIASINLMSGNMITENFEIFSKNPVLLDAEIAPVDDVFLLLSLLSMLLLLNALVVPVDDMXLVVVGVAVVAAVSAVNGSFTDVFMLLSALSLLLLLDAAVVPADDVFLLLPVLSVSLLLDAVVISVDDVPSMEHITVLFVKYAELLTILVHPAFYLNAVTVG	no hit	---	---	---	---
isogroup00023	yes	isotig00204	CataTCGAATtAAtgtATTATTCGACGCCACAGCAAACAATAATCAAGTTGTTgGACGAATTAGATAAGCGCTGGATTCGACGATTAGAATTCGAAGGTATGCACATCATTGCCTCAATTAACTTAATGAgCGGaaaTATGATCACGGAtAAACTTTGAAATTTTCTCGAAAAATCCTGTGCTGTTAGACGCTGAAATTGCTCCTGTTGATGATGTGTTCTTGTTGttgtcgttgTTGTCGATGTTGCTGCTGTTAAATGCTTTAGTTGTTCCTGTTGATGATATGTccTTGTTGTTGTCGGTGTTGCCGTTGTCGCTGCTGTCAGCGCTGTAAATGGtTCGTTTACTGATGTGTTCATGTTGTTGTCGGCGTTGTCGTTGTTGTTGCTgTTAGATGCT…	HIELMYYSTPQQTIIKLLDELDKRWIRRLEFEGMHIIASINLMSGNMITENFEIFSKNPVLLDAEIAPVDDVFLLLSLLSMLLLLNALVVPVDDMXLVVVGVAVVAAVSAVNGSFTDVFMLLSALSLLLLLDAAVVPADDVFLLLPVLSVSLLLDAVVISVDDVPSMEHITVLFVKYAELLTILVHPAFYLNAVTVG	no hit	---	---	---	---
isogroup00023	yes	isotig00205	TCATaTCGAgTCAATGTATTATTCGGCGCCACAGCAAACAATAATCAAGTTATTGGACGAATTAGATAAGCGCTGGATTCGACgATTAGAaTTCGAAGGTATGCACATCATTGCCTCAATCAACTTAATGAGCGGAAACATGATCACGGAAAACTTTGAAATTTTCTCGAAAAATCCTGTGCTGTTAGACGCTGAAATTGCTCCTGTTGATGATGTGTTCTTGTTGttgtcgttgTTGTCGATGTTGCTGCTGTTAAATGCTTTAGTTGTTCCTGTTGATGATATGTccTTGTTGTTGTCGGTGTTGCCGTTGTCGCTGCTGTCAGCGCTGTAAATGGtTCGTTTACTGATGTGTTCATGTTGTTGTCGGCGTTGTCGTTGTTGTTGCTgTTAGATGCT…	XHIESMYYSAPQQTIIKLLDELDKRWIRRLEFEGMHIIASINLMSGNMITENFEIFSKNPVLLDAEIAPVDDVFLLLSLLSMLLLLNALVVPVDDMXLVVVGVAVVAAVSAVNGSFTDVFMLLSALSLLLLLDAAVVPADDVFLLLPVLSVSLLLDAVVISVDDVPSMEHITVLFVKY	no hit	---	---	---	---
isogroup00023	yes	isotig00206	CataTCGAATtAAtgtATTATTCGACGCCACAGCAAACAATAATCAAGTTGTTgGACGAATTAGATAAGCGCTGGATTCGACGATTAGAATTCGAAGGTATGCACATCATTGCCTCAATTAACTTAATGAgCGGaaaTATGATCACGGAtAAACTTTGAAATTTTCTCGAAAAATCCTGTGCTGTTAGACGCTGAAATTGCTCCTGTTGATGATGTGTTCTTGTTGttgtcgttgTTGTCGATGTTGCTGCTGTTAAATGCTTTAGTTGTTCCTGTTGATGATATGTccTTGTTGTTGTCGGTGTTGCCGTTGTCGCTGCTGTCAGCGCTGTAAATGGtTCGTTTACTGATGTGTTCATGTTGTTGTCGGCGTTGTCGTTGTTGTTGCTgTTAGATGCT…	HIELMYYSTPQQTIIKLLDELDKRWIRRLEFEGMHIIASINLMSGNMITENFEIFSKNPVLLDAEIAPVDDVFLLLSLLSMLLLLNALVVPVDDMXLVVVGVAVVAAVSAVNGSFTDVFMLLSALSLLLLLDAAVVPADDVFLLLPVLSVSLLLDAVVISVDDVPSMEHITVLFVKY	no hit	---	---	---	---
isogroup00023	yes	isotig00207	CataTCGAATtcAAtgtATTATTCAGCGCCaCAGCAAACAATAATcAAGTTATTGGACGAATTAGATAAGCGCTGGATTCGACGATTAGAATTCGAAGGTATGCACATCATTGCCTCAATTAACTTAATGAGCGGAAATATGATCACGGAGAAACTTTGAAATTTTCTCGAAAAATCCTGTGCTGTTAGACGCTGAAATTGCTCCTGTTGATGATGTGTTCTTGTTGTTGTCGTTGTTGTCGATGTTGCTGCTGTTAAATGCTTTAGTTGTTCCTGTTGATGATATGTCCTTGTTGTTGTCGGTGTTGCCGTTGTCGCTGCTGTCAGTCGCTGTaAATGATTCGTTTACTGATGTGTTCATGTTGTTGTCGGCGTTGTCGTTGTTGTTGCTgTTAGATG…	XISNSMYYSAPQQTIIKLLDELDKRWIRRLEFEGMHIIASINLMSGNMITEKLEIFSKNPVLLDAEIAPVDDVFLLLSLLSMLLLLNALVVPVDDMSLLLSVLPLSLLSVAVNDSFTDVFMLLSALSLLLLLDAAVVPADDVFLLLPVLSVSLLLDAVVISVDDVPSMEHITVLFVKYAELLTILVHPAFYLNAVTVG	no hit	---	---	---	---
isogroup00023	yes	isotig00208	CataTCGAATtcAAtgtATTATTCAGCGCCaCAGCAAACAATAATcAAGTTATTGGACGAATTAGATAAGCGCTGGATTCGACGATTAGAATTCGAAGGTATGCACATCATTGCCTCAATTAACTTAATGAGCGGAAATATGATCACGGAGAAACTTTGAAATTTTCTCGAAAAATCCTGTGCTGTTAGACGCTGAAATTGCTCCTGTTGATGATGTGTTCTTGTTGTTGTCGTTGTTGTCGATGTTGCTGCTGTTAAATGCTTTAGTTGTTCCTGTTGATGATATGTCCTTGTTGTTGTCGGTGTTGCCGTTGTCGCTGCTGTCAGTCGCTGTaAATGATTCGTTTACTGATGTGTTCATGTTGTTGTCGGCGTTGTCGTTGTTGTTGCTgTTAGATG…	XISNSMYYSAPQQTIIKLLDELDKRWIRRLEFEGMHIIASINLMSGNMITEKLEIFSKNPVLLDAEIAPVDDVFLLLSLLSMLLLLNALVVPVDDMSLLLSVLPLSLLSVAVNDSFTDVFMLLSALSLLLLLDAAVVPADDVFLLLPVLSVSLLLDAVVISVDDVPSMEHITVLFVKY	no hit	---	---	---	---
isogroup00023	yes	isotig00209	TCATaTCGAgTCAATGTATTATTCGGCGCCACAGCAAACAATAATCAAGTTATTGGACGAATTAGATAAGCGCTGGATTCGACgATTAGAaTTCGAAGGTATGCACATCATTGCCTCAATCAACTTAATGAGCGGAAACATGATCACGGAAAACTTTGAAATTTTCTCGAAAAATCCTGTGCTGTTAGACGCTGAAATTGCTCCTGTTGATGATGTGTTCTTGTTGttgtcgttgTTGTCGATGTTGCTGCTGTTAAATGCTTTAGTTGTTCCTGTTGATGATATGTccTTGTTGTTGTCGGTGTTGCCGTTGTCGCTGCTGTCAGCGCTGTAAATGGTTCGTTTACTGATGTGTGCATGTTGTTGTCGGCGTTGTCGTTGgTGTTgCTGTTAGATGCT…	XHIESMYYSAPQQTIIKLLDELDKRWIRRLEFEGMHIIASINLMSGNMITENFEIFSKNPVLLDAEIAPVDDVFLLLSLLSMLLLLNALVVPVDDMXLVVVGVAVVAAVSAVNGSFTDVCMLLSALSLVLLLDAAVVPADDVFLLLPVLLNVAAVRRGSIPVDDVLSX	no hit	---	---	---	---
isogroup00023	yes	isotig00210	TCATaTCGAgTCAATGTATTATTCGGCGCCACAGCAAACAATAATCAAGTTATTGGACGAATTAGATAAGCGCTGGATTCGACgATTAGAaTTCGAAGGTATGCACATCATTGCCTCAATCAACTTAATGAGCGGAAACATGATCACGGAAAACTTTGAAATTTTCTCGAAAAATCCTGTGCTGTTAGACGCTGAAATTGCTCCTGTTGATGATGTGTTCTTGTTGttgtcgttgTTGTCGATGTTGCTGCTGTTAAATGCTTTAGTTGTTCCTGTTGATGATATGTccTTGTTGTTGTCGGTGTTGCCGTTGTCGCTGCTGTCAGtCGCTGTAAATGGTTCGTTTACTGATGTGTTCATGTTGTTGtCGGCGTTGtCGTtGTtGTtGCTGTtAGATGC…	XHIESMYYSAPQQTIIKLLDELDKRWIRRLEFEGMHIIASINLMSGNMITENFEIFSKNPVLLDAEIAPVDDVFLLLSLLSMLLLLNALVVPVDDMSLLLSVLPLSLLSVAVNGSFTDVFMLLSALSLLLLLDAAVVPAEDVFLLLPMTSLSLLLGAVNGSFE	no hit	---	---	---	---
isogroup00023	yes	isotig00211	CataTCGAATtAAtgtATTATTCGACGCCACAGCAAACAATAATCAAGTTGTTgGACGAATTAGATAAGCGCTGGATTCGACGATTAGAATTCGAAGGTATGCACATCATTGCCTCAATTAACTTAATGAgCGGaaaTATGATCACGGAtAAACTTTGAAATTTTCTCGAAAAATCCTGTGCTGTTAGACGCTGAAATTGCTCCTGTTGATGATGTGTTCTTGTTGttgtcgttgTTGTCGATGTTGCTGCTGTTAAATGCTTTAGTTGTTCCTGTTGATGATATGTccTTGTTGTTGTCGGTGTTGCCGTTGTCGCTGCTGTCAGCGCTGTAAATGGTTCGTTTACTGATGTGTGCATGTTGTTGTCGGCGTTGTCGTTGgTGTTgCTGTTAGATGCT…	HIELMYYSTPQQTIIKLLDELDKRWIRRLEFEGMHIIASINLMSGNMITENFEIFSKNPVLLDAEIAPVDDVFLLLSLLSMLLLLNALVVPVDDMXLVVVGVAVVAAVSAVNGSFTDVCMLLSALSLVLLLDAAVVPADDVFLLLPVLLNVAAVRRGSIPVDDVLSX	no hit	---	---	---	---
isogroup00023	yes	isotig00212	CataTCGAATtAAtgtATTATTCGACGCCACAGCAAACAATAATCAAGTTGTTgGACGAATTAGATAAGCGCTGGATTCGACGATTAGAATTCGAAGGTATGCACATCATTGCCTCAATTAACTTAATGAgCGGaaaTATGATCACGGAtAAACTTTGAAATTTTCTCGAAAAATCCTGTGCTGTTAGACGCTGAAATTGCTCCTGTTGATGATGTGTTCTTGTTGttgtcgttgTTGTCGATGTTGCTGCTGTTAAATGCTTTAGTTGTTCCTGTTGATGATATGTccTTGTTGTTGTCGGTGTTGCCGTTGTCGCTGCTGTCAGtCGCTGTAAATGGTTCGTTTACTGATGTGTTCATGTTGTTGtCGGCGTTGtCGTtGTtGTtGCTGTtAGATGC…	HIELMYYSTPQQTIIKLLDELDKRWIRRLEFEGMHIIASINLMSGNMITENFEIFSKNPVLLDAEIAPVDDVFLLLSLLSMLLLLNALVVPVDDMSLLLSVLPLSLLSVAVNGSFTDVFMLLSALSLLLLLDAAVVPAEDVFLLLPMTSLSLLLGAVNGSFE	no hit	---	---	---	---
isogroup00023	yes	isotig00213	TCATaTCGAgTCAATGTATTATTCGGCGCCACAGCAAACAATAATCAAGTTATTGGACGAATTAGATAAGCGCTGGATTCGACgATTAGAaTTCGAAGGTATGCACATCATTGCCTCAATCAACTTAATGAGCGGAAACATGATCACGGAAAACTTTGAAATTTTCTCGAAAAATCCTGTGCTGTTAGACGCTGAAATTGCTCCTGTTGATGATGTGTTCTTGTTGttgtcgttgTTGTCGATGTTGCTGCTGTTAAATGCTTTAGTTGTTCCTGTTGATGATATGTCCTTGTTGGTGTCGGTGTTGCCGTTGTCGCTGCTGTCAGGCGGCGCtGTAAATGGTTCGTTCAAtGATGTGTTCATGTTGTTGTCggCGTTGTCGTTGGTGTTGCTGTTAGA…	XHIESMYYSAPQQTIIKLLDELDKRWIRRLEFEGMHIIASINLMSGNMITENFEIFSKNPVLLDAEIAPVDDVFLLLSLLSMLLLLNALVVPVDDMSLLVSVLPLSLLSGGAVNGSFNDVFMLLSALSLVLLLDAAVVPADDVFLLLSGVVGIAAVDAV	no hit	---	---	---	---
isogroup00023	yes	isotig00214	CataTCGAATtAAtgtATTATTCGACGCCACAGCAAACAATAATCAAGTTGTTgGACGAATTAGATAAGCGCTGGATTCGACGATTAGAATTCGAAGGTATGCACATCATTGCCTCAATTAACTTAATGAgCGGaaaTATGATCACGGAtAAACTTTGAAATTTTCTCGAAAAATCCTGTGCTGTTAGACGCTGAAATTGCTCCTGTTGATGATGTGTTCTTGTTGttgtcgttgTTGTCGATGTTGCTGCTGTTAAATGCTTTAGTTGTTCCTGTTGATGATATGTCCTTGTTGGTGTCGGTGTTGCCGTTGTCGCTGCTGTCAGGCGGCGCtGTAAATGGTTCGTTCAAtGATGTGTTCATGTTGTTGTCggCGTTGTCGTTGGTGTTGCTGTTAGA…	HIELMYYSTPQQTIIKLLDELDKRWIRRLEFEGMHIIASINLMSGNMITENFEIFSKNPVLLDAEIAPVDDVFLLLSLLSMLLLLNALVVPVDDMSLLVSVLPLSLLSGGAVNGSFNDVFMLLSALSLVLLLDAAVVPADDVFLLLSGVVGIAAVDAV	no hit	---	---	---	---
isogroup00023	yes	isotig00215	TCATaTCGAgTCAATGTATTATTCGGCGCCACAGCAAACAATAATCAAGTTATTGGACGAATTAGATAAGCGCTGGATTCGACgATTAGAaTTCGAAGGTATGCACATCATTGCCTCAATCAACTTAATGAGCGGAAACATGATCACGGAtAAACTTTGAAATTTTtaCTTCGAAAATAAaCctaCTgCTGTTAGtaCgcTGtAaTTaGTCTCctCGTtGgTATGATGTtGGTtcTTtGTTTgTTTGTTCggTGGT	XHIESMYYSAPQQTIIKLLDELDKRWIRRLEFEGMHIIASINLMSGNMITDKL	no hit	---	---	---	---
isogroup00023	yes	isotig00216	CataTCGAATtAAtgtATTATTCGACGCCACAGCAAACAATAATCAAGTTGTTgGACGAATTAGATAAGCGCTGGATTCGACGATTAGAATTCGAAGGTATGCACATCATTGCCTCAATTAACTTAATGAgCGGaaaTATGATCACGGAtAAACTTTGAAATTTTaCTTCGAAAATAAaCctaCTgCTGTTAGtaCgcTGtAaTTaGTCTCctCGTtGgTATGATGTtGGTtcTTtGTTTgTTTGTTCggTGGT	HIELMYYSTPQQTIIKLLDELDKRWIRRLEFEGMHIIASINLMSGNMITDXTLKFYFENKPTAVSXAVISLLVGMMLFFVCLFGG	no hit	---	---	---	---
isogroup00026	yes	isotig00217	ACAATGATGTcACCACTCAGCTTtACTGCAGTtCTTATTAAGGAACAGTTTTCGGAAAAaTaTGACAAAGCGATTATTTGCTCGTTCCATACTCCGCGAGGAATTGTGGCCCGAGTGAACTATCCTGACCcAATCGTCGTTCAACCGTTCGTTGACGTTACTGAAGCTGAAGGTCATACGGACACGTTGTACACCCAATGTGCTGTGAATGTCACCcAAGCGGCACCAACAAAAGCGAAATTCAAGTTGATCAGTGGAAAATGGAAAAGTGAGCTTATTTTGGACGAGAAACTTGCCATtGATGTGGTACCAGCCGTGGAGAATGCACGAATAATGTCGAATAGCGAGAAGATCGAAATTCCATCTTTGCCCGTGGCAGCTGTACGTTCGCATGAAGAG…	TMMSPLSFTAVLIKEQFSEKYDKAIICSFHTPRGIVARVNYPDPIVVQPFVDVTEAEGHTDTLYTQCAVNVTQAAPTKAKFKLISGKWKSELILDEKLAIDVVPAVENARIMSNSEKIEIPSLPVAAVRSHEESNELDEKISEAFAQRRQFEKKAKEVSAATEGKKKVKVVDDEDDKEKSDEKAKVLGTGDSDEESSKSSMKGMKGGKTAKKDSRKGRKETNDDEEEHEKEKISEKVKKVEDDEEHEEERPRYREYDEEHEEHEEDPDHAGGLYGVLTSLALSLFLSMYICDTALTTVVTVYPTSTIIVXVFDLDLDPGLCMITPPPINYTNIYRRQIIDRSYCDNKCMFVVRFIDFSFIFCILLDTWMYASDFVFGIKSVX	no hit	---	---	---	---
isogroup00026	yes	isotig00218	ACAATGATGTcACCACTCAGCTTtACTGCAGTtCTTATTAAGGAACAGTTTTCGGAAAAaTaTGACAAAGCGATTATTTGCTCGTTCCATACTCCGCGAGGAATTGTGGCCCGAGTGAACTATCCTGACCcAATCGTCGTTCAACCGTTCGTTGACGTTACTGAAGCTGAAGGTCATACGGACACGTTGTACACCCAATGTGCTGTGAATGTCACCcAAGCGGCACCAACAAAAGCGAAATTCAAGTTGATCAGTGGAAAATGGAAAAGTGAGCTTATTTTGGACGAGAAACTTGCCATtGATGTGGTACCAGCCGTGGAGAATGCACGAATAATGTCGAATAGCGAGAAGATCGAAATTCCATCTTTGCCCGTGGCAGCTGTACGTTCGCATGAAGAG…	TMMSPLSFTAVLIKEQFSEKYDKAIICSFHTPRGIVARVNYPDPIVVQPFVDVTEAEGHTDTLYTQCAVNVTQAAPTKAKFKLISGKWKSELILDEKLAIDVVPAVENARIMSNSEKIEIPSLPVAAVRSHEESNELDEKISEAFAQRRQFEKKAKEVSAATEGKKKVKVVDDEDDKEKSDEKAKVLGTGDSDEESSKSSMKGMKGGKTAKKDSRKGRKETNDDEEEHEKEKISEKVKKVEDDEEHEEERPRYREYDEEHEEHEEDPDHAGGLYGVLTSLAFSLLLSMYHL	no hit	---	---	---	---
isogroup00026	yes	isotig00219	GGTAACAACGCATCCGACGCGGGGgAAAaGTGAGCTTATTTTGGACGAGAAACTTGCCATTGATGTAGTACCAGCCGTGGAGAATGCACGAATAATGTCCAATAGCGAGAAGATCGAAATCCCATCTTTACCCGTGGCAGCTGTACGTTCGCATGAGGAGTCGAACGAATTGGATGAGAAGATTTCAGAGGCGTTTGCCCAAAGACGACAGTTCGAAAAGAAGGCCAAAGAGGTGTCAGCAGCCACAGAGGGGAAGAAAAaGGTGAAAGTCGTGGACGATGAGGATGACAAGGAGaAATCCGACGAGAAGGCAAAaGTTCTTGGCACGGGCGATTCTGATGAAGAATCTTCAAAATCTTCGATGAAAGGAATGAAAGGTGGCAAaACAGCAAAGAAAGA…	GNNASDAGEKELILDEKLAIDVVPAVENARIMSNSEKIEIPSLPVAAVRSHEESNELDEKISEAFAQRRQFEKKAKEVSAATEGKKKVKVVDDEDDKEKSDEKAKVLGTGDSDEESSKSSMKGMKGGKTAKKDSRKGRKETNDDEEEHEKEKISEKVKKVEDDEEHEEERPRYREYDEEHEEHEEDPDHAGGLYGVLTSLALSLFLSMYICDTALTTVVTVYPTSTIIVXVFDLDLDPGLCMITPPPINYTNIYRRQIIDRSYCDNKCMFVVRFIDFSFIFCILLDTWMYASDFVFGIKSVX	no hit	---	---	---	---
isogroup00026	yes	isotig00220	GGTAACAACGCATCCGACGCGGGGgAAAaGTGAGCTTATTTTGGACGAGAAACTTGCCATTGATGTAGTACCAGCCGTGGAGAATGCACGAATAATGTCCAATAGCGAGAAGATCGAAATCCCATCTTTACCCGTGGCAGCTGTACGTTCGCATGAGGAGTCGAACGAATTGGATGAGAAGATTTCAGAGGCGTTTGCCCAAAGACGACAGTTCGAAAAGAAGGCCAAAGAGGTGTCAGCAGCCACAGAGGGGAAGAAAAaGGTGAAAGTCGTGGACGATGAGGATGACAAGGAGaAATCCGACGAGAAGGCAAAaGTTCTTGGCACGGGCGATTCTGATGAAGAATCTTCAAAATCTTCGATGAAAGGAATGAAAGGTGGCAAaACAGCAAAGAAAGA…	GNNASDAGEKELILDEKLAIDVVPAVENARIMSNSEKIEIPSLPVAAVRSHEESNELDEKISEAFAQRRQFEKKAKEVSAATEGKKKVKVVDDEDDKEKSDEKAKVLGTGDSDEESSKSSMKGMKGGKTAKKDSRKGRKETNDDEEEHEKEKISEKVKKVEDDEEHEEERPRYREYDEEHEEHEEDPDHAGGLYGVLTSLAFSLLLSMYHL	no hit	---	---	---	---
isogroup00026	yes	isotig00221	agaaaTCCGACGAGAaGGCGAAAGTTCTTGGCACGGACGATTCTGATGAAGAATCTTCAAAATCTTCGATGAAAGGAATGAAAGGTGGCAAGACAGCAAAGAAAGACTCTAGAAAAGGAAGAAAcGAGAaGgATGATGAtGAGGAAGAGCATGAAAAGGAAAAGATCAGTGAAAAGGTCAAGAAGGTCgAAGATGACGAGGAGCACGAGGAGGAACGGCCCAGGTATAGGGAATACGATGAAGAACATGAGGAACATGAGGAAGACCCTGATCATGCCGGTGGACTGTATGGTGTACTGACCAGTCTAGCGCTCTCACTGTTCCTGTCCATGTACCATTTGTGATACAGCCCTCACCACAGTAGTTACCGTATACCCCACCTCAACAATAATTGTTAGG…	MIRVFLMFLMFFIVFPIPGPFLLVLLVIFDLLDLFTDLFLFMLFLIIILLVSSFSESFFAVLPPFIPFIEDFEDSSSESSVPRTFAFSSDFX	no hit	---	---	---	---
isogroup00026	yes	isotig00222	TAACAACGCATCCGACGAGAAGGCGaaaGTTCTTGGCACGGACGATTCTGATGAAGAATCTTCAAAATCTTCGATGAAAGGAATGAAAGGTGGCAAGACAGCAAAGAAAGACTCTAAAAAaGGAAGAAAAGAGACGAaTGATGAtGAGGAAGAGCATGAAAAGGAAAAGATCAGTGAAAAGGTCAAGAAGGTCgAAGATGACGAGGAGCACGAGGAGGAACGGCCCAGGTATAGGGAATACGATGAAGAACATGAGGAACATGAGGAAGACCCTGATCATGCCGGTGGACTGTATGGTGTACTGACCAGTCTAGCGCTCTCACTGTTCCTGTCCATGTACCATTTGTGATACAGCCCTCACCACAGTAGTTACCGTATACCCCACCTCAACAATAATTG…	XNNASDEKAKVLGTDDSDEESSKSSMKGMKGGKTAKKDSKKGRKETNDDEEEHEKEKISEKVKKVEDDEEHEEERPRYREYDEEHEEHEEDPDHAGGLYGVLTSLALSLFLSMYICDTALTTVVTVYPTSTIIVXVFDLDLDPGLCMITPPPINYTNIYRRQIIDRSYCDNKCMFVVRFIDFSFIFCILLDTWMYASDFVFGIKSVX	no hit	---	---	---	---
isogroup00026	yes	isotig00223	agaaaTCCGACGAGAaGGCGAAAGTTCTTGGCACGGACGATTCTGATGAAGAATCTTCAAAATCTTCGATGAAAGGAATGAAAGGTGGCAAGACAGCAAAGAAAGACTCTAGAAAAGGAAGAAAcGAGAaGgATGATGAtGAGGAAGAGCATGAAAAGGAAAAGATCAGTGAAAAGGTCAAGAAGGTCgAAGATGACGAGGAGCACGAGGAGGAACGGCCCAGGTATAGGGAATACGATGAAGAACATGAGGAACATGAGGAAGACCCTGATCATGCCGGTGGACTGTATGGTGTACTGACCAGTCTAGCGTTCTCACTGTTGCTGTCCATGTACCATTTGTGATACAGCCCTCACCACAGTAGTTACCGTATACCCCACCTCAACAATAATTGTTAGG…	XKSDEKAKVLGTDDSDEESSKSSMKGMKGGKTAKKDSRKGRNEKDDDEEEHEKEKISEKVKKVEDDEEHEEERPRYREYDEEHEEHEEDPDHAGGLYGVLTSLAFSLLLSMYHL	no hit	---	---	---	---
isogroup00026	yes	isotig00224	TAACAACGCATCCGACGAGAAGGCGaaaGTTCTTGGCACGGACGATTCTGATGAAGAATCTTCAAAATCTTCGATGAAAGGAATGAAAGGTGGCAAGACAGCAAAGAAAGACTCTAAAAAaGGAAGAAAAGAGACGAaTGATGAtGAGGAAGAGCATGAAAAGGAAAAGATCAGTGAAAAGGTCAAGAAGGTCgAAGATGACGAGGAGCACGAGGAGGAACGGCCCAGGTATAGGGAATACGATGAAGAACATGAGGAACATGAGGAAGACCCTGATCATGCCGGTGGACTGTATGGTGTACTGACCAGTCTAGCGTTCTCACTGTTGCTGTCCATGTACCATTTGTGATACAGCCCTCACCACAGTAGTTACCGTATACCCCACCTCAACAATAATTG…	XNNASDEKAKVLGTDDSDEESSKSSMKGMKGGKTAKKDSKKGRKETNDDEEEHEKEKISEKVKKVEDDEEHEEERPRYREYDEEHEEHEEDPDHAGGLYGVLTSLAFSLLLSMYHL	no hit	---	---	---	---
isogroup00027	yes	isotig00225	CAGTGGTAACAACGCATCCGACGCgGGGGtACATCaGACATGTGGTttttCTATTTtgTCGGTTTCGCTATCATTATCGCACTCCAGAAGGGAACGGTCGCCTCGTATCCAGGAGTGGATTCGGATGGAAGAGGTTTgAGACGTCAGCACACTGTCTACGACTTCCAAGAGTTACGGAGAAAAaTTGCTGAGGAGGAGCGCAAGGGATTTTCCGGAAGGCCGCGTCCCTTAACACGTCAGAAAGCTGTCGACGACTTACCTCAGTTGTTTAGAAAagTTTGAAGAGGAGAACGAGGGATTTTTCAAATGGCTGCAATTTTTtGGgAatGGgAGGCAaGAGTCCcTTGAacGGCGAGACAGTTCCTGCGATTCCACTtATTTtCTGGAAGAAATTTCTGA…	MWFFYFVGFAIIIALQKGTVASYPGVDSDGRGLRRQHTVYDFQELRRKIAEEERKGFSGRPRPLTRQKAVDDLPQLFEKFEEENEGFFKWLQFFGNGRQESLERRDSSCDSTYFLEEISEEETTVKTGAKKVQMNSTSL	no hit	---	---	---	---
isogroup00027	yes	isotig00226	TTTGGTGCAAATAATCAAGAAAATGCTGGCCCAGAAATTGGTTCCTTGCAGATGCTTACCGTACCCGAAGCAAGCTGCATGGGATTGGAATaCCAGTGGCTGCCAAGaTCGCAGGCATCTTCGGGTGgATGGGTAATGGTGCATGTAGGAAGTTCTGCACCGGTGATTGTCGTTGATGAAAaGAACAACGAATATGTTGGCAATCTGAACACGGCACTGGACAAGGCATCAATCGGTTTtGgTGGAAaGGAGAAGATCTATGCTGGCGGTGCATGTGCCAACTTTAAAGTGTTGCACAAaCGAAAAaTCAGTTGAACTTCTCGTATAAGGACGCTTTCGATACAATTATGTGTATAAaTTTTCGCAAGCGTTCAAAAAAAAAAAaAAAAAACTAGAGAC…	FGANNQENAGPEIGSLQMLTVPEASCMGLEYQWLPRSQASSGGWVMVHVGSSAPVIVVDEKNNEYVGNLNTALDKASIGFGGKEKIYAGGACANFKVLHKRKIS	gi|308448023|ref|XP_003087592.1| hypothetical protein CRE_29401 [Caenorhabditis remanei]	IPR021010: Cytosolic motility protein;	---	---	---
isogroup00028	yes	isotig00227	gtggtaacaacgcatccgacgcgggggaagcagcattgacaaCTACcTCACTGTTCGCTGTCTCGCtGCAcGACGCTCTTCCCATTCAATCCTTCCAATAACTCGTGTTAATCAATAAAGTGATCAATAATGGATCTCTGGCCATGGCCCCACAAATCATCTCGCCTAATGCGCGAGATGATGGATGATTTTGATCGCTTCGAACGAAGAATGTTTCCGTATTGGagaGAAGCAGATCGTTCGGTcTATGTGGGACATGAGACTCAGAAGCCCACCAACGACGACAAAAAATTCGCCGTCAGCTTGAACGTTTCGCATTTCCGCCCTGAGGAACTGAATGTtCACGTTGaAGGCCGTGAACTGACCATCGAAGGTAAACAGGAGCAAAAAGACGCTAAC…	MDLWPWPHKSSRLMREMMDDFDRFERRMFPYWREADRSVYVGHETQKPTNDDKKFAVSLNVSHFRPEELNVHVEGRELTIEGKQEQKDANSYVQRSFVRKWILPDDVDMQAIRTQLDDKGQLSIEAPKGASIQKVSIPIDDCTSQQ	gi|33413599|gb|AAN05752.1| heat shock protein 20 [Haemonchus contortus]	IPR001436: Alpha crystallin/Heat shock protein; IPR002068: Heat shock protein Hsp20; IPR008978: HSP20-like chaperone;	---	GO:0009408): response to heat;	---
isogroup00028	yes	isotig00228	gtggtaacaacgcatccgacgcgggggaagcagcattgacaaCTACcTCACTGTTCGCTGTCTCGCtGCAcGACGCTCTTCCCATTCAATCCTTCCAATAACTCGTGTTAATCAATAAAGTGATCAATAATGGATCTCTGGCCATGGCCCCACAAATCATCTCGCCTAATGCGCGAGATGATGGATGATTTTGATCGCTTCGAACGAAGAATGTTTCCGTATTGGagaGAAGCAGATCGTTCGGTcTATGTGGGACATGAGACTCAGAAGCCCACCAACGACGACAAAAAaTTCGCCGTCAGCTTGAACGTTTCGCATTTTCGCCCCGAGGAACTGAATGTtCACGTTGaAGGCCGTGAACTGACCATCGAAGGTAAACAGGAGCAAAAAGACGCTAAC…	MDLWPWPHKSSRLMREMMDDFDRFERRMFPYWREADRSVYVGHETQKPTNDDKKFAVSLNVSHFRPEELNVHVEGRELTIEGKQEQKDANSYVQRSFVRKWILPDDVDMQAIRTQLDDKGQLSIEAPKGASVQKVSIPIDDCTSQQ	gi|33413599|gb|AAN05752.1| heat shock protein 20 [Haemonchus contortus]	IPR001436: Alpha crystallin/Heat shock protein; IPR002068: Heat shock protein Hsp20; IPR008978: HSP20-like chaperone;	---	GO:0009408): response to heat;	---
isogroup00028	yes	isotig00229	AGCATCAACAACTACCTCACTGTTCGCTGTCTCGCTGCACGACGCTCTTCCCATTCAATTTTTCCAATAACTCGTGTTAATCAaTAAAGTGATCAATAATGGACCTTTGGCCATGGCCCCACAAAACATCTCGCCTAATGCGCGAGATGATGGATGATTTCGATCGTTTTGAACGAAGAATGTTtCCGTATTGGAGAGAAGCAGATCGgTCGaTCTATGTGGGACATGAGACTCAGAAGCCCACCAACGACGACAAAAAATTCGCCGTCAGCTTGAACGTTTCGCATTTCCGCCCTGAGGAACTGAATGTtCACGTTGaAGGCCGTGAACTGACCATCGAAGGTAAACAGGAGCAAAAAGACGCTAACAGCTACGTGCAGAGATCTTTCGTgCGCAAAT…	MDLWPWPHKTSRLMREMMDDFDRFERRMFPYWREADRSIYVGHETQKPTNDDKKFAVSLNVSHFRPEELNVHVEGRELTIEGKQEQKDANSYVQRSFVRKWILPDDVDMQAIRTQLDDKGQLSIEAPKGASIQKVSIPIDDCTSQQ	gi|33413599|gb|AAN05752.1| heat shock protein 20 [Haemonchus contortus]	IPR001436: Alpha crystallin/Heat shock protein; IPR002068: Heat shock protein Hsp20; IPR008978: HSP20-like chaperone;	---	GO:0009408): response to heat;	---
isogroup00028	yes	isotig00230	taACAACGCATCCGACGCggggCACAGCGCTCttcccattcaaTCTTtCCAATAACTCGTGTTAATCAATAAAGTGATCAATAATGGATCTCTGGCCATGGCCCCACAAATCATCTCGCCTAATGCGCGAGATGATGGATGATTTTGATCGCTTCGAACGAAGAATGTTTCCGTATTGGagaGAAGCAGATCGTTCGGTcTATGTGGGACATGAGACTCAGAAGCCCACCAACGACGACAAAAAATTCGCCGTCAGCTTGAACGTTTCGCATTTCCGCCCTGAGGAACTGAATGTtCACGTTGaAGGCCGTGAACTGACCATCGAAGGTAAACAGGAGCAAAAAGACGCTAACAGCTACGTGCAGAGATCTTTCGTgCGCAAATGGATTCTTCCGGATG…	MDLWPWPHKSSRLMREMMDDFDRFERRMFPYWREADRSVYVGHETQKPTNDDKKFAVSLNVSHFRPEELNVHVEGRELTIEGKQEQKDANSYVQRSFVRKWILPDDVDMQAIRTQLDDKGQLSIEAPKGASIQKVSIPIDDCTSQQ	gi|33413599|gb|AAN05752.1| heat shock protein 20 [Haemonchus contortus]	IPR001436: Alpha crystallin/Heat shock protein; IPR002068: Heat shock protein Hsp20; IPR008978: HSP20-like chaperone;	---	GO:0009408): response to heat;	---
isogroup00028	yes	isotig00231	AGCATCAACAACTACCTCACTGTTCGCTGTCTCGCTGCACGACGCTCTTCCCATTCAATTTTTCCAATAACTCGTGTTAATCAaTAAAGTGATCAATAATGGACCTTTGGCCATGGCCCCACAAAACATCTCGCCTAATGCGCGAGATGATGGATGATTTCGATCGTTTTGAACGAAGAATGTTtCCGTATTGGAGAGAAGCAGATCGgTCGaTCTATGTGGGACATGAGACTCAGAAGCCCACCAACGACGACAAAAAaTTCGCCGTCAGCTTGAACGTTTCGCATTTTCGCCCCGAGGAACTGAATGTtCACGTTGaAGGCCGTGAACTGACCATCGAAGGTAAACAGGAGCAAAAAGACGCTAACAGCTACGTGCAGAGATCTTTCGTgCGCAAAT…	MDLWPWPHKTSRLMREMMDDFDRFERRMFPYWREADRSIYVGHETQKPTNDDKKFAVSLNVSHFRPEELNVHVEGRELTIEGKQEQKDANSYVQRSFVRKWILPDDVDMQAIRTQLDDKGQLSIEAPKGASVQKVSIPIDDCTSQQ	gi|33413599|gb|AAN05752.1| heat shock protein 20 [Haemonchus contortus]	IPR001436: Alpha crystallin/Heat shock protein; IPR002068: Heat shock protein Hsp20; IPR008978: HSP20-like chaperone;	---	GO:0009408): response to heat;	---
isogroup00028	yes	isotig00232	taACAACGCATCCGACGCggggCACAGCGCTCttcccattcaaTCTTtCCAATAACTCGTGTTAATCAATAAAGTGATCAATAATGGATCTCTGGCCATGGCCCCACAAATCATCTCGCCTAATGCGCGAGATGATGGATGATTTTGATCGCTTCGAACGAAGAATGTTTCCGTATTGGagaGAAGCAGATCGTTCGGTcTATGTGGGACATGAGACTCAGAAGCCCACCAACGACGACAAAAAaTTCGCCGTCAGCTTGAACGTTTCGCATTTTCGCCCCGAGGAACTGAATGTtCACGTTGaAGGCCGTGAACTGACCATCGAAGGTAAACAGGAGCAAAAAGACGCTAACAGCTACGTGCAGAGATCTTTCGTgCGCAAATGGATTCTTCCGGATG…	MDLWPWPHKSSRLMREMMDDFDRFERRMFPYWREADRSVYVGHETQKPTNDDKKFAVSLNVSHFRPEELNVHVEGRELTIEGKQEQKDANSYVQRSFVRKWILPDDVDMQAIRTQLDDKGQLSIEAPKGASVQKVSIPIDDCTSQQ	gi|33413599|gb|AAN05752.1| heat shock protein 20 [Haemonchus contortus]	IPR001436: Alpha crystallin/Heat shock protein; IPR002068: Heat shock protein Hsp20; IPR008978: HSP20-like chaperone;	---	GO:0009408): response to heat;	---
isogroup00028	yes	isotig00233	TAACAACGCATCCGACGGGGgACCAaTAATGGATCTttGGCCATGGCCCCACAAATCATCTCGCCTAATGCGCGAGATGATGGATGATTTTGATCGCTTCGAACGAAGAATGTTTCCGTATTGGAGAGAAGCtGATCaTTCGGTttATGTGGGACATGAGACTCAGAAGCCCACCAACGACGACAAAAAATTCGCCGTCAGCTTGAACGTTTCGCATTTCCGCCCTGAGGAACTGAATGTtCACGTTGaAGGCCGTGAACTGACCATCGAAGGTAAACAGGAGCAAAAAGACGCTAACAGCTACGTGCAGAGATCTTTCGTgCGCAAATGGATTCTTCCGGATGATGTGGATATGCAGGCGATTCGCACACAACTTGACGACAAAGGCCAATTGTCTAT…	MDLWPWPHKSSRLMREMMDDFDRFERRMFPYWREADHSVYVGHETQKPTNDDKKFAVSLNVSHFRPEELNVHVEGRELTIEGKQEQKDANSYVQRSFVRKWILPDDVDMQAIRTQLDDKGQLSIEAPKGASIQKVSIPIDDCTSQQ	gi|33413599|gb|AAN05752.1| heat shock protein 20 [Haemonchus contortus]	IPR001436: Alpha crystallin/Heat shock protein; IPR002068: Heat shock protein Hsp20; IPR008978: HSP20-like chaperone;	---	GO:0009408): response to heat;	---
isogroup00028	yes	isotig00234	TAACAACGCATCCGACGGGGgACCAaTAATGGATCTttGGCCATGGCCCCACAAATCATCTCGCCTAATGCGCGAGATGATGGATGATTTTGATCGCTTCGAACGAAGAATGTTTCCGTATTGGAGAGAAGCtGATCaTTCGGTttATGTGGGACATGAGACTCAGAAGCCCACCAACGACGACAAAAAaTTCGCCGTCAGCTTGAACGTTTCGCATTTTCGCCCCGAGGAACTGAATGTtCACGTTGaAGGCCGTGAACTGACCATCGAAGGTAAACAGGAGCAAAAAGACGCTAACAGCTACGTGCAGAGATCTTTCGTgCGCAAATGGATTCTTCCGGATGATGTGGATATGCAGGCGATTCGCACACAACTTGACGACAAAGGCCAATTGTCTAT…	MDLWPWPHKSSRLMREMMDDFDRFERRMFPYWREADHSVYVGHETQKPTNDDKKFAVSLNVSHFRPEELNVHVEGRELTIEGKQEQKDANSYVQRSFVRKWILPDDVDMQAIRTQLDDKGQLSIEAPKGASVQKVSIPIDDCTSQQ	gi|33413599|gb|AAN05752.1| heat shock protein 20 [Haemonchus contortus]	IPR001436: Alpha crystallin/Heat shock protein; IPR002068: Heat shock protein Hsp20; IPR008978: HSP20-like chaperone;	---	GO:0009408): response to heat;	---
isogroup00028	yes	isotig00235	agCGTCCTTCCCATTTAATCTTTCCAATAACTCCTGTTAATCAATAAAGTGATCAAtAaTGgATCTCTGgCCATGGCCCcACAAAACATCTCGCCTAAtGCGCGAGAtGATGGATGATTTTGATCGCTTCGAACGAAGAATGTTtCCGTATTGGAGAGAAGCAGATCGTTCGGTCTATGTGGGACATGAGACTCAGAAGCCTACCAACGACGACAAAAAaTTCGCCGTCAGCTTGAACGTTTCGCATTTCCGCCCTGAGGAGCTGAATGTCAACGTTGaAGGCCGTGAACTGACCATCGAAGGTAAACAGGAGCAAAAAGACGCTAACAGCTACGTGCAGAGATCTTTCGTgCGCAAATGGATTCTTCCGGATGATGTGGATATGCAGGCGATTCGCAC…	MDLWPWPHKTSRLMREMMDDFDRFERRMFPYWREADRSVYVGHETQKPTNDDKKFAVSLNVSHFRPEELNVNVEGRELTIEGKQEQKDANSYVQRSFVRKWILPDDVDMQAIRTQLDDKGQLSIEAPKGASVQKVSIPIDDCTSQQ	gi|33413599|gb|AAN05752.1| heat shock protein 20 [Haemonchus contortus]	IPR001436: Alpha crystallin/Heat shock protein; IPR002068: Heat shock protein Hsp20; IPR008978: HSP20-like chaperone;	---	GO:0009408): response to heat;	---
isogroup00028	yes	isotig00236	TAaCTCGTGTTAATCAATAAaGTGATCAaTAaTGGACCTTTGGCCATGGCCCCACAAAACATCTCGCCTAATGCGCGAGATGATGGATGATTTTGATCGCTTCGAACGAAGAATGTTTCCGTATTGGAAAGAAGCAGATCGTTCGATCTATGTGGGACATGAGACTCAGAAGCCCACCAACGACGACAAAAAATTCGCCGTCAGCTTGAACGTTTCGCATTTTCGcCCCgaGGAATTGAATGTTCACGTTGAAGGCCGTGAACTGACCATCGAAGGTAAaCAGGAGCAAAAAGACGCTAACAGCTACGTGCAGAGATCTTTCGTGCGCAAATGGATTCTTCCGGATGATGTGGATATGCAGGCGATTCGCACACAACTTGACGACAAAGGCCAATTGTC…	MDLWPWPHKTSRLMREMMDDFDRFERRMFPYWKEADRSIYVGHETQKPTNDDKKFAVSLNVSHFRPEELNVHVEGRELTIEGKQEQKDANSYVQRSFVRKWILPDDVDMQAIRTQLDDKGQLSIEAPKGASVQK	gi|33413599|gb|AAN05752.1| heat shock protein 20 [Haemonchus contortus]	IPR001436: Alpha crystallin/Heat shock protein; IPR002068: Heat shock protein Hsp20; IPR008978: HSP20-like chaperone;	---	GO:0009408): response to heat;	---
isogroup00029	yes	isotig00237	ATCTGTATTTGGTGTTGGAGCGTTGATGTATTATGGACTAGTTTCGAAGGAATCATCAATCCTTCaGCAGAGCGCGCTTTGGCCAGCTTACGTTCGCGAACGACTCGCATCGACCTACTCATATTtGGCAGGCGGTCTGGCAGTAACTGCAGCAAGTGGAGTTGCGGCATCTCGTAATCCAGCCATTATGCGACTTACACAAGCAGGTGGAGTCATGGGTCTTTTCGCCACGATGGCAGTGATCATTGGAACGGGAATGCTGTGTCGCTCGATTGACTACGACAGTACCGTTGCTAAACATTTGGCATGGTTGCTTCACTGtGGTGCTATGGGTGCTGTACTTGCACCGCTTGTTTACATGGGTGGACCAGTGCTGATGAGAGCAGCGTGGTATACTGC…	SVFGVGALMYYGLVSKESSILQQSALWPAYVRERLASTYSYLAGGLAVTAASGVAASRNPAIMRLTQAGGVMGLFATMAVIIGTGMLCRSIDYDSTVAKHLAWLLHCGAMGAVLAPLVYMGGPVLMRAAWYTAGIVGGLSATAITAPSEKFLMMSGPLAMGLGVVFVANIGSFFFHPGT	gi|341888346|gb|EGT44281.1| hypothetical protein CAEBREN_00910 [Caenorhabditis brenneri]	IPR006214: Inhibitor of apoptosis-promoting Bax1-related;	---	---	---
isogroup00029	yes	isotig00238	ATCTGTATTTGGTGTTGGAGCGTTGATGTATTATGGACTAGTTTCGAAGGAATCATCAATCCTTCaGCAGAGCGCGCTTTGGCCAGCTTACGTTCGCGAACGACTCGCATCGACCTACTCATATTtGGCAGGCGGTCTGGCAGTAACTGCAGCAAGTGGAGTTGCGGCATCTCGTAATCCAGCCATTATGCGACTTACACAAGCAGGTGGAGTCATGGGTCTTTTCGCCACGATGGCAGTGATCATTGGAACGGGAATGCTGTGTCGCTCGATTGACTACGACAGTACCGTTGCTAAACATTTGGCATGGTTGCTTCACTGtGGTGCTATGGGTGCTGTACTTGCACCGCTTGTTTACATGGGTGGACCAGTGCTGATGAGAGCAGCGTGGTATACTGC…	SVFGVGALMYYGLVSKESSILQQSALWPAYVRERLASTYSYLAGGLAVTAASGVAASRNPAIMRLTQAGGVMGLFATMAVIIGTGMLCRSIDYDSTVAKHLAWLLHCGAMGAVLAPLVYMGGPVLMRAAWYTAGIVGGLSATAITAPSEKFLMMSGPLAMGLGVVFVANIGSFFFHPGT	gi|341888346|gb|EGT44281.1| hypothetical protein CAEBREN_00910 [Caenorhabditis brenneri]	IPR006214: Inhibitor of apoptosis-promoting Bax1-related;	---	---	---
isogroup00029	yes	isotig00239	ATCTGTATTTGGTGTTGGAGCGTTGATGTATTATGGACTAGTTTCGAAGGAATCATCAATCCTTCaGCAGAGCGCGCTTTGGCCAGCTTACGTTCGCGAACGACTCGCATCGACCTACTCATATTtGGCAGGCGGTCTGGCAGTAACTGCAGCAAGTGGAGTTGCGGCATCTCGTAATCCAGCCATTATGCGACTTACACAAGCAGGTGGAGTCATGGGTCTTTTCGCCACGATGGCAGTGATCATTGGAACGGGAATGCTGTGTCGCTCGATTGACTACGACAGTACCGTTGCTAAACATTTGGCATGGTTGCTTCACTGtGGTGCTATGGGTGCTGTACTTGCACCGCTTGTTTACATGGgCGGACCAGTGCTGATGAGAGCAGCGTGGTATACTGC…	SVFGVGALMYYGLVSKESSILQQSALWPAYVRERLASTYSYLAGGLAVTAASGVAASRNPAIMRLTQAGGVMGLFATMAVIIGTGMLCRSIDYDSTVAKHLAWLLHCGAMGAVLAPLVYMGGPVLMRAAWYTAGIVGGLSATAITAPSEKFLMMSGPLAMGLGVVFVANIGSFFFHPGT	gi|341888346|gb|EGT44281.1| hypothetical protein CAEBREN_00910 [Caenorhabditis brenneri]	IPR006214: Inhibitor of apoptosis-promoting Bax1-related;	---	---	---
isogroup00029	yes	isotig00240	ATCTGTATTTGGTGTTGGAGCGTTGATGTATTATGGACTAGTTTCGAAGGAATCATCAATCCTTCaGCAGAGCGCGCTTTGGCCAGCTTACGTTCGCGAACGACTCGCATCGACCTACTCATATTtGGCAGGCGGTCTGGCAGTAACTGCAGCAAGTGGAGTTGCGGCATCTCGTAATCCAGCCATTATGCGACTTACACAAGCAGGTGGAGTCATGGGTCTTTTCGCCACGATGGCAGTGATCATTGGAACGGGAATGCTGTGTCGCTCGATTGACTACGACAGTACCGTTGCTAAACATTTGGCATGGTTACTTCACTGTGGTGCTATGGGTGCTGTACTTGCACCGCTTGTTTACATGGGTGGACCAGTGCTGATGAGAGCAGCGTGGTATACTGC…	SVFGVGALMYYGLVSKESSILQQSALWPAYVRERLASTYSYLAGGLAVTAASGVAASRNPAIMRLTQAGGVMGLFATMAVIIGTGMLCRSIDYDSTVAKHLAWLLHCGAMGAVLAPLVYMGGPVLMRAAWYTAGIVGGLSATAITAPSEKFLMMSGPLAMGLGVVFVANIGSFFFHPGT	gi|341888346|gb|EGT44281.1| hypothetical protein CAEBREN_00910 [Caenorhabditis brenneri]	IPR006214: Inhibitor of apoptosis-promoting Bax1-related;	---	---	---
isogroup00029	yes	isotig00241	ATCTGTATTTGGTGTTGGAGCGTTGATGTATTATGGACTAGTTTCGAAGGAATCATCAATCCTTCaGCAGAGCGCGCTTTGGCCAGCTTACGTTCGCGAACGACTCGCATCGACCTACTCATATTtGGCAGGCGGTCTGGCAGTAACTGCAGCAAGTGGAGTTGCGGCATCTCGTAATCCAGCCATTATGCGACTTACACAAGCAGGTGGAGTCATGGGTCTTTTCGCCACGATGGCAGTGATCATTGGAACGGGAATGCTGTGTCGCTCGATTGACTACGACAGTACCGTTGCTAAACATTTGGCATGGTTGCTTCACTGtGGTGCTATGGGTGCTGTACTTGCACCGCTTGTTTACATGGgCGGACCAGTGCTGATGAGAGCAGCGTGGTATACTGC…	SVFGVGALMYYGLVSKESSILQQSALWPAYVRERLASTYSYLAGGLAVTAASGVAASRNPAIMRLTQAGGVMGLFATMAVIIGTGMLCRSIDYDSTVAKHLAWLLHCGAMGAVLAPLVYMGGPVLMRAAWYTAGIVGGLSATAITAPSEKFLMMSGPLAMGLGVVFVANIGSFFFHPGT	gi|341888346|gb|EGT44281.1| hypothetical protein CAEBREN_00910 [Caenorhabditis brenneri]	IPR006214: Inhibitor of apoptosis-promoting Bax1-related;	---	---	---
isogroup00029	yes	isotig00242	ATCTGTATTTGGTGTTGGAGCGTTGATGTATTATGGACTAGTTTCGAAGGAATCATCAATCCTTCaGCAGAGCGCGCTTTGGCCAGCTTACGTTCGCGAACGACTCGCATCGACCTACTCATATTtGGCAGGCGGTCTGGCAGTAACTGCAGCAAGTGGAGTTGCGGCATCTCGTAATCCAGCCATTATGCGACTTACACAAGCAGGTGGAGTCATGGGTCTTTTCGCCACGATGGCAGTGATCATTGGAACGGGAATGCTGTGTCGCTCGATTGACTACGACAGTACCGTTGCTAAACATTTGGCATGGTTACTTCACTGTGGTGCTATGGGTGCTGTACTTGCACCGCTTGTTTACATGGGTGGACCAGTGCTGATGAGAGCAGCGTGGTATACTGC…	SVFGVGALMYYGLVSKESSILQQSALWPAYVRERLASTYSYLAGGLAVTAASGVAASRNPAIMRLTQAGGVMGLFATMAVIIGTGMLCRSIDYDSTVAKHLAWLLHCGAMGAVLAPLVYMGGPVLMRAAWYTAGIVGGLSATAITAPSEKFLMMSGPLAMGLGVVFVANIGSFFFHPGT	gi|341888346|gb|EGT44281.1| hypothetical protein CAEBREN_00910 [Caenorhabditis brenneri]	IPR006214: Inhibitor of apoptosis-promoting Bax1-related;	---	---	---
isogroup00029	yes	isotig00243	ATCTGTATTTGGTGTTGGAGCGTTGATGTATTATGGACTAGTTTCGAAGGAATCATCAATCCTTCaGCAGAGCGCGCTTTGGCCAGCTTACGTTCGCGAACGACTCGCATCGACCTACTCATATTtGGCAGGCGGTCTGGCAGTAACTGCAGCAAGTGGAGTTGCGGCATCTCGTAATCCAGCCATTATGCGACTTACACAAGCAGGTGGAGTCATGGGTCTTTTCGCCACGATGGCAGTGATCATTGGAACGGGAATGCTGTGTCGCTCGATTGACTACGACAGTACCGTTGCTAAACATTTGGCATGGTTGCTTCACTGtGGTGCTATGGGTGCTGTACTTGCACCGCTTGTTTACATGGgCGGACCAGTGCTGATGAGAGCAGCGTGGTATACTGC…	SVFGVGALMYYGLVSKESSILQQSALWPAYVRERLASTYSYLAGGLAVTAASGVAASRNPAIMRLTQAGGVMGLFATMAVIIGTGMLCRSIDYDSTVAKHLAWLLHCGAMGAVLAPLVYMGGPVLMRAAWYTAGIVGGLSATAITAPSEKFLMMSGPLAMGLGVVFVANIGSFFFHPGT	gi|341888346|gb|EGT44281.1| hypothetical protein CAEBREN_00910 [Caenorhabditis brenneri]	IPR006214: Inhibitor of apoptosis-promoting Bax1-related;	---	---	---
isogroup00029	yes	isotig00244	ATCTGTATTTGGTGTTGGAGCGTTGATGTATTATGGACTAGTTTCGAAGGAATCATCAATCCTTCaGCAGAGCGCGCTTTGGCCAGCTTACGTTCGCGAACGACTCGCATCGACCTACTCATATTtGGCAGGCGGTCTGGCAGTAACTGCAGCAAGTGGAGTTGCGGCATCTCGTAATCCAGCCATTATGCGACTTACACAAGCAGGTGGAGTCATGGGTCTTTTCGCCACGATGGCAGTGATCATTGGAACGGGAATGCTGTGTCGCTCGATTGACTACGACAGTACCGTTGCTAAACATTTGGCATGGTTGCTTCACTGtGGTGCTATGGGTGCTGTACTTGCACCGCTTGTTTACATGGgCGGACCAGTGCTGATGAGAGCAGCGTGGTATACTGC…	SVFGVGALMYYGLVSKESSILQQSALWPAYVRERLASTYSYLAGGLAVTAASGVAASRNPAIMRLTQAGGVMGLFATMAVIIGTGMLCRSIDYDSTVAKHLAWLLHCGAMGAVLAPLVYMGGPVLMRAAWYTAGIVGGLSATAITAPSEKFLMMSGPLAMGLGVVFVANIGSFFFHPGT	gi|341888346|gb|EGT44281.1| hypothetical protein CAEBREN_00910 [Caenorhabditis brenneri]	IPR006214: Inhibitor of apoptosis-promoting Bax1-related;	---	---	---
isogroup00030	yes	isotig00245	atCGTTGCTGGAATTAGAATACGATaGCACAAGCGGAAAAGAAAGGGAATGAAGTGATGTGGGCCGTGTTTGAGGCCTTCAGCAAaaTAATCTGCACTGTTCAGGGCTCTAACTTGGTGGTAGCGAGTCAATATATCcGATGCAGTGTTTTATGTACCTTTGTTGACGTCGGCGCGGCTGTGCTGCTCCAGTTTTATTCAGTATGGTCAAAGAtACATCGTCACAATTTTTTTCCGTTCGTTCGTCCATTCGTCTACCATCCACTTATTAGCTGTCGCTTATGGGTGAAAGGGAACATATATTCTGTTTATCTTAGTCCTGCGATGCAATGCGCAACAGTCCGGTTGTAATCCTCCCATCGACTGTTCAATGATAGGTTAGTCGCGGCTTTATCCATCC…	NTIAQAEKKGNEVMWAVFEAFSKIICTVQGSNLVVASQYIRCSVLCTFVDVGAAVLLQFYSVWSKIHRHNFFPFVRPFVYHPLISCRLWVKGNIYSVYLSPAMQCATVRL	no hit	---	---	---	---
isogroup00030	yes	isotig00246	atCGTTGCTGGAATTAGAATACGATaGCACAAGCGGAAAAGAAAGGGAATGAAGTGATGTGGGCCGTGTTTGAGGCCTTCAGCAAaaTAATCTGCACTGTTCAGGGCTCTAACTTGGTGGTAGCGAGTCAATATATCcGATGCAGTGTTTTATGTACCTTTGTTGACGTCGGCGCGGCTGTGCTGCTCCAGTTTTATTCAGTATGGTCAAAGAtACATCGTCACAATTTTTTTCCGTTCGTTCGTCCATTCGTCTACCATCCACTTATTAGCTGTCGCTTATGGGTGAAAGGGAACATATATTCTGTTTATCTTAGTCCTGCGATGCAATGCGCAACAGTCCGGTTGTAATCCTCCCATCGACTGTTCAATGATAGCAATCTaTTCCATCTACCACCGT…	NTIAQAEKKGNEVMWAVFEAFSKIICTVQGSNLVVASQYIRCSVLCTFVDVGAAVLLQFYSVWSKIHRHNFFPFVRPFVYHPLISCRLWVKGNIYSVYLSPAMQCATVRL	no hit	---	---	---	---
isogroup00030	yes	isotig00247	gttggTAGCGAGTCAATATATCTGATGCAGTGTTTTATGTACCTTTGTTGACAACGTCGGCGCGGCTGTGCTGCTCCACTTTTATTCAGTATGGACAAAGATACATCGTCACAATTTTTttCcGTTCGTTCGTCCATTCGtCTACCATCCAcTTATtAGCTGTCGCTTATGGGTGAAAGGGAACATATATTCTGTTTAtCTTAGTCCTGCGATGCAATGCGCAACAGtCCGGTTGtAATCCTCCCATCGACTGttCAAtGAtAGGttAGtCGCGGCtttAttcAtCCGTAtttTTGTCCCttAtAttGTCtTTtattCGtttttGTtCATCTTGTAtAtATGTGCcTTttGAAGCAATCTaTTCCATCTACCACCGTCAACATCACCAGCACTCCCCTT…	CSVLCTFVDNVGAAVLLHFYSVWTKIHRHNFFPFVRPFVYHPLISCRLWVKGNIYSVYLSPAMQCATVRL	no hit	---	---	---	---
isogroup00030	yes	isotig00248	TTGGTGGTAGCGAGTCAATATATCgGATGCAGtGTTTTATGTACCTTTGTTGACGTCGGCGCGGCTGTGCTGCTCCAGTTTTATTCAGTATGGTCAAAGATACATCGTCACAATTTTTTTCCtCCTGCGATGCAATGCGCAACAGTCCGGTTGTAATCCTCCCATCGACTGTTCAATGATAGGTTAGTCGCGGCTTTATCCATCCGTATTTTTGTCCCTTATATTGTCTTTATTCGTTTTTGTTCATCTTGTATATATGTGCCTTTTGAAGCAATCTATTCCATCTACcAcCGTCAACATCAcCAGCTCTCCCCTTTCCCATTCCTTTGCCGCGTGGCCCTCATTAGACTCGATCAACTCCGTTGTCGTCTgGTGGTCTTGTTAGacGTTAGAACCCCG…	SSHRLFNDRLVAALSIRIFVPYIVFIRFCSSCIYVPFEAIYSIYHRQHHQLSPFPFLCRVALIRLDQLRCRLVVLLDVRTPTDSFKVFTSL	no hit	---	---	---	---
isogroup00030	yes	isotig00249	TTGGTGGTAGCGAGTCAATATATCgGATGCAGtGTTTTATGTACCTTTGTTGACGTCGGCGCGGCTGTGCTGCTCCAGTTTTATTCAGTATGGTCAAAGATACATCGTCACAATTTTTTTCCtCCTGCGATGCAATGCGCAACAGTCCGGTTGTAATCCTCCCATCGACTGTTCAATGATAGCAATCTaTTCCATCTACCACCGTCAACATCACCAGCACTCCCCTTTCCCATTCCTTTGTCGCATGGCCCTCATTAGACCCGAGCAACTCCGTTGTCGTCTGGTGGTCTTGTTAGGTTAGAACCCCGACTGATTCATTCAAAGTGTTCACCTCTCTTTAGCGACACATACACACACCTACTGTGATAATTCATTCGTCGCGCTGTTTTCTGGTGTTTT…	RVNISDAVFYVPLLTSARLCCSSFIQYGQRYIVTIFFLLRCNAQQSGCNPPIDCSMIAIYSIYHRQHHQHSPFPFLCRMALIRPEQLRCRLVVLLG	no hit	---	---	---	---
isogroup00030	yes	isotig00250	taacaacgcatccgacttttatttttagggcgctaacttggtggTAGCGAGTCAATATATCCGATACAGTGTTTTATGTACCTTTGTTGACAACGTCGGCGCGGCTGTGCTGCTCCACTTTTATTCAGTATGGTCAAAGATACATCGTCACAATTTTTTtCCTCCTGCGATGCAATGCGCAACAGTCCGGTTGTAATCCTCCCATCGACTGTTCAATGAtAGCAATCTATTCCATCTACCATCGTCAACATCACCAGCACTCCCCTTTCCcATTCCTTTGCCGCATGGCCCTCATTAGACCCGAGCAACTCCGTTGTCGTCTGGTGGTCTTGTTAGAAGTTaGAGCCccGAcTGATTCATTCAAAGTGTTCACCTCTTTTTAGCGACACATACACACAC…	RVNISDTVFYVPLLTTSARLCCSTFIQYGQRYIVTIFFLLRCNAQQSGCNPPIDCSMIAIYSIYHRQHHQHSPFPFLCRMALIRPEQLRCRLVVLLEVRAPTDSFKVFTSF	no hit	---	---	---	---
isogroup00030	yes	isotig00251	taTCTTAGTCCTGCGATGCAATGCGCAACtAGTCCgTTGTAATcTCccATCGACTGTTCAAtGAttAGGttAGTcGCGGCTTTATTCATCCGTATTTTTGTCCCTTATATTGTCtTttAttCGTTTTTGTTCATCTTGTATATAttgTGCCtttttGAtAGCAATCTATTCCATCTACCATCGTCAACATCACCAGCACTCCCCTTTCCcATTCCTTTGCCGCATGGCCCTCATTAGACCCGAGCAACTCCGTTGTCGTCTGGTGGTCTTGTTAGAAGTTaGAGCCccGAcTGATTCATTCAAAGTGTTCACCTCTTTTTAGCGACACATACACACACCTACTGTGATAATTCATTCGTCGCGCTGTTTTCTGGTGTTTTTGTATTCTTTGTAGACTCT…	SRLYSSVFLSLILSFIRFCSSCIYCAFLIAIYSIYHRQHHQHSPFPFLCRMALIRPEQLRCRLVVLLEVRAPTDSFKVFTSF	no hit	---	---	---	---
isogroup00031	yes	isotig00252	CAGTGGTAACAACGCAtCCGtACTttTTTTTttttttCATTGTGAATAAATCTCTATTTAAACATATGCAAAAATCAAAGTACGATTTCTAGACAAACATGCGGAACAAGAACCGACAATAACCCGTAGAATTCTAGTGAAGATCACTTTTAGCTTAGCCTTCTTGTTTTTGGATCCGATGAAGTTGAAGGGGCATCGCTACTGGCACGCTTCTTCATAAAGTCTGTCTTCTTTTtCTTCTTCATCTTCGGCGAGTCAACCTTGGACTCTCGCTCCGCTTCAGTCCTCACAGCCCATTGCCTTTCAAGAAAACGTAATATGTAGGGCTTCTTATCGTTCGTGATCTGCTTCTCATCATCACGACGTGGTACGTGATAGGCGACTTTAACAGCTTTTGTG…	MASFLVXLTVLQRIRHFSKLPDKEIKIQDGTKAVKVAYHVPRRDDEKQITNDKKPYILRFLERQWAVRTEAERESKVDSPKMKKKKKTDFMKKRASSDAPXNFIGSKNKKAKLKVIFTRILRVIVGSCSACLSRNRTLIFAYXLNRDLFTMKKKKKYGCVVTTX	no hit	---	---	---	---
isogroup00031	yes	isotig00253	CAGTGGTAACAACGCAtCCGtACTttTTTTTTTtttttCATTGTGAATAAATCTCTATTTAAACATATGCAAAAATCAAAGTACGATTTCTAGACAAACATGCGGAACAAGAACCGACAATAACCCGTAGAATACTAGTGAAGATCACTTTTAGCTTAGCCTTCTTGTTTTCGGATCAGATGAGGTTGAAGGGGCATCGCTACTGGCACGCTTCTTCATAAAGTCTGCCTTCTTTTtCTTCTTCATCTTCGGCGAGTCAACCTTGGACTCTCGCTCCGCTTCAGTCCTCACAGCCCATTGCCTTTCAAGAAAaCGTAATATGTAGGGCTTCTTATCGTTCGTGATCTGCTTCTCATCATCACGACGTGGTACGTGATAGGCGACTTTAACAGCTTTTGT…	MASFLVXLTVQQRIRHFSKLPDKEIKIQDGTKAVKVAYHVPRRDDEKQITNDKKPYILRFLERQWAVRTEAERESKVDSPKMKKKKKADFMKKRASSDAPSTSSDPENKKAKLKVIFTSI	no hit	---	---	---	---
isogroup00031	yes	isotig00254	CAGTGGTAACAACGCAtCCGtACTttTTTTTTTtttttCATTGTGAATAAATCTCTATTTAAACATATGCAAAAATCAAAGTACGATTTCTAGACAAACATGCGGAACAAGAACCGACAATAACCCGTAGAATACTAGTGAAGATCACTTTTAGCTTAGCCTTCTTGTTTTCGGATCAGATGAGGTTGAAGGGGCATCGCTACTGGCACGCTTCTTCATAAAGTCTGTCTTCTTTTTCTTCTTCATCTTCGGCGAGTCAACCTTGGACTCTCGCTCCGCTTCAGTCCTCACAGCCCATTGCCTTTCAAGAAAACGTAATATGTAGGGTTTTTTATCGTTCGTGATCTGCTTCTCATCATCACGACGTGGTACGTGATAGGCGACTTTAACAGCTTTTGT…	XTTHPTAAVAGGKEMASFLADLPCSNPRHFSKLPDKEIKVQDGTKAVKVAYHVPRRDDEKQITNDKKPYILRFLERQWAVRTEAERESKVDSPKMKKKKKTDFMKKRASSDAPSTSSDPENKKAKLKVIFTSI	no hit	IPR018276: Ubiquitin ligase, Det1/DDB1-complexing;	---	---	---
isogroup00031	yes	isotig00255	CAGTGGTAACAACGCAtCCGtACTttTTTTTTTtttttCATTGTGAATAAATCTCTATTTAAACATATGCAAAAATCAAAGTACGATTTCTAGACAAACATGCGGAACAAGAACCGACAATAACCCGTAGAATACTAGTGAAGATCACTTTTAGCTTAGCCTTCTTGTTTTCGGATCAGATGAGGTTGAAGGGGCATCGCTACTGGCACGCTTCTTCATAAAGTCTGTCTTCTTTTTCTTCTTCATCTTCGGCGAGTCAACCTTGGACTCTCGCTCCGCTTCAGTCCTCACAGCCCATTGCCTTTCAAGAAAACGTAATATGTAGGGTTTTTtATCGTTCGTGATCTGCTTCTCATCATCACGACGTGGTACGTGATAGGCGACTTTAACAGCTTTTGT…	XTTHPTAAVAGVKEMASFLADLPCSNPRHFSKLPDKEIKVQDGTKAVKVAYHVPRRDDEKQITNDKKPYILRFLERQWAVRTEAERESKVDSPKMKKKKKTDFMKKRASSDAPSTSSDPENKKAKLKVIFTSI	no hit	IPR018276: Ubiquitin ligase, Det1/DDB1-complexing;	---	---	---
isogroup00032	yes	isotig00256	GGTAACAaCGCATCCGACGCGGGACCGATTCAATTTGAAGATGCATttCAACGTCTATCCATCGTCTCCAAGCTCCTCTTCTGGCGAGGACGAATGCGTTCCTATGGAGACGTCGCCGACGAAGTTGCTGGCGATTGCGATTCAGAAGCGACGTGCGTTGTTTGGAAGGAAGGAGCGTGACTACCGACTCGAGCTGCTGCAGACCGGATTCATCCAGTCTCTGTGTAAGCATTTGGGTGAGCGTAGAGCTCGTCGCCGCAAACGCGGCGGTAAGCGAAGCGTTAGGGAAAaCAAGGGTGTTGAGTCCTTTGGGACTCCAATTACTCGCGTTGAACCTATCGTTCAGAATTCTAATGATGGTGAGCCACCCAGCAAGCAGATCTGTCGAGACGACGAGCA…	DECVPMETSPTKLLAIAIQKRRALFGRKERDYRLELLQTGFIQSLCKHLGERRARRRKRGGKRSVRENKGVESFGTPITRVEPIVQNSNDGEPPSKQICRDDEQDPFGLDDFFVRVYGRSVIIRG*SVCFSE	gi|308487357|ref|XP_003105874.1| hypothetical protein CRE_19715 [Caenorhabditis remanei]	---	---	---	---
isogroup00032	yes	isotig00257	GGTAACAaCGCATCCGACGCGGGACCGATTCAATTTGAAGATGCATttCAACGTCTATCCATCGTCTCCAAGCTCCTCTTCTGGCGAGGACGAATGCGTTCCTATGGAGACGTCGCCGACGAAGTTGCTGGCGATTGCGATTCAGAAGCGACGTGCGTTGTTTGGAAGGAAGGAGCGTGACTACCGACTCGAGCTGCTGCAGACCGGATTCATCCAGTCTCTGTGTAAGCATTTGGGTGAGCGTAGAGCTCGTCGCCGCAAACGCGGCGGTAAGCGAAGCGTTAGGGAAAaCAAGGGTGTTGAGTCCTTTGGGACTCCAATTACTCGCGTTGAACCTATCGTTCAGAATTCTAATGATGGTGAGCCACCCAGCAAGCAGATCTGTCGAGACGACGAGCA…	DECVPMETSPTKLLAIAIQKRRALFGRKERDYRLELLQTGFIQSLCKHLGERRARRRKRGGKRSVRENKGVESFGTPITRVEPIVQNSNDGEPPSKQICRDDEQDPFGLDDFFVRVYGRSV	gi|308487357|ref|XP_003105874.1| hypothetical protein CRE_19715 [Caenorhabditis remanei]	---	---	---	---
isogroup00032	yes	isotig00258	TAACAACGCATCCGACGCGGGGATTCCTTCTCATTGCTGTGTtCGTGCGGCCGACGGTGTTTGATGCATTTCAACGTCTATCCATCGTCTCCAAGCTCCTCTTCTGGCGAGGACGAATGCGTTCCTATGGAGACGTCGCCGACGAAGTTGCTGGCGATTGCGATTCAGAAGCGACGTGCGTTGTTTGGAAGGAAGGAGCGTGACTACCGACTCGAGCTGCTGCAGACCGGATTCATCCAGTCTCTGTAATTCTAATGATGGTGAGCCACCCAGCAAGCAGATCTGTCGAGACGACGAGCAGGATCCATTTGGTCTCGATGACTTCTTTGTTCGTGTCTAtGGACGTTCGGTGATCATTAGAGGTTAATCAGTGTGCTTTAGTGAGACATTTTTGTATTT…	XTTHPTRGFLLIAVFVRPTVFDDFNVYPSSPSSSSGEDECVPMETSPTKLLAIAIQKRRALFGRKERDYRLELLQTGFIQFCNSNDGEPPSKQICRDDEQDPFGLDDFFVRVYGRSVII	no hit	---	---	---	---
isogroup00032	yes	isotig00259	TAACAACGCATCCGACGCGGGGATTCCTTCTCATTGCTGTGTtCGTGCGGCCGACGGTGTTTGATGCATTTCAACGTCCATCCATCGTCTCCAAGCTCCTCTTCTGGCGAGgaCGAATGCGTTCCTATGGAGACGTcGCCGACGAAGTTGCTGGCGATTGCGATTCAGAAGCGACGTGCGTTGTTtGGAAGgAAGGAGCGTGACtACcGACtCGAGCTGCTGCAGACCGGATTCATCCAGTCTCTGTGTAAGCATTTGGAATTCTAATGATGGTGAGCCACCCAGCAAGCAGATCTGTCGAGACGACGAGCAGGATCCATTTGGTCTCGATGACTTCTTTGTTCGTGTCTAtGGACGTTCGGTGATCATTAGAGGTTAATCAGTGTGCTTTAGTGAGAC…	XTTHPTRGFLLIAVFVRPTVFDDFNVHPSSPSSSSGEDECVPMETSPTKLLAIAIQKRRALFGRKERDYRLELLQTGFIQSLCKHLEFNDGEPPSKQICRDDEQDPFGLDDFFVRVYGRSVII	gi|268559082|ref|XP_002637532.1| Hypothetical protein CBG19257 [Caenorhabditis briggsae]	---	---	---	---
isogroup00032	yes	isotig00260	CGTCTCGTCCGTACGTTTATCGTCTATTACCATTaCCGATTCAATTTGAAGATGCATTTCAACGTCTATCCATCGTCTCCAAGCTCCTCTTCTGGCGAGGACGAATGCGTTCCTATGGAAACGTCGCCGACGAAGTTGCTGGCGATTGCGATTCAGAAGCGACGTGCGTTGTTTGGAAGGAAGGAGCGTGACTACCGACTCGAGCTGCTGCAGACCGGATTCATCCAGTCTCTGTAATTCTAATGATGGTGAGCCACCCAGCAAGCAGATCTGTCGAGACGACGAGCAGGATCCATTTGGTCTCGATGACTTCTTTGTTCGTGTCTAtGGACGTTCGGTGATCATTAGAGGTTAATCAGTGTGCTTTAGTGAGACATTTTTGTATTTGTAGTGTTCCAT…	RLVRTFIVYYHYRFNLKMHFNVYPSSPSSSSGEDECVPMETSPTKLLAIAIQKRRALFGRKERDYRLELLQTGFIQFCNSNDGEPPSKQICRDDEQDPFGLDDFFVRVYGRSVII	no hit	---	---	---	---
isogroup00032	yes	isotig00261	TAACAACGCATCCGACGCGGGGATTCCTTCTCATTGCTGTGTtCGTGCGGCCGACGGTGTTTGATGCATTTCAACGTCTATCCATCGTCTCCAAGCTCCTCTTCTGGCGAGGACGAATGCGTTCCTATGGAGACGTCGCCGACGAAGTTGCTGGCGATTGCGATTCAGAAGCGACGTGCGTTGTTTGGAAGGAAGGAGCGTGACTACCGACTCGAGCTGCTGCAGACCGGATTCATCCAGTCTCTGTAATTCTAATGATGGTGAGCCACCCAGCAAGCAGATCTGTCGAGACGACGAGCAGGATCCATTTGGTCTCGATGACTTCTTTGTTCGTGTCTAtGGACGTTCGGTGATCATTAGAGATCAGAAATGTGTACCTCAGCGATTGAGCCACTCCAT…	XTTHPTRGFLLIAVFVRPTVFDDFNVYPSSPSSSSGEDECVPMETSPTKLLAIAIQKRRALFGRKERDYRLELLQTGFIQFCNSNDGEPPSKQICRDDEQDPFGLDDFFVRVYGRSVIIRDQKCVPQRLSH	no hit	---	---	---	---
isogroup00032	yes	isotig00262	TAACAACGCATCCGACGCGGGGATTCCTTCTCATTGCTGTGTtCGTGCGGCCGACGGTGTTTGATGCATTTCAACGTCCATCCATCGTCTCCAAGCTCCTCTTCTGGCGAGgaCGAATGCGTTCCTATGGAGACGTcGCCGACGAAGTTGCTGGCGATTGCGATTCAGAAGCGACGTGCGTTGTTtGGAAGgAAGGAGCGTGACtACcGACtCGAGCTGCTGCAGACCGGATTCATCCAGTCTCTGTGTAAGCATTTGGAATTCTAATGATGGTGAGCCACCCAGCAAGCAGATCTGTCGAGACGACGAGCAGGATCCATTTGGTCTCGATGACTTCTTTGTTCGTGTCTAtGGACGTTCGGTGATCATTAGAGATCAGAAATGTGTACCTCAGCGATT…	XTTHPTRGFLLIAVFVRPTVFDDFNVHPSSPSSSSGEDECVPMETSPTKLLAIAIQKRRALFGRKERDYRLELLQTGFIQSLCKHLEFNDGEPPSKQICRDDEQDPFGLDDFFVRVYGRSVIIRDQKCVPQRLSH	gi|268559082|ref|XP_002637532.1| Hypothetical protein CBG19257 [Caenorhabditis briggsae]	---	---	---	---
isogroup00032	yes	isotig00263	CGTCTCGTCCGTACGTTTATCGTCTATTACCATTaCCGATTCAATTTGAAGATGCATTTCAACGTCTATCCATCGTCTCCAAGCTCCTCTTCTGGCGAGGACGAATGCGTTCCTATGGAAACGTCGCCGACGAAGTTGCTGGCGATTGCGATTCAGAAGCGACGTGCGTTGTTTGGAAGGAAGGAGCGTGACTACCGACTCGAGCTGCTGCAGACCGGATTCATCCAGTCTCTGTAATTCTAATGATGGTGAGCCACCCAGCAAGCAGATCTGTCGAGACGACGAGCAGGATCCATTTGGTCTCGATGACTTCTTTGTTCGTGTCTAtGGACGTTCGGTGATCATTAGAGATCAGAAATGTGTACCTCAGCGATTGAGCCACTCCATGAACCAACATGT…	RLVRTFIVYYHYRFNLKMHFNVYPSSPSSSSGEDECVPMETSPTKLLAIAIQKRRALFGRKERDYRLELLQTGFIQFCNSNDGEPPSKQICRDDEQDPFGLDDFFVRVYGRSVIIRDQKCVPQRLSH	no hit	---	---	---	---
isogroup00032	yes	isotig00264	GGTAACAaCGCATCCGACGCGGGACCGATTCAATTTGAAGATGCATttCAACGTCTATCCATCGTCTCCAAGCTCCTCTTCTGGCGAGGACGAATGCGTTCCTATGGAGACGTCGCCGACGAAGTTGCTGGCGATTGCGATTCAGAAGCGACGTGCGTTGTTTGGAAGGAAGGAGCGTGACTACCGACTCGAGCTGCTGCAGACCGGATTCATCCAGTCTCTGTGTAAGCATTTGGGTGAGCGTAGAGCTCGTCGCCGCAAACGCGGCGGTAAGCGAAGCGTTAGGGAAAaCAAGGGTGTTGAGTCCTTTGGGACTCCAATTACTCGCGTTGAACCTATCGTTCAGAATTCTAATGATGGTGAGCCACCCAGCAAGCAGATCTGTCGAGACGACGAGCA…	DECVPMETSPTKLLAIAIQKRRALFGRKERDYRLELLQTGFIQSLCKHLGERRARRRKRGGKRSVRENKGVESFGTPITRVEPIVQNSNDGEPPSKQICRDDEQDPFGLDDFFVRVYGRSVIIRG*SVCFSE	gi|308487357|ref|XP_003105874.1| hypothetical protein CRE_19715 [Caenorhabditis remanei]	---	---	---	---
isogroup00032	yes	isotig00265	GGTAACAaCGCATCCGACGCGGGACCGATTCAATTTGAAGATGCATttCAACGTCTATCCATCGTCTCCAAGCTCCTCTTCTGGCGAGGACGAATGCGTTCCTATGGAGACGTCGCCGACGAAGTTGCTGGCGATTGCGATTCAGAAGCGACGTGCGTTGTTTGGAAGGAAGGAGCGTGACTACCGACTCGAGCTGCTGCAGACCGGATTCATCCAGTCTCTGTGTAAGCATTTGGGTGAGCGTAGAGCTCGTCGCCGCAAACGCGGCGGTAAGCGAAGCGTTAGGGAAAaCAAGGGTGTTGAGTCCTTTGGGACTCCAATTACTCGCGTTGAACCTATCGTTCAGAATTCTAATGATGGTGAGCCACCCAGCAAGCAGATCTGTCGAGACGACGAGCA…	DECVPMETSPTKLLAIAIQKRRALFGRKERDYRLELLQTGFIQSLCKHLGERRARRRKRGGKRSVRENKGVESFGTPITRVEPIVQNSNDGEPPSKQICRDDEQDPFGLDDFFVRVYGRSV	gi|308487357|ref|XP_003105874.1| hypothetical protein CRE_19715 [Caenorhabditis remanei]	---	---	---	---
isogroup00032	yes	isotig00266	TAACAACGCATCCGACGCGGGGATTCCTTCTCATTGCTGTGTtCGTGCGGCCGACGGTGTTTGATGCATTTCAACGTCTATCCATCGTCTCCAAGCTCCTCTTCTGGCGAGGACGAATGCGTTCCTATGGAGACGTCGCCGACGAAGTTGCTGGCGATTGCGATTCAGAAGCGACGTGCGTTGTTTGGAAGGAAGGAGCGTGACTACCGACTCGAGCTGCTGCAGACCGGATTCATCCAGTCTCTGTAATTCTAATGATGGTGAGCCACCCAGCAAGCAGATCTGTCGAGACGACGAGCAGGATCCATTTGGTCTCGATGACTTCTTTGTTCGTGTCTAtGGACGTTCGGTGATCATTAGAGGTTAATCAGTGTGCTTTAGTGAGACATTTTTGTATTT…	XTTHPTRGFLLIAVFVRPTVFDDFNVYPSSPSSSSGEDECVPMETSPTKLLAIAIQKRRALFGRKERDYRLELLQTGFIQFCNSNDGEPPSKQICRDDEQDPFGLDDFFVRVYGRSVIIEVNQCALVDIFVFVVFHLSSFRSEMCTSAIEPLHEPTCAAIALWMTGQVLCYYLFPSSTQIYHFRSFLVRVVPDGYLYILLYVFEKLYSVKKKKVNGCVVTTX	no hit	---	---	---	---
isogroup00032	yes	isotig00267	TAACAACGCATCCGACGCGGGGATTCCTTCTCATTGCTGTGTtCGTGCGGCCGACGGTGTTTGATGCATTTCAACGTCCATCCATCGTCTCCAAGCTCCTCTTCTGGCGAGgaCGAATGCGTTCCTATGGAGACGTcGCCGACGAAGTTGCTGGCGATTGCGATTCAGAAGCGACGTGCGTTGTTtGGAAGgAAGGAGCGTGACtACcGACtCGAGCTGCTGCAGACCGGATTCATCCAGTCTCTGTGTAAGCATTTGGAATTCTAATGATGGTGAGCCACCCAGCAAGCAGATCTGTCGAGACGACGAGCAGGATCCATTTGGTCTCGATGACTTCTTTGTTCGTGTCTAtGGACGTTCGGTGATCATTAGAGGTTAATCAGTGTGCTTTAGTGAGAC…	XTTHPTRGFLLIAVFVRPTVFDDFNVHPSSPSSSSGEDECVPMETSPTKLLAIAIQKRRALFGRKERDYRLELLQTGFIQSLCKHLEFNDGEPPSKQICRDDEQDPFGLDDFFVRVYGRSVIIEVNQCALVDIFVFVVFHLSSFRSEMCTSAIEPLHEPTCAAIALWMTGQVLCYYLFPSSTQIYHFRSFLVRVVPDGYLYILLYVFEKLYSVKKKKVNGCVVTTX	gi|268559082|ref|XP_002637532.1| Hypothetical protein CBG19257 [Caenorhabditis briggsae]	---	---	---	---
isogroup00032	yes	isotig00268	CGTCTCGTCCGTACGTTTATCGTCTATTACCATTaCCGATTCAATTTGAAGATGCATTTCAACGTCTATCCATCGTCTCCAAGCTCCTCTTCTGGCGAGGACGAATGCGTTCCTATGGAAACGTCGCCGACGAAGTTGCTGGCGATTGCGATTCAGAAGCGACGTGCGTTGTTTGGAAGGAAGGAGCGTGACTACCGACTCGAGCTGCTGCAGACCGGATTCATCCAGTCTCTGTAATTCTAATGATGGTGAGCCACCCAGCAAGCAGATCTGTCGAGACGACGAGCAGGATCCATTTGGTCTCGATGACTTCTTTGTTCGTGTCTAtGGACGTTCGGTGATCATTAGAGGTTAATCAGTGTGCTTTAGTGAGACATTTTTGTATTTGTAGTGTTCCAT…	RLVRTFIVYYHYRFNLKMHFNVYPSSPSSSSGEDECVPMETSPTKLLAIAIQKRRALFGRKERDYRLELLQTGFIQFCNSNDGEPPSKQICRDDEQDPFGLDDFFVRVYGRSVIIEVNQCALVDIFVFVVFHLSSFRSEMCTSAIEPLHEPTCAAIALWMTGQVLCYYLFPSSTQIYHFRSFLVRVVPDGYLYILLYVFEKLYSVKKKKVNGCVVTTX	no hit	---	---	---	---
isogroup00032	yes	isotig00269	TAACAACGCATCCGACGCGGGGATTCCTTCTCATTGCTGTGTtCGTGCGGCCGACGGTGTTTGATGCATTTCAACGTCTATCCATCGTCTCCAAGCTCCTCTTCTGGCGAGGACGAATGCGTTCCTATGGAGACGTCGCCGACGAAGTTGCTGGCGATTGCGATTCAGAAGCGACGTGCGTTGTTTGGAAGGAAGGAGCGTGACTACCGACTCGAGCTGCTGCAGACCGGATTCATCCAGTCTCTGTAATTCTAATGATGGTGAGCCACCCAGCAAGCAGATCTGTCGAGACGACGAGCAGGATCCATTTGGTCTCGATGACTTCTTTGTTCGTGTCTAtGGACGTTCGGTGATCATTAGAGATCAGAAATGTGTACCTCAGCGATTGAGCCACTCCAT…	XTTHPTRGFLLIAVFVRPTVFDDFNVYPSSPSSSSGEDECVPMETSPTKLLAIAIQKRRALFGRKERDYRLELLQTGFIQFCNSNDGEPPSKQICRDDEQDPFGLDDFFVRVYGRSVIIRDQKCXTSAIEPLHEPTCAAIALWMTGQVLCYYLFPSSTQIYHFRSFLVRVVPDGYLYILLYVFEKLYSVKKKKVNGCVVTTX	no hit	---	---	---	---
isogroup00032	yes	isotig00270	TAACAACGCATCCGACGCGGGGATTCCTTCTCATTGCTGTGTtCGTGCGGCCGACGGTGTTTGATGCATTTCAACGTCCATCCATCGTCTCCAAGCTCCTCTTCTGGCGAGgaCGAATGCGTTCCTATGGAGACGTcGCCGACGAAGTTGCTGGCGATTGCGATTCAGAAGCGACGTGCGTTGTTtGGAAGgAAGGAGCGTGACtACcGACtCGAGCTGCTGCAGACCGGATTCATCCAGTCTCTGTGTAAGCATTTGGAATTCTAATGATGGTGAGCCACCCAGCAAGCAGATCTGTCGAGACGACGAGCAGGATCCATTTGGTCTCGATGACTTCTTTGTTCGTGTCTAtGGACGTTCGGTGATCATTAGAGATCAGAAATGTGTACCTCAGCGATT…	XTTHPTRGFLLIAVFVRPTVFDDFNVHPSSPSSSSGEDECVPMETSPTKLLAIAIQKRRALFGRKERDYRLELLQTGFIQSLCKHLEFNDGEPPSKQICRDDEQDPFGLDDFFVRVYGRSVIIRDQKCXTSAIEPLHEPTCAAIALWMTGQVLCYYLFPSSTQIYHFRSFLVRVVPDGYLYILLYVFEKLYSVKKKKVNGCVVTTX	gi|268559082|ref|XP_002637532.1| Hypothetical protein CBG19257 [Caenorhabditis briggsae]	---	---	---	---
isogroup00032	yes	isotig00271	CGTCTCGTCCGTACGTTTATCGTCTATTACCATTaCCGATTCAATTTGAAGATGCATTTCAACGTCTATCCATCGTCTCCAAGCTCCTCTTCTGGCGAGGACGAATGCGTTCCTATGGAAACGTCGCCGACGAAGTTGCTGGCGATTGCGATTCAGAAGCGACGTGCGTTGTTTGGAAGGAAGGAGCGTGACTACCGACTCGAGCTGCTGCAGACCGGATTCATCCAGTCTCTGTAATTCTAATGATGGTGAGCCACCCAGCAAGCAGATCTGTCGAGACGACGAGCAGGATCCATTTGGTCTCGATGACTTCTTTGTTCGTGTCTAtGGACGTTCGGTGATCATTAGAGATCAGAAATGTGTACCTCAGCGATTGAGCCACTCCATGAACCAACATGT…	RLVRTFIVYYHYRFNLKMHFNVYPSSPSSSSGEDECVPMETSPTKLLAIAIQKRRALFGRKERDYRLELLQTGFIQFCNSNDGEPPSKQICRDDEQDPFGLDDFFVRVYGRSVIIRDQKCXTSAIEPLHEPTCAAIALWMTGQVLCYYLFPSSTQIYHFRSFLVRVVPDGYLYILLYVFEKLYSVKKKKVNGCVVTTX	no hit	---	---	---	---
isogroup00033	yes	isotig00272	GCTACCAGATCAGTGTTTGGGATGCGGGTTTCATCTGTTTTCCTTGTTTTTGCTATAACAGTATGTACCTTTgCTCAAGAGAAGAAGATCGACAAGCTCCAAATTGGTATAAAGAAGAGAGCCGAGTCGTGCGAAATGAAATCAAGGAAAGGTGATGTTTTGCATATGCACTATACTGGCACACTTCTCGAtGGAACCGAGTTTGATTCTAGCCGCACACGAAACCAaGAGTTCACATTTACATTGGGAATGGGACAGGTAATCAAAGGATGGGATCAAGGGCTTCTGAACATGTGCGTTGGtGAGCGACGGATACTCACCATTCCTTCACATATGGCATATGGAGAACGCGGTTCACCGCCAAAAATCCCAGCGAACGCTCCATTGAAATTTGACGTT…	MRVSSVFLVFAITVCTFAQEKKIDKLQIGIKKRAESCEMKSRKGDVLHMHYTGTLLDGTEFDSSRTRNQEFTFTLGMGQVIKGWDQGLLNMCVGERRILTIPSHMAYGERGSPPKIPANAPLKFDVELMKIDRSGEL	gi|209489341|gb|ACI49113.1| hypothetical protein Cbre_JD14.001 [Caenorhabditis brenneri]	IPR001179: Peptidyl-prolyl cis-trans isomerase, FKBP-type, domain; IPR023566: Peptidyl-prolyl cis-trans isomerase, FKBP-type;	---	GO:0006457): protein folding;	---
isogroup00033	yes	isotig00273	GCTACCAGATCAGTGTTTGGGATGCGGGTTTCATCTGTTTTCCTTGTTTTTGCTATAACAGTATGTACCTTTgCTCAAGAGAAGAAGATCGACAAGCTCCAAATTGGTATAAAGAAGAGAGCCGAGTCGTGCGAAATGAAATCAAGGAAAGGTGATGTTTTGCATATGCACTATACTGGCACACTTCTCGAtGGAACCGAGTTTGATTCTAGCCGCACACGAAACCAaGAGTTCACATTTACATTGGGAATGGGACAGGTAATCAAAGGATGGGATCAAGGGCTTCTGAACATGTGCGTTGGtGAGCGACGGATACTCACCATTCCTTCACATATGGCATATGGAGAACGCGGTTCACCGCCAAAAATCCCAGCGAACGCTCCATTGAAATTTGACGTT…	MRVSSVFLVFAITVCTFAQEKKIDKLQIGIKKRAESCEMKSRKGDVLHMHYTGTLLDGTEFDSSRTRNQEFTFTLGMGQVIKGWDQGLLNMCVGERRILTIPSHMAYGERGSPPKIPANAPLKFDVELMKIDRSGEL	gi|209489341|gb|ACI49113.1| hypothetical protein Cbre_JD14.001 [Caenorhabditis brenneri]	IPR001179: Peptidyl-prolyl cis-trans isomerase, FKBP-type, domain; IPR023566: Peptidyl-prolyl cis-trans isomerase, FKBP-type;	---	GO:0006457): protein folding;	---
isogroup00033	yes	isotig00274	GCTACCAGATCAGTGTTTGGGATGCGGGTTTCATCTGTTTTCCTTGTTTTTGCTATAACAGTATGTACCTTTgCTCAAGAGAAGAAGATCGACAAGCTCCAAATTGGTATAAAGAAGAGAGCCGAGTCGTGCGAAATGAAATCAAGGAAAGGTGATGTTTTGCATATGCACTATACTGGCACACTTCTCGAtGGAACCGAGTTTGATTCTAGCCGCACACGAAACCAaGAGTTCACATTTACATTGGGAATGGGACAGGTAATCAAAGGATGGGATCAAGGGCTTCTGAACATGTGCGTTGGtGAGCGACGGATACTCACCATTCCTTCACATATGGCATATGGAGAACGCGGTTCACCGCCAAAAATCCCAGCGAACGCTCCATTGAAATTTGACGTT…	MRVSSVFLVFAITVCTFAQEKKIDKLQIGIKKRAESCEMKSRKGDVLHMHYTGTLLDGTEFDSSRTRNQEFTFTLGMGQVIKGWDQGLLNMCVGERRILTIPSHMAYGERGSPPKIPANAPLKFDVELMKIDRSGEL	gi|209489341|gb|ACI49113.1| hypothetical protein Cbre_JD14.001 [Caenorhabditis brenneri]	IPR001179: Peptidyl-prolyl cis-trans isomerase, FKBP-type, domain; IPR023566: Peptidyl-prolyl cis-trans isomerase, FKBP-type;	---	GO:0006457): protein folding;	---
isogroup00033	yes	isotig00275	GTGTTTGCAATGCTGGTTTCATCTGTATTCCTTGTTTTtgCTTTGACAGTATGTACCTTCGCTCAaGAGAAGAAGGtCGACAAGCTtCAAAtCGGTAtAAAGAAGAGAGCCGAGTCGTGCGAATTGAAaTCAAGGAAaGGTGATGTTTTGCATATGCACTACACTGGCACTCTTCTTGATGGAAcAGAGTTTgATTCTAGccGCaCACGAAAccAAGAGTTCACGTTTACATTGGGAATGGGACAGGTAATCAAAGGATGGGATCAAGGGCTTCTGAACATGTGCGTTGGtGAGCGACGGATACTCACCATTCCTTCACATATGGCATATGGAGAACGCGGTTCACCGCCAAAAATCCCAGCGAACGCTCCATTGAAATTTGACGTTGAGTTGATGAAG…	FAMLVSSVFLVFALTVCTFAQEKKVDKLQIGIKKRAESCELKSRKGDVLHMHYTGTLLDGTEFDSSRTRNQEFTFTLGMGQVIKGWDQGLLNMCVGERRILTIPSHMAYGERGSPPKIPANAPLKFDVELMKIDRSGEL	gi|209489341|gb|ACI49113.1| hypothetical protein Cbre_JD14.001 [Caenorhabditis brenneri]	IPR001179: Peptidyl-prolyl cis-trans isomerase, FKBP-type, domain; IPR023566: Peptidyl-prolyl cis-trans isomerase, FKBP-type;	---	GO:0006457): protein folding;	---
isogroup00033	yes	isotig00276	TCGATTTCAACATTTTCATCACTGAAACATCTCCATAGTGAGGAAACTCTTCCTAACACACATTATCTGCCAACGCAGGATGAAATATAGCACAAATTAACCGTCAATCATCACTATGATTACGTAATTTATACCATGTCAGGAGAATCAATCTGCGGCAATTGCTACTCTGAAATTCCCAAAGACAACGTTACTGTTGCAGAGCACATTATCAAAACAACAGAGTCAGCATGTGGACAACGATTACTCAATGCCAACCACTGACAGATTCTCCGTAGAAAAAATGACATGCCGCTGTAATTAAGTGTAACTCGCATGGCAAGCTGTTAAACACTTCACAGAAATAATCGATTTATCTCGATCCCGTGAAAGTAATGCACAAAACCAATTCAAAAATAA…	IKGWDQGLLNMCVGERRILTIPSHMAYGERGSPPKPANAPLKFDVELMKIDRSGE	gi|209489341|gb|ACI49113.1| hypothetical protein Cbre_JD14.001 [Caenorhabditis brenneri]	IPR001179: Peptidyl-prolyl cis-trans isomerase, FKBP-type, domain; IPR023566: Peptidyl-prolyl cis-trans isomerase, FKBP-type;	---	GO:0006457): protein folding;	---
isogroup00033	yes	isotig00277	GTGTTTGCAATGCTGGTTTCATCTGTATTCCTTGTTTTtgCTTTGACAGTATGTACCTTCGCTCAaGAGAAGAAGGtCGACAAGCTtCAAAtCGGTAtAAAGAAGAGAGCCGAGTCGTGCGAATTGAAaTCAAGGAAaGGTGATGTTTTGCATATGCACTACACTGGCACTCTTCTTGATGGAAcAGAGTTTgATTCTAGccGCaCACGAAAccAAGAGTTCACGTTTACATTGGGAATGGGACAGGTAATCAAAGGATGGGATCAAGGGCTTCTGAACATGTGCGTTGGtGAGCGACGGATACTCACCATTCCTTCACATATGGCATATGGAGAACGCGGTTCACCGCCAAAAATCCCAGCGAACGCTCCATTGAAATTTGACGTTGAGTTGATGAAG…	FAMLVSSVFLVFALTVCTFAQEKKVDKLQIGIKKRAESCELKSRKGDVLHMHYTGTLLDGTEFDSSRTRNQEFTFTLGMGQVIKGWDQGLLNMCVGERRILTIPSHMAYGERGSPPKIPANAPLKFDVELMKIDRSGEL	gi|209489341|gb|ACI49113.1| hypothetical protein Cbre_JD14.001 [Caenorhabditis brenneri]	IPR001179: Peptidyl-prolyl cis-trans isomerase, FKBP-type, domain; IPR023566: Peptidyl-prolyl cis-trans isomerase, FKBP-type;	---	GO:0006457): protein folding;	---
isogroup00033	yes	isotig00278	GTGTTTGCAATGCTGGTTTCATCTGTATTCCTTGTTTTtgCTTTGACAGTATGTACCTTCGCTCAaGAGAAGAAGGtCGACAAGCTtCAAAtCGGTAtAAAGAAGAGAGCCGAGTCGTGCGAATTGAAaTCAAGGAAaGGTGATGTTTTGCATATGCACTACACTGGCACTCTTCTTGATGGAAcAGAGTTTgATTCTAGccGCaCACGAAAccAAGAGTTCACGTTTACATTGGGAATGGGACAGGTAATCAAAGGATGGGATCAAGGGCTTCTGAACATGTGCGTTGGtGAGCGACGGATACTCACCATTCCTTCACATATGGCATATGGAGAACGCGGTTCACCGCCAAAAATCCCAGCGAACGCTCCATTGAAATTTGACGTTGAGTTGATGAAG…	FAMLVSSVFLVFALTVCTFAQEKKVDKLQIGIKKRAESCELKSRKGDVLHMHYTGTLLDGTEFDSSRTRNQEFTFTLGMGQVIKGWDQGLLNMCVGERRILTIPSHMAYGERGSPPKIPANAPLKFDVELMKIDRSGEL	gi|209489341|gb|ACI49113.1| hypothetical protein Cbre_JD14.001 [Caenorhabditis brenneri]	IPR001179: Peptidyl-prolyl cis-trans isomerase, FKBP-type, domain; IPR023566: Peptidyl-prolyl cis-trans isomerase, FKBP-type;	---	GO:0006457): protein folding;	---
isogroup00033	yes	isotig00279	GCTACCAGATCAGTGTTTGGGATGCGGGTTTCATCTGTTTTCCTTGTTTTTGCTATAACAGTATGTACCTTTgCTCAAGAGAAGAAGATCGACAAGCTCCAAATTGGTATAAAGAAGAGAGCCGAGTCGTGCGAAATGAAATCAAGGAAAGGTGATGTTTTGCATATGCACTATACTGGCACACTTCTCGAtGGAACCGAGTTTGATTCTAGCCGCACACGAAACCAaGAGTTCACATTTACATTGGGAATGGGACAGGTAATAAAAGgATgGGgATCaAgGGCTTCTGAAcaTGTGCGtTGGTGAGCGACGGATACTCACCATTCCTTCGCATATGGCATATGGAGAACGCGGTTCACCGCCAAAAATCCCAGCGAACGCTCCATTGAAGTTTGACGT…	MRVSSVFLVFAITVCTFAQEKKIDKLQIGIKKRAESCEMKSRKGDVLHMHYTGTLLDGTEFDSSRTRNQEFTFTLGMGQVIKGWDQGLLNMCVGERRILTIPSHMAYGERGSPPKIPANAPLKFDVELMKIDRSGEL*TTKHHHPCSSNMRFV	gi|209489341|gb|ACI49113.1| hypothetical protein Cbre_JD14.001 [Caenorhabditis brenneri] gi|242020348|ref|XP_002430617.1| FK506-binding protein 2 precursor, putative [Pediculus humanus corporis] gi|325179803|emb|CCA14206.1| peptidylprolyl cistrans isomerase putative [Albugo laibachii Nc14]	IPR001179: Peptidyl-prolyl cis-trans isomerase, FKBP-type, domain; IPR023566: Peptidyl-prolyl cis-trans isomerase, FKBP-type;	---	GO:0006457): protein folding;	---
isogroup00033	yes	isotig00280	GGTAACAACGCATCCGACgcggggcggCTACCAGATCAGTGtttgggATGCGGGTTTCATCTGTTTTCCTTGTTTTtGCTATAACAGTATGTACCTTTGCTCAAGAGAAGAAGATCGACAAGCTCCAAATTGGTATAAAGAAGAGAGCCGAGTCGTGCGAAATGAAATCAAGGAAAGGTAATCAAAGGATGGGATCAAGGGCTTCTGAACATGTGCGTTGGtGAGCGACGGATACTCACCATTCCTTCACATATGGCATATGGAGAACGCGGTTCACCGCCAAAAATCCCAGCGAACGCTCCATTGAAATTTGACGTTGAGTTGATGAAGATTGATCGCAGTGGAGAACTATAAaCtACGAAGCATCATCATCCTTGCTTCTCCAATATGCGATTTGTT…	MRVSSVFLVFAITVCTFAQEKKIDKLQIGIKKRAESCEMKSRKGNQQGKVIKGWDQGLLNMCVGERRILTIPSHMAYGERGSPPKIPANAPLKFDVELMKIDRSGEL*TTKHHHPCFSNMRFV	gi|209489341|gb|ACI49113.1| hypothetical protein Cbre_JD14.001 [Caenorhabditis brenneri]	IPR001179: Peptidyl-prolyl cis-trans isomerase, FKBP-type, domain; IPR023566: Peptidyl-prolyl cis-trans isomerase, FKBP-type;	---	GO:0006457): protein folding;	---
isogroup00033	yes	isotig00281	GTGTTTGCAATGCTGGTTTCATCTGTATTCCTTGTTTTtgCTTTGACAGTATGTACCTTCGCTCAaGAGAAGAAGGtCGACAAGCTtCAAAtCGGTAtAAAGAAGAGAGCCGAGTCGTGCGAATTGAAaTCAAGGAAaGGTGATGTTTTGCATATGCACTACACTGGCACTCTTCTTGATGGAAcAGAGTTTGATTCTAGccGCaCACGAAAccAAGAGTTCACGTTTACATTGGGAATGGGACAGGTAATAAAAGgATgGGgATCaAgGGCTTCTGAAcaTGTGCGtTGGTGAGCGACGGATACTCACCATTCCTTCGCATATGGCATATGGAGAACGCGGTTCACCGCCAAAAATCCCAGCGAACGCTCCATTGAAGTTTGACGTTGAGTTGATGAA…	MLVSSVFLVFALTVCTFAQEKKVDKLQIGIKKRAESCELKSRKGDVLHMHYTGTLLDGTEFDSSRTRNQEFTFTLGMGQVIKGWDQGLLNMCVGERRILTIPSHMAYGERGSPPKIPANAPLKFDVELMKIDRSGEL*TTKHHHPCSSNMRFV	gi|209489341|gb|ACI49113.1| hypothetical protein Cbre_JD14.001 [Caenorhabditis brenneri] gi|242020348|ref|XP_002430617.1| FK506-binding protein 2 precursor, putative [Pediculus humanus corporis] gi|325179803|emb|CCA14206.1| peptidylprolyl cistrans isomerase putative [Albugo laibachii Nc14]	IPR001179: Peptidyl-prolyl cis-trans isomerase, FKBP-type, domain; IPR023566: Peptidyl-prolyl cis-trans isomerase, FKBP-type;	---	GO:0006457): protein folding;	---
isogroup00033	yes	isotig00282	GGTAACAACGCATCCGACgcggggcggCTACCAGATCAGTGtttgggATGCGGGTTTCATCTGTTTTCCTTGTTTTtGCTATAACAGTATGTACCTTTGCTCAAGAGAAGAAGATCGACAAGCTCCAAATTGGTATAAAGAAGAGAGCCGAGTCGTGCGAAATGAAATCAAGGAAAGGTAATCAAAGGATGGGATCAAGGGCTTCTGAACATGTGCGTTGGtGAGCGACGGATACTCACCATTCCTTCACATATGGCATATGGAGAACGCGGTTCACCGCCAAAAATCCCAGCGAACGCTCCATTGAAATTTGACGTTGAGTTGATGAAGATTGATCGCAGTGGAGAACTATAAaCtACGAAGCATCATCATCCTTGCTTCTCCAATATGCGATTTGTT…	MRVSSVFLVFAITVCTFAQEKKIDKLQIGIKKRAESCEMKSRKGNQQGKVIKGWDQGLLNMCVGERRILTIPSHMAYGERGSPPKIPANAPLKFDVELMKIDRSGEL*TTKHHHPCFSNMRFV	gi|209489341|gb|ACI49113.1| hypothetical protein Cbre_JD14.001 [Caenorhabditis brenneri]	IPR001179: Peptidyl-prolyl cis-trans isomerase, FKBP-type, domain; IPR023566: Peptidyl-prolyl cis-trans isomerase, FKBP-type;	---	GO:0006457): protein folding;	---
isogroup00033	yes	isotig00283	GGTAACAACGCATCCGACgcggggcggCTACCAGATCAGTGtttgggATGCGGGTTTCATCTGTTTTCCTTGTTTTtGCTATAACAGTATGTACCTTTGCTCAAGAGAAGAAGATCGACAAGCTCCAAATTGGTATAAAGAAGAGAGCCGAGTCGTGCGAAATGAAATCAAGGAAAGGTAATCAAAGGATGGGATCAAGGGCTTCTGAACATGTGCGTTGGtGAGCGACGGATACTCACCATTCCTTCACATATGGCATATGGAGAACGCGGTTCACCGCCAAAAATCCCAGCGAACGCTCCATTGAAATTTGACGTTGAGTTGATGAAGATTGATCGCAGTGGAGAACTATAAaCtACGAAGCATCATCATCCTTGCTTCTCCAATATGCGATTTGTT…	MRVSSVFLVFAITVCTFAQEKKIDKLQIGIKKRAESCEMKSRKGNQQGKVIKGWDQGLLNMCVGERRILTIPSHMAYGERGSPPKIPANAPLKFDVELMKIDRSGEL*TTKHHHPCFSNMRFV	gi|209489341|gb|ACI49113.1| hypothetical protein Cbre_JD14.001 [Caenorhabditis brenneri]	IPR001179: Peptidyl-prolyl cis-trans isomerase, FKBP-type, domain; IPR023566: Peptidyl-prolyl cis-trans isomerase, FKBP-type;	---	GO:0006457): protein folding;	---
isogroup00033	yes	isotig00284	GCTACCAGATCAGTGTTTGGGATGCGGGTTTCATCTGTTTTCCTTGTTTTTGCTATAACAGTATGTACCTTTgCTCAAGAGAAGAAGATCGACAAGCTCCAAATTGGTATAAAGAAGAGAGCCGAGTCGTGCGAAATGAAATCAAGGAAAGGTGATGTTTTGCATATGCACTATACTGGCACACTTCTCGAtGGAACCGAGTTTGATTCTAGCCGCACACGAAACCAaGAGTTCACATTTACATTGGGAATGGGACaGGTTTCCAGTGCTGCAGTTtCCCGTTtGTCGATTTtCTGATGTCGCAGTTTCGCACATCAAGCTGCGATACTGCGATTTCTCATGCGAAAATGCGACATCAAATtGTGAAGTCCGACCCcAGCCtAACGCTACGT	MRVSSVFLVFAITVCTFAQEKKIDKLQIGIKKRAESCEMKSRKGDVLHMHYTGTLLDGTEFDSSRTRNQEFTFTLGMGQV	gi|209489490|gb|ACI49248.1| hypothetical protein Csp3_JD06.014 [Caenorhabditis angaria]	IPR001179: Peptidyl-prolyl cis-trans isomerase, FKBP-type, domain; IPR023566: Peptidyl-prolyl cis-trans isomerase, FKBP-type;	---	GO:0006457): protein folding;	---
isogroup00033	yes	isotig00285	GTGTTTGCAATGCTGGTTTCATCTGTATTCCTTGTTTTtgCTTTGACAGTATGTACCTTCGCTCAaGAGAAGAAGGtCGACAAGCTtCAAAtCGGTAtAAAGAAGAGAGCCGAGTCGTGCGAATTGAAaTCAAGGAAaGGTGATGTTTTGCATATGCACTACACTGGCACTCTTCTTGATGGAAcAGAGTTTgATTCTAGccGCACACGAAAccAAGAGTTCACGTTTACATTGGGAATGGGACaGGTTTCCAGTGCTGCAGTTtCCCGTTtGTCGATTTtCTGATGTCGCAGTTTCGCACATCAAGCTGCGATACTGCGATTTCTCATGCGAAAATGCGACATCAAATtGTGAAGTCCGACCCcAGCCtAACGCTACGT	FAMLVSSVFLVFALTVCTFAQEKKVDKLQIGIKKRAESCELKSRKGDVLHMHYTGTLLDGTEFDSSRTRNQEFTFTLGMGQV	gi|341880396|gb|EGT36331.1| hypothetical protein CAEBREN_23936 [Caenorhabditis brenneri]	IPR001179: Peptidyl-prolyl cis-trans isomerase, FKBP-type, domain; IPR023566: Peptidyl-prolyl cis-trans isomerase, FKBP-type;	---	GO:0006457): protein folding;	---
isogroup00034	yes	isotig00286	gtggtAACAACGCATCCGACGCGGGGATTCAACTAATCGAAAATGTtCTTCATCCTCGCAGTGCTTGCTGTAATCATCGCTGATACATACGGTAAAAACCTCGCATCACAGGAAGGCAACAGCACCAACTCTACCGAGTGGATTCAACGGCACCCTGAATGCAAACCCTCATTCGTACCAGAGTTCTTCAAAAGCAAGTCGATACCTGAAACAGTTCTGATATGCGTTCCCGGTGTGGAGTCGACGTTCAAAAAAaTTAATAACAAATGGATTGAGAATCCGATATGGGATGATGGAATTGCCTCAGAGGCTCTGCAAGAAGCATGGAAGCGACACAGTACTGATGCTGATTTCAAGTACTATAGTACTTGGTCATGGTCAAAGGCCAAAAGTAACCAG…	VPGVESTFKKINNKWIENPIWDDGIASEALQEAWKRHSTDADFKYYSTWSWSKAKSNQTTLLQKVKSSMRIEPILERGFLATLRAYHKGELEIPAKIPANIYYGCNGIFTDGSVPVITTVCLYRE	gi|6225300|sp|O97391.1|ES30_TRICO RecName: Full=30 kDa antigenic glycoprotein; AltName: Full=ESGP30; Flags: Precursor	---	---	---	---
isogroup00034	yes	isotig00287	gtggtAACAACGCATCCGACGCGGGGATTCAACTAATCGAAAATGTtCTTCATCCTCGCAGTGCTTGCTGTAATCATCGCTGATACATACGGTAAAAACCTCGCATCACAGGAAGGCAACAGCACCAACTCTACCGAGTGGATTCAACGGCACCCTGAATGCAAACCCTCATTCGTACCAGAGTTCTTCAAAAGCAAGTCGATACCTGAAACAGTTCTGATATGCGTTCCCGGTGTGGAGTCGACGTTCAAAAAAaTTAATAACAAATGGATTGAGAATCCGATATGGGATGATGGAATTGCCTCAGAGGCTCTGCAAGAAGCATGGAAGCGACACAGTACTGATGCTGATTTCAAGTACTATAGTACTTGGTCATGGTCAAAGGCCAAAAGTAACCAG…	MFFILAVLAVIIADTYGKNLASQEGNSTNSTEWIQRHPECKPSFVPEFFKSKSIPETVLICVPGVESTFKKINNKWIENPIWDDGIASEALQEAWKRHSTDADFKYYSTWSWSKAKSNQTTLLQKVKSSMRIEPILERGFRSLPYAPIXKGELEIPAKIPANIYYGCNGIFTDGSVPVITTVCLYREDRKKQWWRLYKNIEXLDGSLSTIVQLFIFGCGNKLFSLEKKKKKSDSVVTTX	no hit	---	---	---	---
isogroup00034	yes	isotig00288	TAACAACGCATCCGACGCGGGGAACCAATCGAAAATGTTCTtCATCCTCGCAGTGCTTGCTGTAATCATCGCTGATACATACGGTAAAAACCTCGCATCACAGAAAGGCAACAGCACCAACtCtACCGAGTGGATTCAACGGCACCCTGAATGCAACCCTTCATTCGTACCAGAGTTCTTCAAAAGCAAGTCGATACCTGAAACAGTTCTGATATGCGCTCCCGGTGTGGAGTCGACGTTCAAATCAATTAATAAAAAaTGGATTGAGAATCCGATATGGGATGATGGAATTGCCTCAGAGGCTCTGCAAGAAGCATGGAAGCGACACAGTACTGATGCTGATTTCAAGTACTATAGTACTTGGTCATGGTCAAAGGCCAAAAGTAACCAGACAACGTT…	PGVESTFKSINKKWIENPIWDDGIASEALQEAWKRHSTDADFKYYSTWSWSKAKSNQTTLLQKVKSSMRIEPILERGFLATLRAYHKGELEIPAKIPANIYYGCNGIFTDGSVPVITTVCLYRE	gi|6225300|sp|O97391.1|ES30_TRICO RecName: Full=30 kDa antigenic glycoprotein; AltName: Full=ESGP30; Flags: Precursor	---	---	---	---
isogroup00034	yes	isotig00289	TAACAACGCATCCGACGCGGGGAACCAATCGAAAATGTTCTtCATCCTCGCAGTGCTTGCTGTAATCATCGCTGATACATACGGTAAAAACCTCGCATCACAGAAAGGCAACAGCACCAACtCtACCGAGTGGATTCAACGGCACCCTGAATGCAACCCTTCATTCGTACCAGAGTTCTTCAAAAGCAAGTCGATACCTGAAACAGTTCTGATATGCGCTCCCGGTGTGGAGTCGACGTTCAAATCAATTAATAAAAAaTGGATTGAGAATCCGATATGGGATGATGGAATTGCCTCAGAGGCTCTGCAAGAAGCATGGAAGCGACACAGTACTGATGCTGATTTCAAGTACTATAGTACTTGGTCATGGTCAAAGGCCAAAAGTAACCAGACAACGTT…	XNNASDAGNQSKMFFILAVLAVIIADTYGKNLASQKGNSTNSTEWIQRHPECNPSFVPEFFKSKSIPETVLICAPGVESTFKSINKKWIENPIWDDGIASEALQEAWKRHSTDADFKYYSTWSWSKAKSNQTTLLQKVKSSMRIEPILERGFRSLPYAPIXKGELEIPAKIPANIYYGCNGIFTDGSVPVITTVCLYREDRKKQWWRLYKNIEXLDGSLSTIVQLFIFGCGNKLFSLEKKKKKSDSVVTTX	no hit	---	---	---	---
isogroup00034	yes	isotig00290	ACATCcTCACAGTGCTTGCTGTAATCATAGCCGATGTATACGGTCAATACCTCGCATCACAGAAAGGCAACAGCACCAACTCCACCGTGTGGATTCCACGATACCCTGAATGCAACCCCTCATTCGTACCAGAGTTCTTCAAAAGCAAGTCGATAGTTGAAACAGTTCTGATATGCGctCCCGGTGTGGAGTCGACGTTCAAATCAATTAATAAAAAaTGGATTGAGAATCCGATATGGGATGATGGAATTGCCTCAGAGGCTCTGCAAGAAGCATGGAAGCGACACAGTACTGATGCTGATTTCAAGTACcATAGTACTTGGTCATGGTCAAAGGCCAAAAGTAACGAGACAACGTTGCTACAAAAAGTGAAGAGCAGTATGAGAATTAAGCCTATcC…	KSKSIVETVLICAPGVESTFKSINKKWIENPIWDDGIASEALQEAWKRHSTDADFKYHSTWSWSKAKSNETTLLQKVKSSMRIKPILERGFLATLRAYHKGELEIPAKIPANIYYGCNGIFTDGSVPVITTVCLYRE	gi|6225300|sp|O97391.1|ES30_TRICO RecName: Full=30 kDa antigenic glycoprotein; AltName: Full=ESGP30; Flags: Precursor	---	---	---	---
isogroup00034	yes	isotig00291	AGATGTTCTTCATCATCACAGTGCTTGCTGTAATCATCGCTGATACATACGGTAAAAACCTCGCATCACAGAAaGGCAACAGCACCAACTCCACCGTGTGGATTCCACGACACCcTGAATGCAACCCCTCATTCGTACCAGAGTTCTTCAAAAGCAAGTCGATAGTTGAAACAGTTCTGATATGCGCCCCCGGTGTGGAGTCGACGTTCAAaTCAATTAaTAAAAAatGGATTGAGAATCCGATATGGGATGATGGAATTGCCTCAGAGGCTCTGCAAGAAGCATGGAAGCGACACAGTACTGATGCTGATTTCAAGTACcATAGTACTTGGTCATGGTCAAAGGCCAAAAGTAACGAGACAACGTTGCTACAAAAaGTGAAGAGCAGTATGAGAATTA…	KSKSIVETVLICAPGVESTFKSINKKWIENPIWDDGIASEALQEAWKRHSTDADFKYHSTWSWSKAKSNETTLLQKVKSSMRIKPILERGFLATLRAYHKGELEIPAKIPANIYYGCNGIFTDGSVPVITTVCLYRE	gi|6225300|sp|O97391.1|ES30_TRICO RecName: Full=30 kDa antigenic glycoprotein; AltName: Full=ESGP30; Flags: Precursor	---	---	---	---
isogroup00034	yes	isotig00292	ACATCcTCACAGTGCTTGCTGTAATCATAGCCGATGTATACGGTCAATACCTCGCATCACAGAAAGGCAACAGCACCAACTCCACCGTGTGGATTCCACGATACCCTGAATGCAACCCCTCATTCGTACCAGAGTTCTTCAAAAGCAAGTCGATAGTTGAAACAGTTCTGATATGCGctCCCGGTGTGGAGTCGACGTTCAAATCAATTAATAAAAAaTGGATTGAGAATCCGATATGGGATGATGGAATTGCCTCAGAGGCTCTGCAAGAAGCATGGAAGCGACACAGTACTGATGCTGATTTCAAGTACcATAGTACTTGGTCATGGTCAAAGGCCAAAAGTAACGAGACAACGTTGCTACAAAAAGTGAAGAGCAGTATGAGAATTAAGCCTATcC…	XILTVLAVIIADVYGQYLASQKGNSTNSTVWIPRYPECNPSFVPEFFKSKSIVETVLICAPGVESTFKSINKKWIENPIWDDGIASEALQEAWKRHSTDADFKYHSTWSWSKAKSNETTLLQKVKSSMRIKPILERGFRSLPYAPIXKGELEIPAKIPANIYYGCNGIFTDGSVPVITTVCLYREDRKKQWWRLYKNIEXLDGSLSTIVQLFIFGCGNKLFSLEKKKKKSDSVVTTX	no hit	---	---	---	---
isogroup00034	yes	isotig00293	AGATGTTCTTCATCATCACAGTGCTTGCTGTAATCATCGCTGATACATACGGTAAAAACCTCGCATCACAGAAaGGCAACAGCACCAACTCCACCGTGTGGATTCCACGACACCcTGAATGCAACCCCTCATTCGTACCAGAGTTCTTCAAAAGCAAGTCGATAGTTGAAACAGTTCTGATATGCGCCCCCGGTGTGGAGTCGACGTTCAAaTCAATTAaTAAAAAatGGATTGAGAATCCGATATGGGATGATGGAATTGCCTCAGAGGCTCTGCAAGAAGCATGGAAGCGACACAGTACTGATGCTGATTTCAAGTACcATAGTACTTGGTCATGGTCAAAGGCCAAAAGTAACGAGACAACGTTGCTACAAAAAGTGAAGAGCAGTATGAGAATTA…	MFFIITVLAVIIADTYGKNLASQKGNSTNSTVWIPRHPECNPSFVPEFFKSKSIVETVLICAPGVESTFKSINKKWIENPIWDDGIASEALQEAWKRHSTDADFKYHSTWSWSKAKSNETTLLQKVKSSMRIKPILERGFRSLPYAPIXKGELEIPAKIPANIYYGCNGIFTDGSVPVITTVCLYREDRKKQWWRLYKNIEXLDGSLSTIVQLFIFGCGNKLFSLEKKKKKSDSVVTTX	no hit	---	---	---	---
isogroup00034	yes	isotig00294	gtggtAACAACGCATCCGACGCGGGGATTCAACTAATCGAAAATGTtCTTCATCCTCGCAGTGCTTGCTGTAATCATCGCTGATACATACGGTAAAAACCTCGCATCACAGGAAGGCAACAGCACCAACTCTACCGAGTGGATTCAACGGCACCCTGAATGCAAACCCTCATTCGTACCAGAGTTCTTCAAAAGCAAGTCGATACCTGAAACAGTTCTGATATGCGTTCCCGGTGTGGAGTCGACGTTCAAAAAAaTTAATAACAAATGGATTGAGAATCCGATATGGGATGATGGAATTGCCTCAGAGGCTCTGCAAGAAGCATGGAAGCGACACAGTACTGATGCTGATTTCAAGTACTATAGTACTTGGTCATGGTCAAAGGCCAAAAGTAACCAG…	MFFILAVLAVIIADTYGKNLASQEGNSTNSTEWIQRHPECKPSFVPEFFKSKSIPETVLICVPGVESTFKKINNKWIENPIWDDGIASEALQEAWKRHSTDADFKYYSTWSWSKAKSNQTTLLQKVKSSMRIEPILERGFRSLPYAPITRGRNLSKLPAQNYPREHLLRSAMAFSTDGSVPELQQYVSTGKIEKHGGGLYKNIEFSIAL	gi|6225300|sp|O97391.1|ES30_TRICO RecName: Full=30 kDa antigenic glycoprotein; AltName: Full=ESGP30; Flags: Precursor	---	---	---	---
isogroup00034	yes	isotig00295	TAACAACGCATCCGACGCGGGGAACCAATCGAAAATGTTCTtCATCCTCGCAGTGCTTGCTGTAATCATCGCTGATACATACGGTAAAAACCTCGCATCACAGAAAGGCAACAGCACCAACtCtACCGAGTGGATTCAACGGCACCCTGAATGCAACCCTTCATTCGTACCAGAGTTCTTCAAAAGCAAGTCGATACCTGAAACAGTTCTGATATGCGCTCCCGGTGTGGAGTCGACGTTCAAATCAATTAATAAAAAaTGGATTGAGAATCCGATATGGGATGATGGAATTGCCTCAGAGGCTCTGCAAGAAGCATGGAAGCGACACAGTACTGATGCTGATTTCAAGTACTATAGTACTTGGTCATGGTCAAAGGCCAAAAGTAACCAGACAACGTT…	XNNASDAGNQSKMFFILAVLAVIIADTYGKNLASQKGNSTNSTEWIQRHPECNPSFVPEFFKSKSIPETVLICAPGVESTFKSINKKWIENPIWDDGIASEALQEAWKRHSTDADFKYYSTWSWSKAKSNQTTLLQKVKSSMRIEPILERGFRSLPYAPITRGRNLSKLPAQNYPREHLLRSAMAFSTDGSVPELQQYVSTGKIEKHGGGLYKNIEFSIAL	no hit	---	---	---	---
isogroup00034	yes	isotig00296	ACATCcTCACAGTGCTTGCTGTAATCATAGCCGATGTATACGGTCAATACCTCGCATCACAGAAAGGCAACAGCACCAACTCCACCGTGTGGATTCCACGATACCCTGAATGCAACCCCTCATTCGTACCAGAGTTCTTCAAAAGCAAGTCGATAGTTGAAACAGTTCTGATATGCGctCCCGGTGTGGAGTCGACGTTCAAATCAATTAATAAAAAATGGATTGAGAATCCGATATGGGATGATGGAATTGCCTCAGAGGCTCTGCAAGAAGCAAGGAAGCGACACAGTACTGATGCTGATTTCAAGTACCATAGTACTTGGTCATGGTCAAAGGCCAAAAGTAACGAGACAACGTTGCTACAAAAaGTGAAGAGCAGTATGAGAATTAAGCCTATCC…	KSKSIVETVLICAPGVESTFKSINKKWIENPIWDDGIASEALQEARKRHSTDADFKYHSTWSWSKAKSNETTLLQKVKSSMRIKPILERGFLATLRAYHKGELEIPAKIPANIYYGCNGIFTDGSVPVITTVCLYRE	gi|6225300|sp|O97391.1|ES30_TRICO RecName: Full=30 kDa antigenic glycoprotein; AltName: Full=ESGP30; Flags: Precursor	---	---	---	---
isogroup00034	yes	isotig00297	AGATGTTCTTCATCATCACAGTGCTTGCTGTAATCATCGCTGATACATACGGTAAAAACCTCGCATCACAGAAaGGCAACAGCACCAACTCCACCGTGTGGATTCCACGACACCCTGAATGCAACCCCTCATTCGTACCAGAGTTCTTCAAAAGCAAGTCGATAGTTGAAACAGTTCTGATATGCGCCCCCGGTGTGGAGTCGACGTTCAAaTCAATTAaTAAAAAatGGATTGAGAATCCGATATGGGATGATGGAATTGCCTCAGAGGCTCTGCAAGAAGCAAGGAAGCGACACAGTACTGATGCTGATTTCAAGTACCATAGTACTTGGTCATGGTCAAAGGCCAAAAGTAACGAGACAACGTTGCTACAAAAaGTGAAGAGCAGTATGAGAATTA…	KSKSIVETVLICAPGVESTFKSINKKWIENPIWDDGIASEALQEARKRHSTDADFKYHSTWSWSKAKSNETTLLQKVKSSMRIKPILERGFLATLRAYHKGELEIPAKIPANIYYGCNGIFTDGSVPVITTVCLYRE	gi|6225300|sp|O97391.1|ES30_TRICO RecName: Full=30 kDa antigenic glycoprotein; AltName: Full=ESGP30; Flags: Precursor	---	---	---	---
isogroup00034	yes	isotig00298	ACATCcTCACAGTGCTTGCTGTAATCATAGCCGATGTATACGGTCAATACCTCGCATCACAGAAAGGCAACAGCACCAACTCCACCGTGTGGATTCCACGATACCCTGAATGCAACCCCTCATTCGTACCAGAGTTCTTCAAAAGCAAGTCGATAGTTGAAACAGTTCTGATATGCGctCCCGGTGTGGAGTCGACGTTCAAATCAATTAATAAAAAaTGGATTGAGAATCCGATATGGGATGATGGAATTGCCTCAGAGGCTCTGCAAGAAGCATGGAAGCGACACAGTACTGATGCTGATTTCAAGTACcATAGTACTTGGTCATGGTCAAAGGCCAAAAGTAACGAGACAACGTTGCTACAAAAAGTGAAGAGCAGTATGAGAATTAAGCCTATcC…	XILTVLAVIIADVYGQYLASQKGNSTNSTVWIPRYPECNPSFVPEFFKSKSIVETVLICAPGVESTFKSINKKWIENPIWDDGIASEALQEAWKRHSTDADFKYHSTWSWSKAKSNETTLLQKVKSSMRIKPILERGFRSLPYAPITRGRNLSKLPAQNYPREHLLRSAMAFSTDGSVPELQQYVSTGKIEKHGGGLYKNIEFSIAL	gi|6225300|sp|O97391.1|ES30_TRICO RecName: Full=30 kDa antigenic glycoprotein; AltName: Full=ESGP30; Flags: Precursor	---	---	---	---
isogroup00034	yes	isotig00299	AGATGTTCTTCATCATCACAGTGCTTGCTGTAATCATCGCTGATACATACGGTAAAAACCTCGCATCACAGAAaGGCAACAGCACCAACTCCACCGTGTGGATTCCACGACACCcTGAATGCAACCCCTCATTCGTACCAGAGTTCTTCAAAAGCAAGTCGATAGTTGAAACAGTTCTGATATGCGCCCCCGGTGTGGAGTCGACGTTCAAaTCAATTAaTAAAAAatGGATTGAGAATCCGATATGGGATGATGGAATTGCCTCAGAGGCTCTGCAAGAAGCATGGAAGCGACACAGTACTGATGCTGATTTCAAGTACcATAGTACTTGGTCATGGTCAAAGGCCAAAAGTAACGAGACAACGTTGCTACAAAAAGTGAAGAGCAGTATGAGAATTA…	MFFIITVLAVIIADTYGKNLASQKGNSTNSTVWIPRHPECNPSFVPEFFKSKSIVETVLICAPGVESTFKSINKKWIENPIWDDGIASEALQEAWKRHSTDADFKYHSTWSWSKAKSNETTLLQKVKSSMRIKPILERGFRSLPYAPITRGRNLSKLPAQNYPREHLLRSAMAFSTDGSVPELQQYVSTGKIEKHGGGLYKNIEFSIAL	gi|6225300|sp|O97391.1|ES30_TRICO RecName: Full=30 kDa antigenic glycoprotein; AltName: Full=ESGP30; Flags: Precursor	---	---	---	---
isogroup00035	yes	isotig00300	AAATGCACATTCGTTGgACAGGGtCATGATGACTCAGTGGATCAGGTAGCGTTCCATCGGACTAATCCGAATCTTCTTGCATCCGCGAGCACTGACAAATCCATAATTATCTGGGATATACGTCAGCAGAAAACACATACCCGACTATCTACCAGAGCAGCAAACTTATATGTAACATGGTCCCCGTGTGGGAGGTATTTGGTGTATGGAGACAAAGAGGATCGGCTACATGTGATAGATGGGAGAACTCTCAGCACTCTGAAGTCATATGAGTCGAAGACAGAAATGAATGAATTTGCGTACCACCCGTCTGGGAAGTATTTGTTTGTCGCCACAGGTCAAGGCAGAGTAgAGATATTCAAAATGCCAGACTTGGAGTTGgTTCGCACAGTGGCAGCT…	KCTFVGQGHDDSVDQVAFHRTNPNLLASASTDKSIIIWDIRQQKTHTRLSTRAANLYVTWSPCGRYLVYGDKEDRLHVIDGRTLSTLKSYESKTEMNEFAYHPSGKYLFVATGQGRVEIFKMPDLELVRTVAAHSGQSNCVALAVSPDGQRVAVGASDALCSIWNIEEMICERNLGRLD	gi|312078161|ref|XP_003141618.1| hypothetical protein LOAG_06034 [Loa loa]	IPR001680: WD40 repeat; IPR011046: WD40 repeat-like-containing domain; IPR013979: Translation initiation factor 2A, beta propellor-like domain; IPR015943: WD40/YVTN repeat-like-containing domain; IPR017986: WD40-repeat-containing domain; IPR019775: WD40 repeat, conserved site; IPR019781: WD40 repeat, subgroup; IPR019782: WD40 repeat 2;	GO:0005515): protein binding;	---	---
isogroup00035	yes	isotig00301	AAATGCACATTCGTTGgACAGGGtCATGATGACTCAGTGGATCAGGTAGCGTTCCATCGGACTAATCCGAATCTTCTTGCATCCGCGAGCACTGACAAATCCATAATTATCTGGGATATACGTCAGCAGAAAACACATACCCGACTATCTACCAGAGCAGCAAACTTATATGTAACATGGTCCCCGTGTGGGAGGTATTTGGTGTATGGAGACAAAGAGGATCGGCTACATGTGATAGATGGGAGAACTCTCAGCACTCTGAAGTCATATGAGTCGAAGACAGAAATGAATGAATTTGCGTACCACCCGTCTGGGAAGTATTTGTTTGTCGCCACAGGTCAAGGCAGAGTAgAGATATTCAAAATGCCAGACTTGGAGTTGgTTCGCACAGTGGCAGCT…	KCTFVGQGHDDSVDQVAFHRTNPNLLASASTDKSIIIWDIRQQKTHTRLSTRAANLYVTWSPCGRYLVYGDKEDRLHVIDGRTLSTLKSYESKTEMNEFAYHPSGKYLFVATGQGRVEIFKMPDLELVRTVAAHSGQSNCVALAVSPDGQRVAVGASDALCSIWNIEEMICERNLGRLD	gi|312078161|ref|XP_003141618.1| hypothetical protein LOAG_06034 [Loa loa]	IPR001680: WD40 repeat; IPR011046: WD40 repeat-like-containing domain; IPR013979: Translation initiation factor 2A, beta propellor-like domain; IPR015943: WD40/YVTN repeat-like-containing domain; IPR017986: WD40-repeat-containing domain; IPR019775: WD40 repeat, conserved site; IPR019781: WD40 repeat, subgroup; IPR019782: WD40 repeat 2;	GO:0005515): protein binding;	---	---
isogroup00035	yes	isotig00302	AAATGCACATTCGTTGgACAGGGtCATGATGACTCAGTGGATCAGGTAGCGTTCCATCGGACTAATCCGAATCTTCTTGCATCCGCGAGCACTGACAAATCCATAATTATCTGGGATATACGTCAGCAGAAAACACATACCCGACTATCTACCAGAGCAGCAAACTTATATGTAACATGGTCCCCGTGTGGGAGGTATTTGGTGTATGGAGACAAAGAGGATCGGCTACATGTGATAGATGGGAGAACTCTCAGCACTCTGAAGTCATATGAGTCGAAGACAGAAATGAATGAATTTGCGTACCACCCGTCTGGGAAGTATTTGTTTGTCGCCACAGGTCAAGGCAGAGTAgAGATATTCAAAATGCCAGACTTGGAGTTGgTTCGCACAGTGGCAGCT…	KCTFVGQGHDDSVDQVAFHRTNPNLLASASTDKSIIIWDIRQQKTHTRLSTRAANLYVTWSPCGRYLVYGDKEDRLHVIDGRTLSTLKSYESKTEMNEFAYHPSGKYLFVATGQGRVEIFKMPDLELVRTVAAHSGQSNCVALAVSPDGQRVAVGASDALCSIWNIEEMICERNLGRLD	gi|312078161|ref|XP_003141618.1| hypothetical protein LOAG_06034 [Loa loa]	IPR001680: WD40 repeat; IPR011046: WD40 repeat-like-containing domain; IPR013979: Translation initiation factor 2A, beta propellor-like domain; IPR015943: WD40/YVTN repeat-like-containing domain; IPR017986: WD40-repeat-containing domain; IPR019775: WD40 repeat, conserved site; IPR019781: WD40 repeat, subgroup; IPR019782: WD40 repeat 2;	GO:0005515): protein binding;	---	---
isogroup00035	yes	isotig00303	AAATGCACATTCGTTGgACAGGGtCATGATGACTCAGTGGATCAGGTAGCGTTCCATCGGACTAATCCGAATCTTCTTGCATCCGCGAGCACTGACAAATCCATAATTATCTGGGATATACGTCAGCAGAAAACACATACCCGACTATCTACCAGAGCAGCAAACTTATATGTAACATGGTCCCCGTGTGGGAGGTATTTGGTGTATGGAGACAAAGAGGATCGGCTACATGTGATAGATGGGAGAACTCTCAGCACTCTGAAGTCATATGAGTCGAAGACAGAAATGAATGAATTTGCGTACCACCCGTCTGGGAAGTATTTGTTTGTCGCCACAGGTCAAGGCAGAGTAgAGATATTCAAAATGCCAGACTTGGAGTTGgTTCGCACAGTGGCAGCT…	KCTFVGQGHDDSVDQVAFHRTNPNLLASASTDKSIIIWDIRQQKTHTRLSTRAANLYVTWSPCGRYLVYGDKEDRLHVIDGRTLSTLKSYESKTEMNEFAYHPSGKYLFVATGQGRVEIFKMPDLELVRTVAAHSGQSNCVALAVSPDGQRVAVGASDALCSIWNIEEMICERNLGRLD	gi|312078161|ref|XP_003141618.1| hypothetical protein LOAG_06034 [Loa loa]	IPR001680: WD40 repeat; IPR011046: WD40 repeat-like-containing domain; IPR013979: Translation initiation factor 2A, beta propellor-like domain; IPR015943: WD40/YVTN repeat-like-containing domain; IPR017986: WD40-repeat-containing domain; IPR019775: WD40 repeat, conserved site; IPR019781: WD40 repeat, subgroup; IPR019782: WD40 repeat 2;	GO:0005515): protein binding;	---	---
isogroup00035	yes	isotig00304	AAATGCACATTCGTTGgACAGGGtCATGATGACTCAGTGGATCAGGTAGCGTTCCATCGGACTAATCCGAATCTTCTTGCATCCGCGAGCACTGACAAATCCATAATTATCTGGGATATACGTCAGCAGAAAACACATACCCGACTATCTACCAGAGCAGCAAACTTATATGTAACATGGTCCCCGTGTGGGAGGTATTTGGTGTATGGAGACAAAGAGGATCGGCTACATGTGATAGATGGGAGAACTCTCAGCACTCTGAAGTCATATGAGTCGAAGACAGAAATGAATGAATTTGCGTACCACCCGTCTGGGAAGTATTTGTTTGTCGCCACAGGTCAAGGCAGAGTAgAGATATTCAAAATGCCAGACTTGGAGTTGgTTCGCACAGTGGCAGCT…	KCTFVGQGHDDSVDQVAFHRTNPNLLASASTDKSIIIWDIRQQKTHTRLSTRAANLYVTWSPCGRYLVYGDKEDRLHVIDGRTLSTLKSYESKTEMNEFAYHPSGKYLFVATGQGRVEIFKMPDLELVRTVAAHSGQSNCVALAVSPDGQRVAVGASDALCSIWNIEEMICERNLGRLD	gi|312078161|ref|XP_003141618.1| hypothetical protein LOAG_06034 [Loa loa]	IPR001680: WD40 repeat; IPR011046: WD40 repeat-like-containing domain; IPR013979: Translation initiation factor 2A, beta propellor-like domain; IPR015943: WD40/YVTN repeat-like-containing domain; IPR017986: WD40-repeat-containing domain; IPR019775: WD40 repeat, conserved site; IPR019781: WD40 repeat, subgroup; IPR019782: WD40 repeat 2;	GO:0005515): protein binding;	---	---
isogroup00035	yes	isotig00305	gcatccgctagcactgacaaaatccataaattatctgggacatacgtcagcagaaaacacatacccgactatctaccagagcagcaaacttatatgtaacatggtccccatgtGGgAGGTATTTGGTGTATGGAGACAAGGAGGATCGGCTGCATGTGATAGATGGGAGAACTCTtAGCACTCTGAAGTCATATGAGTCGAAGACAGAAATGAATGAATTTGCGTACCACCCGTCTGGCAAGTATTTGTTTGTCGCCACAGGTCAAGGCAGAGTGGgAGAgTATTCAAGATGCCAGACTTGGAGTTGGTTCGCACAGTAGCAGCTCATTCAGGACAGTCGAATTGTGTTGCGTTGGCGGTGTCACCAGATGGACAGCGCGTGGCtGTAGGAGCATCTGA…	IWDIRQQKTHTRLSTRAANLYVTWSPCGRYLVYGDKEDRLHVIDGRTLSTLKSYESKTEMNEFAYHPSGKYLFVATGQGRVGVFKMPDLELVRTVAAHSGQSNCVALAVSPDGQRVAVGASDALCSIWNIEEMICERNLGRLDYPVRAVAFSSDSQLIATGSEDHSIDIAYVNDGSRVH	gi|312078161|ref|XP_003141618.1| hypothetical protein LOAG_06034 [Loa loa] gi|341883738|gb|EGT39673.1| hypothetical protein CAEBREN_29385 [Caenorhabditis brenneri]	IPR001680: WD40 repeat; IPR015943: WD40/YVTN repeat-like-containing domain; IPR017986: WD40-repeat-containing domain; IPR019781: WD40 repeat, subgroup;	GO:0005515): protein binding;	---	---
isogroup00035	yes	isotig00306	gcatccgctagcactgacaaaatccataaattatctgggacatacgtcagcagaaaacacatacccgactatctaccagagcagcaaacttatatgtaacatggtccccatgtGGgAGGTATTTGGTGTATGGAGACAAGGAGGATCGGCTGCATGTGATAGATGGGAGAACTCTtAGCACTCTGAAGTCATATGAGTCGAAGACAGAAATGAATGAATTTGCGTACCACCCGTCTGGCAAGTATTTGTTTGTCGCCACAGGTCAAGGCAGAGTGGgAGAgTATTCAAGATGCCAGACTTGGAGTTGGTTCGCACAGTAGCAGCTCATTCAGGACAGTCGAATTGTGTTGCGTTGGCGGTGTCACCAGATGGACAGCGCGTGGCtGTAGGAGCATCTGA…	IWDIRQQKTHTRLSTRAANLYVTWSPCGRYLVYGDKEDRLHVIDGRTLSTLKSYESKTEMNEFAYHPSGKYLFVATGQGRVGVFKMPDLELVRTVAAHSGQSNCVALAVSPDGQRVAVGASDALCSIWNIEEMICERNLGRLDYPVRAVAFSSDSQLIATGSEDHSIDIAYVNDGSRVH	gi|312078161|ref|XP_003141618.1| hypothetical protein LOAG_06034 [Loa loa] gi|341883738|gb|EGT39673.1| hypothetical protein CAEBREN_29385 [Caenorhabditis brenneri]	IPR001680: WD40 repeat; IPR015943: WD40/YVTN repeat-like-containing domain; IPR017986: WD40-repeat-containing domain; IPR019781: WD40 repeat, subgroup;	GO:0005515): protein binding;	---	---
isogroup00035	yes	isotig00307	gcatccgctagcactgacaaaatccataaattatctgggacatacgtcagcagaaaacacatacccgactatctaccagagcagcaaacttatatgtaacatggtccccatgtGGgAGGTATTTGGTGTATGGAGACAAGGAGGATCGGCTGCATGTGATAGATGGGAGAACTCTtAGCACTCTGAAGTCATATGAGTCGAAGACAGAAATGAATGAATTTGCGTACCACCCGTCTGGCAAGTATTTGTTTGTCGCCACAGGTCAAGGCAGAGTGGgAGAgTATTCAAGATGCCAGACTTGGAGTTGGTTCGCACAGTAGCAGCTCATTCAGGACAGTCGAATTGTGTTGCGTTGGCGGTGTCACCAGATGGACAGCGCGTGGCtGTAGGAGCATCTGA…	IWDIRQQKTHTRLSTRAANLYVTWSPCGRYLVYGDKEDRLHVIDGRTLSTLKSYESKTEMNEFAYHPSGKYLFVATGQGRVGVFKMPDLELVRTVAAHSGQSNCVALAVSPDGQRVAVGASDALCSIWNIEEMICERNLGRLDYPVRAVAFSSDSQLIATGSEDHSIDIAYVNDGSRVH	gi|312078161|ref|XP_003141618.1| hypothetical protein LOAG_06034 [Loa loa] gi|341883738|gb|EGT39673.1| hypothetical protein CAEBREN_29385 [Caenorhabditis brenneri]	IPR001680: WD40 repeat; IPR015943: WD40/YVTN repeat-like-containing domain; IPR017986: WD40-repeat-containing domain; IPR019781: WD40 repeat, subgroup;	GO:0005515): protein binding;	---	---
isogroup00035	yes	isotig00308	gcatccgctagcactgacaaaatccataaattatctgggacatacgtcagcagaaaacacatacccgactatctaccagagcagcaaacttatatgtaacatggtccccatgtGGgAGGTATTTGGTGTATGGAGACAAGGAGGATCGGCTGCATGTGATAGATGGGAGAACTCTtAGCACTCTGAAGTCATATGAGTCGAAGACAGAAATGAATGAATTTGCGTACCACCCGTCTGGCAAGTATTTGTTTGTCGCCACAGGTCAAGGCAGAGTGGgAGAgTATTCAAGATGCCAGACTTGGAGTTGGTTCGCACAGTAGCAGCTCATTCAGGACAGTCGAATTGTGTTGCGTTGGCGGTGTCACCAGATGGACAGCGCGTGGCtGTAGGAGCATCTGA…	IWDIRQQKTHTRLSTRAANLYVTWSPCGRYLVYGDKEDRLHVIDGRTLSTLKSYESKTEMNEFAYHPSGKYLFVATGQGRVGVFKMPDLELVRTVAAHSGQSNCVALAVSPDGQRVAVGASDALCSIWNIEEMICERNLGRLDYPVRAVAFSSDSQLIATGSEDHSIDIAYVNDGSRVH	gi|312078161|ref|XP_003141618.1| hypothetical protein LOAG_06034 [Loa loa] gi|341883738|gb|EGT39673.1| hypothetical protein CAEBREN_29385 [Caenorhabditis brenneri]	IPR001680: WD40 repeat; IPR015943: WD40/YVTN repeat-like-containing domain; IPR017986: WD40-repeat-containing domain; IPR019781: WD40 repeat, subgroup;	GO:0005515): protein binding;	---	---
isogroup00035	yes	isotig00309	gcatccgctagcactgacaaaatccataaattatctgggacatacgtcagcagaaaacacatacccgactatctaccagagcagcaaacttatatgtaacatggtccccatgtGGgAGGTATTTGGTGTATGGAGACAAGGAGGATCGGCTGCATGTGATAGATGGGAGAACTCTtAGCACTCTGAAGTCATATGAGTCGAAGACAGAAATGAATGAATTTGCGTACCACCCGTCTGGCAAGTATTTGTTTGTCGCCACAGGTCAAGGCAGAGTGGgAGAgTATTCAAGATGCCAGACTTGGAGTTGGTTCGCACAGTAGCAGCTCATTCAGGACAGTCGAATTGTGTTGCGTTGGCGGTGTCACCAGATGGACAGCGCGTGGCtGTAGGAGCATCTGA…	IWDIRQQKTHTRLSTRAANLYVTWSPCGRYLVYGDKEDRLHVIDGRTLSTLKSYESKTEMNEFAYHPSGKYLFVATGQGRVGVFKMPDLELVRTVAAHSGQSNCVALAVSPDGQRVAVGASDALCSIWNIEEMICERNLGRLDYPVRAVAFSSDSQLIATGSEDHSIDIAYVNDGSRVH	gi|312078161|ref|XP_003141618.1| hypothetical protein LOAG_06034 [Loa loa] gi|341883738|gb|EGT39673.1| hypothetical protein CAEBREN_29385 [Caenorhabditis brenneri]	IPR001680: WD40 repeat; IPR015943: WD40/YVTN repeat-like-containing domain; IPR017986: WD40-repeat-containing domain; IPR019781: WD40 repeat, subgroup;	GO:0005515): protein binding;	---	---
isogroup00035	yes	isotig00310	ACACGCCTAGGTTGAATAggCCGGaaCcGgAaGTAGgAAaGATCtATTCTATCGaTTATtGtCTtAtGTaCAATGAgTtGGTtCTagAgTGCATaGtAAAaTTCCGACGTGGAGTGGaCgAAgtGTAcctCtaATTACGCCGTGgCACTCCCAACAGACTAATTGATGCTAGCATTTGCATCGTCGGGGGATCCGCGAGATCGTGACAGCTTTGGCGTGCGATTATTCGGGTACACtAGCTGAGCGGCAGCTCGGGAATATCTTTTtGAATCACATCATCATGATAAACATTTTTGTGCTGGTtaaaaaaaaaaaagtcggatgcgttgtTACcactg	HLHRRGIREIVTALACDYSGTLAERQLGNIFLNHIIMINIFVLVKKKKVGCVVTT	no hit	---	---	---	---
isogroup00035	yes	isotig00311	ACACGCCTAGGTTGAATAggCCGGaaCcGgAaGTAGgAAaGATCtATTCTATCGaTTATtGtCTtAtGTaCAATGAgTtGGTtCTagAgTGCATaGtAAAaTTCCGACGTGGAGTGGaCgAAgtGTAcctCtaATTACGCCGTGgCACTCCCAACAGACTAATTGATGCTAGCATTTGCATCGTCGGGGGATCCGCGAGATCGTGACAGTTTTGGTGTGCGATTATTCGGGTACACTAGCTGAGCTGCAGCTCGGAAATATCCTTTCGAATCGCATCGTCATGATAAACATTTCTGTGcT	HLHRRGIREIVTVLVCDYSGTLAELQLGNILSNRIVMINISVL	no hit	---	---	---	---
isogroup00036	yes	isotig00312	GTGGAGTTGGAAAGaCAATTCGTTTGTGTACTCCGTCTGTACAGCCTCCTACGCTCAAGGTGTGACGGGATTTTGGACCGAACAATTTGCCATGAGTAAGGTGGCCGAACTGTTAGACACCGCTTTCATTGTTCTTCGTAAACGCCCACTTCTGTTTCTTCATTGGTATCATCATGTTACAGTTCTGATCTTCACTTGGCATGCTTACAAAGACCATACTGCCTCCGGGCGTTGGTTCATATGGATGAATTACGGTGTTCATGCCCTTATGTACACATATTATGCTCTTCGCGCTCTCCGCGTTCGTCTTCCCAAACACATTGCCATGGTTGTTACCGTACTTCAGATCTCGCAAaTGGTTATGGGTATATTCATTGGAATAGTTGTATATAGGAGGAA…	WSWKDNSFVYSVCTASYAQGVTGFWTEQFAMSKVAELLDTAFIVLRKRPLLFLHWYHHVTVLIFTWHAYKDHTASGRWFIWMNYGVHALMYTYYALRALRVRLPKHIAMVVTVLQISQMVMGIFIGIVVYRRKSSGESCQQTWENLGLCFMIYFTYFLLFCNFFYHAYLKKNNRYVVGT	gi|308451488|ref|XP_003088689.1| CRE-ELO-3 protein [Caenorhabditis remanei] gi|308509904|ref|XP_003117135.1| hypothetical protein CRE_01812 [Caenorhabditis remanei]	IPR002076: GNS1/SUR4 membrane protein;	---	---	GO:0016021): integral to membrane;
isogroup00036	yes	isotig00313	GTGGAGTTGGAAAGaCAATTCGTTTGTGTACTCCGTCTGTACAGCCTCCTACGCTCAAGGTGTGACGGGATTTTGGACCGAACAATTTGCCATGAGTAAGGTGGCCGAACTGTTAGACACCGCTTTCATTGTTCTTCGTAAACGCCCACTTCTGTTTCTTCATTGGTATCATCATGTTACAGTTCTGATCTTCACTTGGCATGCTTACAAAGACCATACTGCCTCCGGGCGTTGGTTCATATGGATGAATTACGGTGTTCATGCCCTTATGTACACATATTATGCTCTTCGCGCTCTCCGCGTTCGTCTTCCCAAACACATTGCCATGGTTGTTACCGTACTTCAGATCTCGCAAaTGGTTATGGGTATATTCATTGGAATAGTTGTATATAGGAGGAA…	WSWKDNSFVYSVCTASYAQGVTGFWTEQFAMSKVAELLDTAFIVLRKRPLLFLHWYHHVTVLIFTWHAYKDHTASGRWFIWMNYGVHALMYTYYALRALRVRLPKHIAMVVTVLQISQMVMGIFIGIVVYRRKSSGESCQQTWENLGLCFMIYFTYFLLFCNFFYHAYLKKNNRYVVGT	gi|308451488|ref|XP_003088689.1| CRE-ELO-3 protein [Caenorhabditis remanei] gi|308509904|ref|XP_003117135.1| hypothetical protein CRE_01812 [Caenorhabditis remanei]	IPR002076: GNS1/SUR4 membrane protein;	---	---	GO:0016021): integral to membrane;
isogroup00036	yes	isotig00314	CAATCGTTATGTTGTCGGAACGAAGACTGCATCAATGGTTGAACAGGAACCTGTGACCGAGGAACCCAAGGAGGATATCAATGCAAACATTAGTGAACCCGTGGTGTTGACTAGAAGTGCTGCTAGAAGAAGGGCTCTGAAGGTCGATTAATATGGATCGAATGAATCACAAATGCCCTCAACGCTGTACTCCAATTTGCTTGTACAATAGTAGTTTGCTTTCTTGATGTTTTGGCGTATATTTCTTTTTTTGGACTACGGGTCCGTCGTTCTAGTTTAACAATCTGTGAATCGTATCATCTTTGTATAAGATATTTTGAAGCATTCCTGCCATAACTGtcACAtCAcCtTcCCCAGtGAGtAtTatTCGGTTactTaAGcAGTagGtCATCaTTTctc…	VDAVESTSGPSNAKESEQGNEDTANLEPFIQFHCSICNLTEKCFFGDLKASDGFYPAPVFYMRDPFVPPRRVKGRKPLLSDFLVLGSSCSLCNQSVCLDKTCSVYFGTLFCTTCIVRERRRFPEMILQMVAKAQ	gi|308509904|ref|XP_003117135.1| hypothetical protein CRE_01812 [Caenorhabditis remanei]	IPR018785: Cysteine-rich domain, DPF-motif;	---	---	---
isogroup00036	yes	isotig00315	CAATCGTTATGTTGTCGGAACGAAGACTGCATCAATGGTTGAACAGGAACCTGTGACCGAGGAACCCAAGGAGGATATCAATGCAAACATTAGTGAACCCGTGGTGTTGACTAGAAGTGCTGCTAGAAGAAGGGCTCTGAAGGTCGATTAATATGGATCGAATGAATCACAAATGCCCTCAACGCTGTACTCCAATTTGCTTGTACAATAGTAGTTTGCTTTCTTGATGTTTTGGCGTATATTTCTTTTTTTGGACTACGGGTCCGTCGTTCTAGTTTAACAATCTGTGAATCGTATCATCTTTGTATAAGATATTTTGAAGCATTCCTGCCATAACTGtcACAtCAcCtTcCCCAGtGAGtAtTatTCGGTTactTaAGcAGTagGtCATCaTTTctc…	STSGPSNAKESEQRNEDTANLEPFIQFHCSICNLTEKCFFGELKASDGXLLGSSCSLCNQSVCLDKTCSVYFGTLFCTTCIVRERRRFPEMILQMV	gi|308509904|ref|XP_003117135.1| hypothetical protein CRE_01812 [Caenorhabditis remanei]	IPR018785: Cysteine-rich domain, DPF-motif;	---	---	---
isogroup00036	yes	isotig00316	GTGGAGTTGGAAAGaCAATTCGTTTGTGTACTCCGTCTGTACAGCCTCCTACGCTCAAGGTGTGACGGGATTTTGGACCGAACAATTTGCCATGAGTAAGGTGGCCGAACTGTTAGACACCGCTTTCATTGTTCTTCGTAAACGCCCACTTCTGTTTCTTCATTGGTATCATCATGTTACAGTTCTGATCTTCACTTGGCATGCTTACAAAGACCATACTGCCTCCGGGCGTTGGTTCATATGGATGAATTACGGTGTTCATGCCCTTATGTACACATATTATGCTCTTCGCGCTCTCCGCGTTCGTCTTCCCAAACACATTGCCATGGTTGTTACCGTACTTCAGATCTCGCAAaTGGTTATGGGTATATTCATTGGAATAGTTGTATATAGGAGGAA…	WSWKDNSFVYSVCTASYAQGVTGFWTEQFAMSKVAELLDTAFIVLRKRPLLFLHWYHHVTVLIFTWHAYKDHTASGRWFIWMNYGVHALMYTYYALRALRVRLPKHIAMVVTVLQISQMVMGIFIGIVVYRRKSSGESCQQTWENLGLCFMIYFTYFLLFCNFFYHAYLKKNNRYVVGT	gi|308451488|ref|XP_003088689.1| CRE-ELO-3 protein [Caenorhabditis remanei]	IPR002076: GNS1/SUR4 membrane protein;	---	---	GO:0016021): integral to membrane;
isogroup00036	yes	isotig00317	CAATCGTTATGTTGTCGGAACGAAGACTGCATCAATGGTTGAACAGGAACCTGTGACCGAGGAACCCAAGGAGGATATCAATGCAAACATTAGTGAACCCGTGGTGTTGACTAGAAGTGCTGCTAGAAGAAGGGCTCTGAAGGTCGATTAATATGGATCGAATGAATCACAAATGCCCTCAACGCTGTACTCCAATTTGCTTGTACAATAGTAGTTTGCTTTCTTGATGTTTTGGCGTATATTTCTTTTTTTGGACTACGGGTCCGTCGTTCTAGTTTAACAATCTGTGAATCGTATCATCTTTGTATAAGATATTTTGAAGCATTCCTGCCATAACTGtcACAtCAcCtTcCCCAGtGAGtAtTatTCGGTTactTaAGcAGTagGtCATCaTTTctc…	YDSQIVKLERRTRSPKKEIYAKTSRKQTTIVQANWSTALRAFVIHSIHINRPSEPFF	no hit	---	---	---	---
isogroup00037	yes	isotig00318	gtcagttgtTGTAACTTCATACAGCTCAGCttttgCATATCAACCGCGATCAATCCGAAATATTTAATCAAGTTCGAGAATAAGTTATATGTTTAATAATGAGACTATTACAAAGACTGGTCCAAAGACATCAAGAGGGAGGAGAGAAGAACTAGAACATTTCGCAACTCTTTCAAACACAGCGGCCAATAGGAGATGCATACTATTGAACATCTGAGAACAATACAAGAGACGTACGACCAGCTAGATGTAAGGAACTCGTTATGATGTGCTGTTGACAAAAGTAGAAAAGCTTCAAGTTGAGTCATAAAAACAATTGAGAAGCTGATCACGCGTAATAATTGAGACTCGCTTTCTTTTTCGCTTGTACTTCCAAAATTGCGTCCATGAAATCTTCAT…	FLPVVGLVEPSELKPGDLVGVNKDSYLILEKLPAEYDSRVKAMEVDERPSEQYSDIGGCDKQIQELIEAVVLPMTHKDRFVNLGIHPPKGVLLYGPPGTGKTMMARAVAAQTKSTFLKLAGPQLVQMFIGDGAKLVRDAFALAKEKSPAIIFIDELDAIGTKRFDSEKAGDREVQRTML	gi|341895508|gb|EGT51443.1| CBN-RPT-5 protein [Caenorhabditis brenneri]	IPR003593: ATPase, AAA+ type, core; IPR003959: ATPase, AAA-type, core;	GO:0000166): nucleotide binding; GO:0005524): ATP binding; GO:0017111): nucleoside-triphosphatase activity;	---	---
isogroup00037	yes	isotig00319	gtcagttgtTGTAACTTCATACAGCTCAGCttttgCATATCAACCGCGATCAATCCGAAATATTTAATCAAGTTCGAGAATAAGTTATATGTTTAATAATGAGACTATTACAAAGACTGGTCCAAAGACATCAAGAGGGAGAAGAGGAGAAgTAGAACATTTCGCAACTCTTTCAAaCACAGCGGCCAATAAGAGATGCATACTaTTGAACATCTGAGAACAATACAAGAGACGTACGACCAGCTAGATGTATGGAACTCGTTATGATGTGCTTGTTGACAAAAGTAGAAAAGCTTCAAGTTGAGTTATACAAACAATCGAGAAGTTGATCATGCATAATAATTGAGACTCGCTTTCTTTTTCGCTTGTACTTCCAAAATTGCGTCCATGAAATCTTCA…	FLPVVGLVEPSELKPGDLVGVNKDSYLILEKLPAEYDSRVKAMEVDERPSEQYSDIGGCDKQIQELIEAVVLPMTHKDRFVNLGIHPPKGVLLYGPPGTGKTMMARAVAAQTKSTFLKLAGPQLVQMFIGDGAKLVRDAFALAKEKSPAIIFIDELDAIGTKRFDSEKAGDREVQRTML	gi|341895508|gb|EGT51443.1| CBN-RPT-5 protein [Caenorhabditis brenneri]	IPR003593: ATPase, AAA+ type, core; IPR003959: ATPase, AAA-type, core;	GO:0000166): nucleotide binding; GO:0005524): ATP binding; GO:0017111): nucleoside-triphosphatase activity;	---	---
isogroup00037	yes	isotig00320	gtcagttgtTGTAACTTCATACAGCTCAGCttttgCATATCAACCGCGATCAATCCGAAATATTTAATCAAGTTCGAGAATAAGTTATATGTTTAATAATGAGACTATTACAAAGACTGGTCCAAAGACATCAAGAGGGAGGAGAGAAGAACTAGAACATTTCGCAACTCTTTCAAACACAGCGGCCAATAGGAGATGCATACTATTGAACATCTGAGAACAATACAAGAGACGTACGACCAGCTAGATGTAAGGAACTCGTTATGATGTGCTGTTGACAAAAGTAGAAAAGCTTCAAGTTGAGTCATAAAAACAATTGAGAAGCTGATCACGCGTAATAATTGAGACTCGCTTTCTTTTTCGCTTGTACTTCCAAAATTGCGTCCATGAAATCTTCAT…	FLPVVGLVEPSELKPGDLVGVNKDSYLILEKLPAEYDSRVKAMEVDERPSEQYSDIGGCDKQIQELIEAVVLPMTHKDRFVNLGIHPPKGVLLYGPPGTGKTMMARAVAAQTKSTFLKLAGPQLVQMFIGDGAKLVRDAFALAKEKSPAIIFIDELDAIGTKRFDSEKAGDREVQRTML	gi|341895508|gb|EGT51443.1| CBN-RPT-5 protein [Caenorhabditis brenneri]	IPR003593: ATPase, AAA+ type, core; IPR003959: ATPase, AAA-type, core;	GO:0000166): nucleotide binding; GO:0005524): ATP binding; GO:0017111): nucleoside-triphosphatase activity;	---	---
isogroup00037	yes	isotig00321	gtcagttgtTGTAACTTCATACAGCTCAGCttttgCATATCAACCGCGATCAATCCGAAATATTTAATCAAGTTCGAGAATAAGTTATATGTTTAATAATGAGACTATTACAAAGACTGGTCCAAAGACATCAAGAGGGAGAAGAGGAGAAgTAGAACATTTCGCAACTCTTTCAAaCACAGCGGCCAATAAGAGATGCATACTaTTGAACATCTGAGAACAATACAAGAGACGTACGACCAGCTAGATGTATGGAACTCGTTATGATGTGCTTGTTGACAAAAGTAGAAAAGCTTCAAGTTGAGTTATACAAACAATCGAGAAGTTGATCATGCATAATAATTGAGACTCGCTTTCTTTTTCGCTTGTACTTCCAAAATTGCGTCCATGAAATCTTCA…	FLPVVGLVEPSELKPGDLVGVNKDSYLILEKLPAEYDSRVKAMEVDERPSEQYSDIGGCDKQIQELIEAVVLPMTHKDRFVNLGIHPPKGVLLYGPPGTGKTMMARAVAAQTKSTFLKLAGPQLVQMFIGDGAKLVRDAFALAKEKSPAIIFIDELDAIGTKRFDSEKAGDREVQRTML	gi|341895508|gb|EGT51443.1| CBN-RPT-5 protein [Caenorhabditis brenneri]	IPR003593: ATPase, AAA+ type, core; IPR003959: ATPase, AAA-type, core;	GO:0000166): nucleotide binding; GO:0005524): ATP binding; GO:0017111): nucleoside-triphosphatase activity;	---	---
isogroup00037	yes	isotig00322	TCAATtCGAAATATTTAATCAAGTTCGAGAATAAGTTATATGTTTGATAATGAGACTATTACAAAGACTGGTCCAAAGACATCAAGAGGGGAGGAGAGAAGAACTAGAACATTTCGCAACTCTTTCAAACACAGCGGCCAATAAGAGATGCATACTATTGAACATCTGAGAACAATACAAGAGACGTATGACCAGCTAGATGTATGGAACTCGTTATGATGTGCTGTTGACAAAAGTAGAAAAGCTTCAAGTTGAGTCATAAAAACAACCGAGAAGTTGATCACGCATAATAATTGAGACTCGCTTTCTTTTTCGCTTGTACTTCCAAAATGGCGTCCATGAAATCTTCATGCAGCACTTCTGTGGCATCACGTCGCAAAGCGATCATACCCGCTTCAA…	FLPVVGLVEPSELKPGDLVGVNKDSYLILEKLPAEYDSRVKAMEVDERPSEQYSDIGGCDKQIQELIEAVVLPMTHKDRFVNLGIHPPKGVLLYGPPGTGKTMMARAVAAQTKSTFLKLAGPQLVQMFIGDGAKLVRDAFALAKEKSPAIIFIDELDAIGTKRFDSEKAGDREVQRTML	gi|341895508|gb|EGT51443.1| CBN-RPT-5 protein [Caenorhabditis brenneri]	IPR003593: ATPase, AAA+ type, core; IPR003959: ATPase, AAA-type, core;	GO:0000166): nucleotide binding; GO:0005524): ATP binding; GO:0017111): nucleoside-triphosphatase activity;	---	---
isogroup00037	yes	isotig00323	CGTACTGAGAGCAATACAAGAGAACGACCAGCTAGATGTATGGAACTCGTtATGATGTGCTTGTTGACAAAAGTAGGAAaGCTTCAAGTTGACTtATACAAACAatCGAGAAGtTtGATcatgCATAATAATTGAGACTCGCTTTCTTTTTCGCTTGTACTTCCAAAATTGCGTCCATGAAATCTTCATGCAGCACTTCTGTGGCATCACGTCGCAAAGCGATCATACCCGCTTCAACACACACAGCTTTACACTGGGCACCATTGAAGTCATCAGTGCAACGAGCTAACTCCTCAAAGTTCACATCTTTGTTCACATTCATCTTCCTCGAATGAATCTGCATAATACGCGCTCGCGCATCCTCGTTCGGGTGCGGCAACTCAATTTTCCTATCTAGTC…	FLPVVGLVEPSELKPGDLVGVNKDSYLILEKLPAEYDSRVKAMEVDERPSEQYSDIGGCDKQIQELIEAVVLPMTHKDRFVNLGIHPPKGVLLYGPPGTGKTMMARAVAAQTKSTFLKLAGPQLVQMFIGDGAKLVRDAFALAKEKSPAIIFIDELDAIGTKRFDSEKAGDREVQRTML	gi|341895508|gb|EGT51443.1| CBN-RPT-5 protein [Caenorhabditis brenneri]	IPR003593: ATPase, AAA+ type, core; IPR003959: ATPase, AAA-type, core;	GO:0000166): nucleotide binding; GO:0005524): ATP binding; GO:0017111): nucleoside-triphosphatase activity;	---	---
isogroup00037	yes	isotig00324	CGTACTGAGAGCAATACAAGAGAACGACCAGCTAGATGTATGGAACTCGTtATGATGTGCTTGTTGACAAAAGTAGGAAaGCTTCAAGTTGACTtATACAAACAatCGAGAAGtTtGATcatgCATAATAATTGAGACTCGCTTTCTTTTTCGCTTGTACTTCCAAAATTGCGTCCATGAAATCTTCATGCAGCACTTCTGTGGCATCACGTCGCAaGgCGATCATACCCGCTTCAACACACACaGCTTTACACTGgGCACCATTGAAGTCATCAGTGCAACGAGCTAACTCCTCAAAGTTCACATCTTTGTTCACATTCATCTTCCTCGAATGAATCTGCATAATACGCGCTCGCGCATCctCGTTCGGGTGCGGCAACTCAATTTTCCTATCTAGTC…	FLPVVGLVEPSELKPGDLVGVNKDSYLILEKLPAEYDSRVKAMEVDERPSEQYSDIGGCDKQIQELIEAVVLPMTHKDRFVNLGIHPPKGVLLYGPPGTGKTMMARAVAAQTKSTFLKLAGPQLVQMFIGDGAKLVRDAFALAKEKSPAIIFIDELDAIGTKRFDSEKAGDREVQRTML	gi|341895508|gb|EGT51443.1| CBN-RPT-5 protein [Caenorhabditis brenneri]	IPR003593: ATPase, AAA+ type, core; IPR003959: ATPase, AAA-type, core;	GO:0000166): nucleotide binding; GO:0005524): ATP binding; GO:0017111): nucleoside-triphosphatase activity;	---	---
isogroup00038	no	isotig00325	TAACAACGCATCCGACGCGGGGGCATCATATCTGGTTCAGTTGGATTGACTATACCTTTCCAGCATGCACCTGTGCACCCTTTCTTTGGCATGTTGTGTGCTGTTGTTTGCCCAAGGATACGCAGATCAAGGCTACACTTTTACACCTGTCATACCTGAaGAAGAGaTAGAtGAGCCcAAAATATATCAAGATGTTCTCTTGAGGGTTATCAACAAATTCCGCCcTGATAATGAGAAACCAATGAAGTACAATCATCAGCTTGAAAGAATAGCGAGAAAAATGTACAGCAAAAAAGGAAGAGAAACTCCAAATACCTTCAATGGTGAACTCTACCGCTTCGACGCCGGTAtGAAGATAAgCGAAGAAGAATTCTACCGAAAACCGAGAAAAGCATTCAA…	MHLCTLSLACCVLLFAQGYADQGYTFTPVIPEEEIDEPKIYQDVLLRVINKFRPDNEKPMKYNHQLERIARKMYSKKGRETPNTFNGELYRFDAGMKISEEEFYRKPRKAFKTALKAVEQDVTMMWDLSSFYQIGCHVGLTKRVHLLSDMHILCVFN	no hit	---	---	---	---
isogroup00039	yes	isotig00326	GAACATGGTTGCATTCCgATGGTATTATTTCGAAAaTCGGTTCTTGTTCAAGAATTCACTTTCTCAGTACTATGGTCATTAGCTCTTCAATTCATGTCATCTTAAGTGCTGATTGCGTGCGATCgACAAGGAcTTTCTGGATTCCTCAGGAAATGGgCTTTCTTTGGAGTGTGTCAAAGTTTTCCATCAAAGTAGCCCTTGTCGCTGGAGCAGTAAAGCTTTCAATCGACAACGACATCTGGTCTTtAAGTaCTGCGAGTGGTGCAAATCTGTACAAGAAGCTGAAGCAATACATCGTTCCAGGCACTATAGTTTTCCCAGAAAATTTGCCGTCAGTTGAAGAGGTTCAGACGGACGTTGgTCACgcTtGgAACAACGGGGTtgAgAAGGTagTtCACG…	NDPIVGDKLKVVFLENYRVSMAEKIIPSADLSEQISTAGTEASGTGNMKFMLNGALTIGTLDGANVEMAEEMGMENIFIFGMTVDEVDALQKRGYNAEDFINKSPALKQIVEQLEAGMFTPEQPDQLRDLANMLRRHDRFLVCADFDSYVACQDKVSEVYRDQQKWSQMALMNIASTGK	gi|341902678|gb|EGT58613.1| hypothetical protein CAEBREN_05444 [Caenorhabditis brenneri]	IPR000811: Glycosyl transferase, family 35;	GO:0004645): phosphorylase activity;	GO:0005975): carbohydrate metabolic process;	---
isogroup00039	yes	isotig00327	TTAGGACATGGGCTTtCTTTGGAGTGTGTCAAAGTTTTCCATCAAAGTAGCACTTGTTGCTGGAGCAGTAAAGCTTTCAATCGACAACGaCATCTGGTCTTTaAGTACTGCGAGTGGTGCAAATCTGTACAGGAAGCTGAAGCAATACATCGTTCCAGGCACTATAGTTTTCCCAGAAAATTTGCCGTCAGTTGAAGAGGTTCAGACGGACGTTGGTCACGCTTGGAACAACGGTGTTGAGAAGGTATTCACGGCCGTTCAAAGCGCCCCGAGCAGTGTCAATGCCGTAGCGAACCGAATGATTGGCAACAAGTAATATCAAACCCGCAAAGCACTTATAGGTTCAGTATTTTtGGATTAaTTCTTGTTTTTTATGcTCGTTATATAGTTCTATTTTTT…	NDPIVGDKLKVVFLENYRVSMAEKIIPSADLSEQISTAGTEASGTGNMKFMLNGALTIGTLDGANVEMAEEMGMENIFIFGMTVDEVDALQKRGYNAEDFINKSPALKQIVEQLEAGMFTPEQPDQLRDLANMLRRHDRFLVCADFDSYVACQDKVSEVYRDQQKWSQMALMNIASTGK	gi|341902678|gb|EGT58613.1| hypothetical protein CAEBREN_05444 [Caenorhabditis brenneri]	IPR000811: Glycosyl transferase, family 35;	GO:0004645): phosphorylase activity;	GO:0005975): carbohydrate metabolic process;	---
isogroup00039	yes	isotig00328	CCTATCCCCTGTGTGCCgTTGGCtAGTCtCtTTAGTTTTTTGTTTTTTTTCCtATCACACATTtaTCTACAATCAACAAaGTAGAATCTAAAACGTACTCTGCACGCACAGTATGGCATCAGCTTGAATATTGTAAGACaCACGTCATATTAGAAGATCACTATAACAGTATTTCAACACATTTAATCAATGTCTCAACTCGTTTTAGTTGTCATGGATGAGACACTGAAGGCCCcGATTATAGATTATTTtCATAAaTGCAAAATGCACGTTTGTAATTATTAACTACTATACAGAAaGGTGAAGaCAaGCTTGAAATTaTaGTGTGaGAGAACAAAAATGATGAGCGATAAACTTATTGCGATTGCTCTGCAACGTCCGGATTTTCATAAGGAGCGG…	NDPIVGDKLKVVFLENYRVSMAEKIIPSADLSEQISTAGTEASGTGNMKFMLNGALTIGTLDGANVEMAEEMGMENIFIFGMTVDEVDALQKRGYNAEDFINKSPALKQIVEQLEAGMFTPEQPDQLRDLANMLRRHDRFLVCADFDSYVACQDKVSEVYRDQQKWSQMALMNIASTGK	gi|341902678|gb|EGT58613.1| hypothetical protein CAEBREN_05444 [Caenorhabditis brenneri]	IPR000811: Glycosyl transferase, family 35;	GO:0004645): phosphorylase activity;	GO:0005975): carbohydrate metabolic process;	---
isogroup00039	yes	isotig00329	GAACATGGTTGCATTCCgATGGTATTATTTCGAAAaTCGGTTCTTGTTCAAGAATTCACTTTCTCAGTACTATGGTCATTAGCTCTTCAATTCATGTCATCTTAAGTGCTGATTGCGTGCGATCgACAAGGAcTTTCTGGATTCCTCAGGAAATGGgCTTTCTTTGGAGTGTGTCAAAGTTTTCCATCAAAGTAGCCCTTGTCGCTGGAGCAGTAAAGCTTTCAATCGACAACGACATCTGGTCTTtAAGTaCTGCGAGTGGTGCAAATCTGTACAAGAAGCTGAAGCAATACATCGTTCCAGGCACTATAGTTTTCCCAGAAAATTTGCCGTCAGTTGAAGAGGTTCAGACGGACGTTGgTCACgcTtGgAACAACGGGGTtgAgAAGGTagTtCACG…	MGFLWSVSKFSIKVALVAGAVKLSIDNDIWSLSTASGANLYKKLKQYIVPGTIVFPENLPSVEEVQTDVGHAWNNGVEKVVHGRSKRPEQYQCRSEPND	gi|341880702|gb|EGT36637.1| hypothetical protein CAEBREN_01278 [Caenorhabditis brenneri]	---	---	---	---
isogroup00039	yes	isotig00330	GAACATGGTTGCATTCCgATGGTATTATTTCGAAAaTCGGTTCTTGTTCAAGAATTCACTTTCTCAGTACTATGGTCATTAGCTCTTCAATTCATGTCATCTTAAGTGCTGATTGCGTGCGATCgACAAGGAcTTTCTGGATTCCTCAGGAAATGGgCTTTCTTTGGAGTGTGTCAAAGTTTTCCATCAAAGTAGCCCTTGTCGCTGGAGCAGTAAAGCTTTCAATCGACAACGACATCTGGTCTTtAAGTaCTGCGAGTGGTGCAAATCTGTACAAGAAGCTGAAGCAATACATCGTTCCAGGCACTATAGTTTTCCCAGAAAATTTGCCGTCAGTTGAAGAGGTTCAGACGGACGTTGgTCACgcTtGgAACAACGGGGTtgAgAAGGTagTtCACG…	MGFLWSVSKFSIKVALVAGAVKLSIDNDIWSLSTASGANLYKKLKQYIVPGTIVFPENLPSVEEVQTDVGHAWNNGVEKVVHGRSKRPEQYQCRSEPND	gi|341880702|gb|EGT36637.1| hypothetical protein CAEBREN_01278 [Caenorhabditis brenneri]	---	---	---	---
isogroup00039	yes	isotig00331	TTAGGACATGGGCTTtCTTTGGAGTGTGTCAAAGTTTTCCATCAAAGTAGCACTTGTTGCTGGAGCAGTAAAGCTTTCAATCGACAACGaCATCTGGTCTTTaAGTACTGCGAGTGGTGCAAATCTGTACAGGAAGCTGAAGCAATACATCGTTCCAGGCACTATAGTTTTCCCAGAAAATTTGCCGTCAGTTGAAGAGGTTCAGACGGACGTTGGTCACGCTTGGAACAACGGTGTTGAGAAGGTATTCACGGCCGTTCAAAGCGCCCCGAGCAGTGTCAATGCCGTAGCGAACCGAATGATTGGCAACAAGTAATATCAAACCCGCAAAGCACTTATAGGTTCAGTATTTTtGGATTAaTTCTTGTTTTTTATgcTCGTTATATAGTTCTATTTTTT…	MGFLWSVSKFSIKVALVAGAVKLSIDNDIWSLSTASGANLYRKLKQYIVPGTIVFPENLPSVEEVQTDVGHAWNNGVEKVFTAVQSAPSSVNAVANRMIGNK	gi|268572941|ref|XP_002649083.1| Hypothetical protein CBG22669 [Caenorhabditis briggsae]	---	---	---	---
isogroup00039	yes	isotig00332	TTAGGACATGGGCTTtCTTTGGAGTGTGTCAAAGTTTTCCATCAAAGTAGCACTTGTTGCTGGAGCAGTAAAGCTTTCAATCGACAACGaCATCTGGTCTTTaAGTACTGCGAGTGGTGCAAATCTGTACAGGAAGCTGAAGCAATACATCGTTCCAGGCACTATAGTTTTCCCAGAAAATTTGCCGTCAGTTGAAGAGGTTCAGACGGACGTTGGTCACGCTTGGAACAACGGTGTTGAGAAGGTATTCACGGCCGTTCAAAGCGCCCCGAGCAGTGTCAATGCCGTAGCGAACCGAATGATTGGCAACAAGTAATATCAAACCCGCAAAGCACTTATAGGTTCAGTATTTTtGGATTAaTTCTTGTTTTTTATgcTCGTTATATAGTTCTATTTTTT…	MGFLWSVSKFSIKVALVAGAVKLSIDNDIWSLSTASGANLYRKLKQYIVPGTIVFPENLPSVEEVQTDVGHAWNNGVEKVFTAVQSAPSSVNAVANRMIGNK	gi|268572941|ref|XP_002649083.1| Hypothetical protein CBG22669 [Caenorhabditis briggsae]	---	---	---	---
isogroup00039	yes	isotig00333	TTAGGACATGGGCTTtCTTTGGAGTGTGTCAAAGTTTTCCATCAAAGTAGCACTTGTTGCTGGAGCAGTAAAGCTTTCAATCGACAACGaCATCTGGTCTTTaAGTACTGCGAGTGGTGCAAATCTGTACAGGAAGCTGAAGCAATACATCGTTCCAGGCACTATAGTTTTCCCAGAAAATTTGCCGTCAGTTGAAGAGGTTCAGTCGGACGTTGGTCACGCTTGGAACAACGGTGTAGAGAAGGTATTCACGGCCGTTCAAAGCGCCCCGAGCAGTGTCAATGCCGTAGCGAACCGAATGATTGGCAACAAGTAATATCAAACCCGCAAAGCACTTATAGGTTCAGTATTTTTtGGATTAATTCTTGTTTTTTtGTGATCGTTAtatAGTTCTAtTTT…	MGFLWSVSKFSIKVALVAGAVKLSIDNDIWSLSTASGANLYRKLKQYIVPGTIVFPENLPSVEEVQSDVGHAWNNGVEKVFTAVQSAPSSVNAVANRMIGNK	gi|268572941|ref|XP_002649083.1| Hypothetical protein CBG22669 [Caenorhabditis briggsae]	---	---	---	---
isogroup00039	yes	isotig00334	ttaactactatacagaaaggtgaagcaaGCTTGAAATTATAATGTGAGAGaACaAAAATGATGAGCGATAAACTTATTGCGATTGCTCTGCAACGtCCGGGTTTTCATAaGGAGCGGGAAGGCTGGTCTCGGGAGGTTCAATTCCCCAAATTTCTCGGGCGTACTCGGCAATGGTTCTATCCGTACTGAACTTtCCAGTGGATGCGATGTTCATCAACGCCATTTGACTCCACTTTTGCTGGTCTCGGTATACTTCAGACACCTTATCCTGACAAGCAACATAAGAGTCGAAGTCGGCGCAAACGAGGAATCTATCATGACGTCGCAGCATGTTTGCGAGATCACGTAGTTGGTCTGGCTGTTCCGGGGTAAACATACCAGCTTCAAGTTGTTCAACTA…	NDPIVGDKLKVVFLENYRVSMAEKIIPSADLSEQISTAGTEASGTGNMKFMLNGALTIGTLDGANVEMAEEMGMENIFIFGMTVDEVDALQKRGYNAEDFINKSPALKQIVEQLEAGMFTPEQPDQLRDLANMLRRHDRFLVCADFDSYVACQDKVSEVYRDQQKWSQMALMNIASTGK	gi|341902678|gb|EGT58613.1| hypothetical protein CAEBREN_05444 [Caenorhabditis brenneri]	IPR000811: Glycosyl transferase, family 35;	GO:0004645): phosphorylase activity;	GO:0005975): carbohydrate metabolic process;	---
isogroup00040	yes	isotig00335	tttAAtGAAATAATTTATTATCTTAAATAGAATTTCCAAACATATAAACACAAGCAGGGACTACAAGGTCACTTGAAGTGGCTGTAAGCAACCAGCAACAGATCGCAAAGAGTTGAAAAGCCGGTTTTCAGCTTGCACAAGGTAAAGATGACCAAAATTAGAACCTGACCATTTTTGGATCCGGCGAAGAAAGAGATCTGAAGAGGAGCTGTTATCTGCGTTaTCaCaGaAAGaCGCtTTCCTCaTCGtaGaAATcTcTCCCaACCTTATAAACAACACGATAGCTTCGCAACAGAAAATGAGAGAGAAGGTCATACGTAAAGCTAACACTTGAGTACACAAGCTGGATTAGTGTGGACTTGATGGGCCTCCTGATCTCGTTTATGCAGCATTGTTACG…	QLPSEKLRKLEIEANAAFESYRDMYFEGGISSVYFWDLDHGFAGVVLIKKNGDGSKAIQGCWDSIHVIEINERSSRQVHYKLTSTIMLWLQTNKPGSGMMNLGGSLTRQNEQDSPVNDQNTHLVNIGRMIEDQESKMRSTINEIYFGKTKKVIGDLRSVDTSQEKEKQEEIVREIRTAV	gi|17535205|ref|NP_496336.1| Protein CAP-2 [Caenorhabditis elegans] gi|409048765|gb|EKM58243.1| hypothetical protein PHACADRAFT_252425 [Phanerochaete carnosa HHB-10118-sp]	IPR001698: WASH complex, F-actin capping protein, beta subunit;	GO:0003779): actin binding;	GO:0030036): actin cytoskeleton organization;	GO:0005737): cytoplasm; GO:0008290): F-actin capping protein complex;
isogroup00040	yes	isotig00336	TtttAAtGAAATAATTTATTATCTTAAATAGAATTTCCAAACATATAAACACAAGCAGGGACTACAAGGTCACTTGAAGTGGCTGTAAGCATCCAGCAACAGATCGCAAAGAGTTGAAAAGCCGGTTTtCAGCTTGCACAAGGTAAAGATGACCAAAATTAGAACCTGACCATTTTTGGATCCGGCGAAGAAAGAGATCTGAAGAGGAGCTGTTATCTGCATAATTACAGAAAGACGCTTTCCTCATCgTAGAAatCTCTCCCAACCTTATAAACAACACGATAGCTTCGCAACAGAAAaTGAGAGAGAAGGTCATACGTAAAGCTAACACTTGAGTACACAAGCTGGATTAGTGTGGACTTGATGGGCCTCCTGATCTCGTTTATGCAGCATTGTTAC…	QLPSEKLRKLEIEANAAFESYRDMYFEGGISSVYFWDLDHGFAGVVLIKKNGDGSKAIQGCWDSIHVIEINERSSRQVHYKLTSTIMLWLQTNKPGSGMMNLGGSLTRQNEQDSPVNDQNTHLVNIGRMIEDQESKMRSTINEIYFGKTKKVIGDLRSVDTSQEKEKQEEIVREIRTAV	gi|17535205|ref|NP_496336.1| Protein CAP-2 [Caenorhabditis elegans] gi|409048765|gb|EKM58243.1| hypothetical protein PHACADRAFT_252425 [Phanerochaete carnosa HHB-10118-sp]	IPR001698: WASH complex, F-actin capping protein, beta subunit;	GO:0003779): actin binding;	GO:0030036): actin cytoskeleton organization;	GO:0005737): cytoplasm; GO:0008290): F-actin capping protein complex;
isogroup00040	yes	isotig00337	tttAAtGAAATAATTTATTATCTTAAATAGAATTTCCAAACATATAAACACAAGCAGGGACTACAAGGTCACTTGAAGTGGCTGTAAGCAACCAGCAACAGATCGCAAAGAGTTGAAAAGCCGGTTTTCAGCTTGCACAAGGTAAAGATGACCAAAATTAGAACCTGACCATTTTTGGATCCGGCGAAGAAAGAGATCTGAAGAGGAGCTGTTATCTGCGTTaTCaCaGaAAGaCGCtTTCCTCaTCGtaGaAATcTcTCCCaACCTTATAAACAACACGATAGCTTCGCAACAGAAAATGAGAGAGAAGGTCATACGTAAAGCTAACACTTGAGTACACAAGCTGGATTAGTGTGGACTTGATGGGCCTCCTGATCTCGTTTATGCAGCATTGTTACG…	NEQDSPVNDQNTHLVNIGRMIEDQESKMRSTINEIYFGKTKKVIGDLRSVDTSQEKEKQEEIVREIRTAVAGRNN	gi|17535205|ref|NP_496336.1| Protein CAP-2 [Caenorhabditis elegans]	IPR001698: WASH complex, F-actin capping protein, beta subunit;	GO:0003779): actin binding;	GO:0030036): actin cytoskeleton organization;	GO:0005737): cytoplasm; GO:0008290): F-actin capping protein complex;
isogroup00040	yes	isotig00338	ttttAAtGAAATAATTTATTATtTTAAATAGAATTTCCAAACATATAAACACAAGCAgGGACTACAAGGTCACTTGAAGTGGCTGTAAGCATCCAGCAACAGATCGcaAAGAGTTGAAAAGCCGGTTTTCAGCTTGCACAAGGTAAAGATGACCAAAATTAGAACCTGACCATTTTTGGATCCGGCGAAGAAAGAGATACTTGAGTACACAAGCTGGATTAGTGTGGACTTGATGGGCCTCCTGATCTCGTTTATGCAGCATTGTTACGACCCGCCACAGCCGTGCGAATTTCACGAACAATCTCTTCCTGCTTTtCCTTTTCCTGCGACGTGTCCACTGAACGCAGATCACCGATGACCTTTTTGGTCTTACCGAAGTAGATTTCGTTGATTGTTGAA…	QLPSEKLRKLEIEANAAFESYRDMYFEGGISSVYFWDLDHGFAGVVLIKKNGDGSKAIQGCWDSIHVIEINERSSRQVHYKLTSTIMLWLQTNKPGSGMMNLGGSLTRQNEQDSPVNDQNTHLVNIGRMIEDQESKMRSTINEIYFGKTKKVIGDLRSVDTSQEKEKQEEIVREIRTAV	gi|17535205|ref|NP_496336.1| Protein CAP-2 [Caenorhabditis elegans] gi|409048765|gb|EKM58243.1| hypothetical protein PHACADRAFT_252425 [Phanerochaete carnosa HHB-10118-sp]	IPR001698: WASH complex, F-actin capping protein, beta subunit;	GO:0003779): actin binding;	GO:0030036): actin cytoskeleton organization;	GO:0005737): cytoplasm; GO:0008290): F-actin capping protein complex;
isogroup00040	yes	isotig00339	TtttAAtGAAATAATTTATTATCTTAAATAGAATTTCCAAACATATAAACACAAGCAGGGACTACAAGGTCACTTGAAGTGGCTGTAAGCATCCAGCAACAGATCGCAAAGAGTTGAAAAGCCGGTTTtCAGCTTGCACAAGGTAAAGATGACCAAAATTAGAACCTGACCATTTTTGGATCCGGCGAAGAAAGAGATCTGAAGAGGAGCTGTTATCTGCATAATTACAGAAAGACGCTTTCCTCATCgTAGAAatCTCTCCCAACCTTATAAACAACACGATAGCTTCGCAACAGAAAaTGAGAGAGAAGGTCATACGTAAAGCTAACACTTGAGTACACAAGCTGGATTAGTGTGGACTTGATGGGCCTCCTGATCTCGTTTATGCAGCATTGTTAC…	NEQDSPVNDQNTHLVNIGRMIEDQESKMRSTINEIYFGKTKKVIGDLRSVDTSQEKEKQEEIVREIRTAVAGRNN	gi|17535205|ref|NP_496336.1| Protein CAP-2 [Caenorhabditis elegans]	IPR001698: WASH complex, F-actin capping protein, beta subunit;	GO:0003779): actin binding;	GO:0030036): actin cytoskeleton organization;	GO:0005737): cytoplasm; GO:0008290): F-actin capping protein complex;
isogroup00040	yes	isotig00340	ttttAAtGAAATAATTTATTATtTTAAATAGAATTTCCAAACATATAAACACAAGCAgGGACTACAAGGTCACTTGAAGTGGCTGTAAGCATCCAGCAACAGATCGcaAAGAGTTGAAAAGCCGGTTTTCAGCTTGCACAAGGTAAAGATGACCAAAATTAGAACCTGACCATTTTTGGATCCGGCGAAGAAAGAGATACTTGAGTACACAAGCTGGATTAGTGTGGACTTGATGGGCCTCCTGATCTCGTTTATGCAGCATTGTTACGACCCGCCACAGCCGTGCGAATTTCACGAACAATCTCTTCCTGCTTTtCCTTTTCCTGCGACGTGTCCACTGAACGCAGATCACCGATGACCTTTTTGGTCTTACCGAAGTAGATTTCGTTGATTGTTGAA…	NEQDSPVNDQNTHLVNIGRMIEDQESKMRSTINEIYFGKTKKVIGDLRSVDTSQEKEKQEEIVREIRTAVAGRNN	gi|17535205|ref|NP_496336.1| Protein CAP-2 [Caenorhabditis elegans]	IPR001698: WASH complex, F-actin capping protein, beta subunit;	GO:0003779): actin binding;	GO:0030036): actin cytoskeleton organization;	GO:0005737): cytoplasm; GO:0008290): F-actin capping protein complex;
isogroup00040	yes	isotig00341	CGTAAAGCttAACACTTGAGTACACAAGCTGGATTAGTGAACTTGATGGgTCTCCTGATCTCGTTTATGCAGCATTGTTACGACCCGCCACAGCCGTGCGAATTTCACGaCAATCTCTtCCTGCTTTtCCTTCTCCTGCGACGTGTCCACTGAaCGCAGATCACCGATtGACCTTTTTtGGTCTTACCGAAGtAGATTTCGTTGATTGTTGAaCGCATTTTTGaCTCCTGATCCTCGATCATTCTTCCTaTATTGACAAGATGGgTATTCTGGTCATTGACTGGAGAGTCCTGTTCATTCTGTCTAGTTAATGATCCTCCAAGATTCATCATGCCACTTCCTGGCTTATTGGTTTGCAACCAGAGCATGATCGTACTTGTCAACTTATAATGAACTTGG…	QLPSEKLRKLEIEANAAFESYRDMYFEGGISSVYFWDLDHGFAGVVLIKKNGDGSKAIQGCWDSIHVIEINERSSRQVHYKLTSTIMLWLQTNKPGSGMMNLGGSLTRQNEQDSPVNDQNTHLVNIGRMIEDQESKMRSTINEIYFGKTKKG	gi|17535205|ref|NP_496336.1| Protein CAP-2 [Caenorhabditis elegans]	IPR001698: WASH complex, F-actin capping protein, beta subunit;	GO:0003779): actin binding;	GO:0030036): actin cytoskeleton organization;	GO:0005737): cytoplasm; GO:0008290): F-actin capping protein complex;
isogroup00040	yes	isotig00342	TtttAAtGAAATAATTTATTATCTTAAATAGAATTTCCAAACATATAAACACAAGCAGGGACTACAAGGTCACTTGAAGTGGCTGTAAGCATCCAGCAACAGATCGCAAAGAGTTGAAAAGCCGGTTTtCAGCTTGCACAAGGTAAAGATGACCAAAATTAGAACCTGACCATTTTTGGATCCGGCGAAGAAAGAGATACTTGAGTACACAAGCTGGATTAGTGTGGACTTGAtAGGTCTCCTGATCTCATTCATGCAGCATTGTTACGACCCGCCACAGCCGTGCGAATTTCACGAACAATCTCTTCCTgct	MNEIRRPIKSTLIQLVYSSISFFAGSKNGQVLILVIFTLCKLKTGFSTLCDLLLDASATSSDLVVPACVYMFGNSIKIINYFIKX	no hit	---	---	---	---
isogroup00041	yes	isotig00343	gaTCTGGCTGACAGTCGGAACTGGGGATACTCTGTGTTGTTTGTGAATGATACTGATGAGATAAGCGGTGGAtTGGTGACAGCCATcGAGCAaTTGCCCTCATTCACAGCCATGCCAGTTTACGGCTTGAATTGCTTTTCTCTACTGAAATATGATACGGTTGTGTTTTCCAAGAGTGCCATAGATCTCCTTGAGGAACGATTGCTAAAACAaCTCCACAGAGCTGGTCCTTTGAACAAGAAGTACAGGTACATGGACTACAAAGAGAGAATATTGAaTGAAGGGGAAAAaGAGGATGATCCTGTTTACCCTCCTATTGTGTAGTACTTTTtCCTTGTTGTGGAAAGTTTGCCATCGTATCAGATATTGTTACGTTAAAAaTAGATGATTCCTTTCCAA…	DLADSRNWGYSVLFVNDTDEISGGLVTAIEQLPSFTAMPVYGLNCFSLLKYDTVVFSKSAIDLLEERLLKQLHRAGPLNKKYRYMDYKERILNEGEKEDDPVYPPIV	gi|17564584|ref|NP_505181.1| Protein MRPL-4 [Caenorhabditis elegans] gi|7711112|emb|CAA72916.2| serine protease inhibitor-like protein [Trichostrongylus vitrinus]	IPR002136: Ribosomal protein L4/L1e; IPR013005: Ribosomal protein L4/L1e, bacterial-type; IPR023574: Ribosomal protein L4 domain;	GO:0003735): structural constituent of ribosome;	GO:0006412): translation;	GO:0005840): ribosome;
isogroup00041	yes	isotig00344	gaTCTGGCTGACAGTCGGAACTGGGGATACTCTGTGTTGTTTGTGAATGATACTGATGAGATAAGCGGTGGAtTGGTGACAGCCATcGAGCAaTTGCCCTCATTCACAGCCATGCCAGTTTACGGCTTGAATTGCTTTTCTCTACTGAAATATGATACGGTTGTGTTTTCCAAGAGTGCCATAGATCTCCTTGAGGAACGATTGCTAAAACAaCTCCACAGAGCTGGTCCTTTGAACAAGAAGTACAGGTACATGGACTACAAAGAGAGAATATTGAaTGAAGGGGAAAAaGAGGATGATCCTGTTTACCCTCCTATTGTGTAGTACTTTTtCCTTGTTGTGGAAAGTTTGCCATCGTATCAGATATTGTTACGTTAAAAaTAGATGATTCCTTTCCAA…	DLADSRNWGYSVLFVNDTDEISGGLVTAIEQLPSFTAMPVYGLNCFSLLKYDTVVFSKSAIDLLEERLLKQLHRAGPLNKKYRYMDYKERILNEGEKEDDPVYPPIV	gi|17564584|ref|NP_505181.1| Protein MRPL-4 [Caenorhabditis elegans]	IPR002136: Ribosomal protein L4/L1e; IPR013005: Ribosomal protein L4/L1e, bacterial-type; IPR023574: Ribosomal protein L4 domain;	GO:0003735): structural constituent of ribosome;	GO:0006412): translation;	GO:0005840): ribosome;
isogroup00041	yes	isotig00345	gaTCTGGCTGACAGTCGGAACTGGGGATACTCTGTGTTGTTTGTGAATGATACTGATGAGATAAGCGGTGGAtTGGTGACAGCCATcGAGCAaTTGCCCTCATTCACAGCCATGCCAGTTTACGGCTTGAATTGCTTTTCTCTACTGAAATATGATACGGTTGTGTTTTCCAAGAGTGCCATAGATCTCCTTGAGGAACGATTGCTAAAACAaCTCCACAGAGCTGGTCCTTTGAACAAGAAGTACAGGTACATGGACTACAAAGAGAGAATATTGAaTGAAGGGGAAAAaGAGGATGATCCTGTTTACCCTCCTATTGTGTAGTACTTTTtCCTTGTTGTGGAAAGTTTGCCATCGTATCAGATATTGTTACGTTAAAAaTAGATGATTCCTTTCCAA…	DLADSRNWGYSVLFVNDTDEISGGLVTAIEQLPSFTAMPVYGLNCFSLLKYDTVVFSKSAIDLLEERLLKQLHRAGPLNKKYRYMDYKERILNEGEKEDDPVYPPIV	gi|17564584|ref|NP_505181.1| Protein MRPL-4 [Caenorhabditis elegans]	IPR002136: Ribosomal protein L4/L1e; IPR013005: Ribosomal protein L4/L1e, bacterial-type; IPR023574: Ribosomal protein L4 domain;	GO:0003735): structural constituent of ribosome;	GO:0006412): translation;	GO:0005840): ribosome;
isogroup00041	yes	isotig00346	CTCTTGTTATTGGGTTCTCTGGGTCTAAACGaTCTGAGAATAATCAAAAAaCTGTCTTCTCGCCcACCAAaCAAAaCAGCTGGTTCCTCCGTCTACCATCTTCTTATCCCGTATTTCGCTTCTCAAAAGTAACGGCCTTCAAAGACCGAAAaTGCAGCCGCTCCTTTGGAGGCTTTGTAGCTTCTACTTCCAATGAATGCCGACTACTGTGGCGTTTCAAGAATGGCATGTGCATAGGATATTGAAGGCTCATCTCGGAAGCGTTCAGGTGGATGAGGAAGGAACAACGGCGGCAGCTGCCACGTTATTCAGTGTGGTACCAGACTCGGCTGTGATGGCAAAACCGAAGCTATTCCGAGCGAATCATCCGTTTTtGTTCATTCTAACCAAGGATAACCA…	AHLGSVQVDEEGTTAAAATLFSVVPDSAVMAKPKLFRANHPFLFILTKDNHPLFMGQFVKCL	gi|227955707|gb|ACP43576.1| serine protease inhibitor [Haemonchus contortus]	IPR000215: Protease inhibitor I4, serpin; IPR023795: Protease inhibitor I4, serpin, conserved site; IPR023796: Serpin domain;	GO:0004867): serine-type endopeptidase inhibitor activity;	---	---
isogroup00042	yes	isotig00347	ACGGCGCGATCGCGATAAAGAACGTGACAAGGAGCGCGAAAAGGACCGTGATAAAGATCGAGACAAAGAACGTGATCGTGAGAGGGAAAGGGAACGTTCCGACCGAAGTAGGCGACATCGGTCACGGAGCGGTAGCACTGAAGGTCGTAAACGTCGTGATGATCGTGATAAGGATAAGAAGCGTGATCGACGGGATGAGGATAGCGACAGAAAAaGAAGGCGTCACGAGAAGGACAAGGATGACGAtGGGGACCGGCGCGAGAGGCGAAGCGATGATCGCGAACGACGCGAAAAACGATCGCGACGAGATGACCGTACtGAAAAAGATgAACGAGAtGATCGTGATAGAGACAGAGACAAAGACAAAgaGAGAGAAGGAAGTCGGCCTCCGCTAGAGGT…	XRRDRDKERDKEREKDRDKDRDKERDRERERERSDRSRRHRSRSGSTEGRKRRDDRDKDKKRDRRDEDSDRKRRRHEKDKDDDGDRRERRSDDRERREKRSRRDDRTEKDERDDRDRDRDKDKEREGSRPPLEVKQEMPDVSGEEPPPPGVDVDMSDRVMRAMFVKCLSSEFCRWIITVDDFAMITVIPSMDKKCFCSVEDLKLMNPKYWSVIRLSSCKFDPINSEEWNQMFVELIESNFSNEYCSDIHFQEKVIKLHFSVSGNNASDAISCPNDIPMFGQNSSLLPLNLNLLRHLIASEFAQQAL	no hit	---	---	---	---
isogroup00042	yes	isotig00348	ACGGCGCGATCGCGATAAAGAACGTGACAAGGAGCGCGAAAAGGACCGTGATAAAGATCGAGACAAAGAACGTGATCGTGAGAGGGAAAGGGAACGTTCCGACCGAAGTAGGCGACATCGGTCACGGAGCGGTAGCACTGAAGGTCGTAAACGTCGTGATGATCGTGATAAGGATAAGAAGCGTGATCGACGGGATGAGGATAGCGACAGAAAAaGAAGGCGTCACGAGAAGGACAAGGATGACGAtGGGGACCGGCGCGAGAGGCGAAGCGATGATCGCGAACGACGCGAAAAACGATCGCGACGAGATGACCGTACtGAAAAAGATgAACGAGAtGATCGTGATAGAGACAGAGACAAAGACAAAgaGAGAGAAGGAAGTCGGCCTCCGCTAGAGGT…	XRRDRDKERDKEREKDRDKDRDKERDRERERERSDRSRRHRSRSGSTEGRKRRDDRDKDKKRDRRDEDSDRKRRRHEKDKDDDGDRRERRSDDRERREKRSRRDDRTEKDERDDRDRDRDKDKEREGSRPPLEVKQEMPDVSGEEPPPPGVDVDMSDRVMRAMFVKCLSSEFCRWIITVDDFAMITVIPSMDKKCFCSVEDLKLMNPKYWSVIRLSSCKFDPINSEEWNQMFVELIESNFSNEYCSDIHFQEKVIKLHFSVSGNNASDAISCPNDIPMFGQNSSLLPLNLNLLRHLIASEFAQQAL	no hit	---	---	---	---
isogroup00042	yes	isotig00349	ACGGCGCGATCGCGATAAAGAACGTGACAAGGAGCGCGAAAAGGACCGTGATAAAGATCGAGACAAAGAACGTGATCGTGAGAGGGAAAGGGAACGTTCCGACCGAAGTAGGCGACATCGGTCACGGAGCGGTAGCACTGAAGGTCGTAAACGTCGTGATGATCGTGATAAGGATAAGAAGCGTGATCGACGGGATGAGGATAGCGACAGAAAAaGAAGGCGTCACGAGAAGGACAAGGATGACGAtGGGGACCGGCGCGAGAGGCGAAGCGATGATCGCGAACGACGCGAAAAACGATCGCGACGAGATGACCGTACtGAAAAAGATgAACGAGAtGATCGTGATAGAGACAGAGACAAAGACAAAgaGAGAGAAGGAAGTCGGCCTCCGCTAGAGGT…	XRRDRDKERDKEREKDRDKDRDKERDRERERERSDRSRRHRSRSGSTEGRKRRDDRDKDKKRDRRDEDSDRKRRRHEKDKDDDGDRRERRSDDRERREKRSRRDDRTEKDERDDRDRDRDKDKEREGSRPPLEVKQEMPDVSGEEPPPPGVDADMSDRVMRAMFVKCFTSEFCRWIITVDDFPMITVIPSMDKKCFCSVEDLKLMNPKYWSVIRLSSCKFDPINSEEWNQMLCRTHRKHPEPGIMFDKVPLLFFHFSNEYCSDIHFQEKVIKLHFX	no hit	IPR018799: Microtubule/TRAF3/DISC1 binding protein;	---	---	---
isogroup00042	yes	isotig00350	ACGGCGCGATCGCGATAAAGAACGTGACAAGGAGCGCGAAAAGGACCGTGATAAAGATCGAGACAAAGAACGTGATCGTGAGAGGGAAAGGGAACGTTCCGACCGAAGTAGGCGACATCGGTCACGGAGCGGTAGCACTGAAGGTCGTAAACGTCGTGATGATCGTGATAAGGATAAGAAGCGTGATCGACGGGATGAGGATAGCGACAGAAAAaGAAGGCGTCACGAGAAGGACAAGGATGACGAtGGGGACCGGCGCGAGAGGCGAAGCGATGATCGCGAACGACGCGAAAAACGATCGCGACGAGATGACCGTACtGAAAAAGATgAACGAGAtGATCGTGATAGAGACAGAGACAAAGACAAAgaGAGAGAAGGAAGTCGGCCTCCGCTAGAGGT…	XRRDRDKERDKEREKDRDKDRDKERDRERERERSDRSRRHRSRSGSTEGRKRRDDRDKDKKRDRRDEDSDRKRRRHEKDKDDDGDRRERRSDDRERREKRSRRDDRTEKDERDDRDRDRDKDKEREGSRPPLEVKQEMPDVSGEEPPPPGVDVDM	no hit	---	---	---	---
isogroup00042	yes	isotig00351	gtGTATGCACGTGGTTGGAATCACGTCTAGTCCGTTCGCTACGCTTTATGATACTCAACTGTCGACACGTTTGCGTTACACTGTTTAGAATGTGTGTGTGTTTAATGCAGAAAATTCGCGTCGCGGGTTGCGGCGCGTGCGAGCTGGCGGTGTCGTCCGTtGCATGTAGCCGGAGCGACAATCATGTCAAGCGCCTTATTTCACGTGTGAGACACGGAAGTCGCTTTAGGACCTAAGCTGGGGgACGTCACGCACAAGCTAATTCCCAGCTTGCAAGAGCCGCGTCGCACAGCGCGACGCGATTTTTtGTCCCAATGACATACccATGTTTGGACAGAATCCATCTCTCCTACCACTGAATTTGAATTTtCTTCGCCATCTTATTGCTAGTGAATTCGC…	VCTWLESRLVRSLRFMILNCRHVCVTLFRMCVCLMQKIRVAGCGACELAVSSVACSRSDNHVKRLISRVRHGSRFRT	no hit	---	---	---	---
isogroup00042	yes	isotig00352	gtGTATGCACGTGGTTGGAATCACGTCTAGTCCGTTCGCTACGCTTTATGATACTCAACTGTCGACACGTTTGCGTTACACTGTTTAGAATGTGTGTGTGTTTAATGCAGAAAATTCGCGTCGCGGGTTGCGGCGCGTGCGAGCTGGCGGTGTCGTCCGTtGCATGTAGCCGGAGCGACAATCATGTCAAGCGCCTTATTTCACGTGTGAGACACGGAAGTCGCTTTAGGACCTAAGCTGGGGgACGTCACGCACAAGCTAATTCCCAGCTTGCAAGAGCCGCGTCGCACAGCGCGACGCGATTTTTtGTCCCAATGACATACccATGTTTGGACAGAATCCATCTCTCCTACCACTGAATTTGAATTTtCTTCGCCATCTTATTGCTAGTGAATTCGC…	VCTWLESRLVRSLRFMILNCRHVCVTLFRMCVCLMQKIRVAGCGACELAVSSVACSRSDNHVKRLISRVRHGSRFRT	no hit	---	---	---	---
isogroup00042	yes	isotig00353	TAACAACGCATCCGACGCGGGAGgCGAAGCGATGATCGCGAaCGACGCGAAAAaCGATCGCGACGGGATGACCGTACTGaAAAaGATGAACGAGATGATCGGGATAGAGaaCaAAGaCaAaGAGAGAGAAGGAAGTcGGCCTCCGCTaGAGGTGAAGCAAGaAaTGCCGGATGTATCTGGCGAAGAACCGCCACCACCTGGTGTCGATGTGGACATGAGCGCATAGAGTGATGCGTGCGATGTTTGTAAAATGTTTTACATCTGAATTCTATCGATGGATTATTACGCGTAGATGATTTCGCAATGATTACTGTAATTCCATCCATGGACAAATAAGTGTTTTTGTTCTGTCGAAGACCTTAAACTCATGAATCCGAAATACTGGTCCGTGATAAGACT…	MSTSTPGGGGSSPDTSGISCFTSSGGRLPSLSLSLFSIPIISFIFFSTVIPSRSFFASFAIIASPPASDALL	no hit	---	---	---	---
isogroup00042	yes	isotig00354	TAACAACGCATCCGACGCGGGAGgCGAAGCGATGATCGCGAaCGACGCGAAAAaCGATCGCGACGGGATGACCGTACTGaAAAaGATGAACGAGATGATCGGGATAGAGACAGAGaCAAagACAAaGAGAGAGAAGgAAGTCGgCCTCCGCTAGAGGTGAAGCAAGAGATGCCGGATGTATCTGgCGaaGaaCCGCCACCACCTGGTGTCGATGTGGacatGAGCGCAtAGAGtGatGCGTGCGATGTTtGTAGAATGTTTTACATCTGAATTCTGTCGATGGAATATCACGCGTAGATGATTTCGCAATGATTACTGTAATTCCATCCATGGACAAaTAAGTGTTTTTGTTCTGTCGAAGACCTTAAACTCATGAATCCGAAATACTGGTCCGTGATA…	MSTSTPGGGGSSPDTSGISCFTSSGGRLPSLSLSLSLXSIPIISFIFFSTVIPSRSFFASFAIIASPPASDALL	no hit	---	---	---	---
isogroup00043	yes	isotig00355	TGTGTAGATGTATTATTGCGATTAaGCTTACGAAaCATCATTCACAAttgAAaCGACAGCcATAGAATGATTCATGAAAAagTTTCGATTCTCAcAATATTAGtAGAGGCGGTTATCGATGaATAATTTCTCAACGAAAATCGTTTTTCTCAATTTTCTTCTCTATAACCTGATCTTGGATCGTAGCAGTCTCCACTTTGGGATTGGTGGTGATGGTGCGATCCGGTAAATGCGTACGGCCTTTTTcATCTGCATCATCTTTGTCCGGAAGGgTTTTGGAATCATCCGTGTTGGAAAGAACATTGGCATCATCGCTACTCGGTAGCTCATCACTCGGTTTAATGCCAAAGAAACCACCATCAGACAGCACTTGGCCGTTTTCATCGGTTACTGTTGTTT…	KKNWRENLKKHLEGFPQDNSIISENGTISITQTIGGRNYTKAIPEDASCFISTRYVKKNGKREEIVKIVIDGNASVYTTVDGKTTVTDENGQVLSDGGFFGIKPSDELPSS	gi|256251480|emb|CAR63643.1| hypothetical protein [Angiostrongylus cantonensis]	---	---	---	---
isogroup00043	yes	isotig00356	TCTTTttGTGTAGATGTATTATTGCGATTAAGCTTACGAAACATCATTCACAACAAAAACGACAGCCATAGAATGATTCATGAAAAGTTTCGATTCTCATAATATCAGTAGAGGgGGTTATCGATCAATAATTTCTCAACGAAAATCGTTTTtCTCAATTTTCTTCTCTATAACCTGATCTTGGATCGTAGCAGTCTCCACTTTGGGATTGGTGGTGATAGTGCGATCCGGTAAATGCGTACGGCCTTTTtCATCTGCATCATCTTTGTCCGGAAGGGTTTTGGAATCATCCTTGCTGGAAAGAACGTTGGCATCATCGCTGCTCGGTAGCTCATCACTCGGTTTAATGCCAAAGAAACCACCATCAGACAGCACTTGGCCGTTTTCATCGGTTACTGT…	KKNWRENLKKHLEGFPQDNSIISENGTISITQTIGGRNYTKAIPEDASCFISTRYVKKNGKREEIVKIVIDGNASVYTTVDGKTTVTDENGQVLSDGGFFGIKPSDELPSS	gi|256251480|emb|CAR63643.1| hypothetical protein [Angiostrongylus cantonensis]	---	---	---	---
isogroup00043	yes	isotig00357	TGTGTAGATGTATTATTGCGATTAaGCTTACGAAaCATCATTCACAAttgAAaCGACAGCcATAGAATGATTCATGAAAAgTTTCGATTCTCAcAATATTAGtACAGGCGGTTATCGATGGATTATTTCTCAACGAAAATCGTTTTtCTCAATTTTCTTCTCTATAACCTGATCTTGGATCGTAGCAGTCTCCACTTTGGGATTGGTGGTGATGGTGCGATCCGGTAAATGCGTACGACCTTTTtCATCCGCATCATCTTTGTCCGGAAGGgTTTTCGAATCATCCGTGTTGGAAAGAACATTGGCATCATCGCTACTCGGTAGCTCATCACTCGGTTTAATGCCAAAGAAACCACCATCAGACAGCACTTGGCCGTTTTCATCGGTTACTGTTGTTTT…	KKNWRENLKKHLEGFPQDNSIISENGTISITQTIGGRNYTKAIPEDASCFISTRYVKKNGKREEIVKIVIDGNASVYTTVDGKTTVTDENGQVLSDGGFFGIKPSDELPSS	gi|256251480|emb|CAR63643.1| hypothetical protein [Angiostrongylus cantonensis]	---	---	---	---
isogroup00044	yes	isotig00358	TAACAACGCATCCGACGCGGgAaCGGTCAACAAAGCGTTGATGGAGGATCTTCGACGAAAAGAAGGACCGGCAGTGTGGAGAGCGGAACGTAGAAGAGTGGAACGTGGCGAAAGTAGGCAACAATGGACGGAGCGAGAGAAACGGGAACTTCTCTCAAAGGGTGCCGTTGCGGGTTATACGATCGAAATGgACGAATCCCTATCAGCTCGATTCTCATCGGTGCATATATGGCGATTCGTCAAATCGAATTAGGTCTTCCTCTAGAGTTGATCACTCAATAACTATTTTTCTGCCATATGTATATACATGTTCAGTTCTAATCTTTCATCATACATCACTGTTTCGGGTATACCGTTTAACCTAATACCACGAAGTccgtAtaTTcatCAAtTGtTCGC…	XNNASDAGTVNKALMEDLRRKEGPAVWRAERRRVERGESRQQWTEREKRELLSKGAVAGYTIEMDESLSARFSSVHIWRFVKSN	gi|308502131|ref|XP_003113250.1| CRE-TEN-1 protein [Caenorhabditis remanei]	---	---	---	---
isogroup00044	yes	isotig00359	TAACAACGCATCCGACGCGGgAaCGGTCAACAAAGCGTTGATGGAGGATCTTCGACGAAAAGAAGGACCGGCAGTGTGGAGAGCGGAACGTAGAAGAGTGGAACGTGGCGAAAGTAGGCAACAATGGACGGAGCGAGAGAAACGGGAACTTCTCTCAAAGGGTGCCGTTGCGGGTTATACGATCGAAATGgACGAATCCCTATCAGCTCGATTCTCATCGGTGCATATATGGCGATTCGTCGAATCAAATTAGGTTTTCCTCTATAGTTGATTACTCAATAACTATTTTTCTGCCATATGTATATACATGTTCAGTTCTAATCTTTCatCTtacatCaGtGtTTCgGGtCacCgCtTAACCtAAtacCAcGAAGtcCGtaatatTCatCAtTTGtTCGC…	XNNASDAGTVNKALMEDLRRKEGPAVWRAERRRVERGESRQQWTEREKRELLSKGAVAGYTIEMDESLSARFSSVHIWRFVESN	gi|308502131|ref|XP_003113250.1| CRE-TEN-1 protein [Caenorhabditis remanei]	---	---	---	---
isogroup00044	yes	isotig00360	TAACAACGCATCCGACGCGGgAaCGGTCAACAAAGCGTTGATGGAGGATCTTCGACGAAAAGAAGGACCGGCAGTGTGGAGAGCGGAACGTAGAAGAGTGGAACGTGGCGAAAGTAGGCAACAATGGACGGAGCGAGAGAAACGGGAACTTCTCTCAAAGGGTGCCGTTGCGGGTTATACGATCGAAATGgACGAATCCCTATCAGCTCGATTCTCATCGGTGCATATATGGCGATTCGTCAAATCGAATTAGGTCTTCCTCTAGAGTTGATCACTCAATAACTATTTTTCTGCCATATGTATATACATGTTCAGTTCTAATCTTTCATCATACATCACTGTTTCGGGTATACCGTTTAACCTAATACCACGAAGTCTGtAttATTCatCAGtTGtTCG…	XNNASDAGTVNKALMEDLRRKEGPAVWRAERRRVERGESRQQWTEREKRELLSKGAVAGYTIEMDESLSARFSSVHIWRFVKSN	gi|308502131|ref|XP_003113250.1| CRE-TEN-1 protein [Caenorhabditis remanei]	---	---	---	---
isogroup00044	yes	isotig00361	TAACAACGCATCCGACGCGGgAaCGGTCAACAAAGCGTTGATGGAGGATCTTCGACGAAAAGAAGGACCGGCAGTGTGGAGAGCGGAACGTAGAAGAGTGGAACGTGGCGAAAGTAGGCAACAATGGACGGAGCGAGAGAAACGGGAACTTCTCTCAAAGGGTGCCGTTGCGGGTTATACGATCGAAATGgACGAATCCCTATCAGCTCGATTCTCATCGGTGCATATATGGCGATTCGTCAAATCGAATTAGGTCTTCCTCTAGAGTTGATCACTCAATAACTATTTTTCTGCCATATGTATATACATGTTCAGTTCTAATCTTTCATCATACATCACTGTTTCGGGTATACCGTTTAACCTAATACCACGAAGTCCGTATATTCATCAGttGTTCGC…	XNNASDAGTVNKALMEDLRRKEGPAVWRAERRRVERGESRQQWTEREKRELLSKGAVAGYTIEMDESLSARFSSVHIWRFVKSN	gi|308502131|ref|XP_003113250.1| CRE-TEN-1 protein [Caenorhabditis remanei]	---	---	---	---
isogroup00044	yes	isotig00362	TAACAACGCATCCGACGCGGgAaCGGTCAACAAAGCGTTGATGGAGGATCTTCGACGAAAAGAAGGACCGGCAGTGTGGAGAGCGGAACGTAGAAGAGTGGAACGTGGCGAAAGTAGGCAACAATGGACGGAGCGAGAGAAACGGGAACTTCTCTCAAAGGGTGCCGTTGCGGGTTATACGATCGAAATGgACGAATCCCTATCAGCTCGATTCTCATCGGTGCATATATGGCGATTCGTCGAATCAAATTAGGTTTTCCTCTATAGTTGATTACTCAATAACTATTTTTCTGCCATATGTATATACATGTTCAGTTCTaaTCTTCCATCtTACATCAGTGtTtcGGGtCTaCCGCTTAACCTAATACCACAAAGTCCGTATATTCATCATTTGTTCGC…	XNNASDAGTVNKALMEDLRRKEGPAVWRAERRRVERGESRQQWTEREKRELLSKGAVAGYTIEMDESLSARFSSVHIWRFVESN	gi|308502131|ref|XP_003113250.1| CRE-TEN-1 protein [Caenorhabditis remanei]	---	---	---	---
isogroup00044	yes	isotig00363	TAACAACGCATCCGACGCGGgAaCGGTCAACAAAGCGTTGATGGAGGATCTTCGACGAAAAGAAGGACCGGCAGTGTGGAGAGCGGAACGTAGAAGAGTGGAACGTGGCGAAAGTAGGCAACAATGGACGGAGCGAGAGAAACGGGAACTTCTCTCAAAGGGTGCCGTTGCGGGTTATACGATCGAAATGgACGAATCCCTATCAGCTCGATTCTCATCGGTGCATATATGGCGATTCGTCAAATCAGATTAGGTTTTCCTCTATAGTTGATTACTCAATAACTATTTTTCTGCCATATGTATATACATGTTCAGTTCTAATCTTTCATCATACATCACTGGTTCGGGTATACCGTTTAACCTAATACCACGaAGTCCGTATATTCATCAGTTGTTCGC…	XNNASDAGTVNKALMEDLRRKEGPAVWRAERRRVERGESRQQWTEREKRELLSKGAVAGYTIEMDESLSARFSSVHIWRFVKSDXV	gi|308502131|ref|XP_003113250.1| CRE-TEN-1 protein [Caenorhabditis remanei]	---	---	---	---
isogroup00045	yes	isotig00364	tATTAAAATGACTTTGTTCAAAAaTACAAAATCAACAACGGGCAGTTCATGCCACCAAAACACAAGCTCCTCCTGCTGCCTTGATCTTATCCTCAGCTTCATGCGAGAAGTATTTCGCCTTGACGATAAGGGGCTGCTTcGGCAACAATCCTTTCCCAAGAACCTTGAAATATCCGGCCTTTACACAATCGATGACAGGAGCTTTAGCGGGTGTCGCCTTCTCTTTGATCTCTTCTGGAACAAGCGACCAGAGCCGATCAACGTTTACAGTTGGGCAGTAATAGTGGTTCTTGTTCAGATGGAACACTCGCATACCgACCTTTCCGAAAAGACCAGGATGGAATTTATCACGGTTGATTCGGTGGTGATGCTGACCTCCTGCCTTACCACGACCTCCAG…	INRDKFHPGLFGKVGMRVFHLNKNHYYCPTVNVDRLWSLVPEEIKEKATPAKAPVIDCVKAGYFKVLGKGLLPKQPLIVKAKYFSHEAEDKIKAAGGACVLVA	gi|100913240|gb|ABF69515.1| ribosomal protein L27a [Nippostrongylus brasiliensis]	IPR001196: Ribosomal protein L15, conserved site; IPR021131: Ribosomal protein L18e/L15P;	GO:0003735): structural constituent of ribosome;	GO:0006412): translation;	GO:0005622): intracellular; GO:0005840): ribosome;
isogroup00045	yes	isotig00365	tATTAAAATGACTTTGTTCAAAAaTACAAAATCAACAACGGGCAGTTCATGCCACCAAAACACAAGCTCCTCCTGCTGCCTTGATCTTATCCTCAGCTTCATGCGAGAAGTATTTCGCCTTGACGATAAGGGGCTGCTTcGGCAACAATCCTTTCCCAAGAACCTTGAAATATCCGGCCTTTACACAATCGATGACTGGAGCTTTAGCGGGAGTCGCCTTCTCTTTGATCTCTTCTGGAACGAGCGACCAGAGCCGATCAACGTTTACAGTTGGGCAGTAATAGTGGTTCTTGTTCAGATGGAACACTCGCATACCgACCTTTCCGAAAAGACCAGGATGGAATTTATCACGGTTGATTCGGTGGTGATGCTGACCTCCTGCCTTACCACGACCTCCAG…	INRDKFHPGLFGKVGMRVFHLNKNHYYCPTVNVDRLWSLVPEEIKEKATPAKAPVIDCVKAGYFKVLGKGLLPKQPLIVKAKYFSHEAEDKIKAAGGACVLVA	gi|100913240|gb|ABF69515.1| ribosomal protein L27a [Nippostrongylus brasiliensis]	IPR001196: Ribosomal protein L15, conserved site; IPR021131: Ribosomal protein L18e/L15P;	GO:0003735): structural constituent of ribosome;	GO:0006412): translation;	GO:0005622): intracellular; GO:0005840): ribosome;
isogroup00045	yes	isotig00366	tATTAAAATGACTTTGTTCAAAAaTACAAAATCAACAACGGGCAGTTCATGCCACCAAAACACAAGCTCCTCCTGCTGCCTTGATCTTATCCTCAGCTTCATGCGAGAAGTATTTCGCCTTGACGATAAGGGGCTGCTTcGGCAACAATCCTTTCCCAAGAACCTTGAAATATCCGGCCTTTACACAATCGATGACTGGAGCTTTAGCGGGAGTCGCCTTCTCTTTGATCTCTTCTGGAACGAGCGACCAGAGCCGATCAACGTTTACAGTTGGGCAGTAATAGTGGTTCTTGTTCAAATGAAACACTCGCATACCgACCTTTCCGAAAAGACCAGGATGGAATTTATCACGGTTGATTCGGTGGTGATGCTGACCTCCTGCCTTACCACGACCTCCAG…	INRDKFHPGLFGKVGMRVFHLNKNHYYCPTVNVDRLWSLVPEEIKEKATPAKAPVIDCVKAGYFKVLGKGLLPKQPLIVKAKYFSHEAEDKIKAAGGACVLVA	gi|100913240|gb|ABF69515.1| ribosomal protein L27a [Nippostrongylus brasiliensis]	IPR001196: Ribosomal protein L15, conserved site; IPR021131: Ribosomal protein L18e/L15P;	GO:0003735): structural constituent of ribosome;	GO:0006412): translation;	GO:0005622): intracellular; GO:0005840): ribosome;
isogroup00045	yes	isotig00367	tATTAAAATGACTTTGTTCAAAAaTACAAAATCAACAACGGGCAGTTCATGCCACCAAAACACAAGCTCCTCCTGCTGCCTTGATCTTATCCTCAGCTTCATGCGAGAAGTATTTCGCCTTGACGATAAGGGGCTGCTTcGGCAACAATCCTTTCCCAAGAACCTTGAAATATCCGGCCTTTACACAATCGATGACTGGAGCTTTAGCGGGAGTCGCCTTCTCTTTGATCTCTTCTGGAACCAGCGACCAGAGCCGATCAACGTTTACAGTTGGGCAGTAATAGTGGTTCTTGTTCAAATGAAACACTCGCATACCgACCTTTCCGAAAAGACCAGGATGGAATTTATCACGGTTGATTCGGTGGTGATGCTGACCTCCTGCCTTACCACGACCTCCAG…	INRDKFHPGLFGKVGMRVFHLNKNHYYCPTVNVDRLWSLVPEEIKEKATPAKAPVIDCVKAGYFKVLGKGLLPKQPLIVKAKYFSHEAEDKIKAAGGACVLVA	gi|100913240|gb|ABF69515.1| ribosomal protein L27a [Nippostrongylus brasiliensis]	IPR001196: Ribosomal protein L15, conserved site; IPR021131: Ribosomal protein L18e/L15P;	GO:0003735): structural constituent of ribosome;	GO:0006412): translation;	GO:0005622): intracellular; GO:0005840): ribosome;
isogroup00045	yes	isotig00368	tATTAAAATGACTTTGTTCAAAAaTACAAAATCAACAACGGGCAGTTCATGCCACCAAACACAAGCTCCTCCTGCTGCCTTGATCTTATCCTCAGCTTCATGCGAGAAGTATTtCGCCTTGACGATAAGGGGCTGCTTCGGCAACAATCCTTCCAaGACCTTGAATATCCGGCCTTTACACAATCGATGACAGGAGCTTTAGCGGGTGTCGCCTTCTCTTTGATCTCTTCTGGAACAAGCGACCAGAGCCGATCAACGTTTACAGTTGGGCAGTAATAGTGGTTCTTGTTCAGATGGAACACTCGCATACCgACCTTTCCGAAAAGACCAGGATGGAATTTATCACGGTTGATTCGGTGGTGATGCTGACCTCCTGCCTTACCACGACCTCCAGGATGC…	INRDKFHPGLFGKVGMRVFHLNKNHYYCPTVNVDRLWSLVPEEIKEKATPAKAPVIDCVKAGYKVLEGLLPKQPLIVKAKYFSHEAEDKIKAAGGACV	gi|100913240|gb|ABF69515.1| ribosomal protein L27a [Nippostrongylus brasiliensis] gi|100913260|gb|ABF69529.1| ribosomal protein L27a [Strongyloides ratti]	IPR021131: Ribosomal protein L18e/L15P;	---	---	---
isogroup00045	yes	isotig00369	tttttgCACTGAAACCTTtAAaTAATAACAAGTTTATCAATAACAACCAACAACTGAAGGCGTTTAATCGAAAAGACCGAATCCCATGTCGTCGTCAGATTCTTCCTTGGGTTCCTCCTTCTTCTTGCTCTCCGCAGCTGGAGCAGACGCAGCGGCAGCTGGGGCGGCGGCAGCAGCAGCGGGTGCAGCAGGTCCAGCTGCACCAGCTCCAGAAGACACGGAAGTGATGAGGTTCTTCACATCAACTCCTTCGACAGCCTTAGCGAAAAGTCCGGGCCAGAAGGGcTCGAATTCAACGTTGGCTGCCTTGAGTAGGGTGGCAATCTTATCTCCAGTGATTGCAACCTCATCATCCTGAAGGATGAGAGCAGCGTAAACGCAAGCCATTTCCTGGTTCAA…	LALGMALNQEMACVYAALILQDDEVAITGDKIATLLKAANVEFEPFWPGLFAKAVEGVDVKNLITSVSSGAGAAGPAAPAAAAAAPAAAASAPAAESKKKEEPKEESDDDMGFGLFD	gi|100913241|gb|ABF69516.1| acidic ribosomal protein P1 [Nippostrongylus brasiliensis]	IPR001813: Ribosomal protein 60S; IPR001859: Ribosomal protein P2;	GO:0003735): structural constituent of ribosome;	GO:0006412): translation; GO:0006414): translational elongation;	GO:0005622): intracellular; GO:0005840): ribosome;
isogroup00046	yes	isotig00370	AAAaTTCAAGGAGCGTTGGATTTGGGCCCTGTCAGCTTCAGTTATTGGGCTGCACGCAATATTCCGATGACTCTTCCCGCTAAATATGAACATTTGATGGAAGATGAAGCCAATTCACGCATCGCCTCCCTGTTGaaTTTGGTGGATCAGATGACTGACCTTGTCTGTCGAGGATGCGGTATATTAATTTGCAGTGTCCGTGATATTGTTAACATGAACAGTGAGGGAaCAAGCTCCCATTtCGTTAACAGCGGTACAAGTGGCAAATCATtGAATGCCGaTTCTGTATGGATCATCTAGGATGGGAGTTCACGTCTCGACGATATAATCCCCCCAAATTCTATGGAATAACGAGGAAGGCGGTAGTACCACGCAAAGCAATCACTGATAAGGAAGGGC…	KIQGALDLGPVSFSYWAARNIPMTLPAKYEHLMEDEANSRIASLLNLVDQMTDLVCRGCGILICSVRDIVNMNSEGTSSHFVNSGKWQIIECRFCMDHLGWEFTSRRYNPPKFYGITRKAVVPRKAITYKWQIIECRFCMDHLGWEFTSRRYNPPKFYGITRKAVVPRKAITDKEG	gi|170584700|ref|XP_001897132.1| Conserved hypothetical protein [Brugia malayi]	---	---	---	---
isogroup00046	yes	isotig00371	TAACAACGCATCCGACGCgggggATATATACacgagATGGTAaCCGTATCGGAGGCgCAGAATTTTGTTCCGCGCGATGAACCATGTGCGAAATTCAGTTGGTTCCCTGGGTACAAGTGGCAAATCATTGAATGCCGATTCTGTATGGATCATCTAGGATGGGAGTTCACGTCTCGACGATATAATCCCCCCAAATTCTATGGAATAACGAGGAAGGCGGTAGTACCACGCAAAGCAATCACTGATAAGGAAGGGCAGATCTGATTTTTTGTATTAGCTCTGCTTAGCTCAACTTTGCCCATCATAAAATCAAAATCGTAATATATTAGATCAGTATACTTAGACTAGTCGAATTCCTACGGTTACTTCATTTTTCACAGAAATTTATTGTACATATGT…	IRRGGYIHEMVTVSEAQNFVPRDEPCAKFSWFPGYKWQIIECRFCMDHLGWEFTSRRYNPPKFYGITRKAVVPRKAITDKEGQI	gi|402579821|gb|EJW73772.1| hypothetical protein WUBG_15320 [Wuchereria bancrofti]	---	---	---	---
isogroup00046	yes	isotig00372	TAACAACGCATCCGACGCgggggATATATACacgagATGGTAaCCGTATCGGAGGCgCAGAATTTTGTTCCGCGCGATGAACCATGTGCGAAATTCAGTTGGTTCCCTGGGTACAAGTGGCAAATCATTGAATGCCGATTCTGTATGGATCATCTAGGATGGGAGTTCACGTCTCGACGATATAATCCCCCCAAATTCTATGGAATAACGAGGAAGGCGGTAGTACCACGCAAAGCAATCACTGATAAGGAAGCGCAGATCTGATTTTTTGTATTAGCTCTGCTTAGCTCAACTTTGCCCATCATAAAATCAAAATCGTAATATATTAGATCAGTATACTTAGACTAGTCGAATTTCTACGGTTACTTCATTTTTCACAGAAATTTATTGTACATATGT…	IRRGGYIHEMVTVSEAQNFVPRDEPCAKFSWFPGYKWQIIECRFCMDHLGWEFTSRRYNPPKFYGITRKAVVPRKAITDKEAQI	gi|402579821|gb|EJW73772.1| hypothetical protein WUBG_15320 [Wuchereria bancrofti]	---	---	---	---
isogroup00046	yes	isotig00373	AAAaTTCAAGGAGCGTTGGATTTGGGCCCTGTCAGCTTCAGTTATTGGGCTGCACGCAATATTCCGATGACTCTTCCCGCTAAATATGAACATTTGATGGAAGATGAAGCCAaTTCACGCATCGCCTCCCTGTTGAATTTGGTGGATCAGATGACCGACCTTGTCTGTCGAGGATGCGGTATATTAATTTGCAGTGTCCGTGATATTGTTAACATGAACAGTGAGGGAACAAGCTCCCATTTCGTTAACAGCGCGGGATATATACACGAGATGGTAACCGTATCGGAGGCGCAGAATTTTGTTCCGCGCGATGAACCATGTGCGAAATTCAGTTGGTTCCcTGGGTACAAGTGGCAAATCATTGAATGCCGATTCTGTATGGATCATCTAGGATGGGAG…	KIQGALDLGPVSFSYWAARNIPMTLPAKYEHLMEDEANSRIASLLNLVDQMTDLVCRGCGILICSVRDIVNMNSEGTSSHFVNSAGYIHEMVTVSEAQNFVPRDEPCAKFSWFPGYKWQIIECRFCMDHLGWEFTSRRYNPPKFYGITRKAVVPRKAIT	gi|24370469|emb|CAC70150.1| hypothetical protein [Brugia malayi]	---	---	---	---
isogroup00047	yes	isotig00374	TAACAACGCATCCGACGCGGGGGACAACAATGTTGCTACTATATGTGATTTTCGCGCTGGTTATCCACAATGCTTTCACTGAAAAGGAcAAATACAAGTTCAAGTATCGtCTTGGAAAGCACAAGGTGAAGGAaGATGTGATTCTTACGAAAGTCGACAACAAAATTTCGAATCATATCAGTCCTCATCCACCATACCCATACCGcGAGCCCGAGTCGTGCAGAGATGTCTCCAAAGCGTGCGCCTATTACAAAGAAGACGGATGGTGTGCGCTGAGGGACTGGAAAGTGAACCCtAGGAGAACCTATCACGTGATATACGCTTGTGCGAAAACGTGTGGCTTCTGCGTGGAAGAAACTGATAAGTGCATAGACATCTTCCGAAGTTGCGAAGAACAGA…	XNNASDAGDNNVATIVIFALVIHNAFTEKDKYKFKYRLGKHKVKEDVILTKVDNKISNHISPHPPYPYREPESCRDVSKACAYYKEDGWCALRDWKVNPRRTYHVIYACAKTCGFCVEETDKCIDIFRSCEEQKAAGKCNATDPFVRETMRLNCEKTCGYCNESSNEIVPVTKPDLPQELLPLPNELPLVQEDLRRELELIYLRKELCIDVTKECLIYAKDGWCYAKEKSRVSYMMSECRASCGFCLNSNGLESNEIFEETEVAFRSAKMSQGVRITLIMNKFTQQKKKENGCVVTTX	gi|524883719|ref|XP_005098486.1| PREDICTED: zinc metalloproteinase nas-13-like [Aplysia californica]	IPR003582: Metridin-like ShK toxin;	---	---	---
isogroup00047	yes	isotig00375	TAACAACGCATCCGACGCGGGGGACAACAATGTTGCTACTATATGTGATTTTCGCGCTGGTTATCCACAATGCTTTCACTGAAAAGGAcAAATACAAGTTCAAGTATCGtCTTGGAAAGCACAAGGTGAAGGAaGATGTGATTCTTACGAAAGTCGACAACAAAATTTCGAATCATATCAGTCCTCATCCACCATACCCATACCGcGAGCCCGAGTCGTGCAGAGATGTCTCCAAAGCGTGCGCCTATTACAAAGAAGACGGATGGTGTGCGCTGAGGGACTGGAAAGTGAACCCtAGGAGAACCTATCACGTGATATACGCTTGTGCGAAAACGTGTGGCTTCTGCGTGGAAGAAACTGATAAGTGCATAGACATCTTCCGAAGTTGCGAAGAACAGA…	XNNASDAGDNNVATIVIFALVIHNAFTEKDKYKFKYRLGKHKVKEDVILTKVDNKISNHISPHPPYPYREPESCRDVSKACAYYKEDGWCALRDWKVNPRRTYHVIYACAKTCGFCVEETDKCIDIFRSCEEQKAAGKCNATDPFVRETMRLNCEKTCGYCNESSNEIVPVTKPDLPQELLPLPNELPLVQEDLRRELELIYLRKELCIDVTKECLIYAKDGWCYAKEKSRVSYMMSECRASCGFCLNSNGLESNEIFEETEVAFRNAKMAQGVYTTLIINKSTKQKLKEELTKAHRX	gi|524883719|ref|XP_005098486.1| PREDICTED: zinc metalloproteinase nas-13-like [Aplysia californica]	IPR003582: Metridin-like ShK toxin;	---	---	---
isogroup00047	yes	isotig00376	TAACAACGCATCCGACGCGGGGGACAACAATGTTGCTACTATATGTGATTTTCGCGCTGGTTATCCACAATGCTTTCACTGAAAAGGAcAAATACAAGTTCAAGTATCGtCTTGGAAAGCACAAGGTGAAGGAaGATGTGATTCTTACGAAAGTCGACAACAAAATTTCGAATCATATCAGTCCTCATCCACCATACCCATACCGcGAGCCCGAGTCGTGCAGAGATGTCTCCAAAGCGTGCGCCTATTACAAAGAAGACGGATGGTGTGCGCTGAGGGACTGGAAAGTGAACCCtAGGAGAACCTATCACGTGATATACGCTTGTGCGAAAACGTGTGGCTTCTGCGTGGAAGAAACTGATAAGTGCATAGACATCTTCCGAAGTTGCGAAGAACAGA…	XNNASDAGDNNVATIVIFALVIHNAFTEKDKYKFKYRLGKHKVKEDVILTKVDNKISNHISPHPPYPYREPESCRDVSKACAYYKEDGWCALRDWKVNPRRTYHVIYACAKTCGFCVEETDKCIDIFRSCEEQKAAGKCNATDPFVRETMRLNCEKTCGYCNESSNEIVPVTKPDLPQELLPLPNELPLVQEDLRRELELIYLRKELCIDVTKECLIYAKDGWCYAKEKSRVSYMMSECRASCGFCLNSNGLESNEIEETEVAFRNAKMAQGVYTTLIINKSTKQKKTKKVNGIDVVTTX	gi|524883719|ref|XP_005098486.1| PREDICTED: zinc metalloproteinase nas-13-like [Aplysia californica]	IPR003582: Metridin-like ShK toxin;	---	---	---
isogroup00047	yes	isotig00377	TAACAACGCATCCGACGCGGGGGACAACAATGTTGCTACTATATGTGATTTTCGCGCTGGTTATCCACAATGCTTTCACTGAAAAGGAcAAATACAAGTTCAAGTATCGtCTTGGAAAGCACAAGGTGAAGGAaGATGTGATTCTTACGAAAGTCGACAACAAAATTTCGAATCATATCAGTCCTCATCCACCATACCCATACCGcGAGCCCGAGTCGTGCAGAGATGTCTCCAAAGCGTGCGCCTATTACAAAGAAGACGGATGGTGTGCGCTGAGGGACTGGAAAGTGAACCCtAGGAGAACCTATCACGTGATATACGCTTGTGCGAAAACGTGTGGCTTCTGCGTGGAAGAAACTGATAAGTGCATAGACATCTTCCGAAGTTGCGAAGAACAGA…	XNNASDAGDNNVATIVIFALVIHNAFTEKDKYKFKYRLGKHKVKEDVILTKVDNKISNHISPHPPYPYREPESCRDVSKACAYYKEDGWCALRDWKVNPRRTYHVIYACAKTCGFCVEETDKCIDIFRSCEEQKAAGKCNATDPFVRETMRLNCEKTCGYCNESSNEIVPVTKPDLPQELLPLPNELPLVQEDLRRELELIYLRKELCIDVTKECLIYAKDGWCYAKEKSRVSYMMSECRASCGFCLNSNGLESNXNMRRQTQVAFEXAKMSQGVRITLIMNKSTQQX	gi|524883719|ref|XP_005098486.1| PREDICTED: zinc metalloproteinase nas-13-like [Aplysia californica]	IPR003582: Metridin-like ShK toxin;	---	---	---
isogroup00047	yes	isotig00378	TAACAACGCATCCGACGCGGGGGACAACAATGTTGCTACTATATGTGATTTTCGCGCTGGTTATCCACAATGCTTTCACTGAAAAGGAcAAATACAAGTTCAAGTATCGtCTTGGAAAGCACAAGGTGAAGGAaGATGTGATTCTTACGAAAGTCGACAACAAAATTTCGAATCATATCAGTCCTCATCCACCATACCCATACCGcGAGCCCGAGTCGTGCAGAGATGTCTCCAAAGCGTGCGCCTATTACAAAGAAGACGGATGGTGTGCGCTGAGGGACTGGAAAGTGAACCCtAGGAGAACCTATCACGTGATATACGCTTGTGCGAAAACGTGTGGCTTCTGCGTGGAAGAAACTGATAAGTGCATAGACATCTTCCGAAGTTGCGAAGAACAGA…	XNNASDAGDNNVATIVIFALVIHNAFTEKDKYKFKYRLGKHKVKEDVILTKVDNKISNHISPHPPYPYREPESCRDVSKACAYYKEDGWCALRDWKVNPRRTYHVIYACAKTCGFCVEETDKCIDIFRSCEEQKAAGKCNATDPFVRETMRLNCEKTCGYCNESSNEIFASEKPDLPQELLPLPNELPLVQEDLRRELELIYLRKELCIDVTKECLIYAKDGWCYAKEKSRVSYMMSECRASCGFCLNSNGLESNEIFEETEVAFRSAKMSQGVRITLIMNKSTQQ	gi|524883719|ref|XP_005098486.1| PREDICTED: zinc metalloproteinase nas-13-like [Aplysia californica]	IPR003582: Metridin-like ShK toxin;	---	---	---
isogroup00047	yes	isotig00379	GTGGAAGAAACTGATAAGTGCATAGACATCTTCCGAAGTTGCGAAGAACAGAAGGCAGCTGGGAAGTGCAACGCAACTGATCCGTTCGTACGTGAGACTATGAGGCTAAATTGCGAGAAGACGTGtggCTaCTGcAAtgAATCGTCGAATGAGATTtTGCCAGTGACAAAACCGgACCTGCCTCAAGAATTACTGCCACTGCCGAATGAGTTACCATTGGTACAAGAGGACTTGCGTCGAGAACTAGAGCTAATATACCTGAGGAAGGAGTTATGCATTGATGTCACGAAAGAGTGcTTAaTATACGCAAAaGACGGTTGGTGTTACGCAAAGGAGAAGAGCAGAGTCTCATATATGATGTCCGAATGTAGAGCATCGTGCGGCTTCTGTCTTAACTCA…	VEETDKCIDIFRSCEEQKAAGKCNATDPFVRETMRLNCEKTCGYCNESSNEILPVTKPDLPQELLPLPNELPLVQEDLRRELELIYLRKELCIDVTKECLIYAKDGWCYAKEKSRVSYMMSECRASCGFCLNSNGLESNEIFEETEVAFRSAKMSQGVRITLIMNKFTQQKKKENGCVVTTX	no hit	IPR003582: Metridin-like ShK toxin;	---	---	---
isogroup00047	yes	isotig00380	GTGGAAGAAACTGATAAGTGCATAGACATCTTCCGAAGTTGCGAAGAACAGAAGGCAGCTGGGAAGTGCAACGCAACTGATCCGTTCGTACGTGAGACTATGAGGCTAAATTGCGAGAAGACGTGtggCTaCTGcAAtgAATCGTCGAATGAGATTtTGCCAGTGACAAAACCGgACCTGCCTCAAGAATTACTGCCACTGCCGAATGAGTTACCATTGGTACAAGAGGACTTGCGTCGAGAACTAGAGCTAATATACCTGAGGAAGGAGTTATGCATTGATGTCACGAAAGAGTGcTTAaTATACGCAAAaGACGGTTGGTGTTACGCAAAGGAGAAGAGCAGAGTCTCATATATGATGTCCGAATGTAGAGCATCGTGCGGCTTCTGTCTTAACTCA…	VEETDKCIDIFRSCEEQKAAGKCNATDPFVRETMRLNCEKTCGYCNESSNEILPVTKPDLPQELLPLPNELPLVQEDLRRELELIYLRKELCIDVTKECLIYAKDGWCYAKEKSRVSYMMSECRASCGFCLNSNGLESNEIFEETEVAFRNAKMAQGVYTTLIINKSTKQKLKEELTKAHRX	no hit	IPR003582: Metridin-like ShK toxin;	---	---	---
isogroup00047	yes	isotig00381	GTGGAAGAAACTGATAAGTGCATAGACATCTTCCGAAGTTGCGAAGAACAGAAGGCAGCTGGGAAGTGCAACGCAACTGATCCGTTCGTACGTGAGACTATGAGGCTAAATTGCGAGAAGACGTGtggCTaCTGcAAtgAATCGTCGAATGAGATTtTGCCAGTGACAAAACCGgACCTGCCTCAAGAATTACTGCCACTGCCGAATGAGTTACCATTGGTACAAGAGGACTTGCGTCGAGAACTAGAGCTAATATACCTGAGGAAGGAGTTATGCATTGATGTCACGAAAGAGTGcTTAaTATACGCAAAaGACGGTTGGTGTTACGCAAAGGAGAAGAGCAGAGTCTCATATATGATGTCCGAATGTAGAGCATCGTGCGGCTTCTGTCTTAACTCA…	VEETDKCIDIFRSCEEQKAAGKCNATDPFVRETMRLNCEKTCGYCNESSNEILPVTKPDLPQELLPLPNELPLVQEDLRRELELIYLRKELCIDVTKECLIYAKDGWCYAKEKSRVSYMMSECRASCGFCLNSNGLESNEIEETEVAFRNAKMAQGVYTTLIINKSTKQKKTKKVNGIDVVTTX	no hit	IPR003582: Metridin-like ShK toxin;	---	---	---
isogroup00047	yes	isotig00382	GTGGAAGAAACTGATAAGTGCATAGACATCTTCCGAAGTTGCGAAGAACAGAAGGCAGCTGGGAAGTGCAACGCAACTGATCCGTTCGTACGTGAGACTATGAGGCTAAATTGCGAGAAGACGTGtggCTaCTGcAAtgAATCGTCGAATGAGATTtTGCCAGTGACAAAACCGgACCTGCCTCAAGAATTACTGCCACTGCCGAATGAGTTACCATTGGTACAAGAGGACTTGCGTCGAGAACTAGAGCTAATATACCTGAGGAAGGAGTTATGCATTGATGTCACGAAAGAGTGcTTAaTATACGCAAAaGACGGTTGGTGTTACGCAAAGGAGAAGAGCAGAGTCTCATATATGATGTCCGAATGTAGAGCATCGTGCGGCTTCTGTCTTAACTCA…	VEETDKCIDIFRSCEEQKAAGKCNATDPFVRETMRLNCEKTCGYCNESSNEILPVTKPDLPQELLPLPNELPLVQEDLRRELELIYLRKELCIDVTKECLIYAKDGWCYAKEKSRVSYMMSECRASCGFCLNSNGLESNXNMRRQTQVAFEXAKMSQGVRITLIMNKSTQQX	no hit	IPR003582: Metridin-like ShK toxin;	---	---	---
isogroup00047	yes	isotig00383	CAGTGGTAACAACGCATCCGACGCgggggCTACTGCAATGAATCGTCGAATGAGATTGTGCCAGTGACAAAACCGGACCTGCCTCAAGAACTACTGCCACTGCCGAATGAGTTGCCATTGGTACAAGAGGACTTGCGTCGAGAACTAGAGCTAATATACCTGAGGAAGGAGTTATGCATTGATGTCACGAAAGAGTGcTTAaTATACGCAAAaGACGGTTGGTGTTACGCAAAGGAGAAGAGCAGAGTCTCATATATGATGTCCGAATGTAGAGCATCGTGCGGCTTCTGTCTTAACTCAAATGGTCTTGAGTCAAATGAAATCTTATGAGGAAACGGAGGTGGCTTTTAGAaGTGCAAAGATGTCCCAAGGCGTGCGCATCACACTGATAATGAATAA…	XSGNNASDAGGYCNESSNEIVPVTKPDLPQELLPLPNELPLVQEDLRRELELIYLRKELCIDVTKECLIYAKDGWCYAKEKSRVSYMMSECRASCGFCLNSNGLESNEIFEETEVAFRSAKMSQGVRITLIMNKFTQQKKKENGCVVTTX	no hit	IPR003582: Metridin-like ShK toxin;	---	---	---
isogroup00047	yes	isotig00384	CAGTGGTAACAACGCATCCGACGCgggggCTACTGCAATGAATCGTCGAATGAGATTGTGCCAGTGACAAAACCGGACCTGCCTCAAGAACTACTGCCACTGCCGAATGAGTTGCCATTGGTACAAGAGGACTTGCGTCGAGAACTAGAGCTAATATACCTGAGGAAGGAGTTATGCATTGATGTCACGAAAGAGTGcTTAaTATACGCAAAaGACGGTTGGTGTTACGCAAAGGAGAAGAGCAGAGTCTCATATATGATGTCCGAATGTAGAGCATCGTGCGGCTTCTGTCTTAACTCAAATGGTCTTGAGTCAAATGAAATCTTCTGAGGAAACGGAGGTGGCTTTCAGAAATGCAAAGATGGCCTCAAGGCGTGTACACCACACTGATAATCAATA…	XSGNNASDAGGYCNESSNEIVPVTKPDLPQELLPLPNELPLVQEDLRRELELIYLRKELCIDVTKECLIYAKDGWCYAKEKSRVSYMMSECRASCGFCLNSNGLESNEIFEETEVAFRNAKMAQGVYTTLIINKSTKQKLKEELTKAHRX	no hit	IPR003582: Metridin-like ShK toxin;	---	---	---
isogroup00047	yes	isotig00385	CAGTGGTAACAACGCATCCGACGCgggggCTACTGCAATGAATCGTCGAATGAGATTGTGCCAGTGACAAAACCGGACCTGCCTCAAGAACTACTGCCACTGCCGAATGAGTTGCCATTGGTACAAGAGGACTTGCGTCGAGAACTAGAGCTAATATACCTGAGGAAGGAGTTATGCATTGATGTCACGAAAGAGTGcTTAaTATACGCAAAaGACGGTTGGTGTTACGCAAAGGAGAAGAGCAGAGTCTCATATATGATGTCCGAATGTAGAGCATCGTGCGGCTTCTGTCTTAACTCAAATGGTCTTGAGTCAAATGAAATCTGAGGAAACGGAGGTGGCTTTCAGAAATGCAAAGAtGGCCTCAAGGCGTGTACACCACACTGATAATCAATAAAT…	XSGNNASDAGGYCNESSNEIVPVTKPDLPQELLPLPNELPLVQEDLRRELELIYLRKELCIDVTKECLIYAKDGWCYAKEKSRVSYMMSECRASCGFCLNSNGLESNEIEETEVAFRNAKMAQGVYTTLIINKSTKQKKTKKVNGIDVVTTX	no hit	IPR003582: Metridin-like ShK toxin;	---	---	---
isogroup00047	yes	isotig00386	CAGTGGTAACAACGCATCCGACGCgggggCTACTGCAATGAATCGTCGAATGAGATTGTGCCAGTGACAAAACCGGACCTGCCTCAAGAACTACTGCCACTGCCGAATGAGTTGCCATTGGTACAAGAGGACTTGCGTCGAGAACTAGAGCTAATATACCTGAGGAAGGAGTTATGCATTGATGTCACGAAAGAGTGcTTAaTATACGCAAAaGACGGTTGGTGTTACGCAAAGGAGAAGAGCAGAGTCTCATATATGATGTCCGAATGTAGAGCATCGTGCGGCTTCTGTCTTAACTCAAATGGTCTTGAGTCAAATGAAATATGAGGAgACaGacGcAGGTGGCTTTTGAAGTGCAAAGATGTCCCAAGGCGTGCGCATCACACTGATAATGAATAA…	XSGNNASDAGGYCNESSNEIVPVTKPDLPQELLPLPNELPLVQEDLRRELELIYLRKELCIDVTKECLIYAKDGWCYAKEKSRVSYMMSECRASCGFCLNSNGLESNXNMRRQTQVAFEXAKMSQGVRITLIMNKSTQQX	no hit	IPR003582: Metridin-like ShK toxin;	---	---	---
isogroup00047	yes	isotig00387	CAGTGGTAACAACGCATCCGACGCgggggCTACTGCAATGAATCGTCGAATGAGAttTtTGCCAGTGacAAAACCggaCCTGCCTCaaGaAtTACTGCCACTGCCGAATGAGTTgCCATTGGTACAAGAGGACTTGCGTCGAGAACTAGAGCTAATATACCTGAGGAAGGAGTTATGCATTGATGTCACGAAaGAGTGTTTGATATACGCAAAAGACGGTTGGTGTTACGCAAAGGAGAAGAGCAGAGTCTCATATATGATGTCCGAATGTAGAGCATCGTGCGGCTTCTGTCTTAACTCAAATGGTCTTGAGTCAAATGAAATCTTATGAGGAAACGGAGGTGGCTTTTAGAAGTGCAAAGATGTCCCAAGGCGtGCGCATCACaCtgATaaTGAATA…	XSGNNASDAGATAMNRRMRFLPVTKPDLPQELLPLPNELPLVQEDLRRELELIYLRKELCIDVTKECLIYAKDGWCYAKEKSRVSYMMSECRASCGFCLNSNGLESNEIFEETEVAFRSAKMSQGVRITLIMNKSTQQ	no hit	IPR003582: Metridin-like ShK toxin;	---	---	---
isogroup00048	yes	isotig00388	CTCATATTTCGTTCCCTCATAACTCCACGACGTCTGTAGTTTAGAAGCATGGCTGAAGGGCGATCAGTGAGCGACATGGATGTCGACGATGTGATTGCAATGTTCCCGAAGATCGATCCGTTTCTTATCCGAAAATGGCACTATGCTTTCTACACGTTTTTCGATCTGATTGGGAACAACGTCATCGAATGGAAGGACTTCCAAAGTTTGATTGATGCAATTGGTGCAGTCCGTGGTGAAGGTAGTGAAGACCATGTTGCTGCCAAGGTCAGTCTGACCAAAGTATGGAAATCCATGACTGACACTATGAAGAAGGACGTCGAAGATGAGATCACACTTCTgGACTgGaTCgGaATgTgGGCCgaATCaCTGAAgGGCGaGCAGcCAGCCTGGCaAAAA…	AMFPKIDPFLIRKWHYAFYTFFDLIGNNVIEWKDFQSLIDAIGAVRGEGSEDHVAAKVSLTKVWKSMTDTMKKDVEDEITLLDWIGMWAESLKGEQPAWQKAYLEYMFRLLDASGDELVDLSEYIEVLGYFGISREDAIACFDKFAVNPDGCQFNAIDYDRYVKLWHQYFHSTDNNDVG	gi|193204909|ref|NP_001022327.2| Protein CEX-2, isoform a [Caenorhabditis elegans] gi|268529334|ref|XP_002629793.1| Hypothetical protein CBG01035 [Caenorhabditis briggsae]	IPR011992: EF-hand-like domain; IPR018249: EF-HAND 2;	GO:0005509): calcium ion binding;	---	---
isogroup00048	yes	isotig00389	CTCATATTTCGTTCCCTCATAACTCCACGACGTCTGTAGTTTAGAAGCATGGCTGAAGGGCGATCAGTGAGCGACATGGATGTCGACGATGTGATTGCAATGTTCCCGAAGATCGATCCGTTTCTTATCCGAAAATGGCACTATGCTTTCTACACGTTTTTCGATCTGATTGGGAACAACGTCATCGAATGGAAGGACTTCCAAAGTTTGATTGATGCAATTGGTGCAGTCCGTGGTGAAGGTAGTGAAGACCATGTTGCTGCCAAGGTCAGTCTGACCAAAGTATGGAAATCCATGACTGACACTATGAAGAAGGACGTCGAAGATGAGATCACACTTCTgGACTgGaTCgGaATgTgGGCCgaATCaCTGAAgGGCGaGCAGcCAGCCTGGCaAAAA…	AMFPKIDPFLIRKWHYAFYTFFDLIGNNVIEWKDFQSLIDAIGAVRGEGSEDHVAAKVSLTKVWKSMTDTMKKDVEDEITLLDWIGMWAESLKGEQPAWQKAYLEYMFRLLDASGDELVDLSEYIEVLGYFGISREDAIACFDKFAVNPDGCQFNAIDYDRYVKLWHQYFHSTDNNDVG	gi|193204909|ref|NP_001022327.2| Protein CEX-2, isoform a [Caenorhabditis elegans] gi|268529334|ref|XP_002629793.1| Hypothetical protein CBG01035 [Caenorhabditis briggsae]	IPR011992: EF-hand-like domain; IPR018249: EF-HAND 2;	GO:0005509): calcium ion binding;	---	---
isogroup00048	yes	isotig00390	CTCATATTTCGTTCCCTCATAACTCCACGACGTCTGTAGTTTAGAAGCATGGCTGAAGGGCGATCAGTGAGCGACATGGATGTCGACGATGTGATTGCAATGTTCCCGAAGATCGATCCGTTTCTTATCCGAAAATGGCACTATGCTTTCTACACGTTTTTCGATCTGATTGGGAACAACGTCATCGAATGGAAGGACTTCCAAAGTTTGATTGATGCAATTGGTGCAGTCCGTGGTGAAGGTAGTGAAGACCATGTTGCTGCCAAGGTCAGTCTGACCAAAGTATGGAAATCCATGACTGACACTATGAAGAAGGACGTCGAAGATGAGATCACACTTCTgGACTgGaTCgGaATgTgGGCCgaATCaCTGAAgGGCGaGCAGcCAGCCTGGCaAAAA…	AMFPKIDPFLIRKWHYAFYTFFDLIGNNVIEWKDFQSLIDAIGAVRGEGSEDHVAAKVSLTKVWKSMTDTMKKDVEDEITLLDWIGMWAESLKGEQPAWQKAYLEYMFRLLDASGDELVDLSEYIEVLGYFGISREDAIACFDKFAVNPDGCQFNAIDYDRYVKLWHQYFHSTDNNDVG	gi|193204909|ref|NP_001022327.2| Protein CEX-2, isoform a [Caenorhabditis elegans] gi|268529334|ref|XP_002629793.1| Hypothetical protein CBG01035 [Caenorhabditis briggsae]	IPR011992: EF-hand-like domain; IPR018249: EF-HAND 2;	GO:0005509): calcium ion binding;	---	---
isogroup00048	yes	isotig00391	TAACAACGCATCCGACGCGGGGGATGTCGATGATGTGAccGCCATGTTCCCGAAAATTGATCCGTTTCTTATCCGAAAATGGCACTACGCTTTTTACACATTTTTCGATCTGATTGGGAACAACGTCATCGAATGGAAGGACTTCCAAAGTTTGATTGATGCAATTGGTGCAGTACGTGGTGAAGGCAGTGAAGACCATGTTGCTGCCAAGGTCAGTCTGACCAAAGTATGGAAATCCATGACTGACACTATGAAGAAGGACGTCGAAGATGAGATCACACTTCTgGACTgGaTCgGaATgTgGGCCgaATCaCTGAAgGGCGaGCAGcCAGCCTGGCaAAAAGCCTATCTCGAATACATGTTCCGTCTACTTGATGCTTCTGGTGATGAGCTGGTCGA…	VTAMFPKIDPFLIRKWHYAFYTFFDLIGNNVIEWKDFQSLIDAIGAVRGEGSEDHVAAKVSLTKVWKSMTDTMKKDVEDEITLLDWIGMWAESLKGEQPAWQKAYLEYMFRLLDASGDELVDLSEYIEVLGYFGISREDAIACFDKFAVNPDGCQFNAIDYDRYVKLWHQYFHSTDNND	gi|193204909|ref|NP_001022327.2| Protein CEX-2, isoform a [Caenorhabditis elegans] gi|268529334|ref|XP_002629793.1| Hypothetical protein CBG01035 [Caenorhabditis briggsae]	IPR011992: EF-hand-like domain; IPR018249: EF-HAND 2;	GO:0005509): calcium ion binding;	---	---
isogroup00048	yes	isotig00392	TAACAACGCATCCGACGCGGGGGATGTCGATGATGTGAccGCCATGTTCCCGAAAATTGATCCGTTTCTTATCCGAAAATGGCACTACGCTTTTTACACATTTTTCGATCTGATTGGGAACAACGTCATCGAATGGAAGGACTTCCAAAGTTTGATTGATGCAATTGGTGCAGTACGTGGTGAAGGCAGTGAAGACCATGTTGCTGCCAAGGTCAGTCTGACCAAAGTATGGAAATCCATGACTGACACTATGAAGAAGGACGTCGAAGATGAGATCACACTTCTgGACTgGaTCgGaATgTgGGCCgaATCaCTGAAgGGCGaGCAGcCAGCCTGGCaAAAAGCCTATCTCGAATACATGTTCCGTCTACTTGATGCTTCTGGTGATGAGCTGGTCGA…	VTAMFPKIDPFLIRKWHYAFYTFFDLIGNNVIEWKDFQSLIDAIGAVRGEGSEDHVAAKVSLTKVWKSMTDTMKKDVEDEITLLDWIGMWAESLKGEQPAWQKAYLEYMFRLLDASGDELVDLSEYIEVLGYFGISREDAIACFDKFAVNPDGCQFNAIDYDRYVKLWHQYFHSTDNND	gi|193204909|ref|NP_001022327.2| Protein CEX-2, isoform a [Caenorhabditis elegans] gi|268529334|ref|XP_002629793.1| Hypothetical protein CBG01035 [Caenorhabditis briggsae]	IPR011992: EF-hand-like domain; IPR018249: EF-HAND 2;	GO:0005509): calcium ion binding;	---	---
isogroup00048	yes	isotig00393	TAACAACGCATCCGACGCGGGGGATGTCGATGATGTGAccGCCATGTTCCCGAAAATTGATCCGTTTCTTATCCGAAAATGGCACTACGCTTTTTACACATTTTTCGATCTGATTGGGAACAACGTCATCGAATGGAAGGACTTCCAAAGTTTGATTGATGCAATTGGTGCAGTACGTGGTGAAGGCAGTGAAGACCATGTTGCTGCCAAGGTCAGTCTGACCAAAGTATGGAAATCCATGACTGACACTATGAAGAAGGACGTCGAAGATGAGATCACACTTCTgGACTgGaTCgGaATgTgGGCCgaATCaCTGAAgGGCGaGCAGcCAGCCTGGCaAAAAGCCTATCTCGAATACATGTTCCGTCTACTTGATGCTTCTGGTGATGAGCTGGTCGA…	VTAMFPKIDPFLIRKWHYAFYTFFDLIGNNVIEWKDFQSLIDAIGAVRGEGSEDHVAAKVSLTKVWKSMTDTMKKDVEDEITLLDWIGMWAESLKGEQPAWQKAYLEYMFRLLDASGDELVDLSEYIEVLGYFGISREDAIACFDKFAVNPDGCQFNAIDYDRYVKLWHQYFHSTDNND	gi|193204909|ref|NP_001022327.2| Protein CEX-2, isoform a [Caenorhabditis elegans] gi|268529334|ref|XP_002629793.1| Hypothetical protein CBG01035 [Caenorhabditis briggsae]	IPR011992: EF-hand-like domain; IPR018249: EF-HAND 2;	GO:0005509): calcium ion binding;	---	---
isogroup00048	yes	isotig00394	CTCATATTTCGTTCCCTCATAACTCCACGACGTCTGTAGTTTAGAAGCATGGCTGAAGGGCGATCAGTGAGCGACATGGATGTCGACGATGTGATTGCAATGTTCCCGAAGATCGATCCGTTTCTTATCCGAAAATGGCACTATGCTTTCTACACGTTTTTCGATCTGATTGGGAACAACGTCATCGAATGGAAGGACTTCCAAAGTTTGATTGATGCAATTGGTGCAGTCCGTGGTGAAGGTAGTGAAGACCATGTTGCTGCCAAGGTCAGTCTGACCAAAGTATGGAAATCCATGACTGACACTATGAAGAAGGACGTCGAAGATGAGATCACACTTCTgGACTgGaTCgGaATgTgGGCCgaATCaCTGAAgGGCGaGCAACCaGcgTGGCaaAAA…	MAEGRSVSDMDVDDVIAMFPKIDPFLIRKWHYAFYTFFDLIGNNVIEWKDFQSLIDAIGAVRGEGSEDHVAAKVSLTKVWKSMTDTMKKDVEDEITLLDWIGMWAESLKGEQPAWQKSLSRIHVPSTLRFLVMSWSICPNYIEVLGYFGISREDAIACFDKFAVNPDGCQFNAIDYDRY	gi|193204909|ref|NP_001022327.2| Protein CEX-2, isoform a [Caenorhabditis elegans]	IPR011992: EF-hand-like domain;	GO:0005509): calcium ion binding;	---	---
isogroup00048	yes	isotig00395	TAACAACGCATCCGACGCGGGGGATGTCGATGATGTGAccGCCATGTTCCCGAAAATTGATCCGTTTCTTATCCGAAAATGGCACTACGCTTTTTACACATTTTTCGATCTGATTGGGAACAACGTCATCGAATGGAAGGACTTCCAAAGTTTGATTGATGCAATTGGTGCAGTACGTGGTGAAGGCAGTGAAGACCATGTTGCTGCCAAGGTCAGTCTGACCAAAGTATGGAAATCCATGACTGACACTATGAAGAAGGACGTCGAAGATGAGATCACACTTCTgGACTgGaTCgGaATgTgGGCCgaATCaCTGAAgGGCGaGCAACCaGcgTGGCaaAAAaGCCTaTcTcGAAtAcaTgTTccgTCTaccttGcGcTTCttGgtGatGAGCTGGtc…	AGDVDDVTAMFPKIDPFLIRKWHYAFYTFFDLIGNNVIEWKDFQSLIDAIGAVRGEGSEDHVAAKVSLTKVWKSMTDTMKKDVEDEITLLDWIGMWAESLKGEQPAWQKSLSRIHVPSTLRFLVMSWSICPNYIEVLGYFGISREDAIACFDKFAVNPDGCQFNAIDYDRYVKLWHQYF	gi|268530768|ref|XP_002630510.1| C. briggsae CBR-CEX-2 protein [Caenorhabditis briggsae]	IPR011992: EF-hand-like domain;	GO:0005509): calcium ion binding;	---	---
isogroup00048	yes	isotig00396	CTCATATTTCGTTCCCTCATAACTCCACGACGTCTGTAGTTTAGAAGCATGGCTGAAGGGCGATCAGTGAGCGACATGGATGTTGACGATGTGATTGCAATGTTCCCGAAGATCGATCCGTTTCTTATCCGAAAATGGCACTATGCTTTCTACACAtTTTTCGATCTGATTGGGAACAACGTCATCGAATGGAAGGACTTCCAGAGTCTGATTGATGCAATTGGTGCAGTCCGTGGTGAAGGTAGTGAAGACCATGTTGCTGCCAAGGTCAGTCTaGaCcAAaGTATGgAAaTCCaTGACTGaCAcTATgAAGAAGGacGTCGAaGATGAGATcaCACTtCTGGATTGgAtCGGgATgtGGgCCGAaTCACTGAAGGGCGAGCAGCCAGCGTGGCAAAA…	AMFPKIDPFLIRKWHYAFYTFFDLIGNNVIEWKDFQSLIDAIGAVRGEGSEDHVAAKVSLDKVWKSMTDTMKKDVEDEITLLDWIGMWAESLKGEQPAWQKAYLEYMFRLLDASGDELVDLSEYIEVLGYFGISREDAIACFDKFAVNPDGCQFNAIDYDRYVKLWHQYFHSTDNNDVG	gi|193204909|ref|NP_001022327.2| Protein CEX-2, isoform a [Caenorhabditis elegans]	IPR011992: EF-hand-like domain; IPR018249: EF-HAND 2;	GO:0005509): calcium ion binding;	---	---
isogroup00048	yes	isotig00397	TTTttGACGTCTTACAAGCTTTATTCTTTTGGACAAAAaCATAAAGTGTTCGTTTTtATCACTAAAaGAACCTTTGCGCAGTCAGTCACTTTCTCTCCTGCAGGGTGCGTGAGAGTTTGTGATGCAACAGTACGGATCGCGATCAGTACATCTTATAGGAGGATGCCGTTCCGAATCCAGAGCCGTATCCCGGTCGTACCTCGTCCACAATGAGCTTGTTATCCTGCTCCGTGAGCGTCCACGGTAGGCATGTGTGTGATGTGACATAGCGTCTCAGGTTCAAGTGCACCTCCTGGTGTGATCTGTCGATAATACTGTTTGCCTCATTGACTCCCATGTGCTTTGCATCTCGTCCACACACcGCATCTACTTCATCATTtGGTTtcATTCCAGCTTTGT…	RMSYETISVRMNRSDPSIRWGFTLRQQGAKLVVAMVENESLSDKAGMKPNDEVDAVCGRDAKHMGVNEANSIIDRSHQEVHLNLRRYVTSHTCLPWTLTEQDNKLIVDEVRP	gi|268529334|ref|XP_002629793.1| Hypothetical protein CBG01035 [Caenorhabditis briggsae]	IPR001478: PDZ/DHR/GLGF;	GO:0005515): protein binding;	---	---
isogroup00048	yes	isotig00398	TTTttGACGTCTTACAAGCTTTATTCTTTTGGACAAAAaCATAAAGTGTTCGTTTTtATCACTAAAaGAACCTTTGCGCAGTCAGTCACTTTCTCTCCTGCAGGGTGCGTGAGAGTTTGTGATGCAACAGTACGGATCGCGATCAGTACATCTTATAGGAGGATGCCGTTCCGAATCCAGAGCCGTATCCCGGTCGTACCTCGTCCACAATGAGCTTGTTATCCTGCTCCGTGAGCGTCCACGGTAGGCATGTGTGTGATGTGACATAGCGTCTCAGGTTCAAGTGCACCTCCTGGTGTGATCTGTCGATAATACTGTTTGCCTCATTGACTCCCATGTGCTTTGCATCTCGTCCACACACcGCATCTACTTCATCATTtGGTTtcATTCCAGCTTTGT…	RMSYETISVRMNRSDPSIRWGFTLRQQGAKLVVAMVENESLSDKAGMKPNDEVDAVCGRDAKHMGVNEANSIIDRSHQEVHLNLRRYVTSHTCLPWTLTEQDNKLIVDEVRP	gi|268529334|ref|XP_002629793.1| Hypothetical protein CBG01035 [Caenorhabditis briggsae]	IPR001478: PDZ/DHR/GLGF;	GO:0005515): protein binding;	---	---
isogroup00048	yes	isotig00399	TTTttGACGTCTTACAAGCTTTATTCTTTTGGACAAAAaCATAAAGTGTTCGTTTTtATCACTAAAaGAACCTTTGCGCAGTCAGTCACTTTCTCTCCTGCAGGGTGCGTGAGAGTTTGTGATGCAACAGTACGGATCGCGATCAGTACATCTTATAGGAGGATGCCGTTCCGAATCCAGAGCCGTATCCCGGTCGTACCTCGTCCACAATGAGCTTGTTATCCTGCTCCGTGAGCGTCCACGGTAGGCATGTGTGTGATGTGACATAGCGTCTCAGGTTCAAGTGCACCTCCTGGTGTGATCTGTCGATAATACTGTTTGCCTCATTGACTCCCATGTGCTTTGCATCTCGTCCACACACcGCATCTACTTCATCATTtGGTTtcATTCCAGCTTTGT…	MLLRPTMSYETISVRMNRSDPSIRWGFTLRQQGAKLVVAMVENESLSDKAGMKPNDEVDAVCGRDAKHMGVNEANSIIDRSHQEVHLNLRRYVTSHTCLPWTLTEQDNKLIVDEVRPGYGSGFGTAS	gi|268529334|ref|XP_002629793.1| Hypothetical protein CBG01035 [Caenorhabditis briggsae]	IPR001478: PDZ/DHR/GLGF;	GO:0005515): protein binding;	---	---
isogroup00049	yes	isotig00400	taacaacgcatccgacgcgggggcggtcggaaaagaataaacAACaaaaTGGGCaagaaaGGCGGCaagaaGAAGGCCGTGGATCCGTTTGCCCGAAAAGAGTGGTAcGATATCAAAGCGCCGTCGATGTtCTATAACAGACAAGTTGGAAAGACTCTCATCAATAAGACCCAAGGAACGAAGATCGCTTCTGAAGGTCTAAAGGGACGAGTGTTCGAAGTGTCgCTGGCTGATTTGAACGACTCCGAGGCAGACTTCAGAAAGTTCAAGCTTGTTTGTGAAGATGTACAGGGAAAGAACGTGCTCACGAACTTCCATGCTATGTCCATGACCCGCGACAAGCTGTGCTCTATTGTGAAGAAGTGGCACACTCTCATTGAAGCCAATGGCGTGTTCAAG…	AVDPFARKEWYDIKAPSMFYNRQVGKTLINKTQGTKIASEGLKGRVFEVSLADLNDSEADFRKFKLVCEDVQGKNVLTNFHAMSMTRDKLCSIVKKWHTLIEANGVFKTTDGYVLHLFCIGFTKRSPNQVKKTTYTKASKVRKIRARMLELMKKEVSGCDLKEVCSKLIPDSIGKDIEK	gi|268574272|ref|XP_002642113.1| C. briggsae CBR-RPS-1 protein [Caenorhabditis briggsae]	IPR001593: Ribosomal protein S3Ae; IPR018281: Ribosomal protein S3Ae, conserved site;	GO:0003735): structural constituent of ribosome;	GO:0006412): translation;	GO:0005622): intracellular; GO:0005840): ribosome;
isogroup00049	yes	isotig00401	taacaacgcatccgacgcgggggcggtcggaaaagaataaacAACaaaaTGGGCaagaaaGGCGGCaagaaGAAGGCCGTGGATCCGTTTGCCCGAAAAGAGTGGTAcGATATCAAAGCGCCGTCGATGTtCTATAACAGACAAGTTGGAAAGACTCTCATCAATAAGACCCAAGGAACGAAGATCGCTTCTGAAGGTCTAAAGGGACGAGTGTTCGAAGTGTCgCTGGCTGATTTGAACGACTCCGAGGCAGACTTCAGAAAGTTCAAGCTTGTTTGTGAAGATGTACAGGGAAAGAACGTGCTCACGAACTTCCATGCTATGTCCATGACCCGCGACAAGCTGTGCTCTATTGTGAAGAAGTGGCACACTCTCATTGAAGCCAATGGCGTGTTCAAG…	AVDPFARKEWYDIKAPSMFYNRQVGKTLINKTQGTKIASEGLKGRVFEVSLADLNDSEADFRKFKLVCEDVQGKNVLTNFHAMSMTRDKLCSIVKKWHTLIEANGVFKTTDGYVLHLFCIGFTKRSPNQVKKTTYTKASKVRKIRARMLELMKKEVSGCDLKEVCSKLIPDSIGKDIEK	gi|268574272|ref|XP_002642113.1| C. briggsae CBR-RPS-1 protein [Caenorhabditis briggsae]	IPR001593: Ribosomal protein S3Ae; IPR018281: Ribosomal protein S3Ae, conserved site;	GO:0003735): structural constituent of ribosome;	GO:0006412): translation;	GO:0005622): intracellular; GO:0005840): ribosome;
isogroup00049	yes	isotig00402	taacaacgcatccgacgcgggggcggtcggaaaagaataaacAACaaaaTGGGCaagaaaGGCGGCaagaaGAAGGCCGTGGATCCGTTTGCCCGAAAAGAGTGGTAcGATATCAAAGCGCCGTCGATGTtCTATAACAGACAAGTTGGAAAGACTCTCATCAATAAGACCCAAGGAACGAAGATCGCTTCTGAAGGTCTAAAGGGACGAGTGTTCGAAGTGTCgCTGGCTGATTTGAACGACTCCGAGGCAGACTTCAGAAAGTTCAAGCTTGTTTGTGAAGATGTACAGGGAAAGAACGTTCTCACGAACTTCCATGCTATGTCCATGACCCGCGACAAGCTGTGCTCTATTGTGAAGAAGTGGCACACTCTCATTGAAGCCAATGGTGTGTTCAAG…	AVDPFARKEWYDIKAPSMFYNRQVGKTLINKTQGTKIASEGLKGRVFEVSLADLNDSEADFRKFKLVCEDVQGKNVLTNFHAMSMTRDKLCSIVKKWHTLIEANGVFKTTDGYVLHLFCIGFTKRSPNQVKKTTYTKASKVRKIRARMLELMKKEVSGCDLKEVCSKLIPDSIGKDIEK	gi|122050127|sp|Q4KTD9.1|RS3A_SUBDO RecName: Full=40S ribosomal protein S3a gi|268574272|ref|XP_002642113.1| C. briggsae CBR-RPS-1 protein [Caenorhabditis briggsae]	IPR001593: Ribosomal protein S3Ae; IPR018281: Ribosomal protein S3Ae, conserved site;	GO:0003735): structural constituent of ribosome;	GO:0006412): translation;	GO:0005622): intracellular; GO:0005840): ribosome;
isogroup00049	yes	isotig00403	taacaacgcatccgacgcgggggcggtcggaaaagaataaacAACaaaaTGGGCaagaaaGGCGGCaagaaGAAGGCCGTGGATCCGTTTGCCCGAAAAGAGTGGTAcGATATCAAAGCGCCGTCGATGTtCTATAACAGACAAGTTGGAAAGACTCTCATCAATAAGACCCAAGGAACGAAGATCGCTTCTGAAGGTCTAAAGGGACGAGTGTTCGAAGTGTCgCTGGCTGATTTGAACGACTCCGAGGCAGACTTCAGAAAGTTCAAGCTTGTTTGTGAAGATGTACAGGGAAAGAACGTTCTCACGAACTTCCATGCTATGTCCATGACCCGCGACAAGCTGTGCTCTATTGTGAAGAAGTGGCACACTCTCATTGAAGCCAATGGTGTGTTCAAG…	AVDPFARKEWYDIKAPSMFYNRQVGKTLINKTQGTKIASEGLKGRVFEVSLADLNDSEADFRKFKLVCEDVQGKNVLTNFHAMSMTRDKLCSIVKKWHTLIEANGVFKTTDGYVLHLFCIGFTKRSPNQVKKTTYTKASKVRKIRARMLELMKKEVSGCDLKEVCSKLIPDSIGKDIEK	gi|268574272|ref|XP_002642113.1| C. briggsae CBR-RPS-1 protein [Caenorhabditis briggsae]	IPR001593: Ribosomal protein S3Ae; IPR018281: Ribosomal protein S3Ae, conserved site;	GO:0003735): structural constituent of ribosome;	GO:0006412): translation;	GO:0005622): intracellular; GO:0005840): ribosome;
isogroup00049	yes	isotig00404	taacaacgcatccgacgcgggggcggtcggaaaagaataaacAACaaaaTGGGCaagaaaGGCGGCaagaaGAAGGCCGTGGATCCGTTTGCCCGAAAAGAGTGGTAcGATATCAAAGCGCCGTCGATGTtCTATAACAGACAAGTTGGAAAGACTCTCATCAATAAGACCCAAGGAACGAAGATCGCTTCTGAAGGTCTAAAGGGACGAGTGTTCGAAGTGTCgCTGGCTGATTTGAACGACTCCGAGGCTGACTTCAGAAAGTTCAAGCTtGTTtGTGAAGAtGTACAGGGAAAGAACGtCcTCACGAACTTCCATGCTaTGTCCATGACCCGCGACAAGCTGTGCTCTATTGTGAAGAAGTGGCACACTCTCATTGAAGCCAATGGTGTGTTCAAG…	AVDPFARKEWYDIKAPSMFYNRQVGKTLINKTQGTKIASEGLKGRVFEVSLADLNDSEADFRKFKLVCEDVQGKNVLTNFHAMSMTRDKLCSIVKKWHTLIEANGVFKTTDGYVLHLFCIGFTKRSPNQVKKTTYTKASKVRKIRARMLELMKKEVSGCDLKEVCSKLIPDSIGKDIEK	gi|268574272|ref|XP_002642113.1| C. briggsae CBR-RPS-1 protein [Caenorhabditis briggsae]	IPR001593: Ribosomal protein S3Ae; IPR018281: Ribosomal protein S3Ae, conserved site;	GO:0003735): structural constituent of ribosome;	GO:0006412): translation;	GO:0005622): intracellular; GO:0005840): ribosome;
isogroup00049	yes	isotig00405	taacaacgcatccgacgcgggggcggtcggaaaagaataaacAACaaaaTGGGCaagaaaGGCGGCaagaaGAAGGCCGTGGATCCGTTTGCCCGAAAAGAGTGGTAcGATATCAAAGCGCCGTCGATGTtCTATAACAGACAAGTTGGAAAGACTCTCATCAATAAGACCCAAGGAACGAAGATCGCTTCTGAAGGTCTAAAGGGACGAGTGTTCGAAGTGTCgCTGGCTGATTTGAACGACTCCGAGGCTGACTTCAGAAAGTTCAAGCTtGTTtGTGAAGAtGTACAGGGAAAGAACGtCcTCACGAACTTCCATGCTaTGTCCATGACCCGCGACAAGCTGTGCTCTATTGTGAAGAAGTGGCACACTCTCATTGAAGCCAATGGTGTGTTCAAG…	AVDPFARKEWYDIKAPSMFYNRQVGKTLINKTQGTKIASEGLKGRVFEVSLADLNDSEADFRKFKLVCEDVQGKNVLTNFHAMSMTRDKLCSIVKKWHTLIEANGVFKTTDGYVLHLFCIGFTKRSPNQVKKTTYTKASKVRKIRARMLELMKKEVSGCDLKEVCSKLIPDSIGKDIEK	gi|268574272|ref|XP_002642113.1| C. briggsae CBR-RPS-1 protein [Caenorhabditis briggsae]	IPR001593: Ribosomal protein S3Ae; IPR018281: Ribosomal protein S3Ae, conserved site;	GO:0003735): structural constituent of ribosome;	GO:0006412): translation;	GO:0005622): intracellular; GO:0005840): ribosome;
isogroup00049	yes	isotig00406	taacaacgcatccgacgcgggggcggtcggaaaagaataaacAACaaaaTGGGCaagaaaGGCGGCaagaaGAAGGCCGTGGATCCGTTTGCCCGAAAAGAGTGGTAcGATATCAAAGCGCCGTCGATGTtCTATAACAGACAAGTTGGAAAGACTCTCATCAATAAGACCCAAGGAACGAAGATCGCTTCTGAAGGTCTAAAGGGACGAGTGTTCGAAGTGTCgCTGGCTGATTTGAACGACTCCGAGGCAGACTTCAGAAAGTTCAAGCTTGTTTGTGAAGATGTACAGGGAAAGAACGTGCTCACGAACTTCCATGCTATGTCCATGACCCGCGACAAGCTGTGCTCTATTGTGAAGAAGTGGCACACTCTCATTGAAGCCAATGGCGTGTTCAAG…	AVDPFARKEWYDIKAPSMFYNRQVGKTLINKTQGTKIASEGLKGRVFEVSLADLNDSEADFRKFKLVCEDVQGKNVLTNFHAMSMTRDKLCSIVKKWHTLIEANGVFKTTDGYVLHLFCIGFTKRSPNQVKKTTYTKASKVRKIRARMLELMKKEVSGCDLKEVCSKLIPDSIGKDIEK	gi|268574272|ref|XP_002642113.1| C. briggsae CBR-RPS-1 protein [Caenorhabditis briggsae]	IPR001593: Ribosomal protein S3Ae; IPR018281: Ribosomal protein S3Ae, conserved site;	GO:0003735): structural constituent of ribosome;	GO:0006412): translation;	GO:0005622): intracellular; GO:0005840): ribosome;
isogroup00049	yes	isotig00407	taacaacgcatccgacgcgggggcggtcggaaaagaataaacAACaaaaTGGGCaagaaaGGCGGCaagaaGAAGGCCGTGGATCCGTTTGCCCGAAAAGAGTGGTAcGATATCAAAGCGCCGTCGATGTtCTATAACAGACAAGTTGGAAAGACTCTCATCAATAAGACCCAAGGAACGAAGATCGCTTCTGAAGGTCTAAAGGGACGAGTGTTCGAAGTGTCgCTGGCTGATTTGAACGACTCCGAGGCAGACTTCAGAAAGTTCAAGCTTGTTTGTGAAGATGTACAGGGAAAGAACGTTCTCACGAACTTCCATGCTATGTCCATGACCCGCGACAAGCTGTGCTCTATTGTGAAGAAGTGGCACACTCTCATTGAAGCCAATGGTGTGTTCAAG…	AVDPFARKEWYDIKAPSMFYNRQVGKTLINKTQGTKIASEGLKGRVFEVSLADLNDSEADFRKFKLVCEDVQGKNVLTNFHAMSMTRDKLCSIVKKWHTLIEANGVFKTTDGYVLHLFCIGFTKRSPNQVKKTTYTKASKVRKIRARMLELMKKEVSGCDLKEVCSKLIPDSIGKDIEK	gi|268574272|ref|XP_002642113.1| C. briggsae CBR-RPS-1 protein [Caenorhabditis briggsae]	IPR001593: Ribosomal protein S3Ae; IPR018281: Ribosomal protein S3Ae, conserved site;	GO:0003735): structural constituent of ribosome;	GO:0006412): translation;	GO:0005622): intracellular; GO:0005840): ribosome;
isogroup00049	yes	isotig00408	taacaacgcatccgacgcgggggcggtcggaaaagaataaacAACaaaaTGGGCaagaaaGGCGGCaagaaGAAGGCCGTGGATCCGTTTGCCCGAAAAGAGTGGTAcGATATCAAAGCGCCGTCGATGTtCTATAACAGACAAGTTGGAAAGACTCTCATCAATAAGACCCAAGGAACGAAGATCGCTTCTGAAGGTCTAAAGGGACGAGTGTTCGAAGTGTCgCTGGCTGATTTGAACGACTCCGAGGCTGACTTCAGAAAGTTCAAGCTtGTTtGTGAAGAtGTACAGGGAAAGAACGtCcTCACGAACTTCCATGCTaTGTCCATGACCCGCGACAAGCTGTGCTCTATTGTGAAGAAGTGGCACACTCTCATTGAAGCCAATGGTGTGTTCAAG…	AVDPFARKEWYDIKAPSMFYNRQVGKTLINKTQGTKIASEGLKGRVFEVSLADLNDSEADFRKFKLVCEDVQGKNVLTNFHAMSMTRDKLCSIVKKWHTLIEANGVFKTTDGYVLHLFCIGFTKRSPNQVKKTTYTKASKVRKIRARMLELMKKEVSGCDLKEVCSKLIPDSIGKDIEK	gi|268574272|ref|XP_002642113.1| C. briggsae CBR-RPS-1 protein [Caenorhabditis briggsae]	IPR001593: Ribosomal protein S3Ae; IPR018281: Ribosomal protein S3Ae, conserved site;	GO:0003735): structural constituent of ribosome;	GO:0006412): translation;	GO:0005622): intracellular; GO:0005840): ribosome;
isogroup00049	yes	isotig00409	TCTATAACAGACAAGTTGGAAAGACTCTCATCAATAAGACCCAAGGAACGAAGATCGCTTCTGAAGGTCTAAAGGGACGAGTATTCGAAGTGTCGCTGGCTGATTTGAACGACTCCGAGGCAGACTTCAGAAAGTTCAAGCTTGTTTGTGAAGATGTACAGGGAAAGAACGTCCTCACGAACTTCCATGCTATGTCCATGACCCGTGACAAGCTGTGCTCTATTGTGAAGAAGTGGCACACTCTCATTGAAGCCAATGGTGTGTTCAAGACTACTGATGGTTACGTTCTGCACTTGTTCTGCATTGGGTTCACGAAACGATCACCAAACCAAGTCAAGAAGACCACTTATACGAAGGCCTCTAAAGTGCGCAAGATCCGCGCCCGGATGCTGGAGCTCA…	NRQVGKTLINKTQGTKIASEGLKGRVFEVSLADLNDSEADFRKFKLVCEDVQGKNVLTNFHAMSMTRDKLCSIVKKWHTLIEANGVFKTTDGYVLHLFCIGFTKRSPNQVKKTTYTKASKVRKIRARMLELMKKEVSGCDLKEVCSKLIPDSIGKDIEKACHGLYPLQDVYIRKVKILK	gi|268574272|ref|XP_002642113.1| C. briggsae CBR-RPS-1 protein [Caenorhabditis briggsae]	IPR001593: Ribosomal protein S3Ae; IPR018281: Ribosomal protein S3Ae, conserved site;	GO:0003735): structural constituent of ribosome;	GO:0006412): translation;	GO:0005622): intracellular; GO:0005840): ribosome;
isogroup00049	yes	isotig00410	TCTATAACAGACAAGTTGGAAAGACTCTCATCAATAAGACCCAAGGAACGAAGATCGCTTCTGAAGGTCTAAAGGGACGAGTATTCGAAGTGTCGCTGGCTGATTTGAACGACTCCGAGGCAGACTTCAGAAAGTTCAAGCTTGTTTGTGAAGATGTACAGGGAAAGAACGTCCTCACGAACTTCCATGCTATGTCCATGACCCGTGACAAGCTGTGCTCTATTGTGAAGAAGTGGCACACTCTCATTGAAGCCAATGGTGTGTTCAAGACTACTGATGGTTACGTTCTGCACTTGTTCTGCATTGGGTTCACGAAACGATCACCAAACCAAGTCAAGAAGACCACTTATACGAAGGCCTCTAAAGTGCGCAAGATCCGCGCCCGGATGCTGGAGCTCA…	NRQVGKTLINKTQGTKIASEGLKGRVFEVSLADLNDSEADFRKFKLVCEDVQGKNVLTNFHAMSMTRDKLCSIVKKWHTLIEANGVFKTTDGYVLHLFCIGFTKRSPNQVKKTTYTKASKVRKIRARMLELMKKEVSGCDLKEVCSKLIPDSIGKDIEKACHGLYPLQDVYIRKVKILK	gi|268574272|ref|XP_002642113.1| C. briggsae CBR-RPS-1 protein [Caenorhabditis briggsae]	IPR001593: Ribosomal protein S3Ae; IPR018281: Ribosomal protein S3Ae, conserved site;	GO:0003735): structural constituent of ribosome;	GO:0006412): translation;	GO:0005622): intracellular; GO:0005840): ribosome;
isogroup00049	yes	isotig00411	TCTATAACAGACAAGTTGGAAAGACTCTCATCAATAAGACCCAAGGAACGAAGATCGCTTCTGAAGGTCTAAAGGGACGAGTATTCGAAGTGTCGCTGGCTGATTTGAACGACTCCGAGGCAGACTTCAGAAAGTTCAAGCTTGTTTGTGAAGATGTACAGGGAAAGAACGTCCTCACGAACTTCCATGCTATGTCCATGACCCGTGACAAGCTGTGCTCTATTGTGAAGAAGTGGCACACTCTCATTGAAGCCAATGGTGTGTTCAAGACTACTGATGGTTACGTTCTGCACTTGTTCTGCATTGGGTTCACGAAACGATCACCAAACCAAGTCAAGAAGACCACTTATACGAAGGCCTCTAAAGTGCGCAAGATCCGCGCCCGGATGCTGGAGCTCA…	NRQVGKTLINKTQGTKIASEGLKGRVFEVSLADLNDSEADFRKFKLVCEDVQGKNVLTNFHAMSMTRDKLCSIVKKWHTLIEANGVFKTTDGYVLHLFCIGFTKRSPNQVKKTTYTKASKVRKIRARMLELMKKEVSGCDLKEVCSKLIPDSIGKDIEKACHGLYPLQDVYIRKVKILK	gi|268574272|ref|XP_002642113.1| C. briggsae CBR-RPS-1 protein [Caenorhabditis briggsae]	IPR001593: Ribosomal protein S3Ae; IPR018281: Ribosomal protein S3Ae, conserved site;	GO:0003735): structural constituent of ribosome;	GO:0006412): translation;	GO:0005622): intracellular; GO:0005840): ribosome;
isogroup00054	yes	isotig00412	ATCAAAAaaaaCAaGTTAGTATATTATTGTTAGTCAAAAATGTTATATAttATAAAAaTTATTATATATAcAATTCCCATGTTTCAATTATTAAAATTTATAAATATTTTACCTATAAATGAaTTAACAATTAAAAACAACGAATAATAGAAAGTcACTATAAAATAAATAAAAaTTAgAAAAAaTATTATTTTTCTATAAATAAAACTATTGATTAATAATTATAAACTCTGATAAAAAAGACAACGACGGAGGAATACCACTATTGGATAAAAAaGTTATTATAAAAACAATTCTTATTATTAAACTAGATATTATAAACCTATTTATAAAATAAATTATACGTGAGTTAGATAAATgATAATATTCaCCAATTAAATaaaaTaTTAATGtTGaAGT…	LIDSYIYVLLIFMMIFIHGIVMLSEVNYNILLLSEMLVMISMMFFVSSNMLMLYMFFEMSMFPILVMILGFGSQIEKINSSYYLLFYASLCSFPFLFVYFKSNMMLSLCYFNFF*DESCFILTLCFMMKFPVYFLHLWLPKAHVEAPTSASMLLAGLLLKLGTCGFLRLMKSMSFNYNNVWIYISLVGMILAAVCCVFQSDSKSLAAYSSITHMSFLLLSLSMMMISTKMASLMMMLAHGYTSTLMFYLIGEYYHLSNSRMIYFMNSFMMSSLMMSIVFMMTFLSNSGIPPSLSFLSEFMIINQ*FYL*KNNIFSNFYLFYSDFLLFVV	gi|288900704|ref|YP_003433738.1| NADH dehydrogenase subunit 4 [Trichostrongylus vitrinus]	IPR001750: NADH:ubiquinone/plastoquinone oxidoreductase; IPR003918: NADH:ubiquinone oxidoreductase;	GO:0008137): NADH dehydrogenase (ubiquinone) activity;	GO:0042773): ATP synthesis coupled electron transport; GO:0055114): oxidation-reduction process;	---
isogroup00054	yes	isotig00413	TCAAAaaCAAGTTAATATATTATTGTTAGTCAAAAGATGTTATATATCATAAAAaTTATTATATACACAATTCCCATGTTTCAATTATTAAAaTTTATAAATATTTTACCTATAAATGAATTAACAATTAAAAACAACGAATAATAGAAAGTTACTATAAAATAAATAAAAaTTAGAAAAAaTaTTaTTTTTCtAtaAATaaaaCtATTgATAATAATTATAAACTCTGATAAAAAAGACAACGACGGAGGAATACCACTATTGGATAAAAAaGTTATTATAAAAACAATTCTTATTATTAAACTAGATATTATAAACCTATTTATAAAATAAATTATACGTGAGTTAGATAAATgATAATATTCaCCAATTAAATaaaaTaTTAATGtTGaAGTGtaA…	LIDSYIYVLLIFMMIFIHGIVMLSEVNYNILLLSEMLVMISMMFFVSSNMLMLYMFFEMSMFPILVMILGFGSQIEKINSSYYLLFYASLCSFPFLFVYFKSNMMLSLCYFNFF*DESCFILTLCFMMKFPVYFLHLWLPKAHVEAPTSASMLLAGLLLKLGTCGFLRLMKSMSFNYNNVWIYISLVGMILAAVCCVFQSDSKSLAAYSSITHMSFLLLSLSMMMISTKMASLMMMLAHGYTSTLMFYLIGEYYHLSNSRMIYFMNSFMMSSLMMSIVFMMTFLSNSGIPP	gi|288900704|ref|YP_003433738.1| NADH dehydrogenase subunit 4 [Trichostrongylus vitrinus]	IPR001750: NADH:ubiquinone/plastoquinone oxidoreductase; IPR003918: NADH:ubiquinone oxidoreductase;	GO:0008137): NADH dehydrogenase (ubiquinone) activity;	GO:0042773): ATP synthesis coupled electron transport; GO:0055114): oxidation-reduction process;	---
isogroup00054	yes	isotig00414	CTGATCAAAaaaaCAAGTTAGTATATTATTGTTAGTCAAAAAaTGTTATATATCATAAAAATTATTATATAtACAATTCCCATGTTTCAATTATTAAAATTTATAAATATTTTACCTATAAATGAATTAACAATTAAAAaCAACGAATAATAGAAAGTTACTATAAAATAAATAAAAATTAGAAAAAaTATTATTTTTCTATAAATGAAACTATTAATAATAATTATAAACTCTGATAAAAAAGACAACGACGGAGGAATACCACTATTGGATAAAAAaGTTATTATAAAAACAATTCTTATTATTAAACTAGATATTATAAACCTATTTATAAAATAAATTATACGTGAGTTAGATAAATgATAATATTCaCCAATTAAATaaaaTaTTAATGtTGaA…	LIDSYIYVLLIFMMIFIHGIVMLSEVNYNILLLSEMLVMISMMFFVSSNMLMLYMFFEMSMFPILVMILGFGSQIEKINSSYYLLFYASLCSFPFLFVYFKSNMMLSLCYFNFF*DESCFILTLCFMMKFPVYFLHLWLPKAHVEAPTSASMLLAGLLLKLGTCGFLRLMKSMSFNYNNVWIYISLVGMILAAVCCVFQSDSKSLAAYSSITHMSFLLLSLSMMMISTKMASLMMMLAHGYTSTLMFYLIGEYYHLSNSRMIYFMNSFMMSSLMMSIVFMMTFLSNSGIPP	gi|288900704|ref|YP_003433738.1| NADH dehydrogenase subunit 4 [Trichostrongylus vitrinus]	IPR001750: NADH:ubiquinone/plastoquinone oxidoreductase; IPR003918: NADH:ubiquinone oxidoreductase;	GO:0008137): NADH dehydrogenase (ubiquinone) activity;	GO:0042773): ATP synthesis coupled electron transport; GO:0055114): oxidation-reduction process;	---
isogroup00054	yes	isotig00415	GTTAGTATATTATTGTTAATCAAAAaaTGTTATATATCATAAAAATTATTATATAcACAATTCCCATGTTCCAATTATTAAaaTTtATAAaTATTTtACCTATGAATGAATTAAcAaTTAAAAaCAaCGAATAATaGAAAGTTACTaTAAAATaAAtaaaaaTTaGaaaaaatAttATTTTtCTaTAAATGAAACTATTGaTAATAATTATAAACTCTGATAAAAAAGACAACGACGGAGGAATACCACTATTGGATAAAAAaGTTATTATAAAAACAATTCTTATTATTAAACTAGATATTATAAACCTATTTATAAAATAAATTATACGTGAGTTAGATAAATgATAATATTCaCCAATTAAATaaaaTaTTAATGtTGaAGTGtaAcCgTGtGCta…	LIDSYIYVLLIFMMIFIHGIVMLSEVNYNILLLSEMLVMISMMFFVSSNMLMLYMFFEMSMFPILVMILGFGSQIEKINSSYYLLFYASLCSFPFLFVYFKSNMMLSLCYFNFF*DESCFILTLCFMMKFPVYFLHLWLPKAHVEAPTSASMLLAGLLLKLGTCGFLRLMKSMSFNYNNVWIYISLVGMILAAVCCVFQSDSKSLAAYSSITHMSFLLLSLSMMMISTKMASLMMMLAHGYTSTLMFYLIGEYYHLSNSRMIYFMNSFMMSSLMMSIVFMMTFLSNSGIPPSLSFLSEFMIIINSFIYSKMMFFLIFIYFMVTFYYSLFLIVNSFMGKMFMNFNNW	gi|288900704|ref|YP_003433738.1| NADH dehydrogenase subunit 4 [Trichostrongylus vitrinus]	IPR001750: NADH:ubiquinone/plastoquinone oxidoreductase; IPR003918: NADH:ubiquinone oxidoreductase;	GO:0008137): NADH dehydrogenase (ubiquinone) activity;	GO:0042773): ATP synthesis coupled electron transport; GO:0055114): oxidation-reduction process;	---
isogroup00054	yes	isotig00416	caAGTTAGTATATTATTGTTAGTCAAAAAaTGTTATATATCATAAAAATTATTATATATACAATTCCCATGTTTCAATTATTAAAATTTATAAATATTTTACCTATAAATGAATTAACAATTAAAAaTAaCGAATAaTAGAAAGTCACTATAAAATAAATAAAAATTAAAAAAAaTATTATTTTTCTATAAaTAAAACTATTAATAaTAATTaTAAACTCTGATAAAAAAGACAACGACGGAGGAATACCACTATTGGATAAAAAaGTCATTATAAAAaCAATTCTTATTATTAAACTAGATATTATAAACCTATTTATAAAATAAATTATACGTGAGTTAGATAAATGATAATATTCACCAATTAAATAAAATATTAATGTTGAAGTATAACCATGTG…	LIDSYIYVLLIFMMIFIHGIVMLSEVNYNILLLSEMLVMISMMFFVSSNMLMLYMFFEMSMFPILVMILGFGSQIEKINSSYYLLFYASLCSFPFLFVYFKSNMMLSLCYFNFF*DESCFILTLCFMMKFPVYFLHLWLPKAHVEAPTSASMLLAGLLLKLGTCGFLRLMKSMSFNYNNVWIYISLVGMILAAVCCVFQSDSKSLAAYSSITHMSFLLLSLSMMMISTKMASLMMMLAHGYTSTLMFYLIGEYYHLSNSRMIYFMNSFMMSSLMMSIVFMMTFLSNSGIPP	gi|288900704|ref|YP_003433738.1| NADH dehydrogenase subunit 4 [Trichostrongylus vitrinus]	IPR001750: NADH:ubiquinone/plastoquinone oxidoreductase; IPR003918: NADH:ubiquinone oxidoreductase;	GO:0008137): NADH dehydrogenase (ubiquinone) activity;	GO:0042773): ATP synthesis coupled electron transport; GO:0055114): oxidation-reduction process;	---
isogroup00054	yes	isotig00417	TTATCAAGAAAAAaaCAaGTTAGTATATTATTGTCAGTCAAAAAaTGTTATATATTATAAAAaTTATTATATAAACAATCCCTATATTTCAATTACTAAAATTTATAAATATTTtACCTATAAaTGAATTAATAATTAAAAaTAACGAATAATAAAAaGTTACTATAAAATAAATAAAAaTTAAAAAAaTATTATTTTTCTATAAATAAAACTATTAATAATAATTATAAACTCTGATAAAAAAGATAACGACGGAGGGACACCACTATTGGATAAAAAaGTTATCATAAAAaCAATTCTTATTATTAAACTAGATATTATAAATCTATTTATAAAATAAATTATACGTGAGTTAGATAAATGATAGTATTCACCAATTAAATAAAATATCAAtGTCGA…	LIDSYIYVLLIFMMIFIHGIVMLSEVNYNILLLSEMLVMISMMFFVSSNMLMLYMFFEMSMFPILVMILGFGSQIEKINSSYYLLFYASLCSFPFLFVYFKSNMMLSLCYFNFF*DESCFILTLCFMMKFPVYFLHLWLPKAHVEAPTSASMLLAGLLLKLGTCGFLRLMKSMSFNYNNVWIYISLVGMILAAMCCVFQSDSKSLAAYSSITHMSFLLLSLSMMMISTKMASLMMMLAHGYTSTLMFYLIGEYYHLSNSRMIYFMNSFMMSSLMMSIVFMMTFLSNSGVPP	gi|195972425|ref|YP_001700372.2| NADH dehydrogenase subunit 4 [Haemonchus contortus]	IPR001750: NADH:ubiquinone/plastoquinone oxidoreductase; IPR003918: NADH:ubiquinone oxidoreductase;	GO:0008137): NADH dehydrogenase (ubiquinone) activity;	GO:0042773): ATP synthesis coupled electron transport; GO:0055114): oxidation-reduction process;	---
isogroup00054	yes	isotig00418	ATCAAAAaaaaCAaGTTAGTATATTATTGTTAGTCAAAAATGTTATATAttATAAAAaTTATTATATATAcAATTCCCATGTTTCAATTATTAAAATTTATAAATATTTTACCTATAAATGAaTTAACAATTAAAAACAACGAATAATAGAAAGTcACTATAAAATAAATAAAAaTTAgAAAAAaTATTATTTTTCTATAAATAAAACTATTGATTAATAATTATAAACTCTGATAAAAAAGACAACGACGGAGGAATACCACTATTGGATAAAAAaGTTATTATAAAAACAATTCTTATTATTAAACTAGATATTATAAACCTATTTATAAAATAAATTATACGTGAGTTAGATAAATgATAATATTCaCCAATTAAATagaaTaTTAATGtTGaAGT…	YFLHLWLPKAHVEAPTSASMLLAGLLLKLGTCGFLRLMKSMSFNYNNVWIYISLVGMILAAVCCVFQSDSKSLAAYSSITHMSFLLLSLSMMMISTKMASLMMMLAHGYTSTLMFYLIGEYYHLSNSRMIYFMNSFMMSSLMMSIVFMMTFLSNSGIPPSLSFLSEFMIINQ*FYL*KNNIFSNFYLFYSDFLLFVV	gi|288900704|ref|YP_003433738.1| NADH dehydrogenase subunit 4 [Trichostrongylus vitrinus]	IPR001750: NADH:ubiquinone/plastoquinone oxidoreductase; IPR003918: NADH:ubiquinone oxidoreductase;	GO:0008137): NADH dehydrogenase (ubiquinone) activity;	GO:0042773): ATP synthesis coupled electron transport; GO:0055114): oxidation-reduction process;	---
isogroup00054	yes	isotig00419	TCAAAaaCAAGTTAATATATTATTGTTAGTCAAAAGATGTTATATATCATAAAAaTTATTATATACACAATTCCCATGTTTCAATTATTAAAaTTTATAAATATTTTACCTATAAATGAATTAACAATTAAAAACAACGAATAATAGAAAGTTACTATAAAATAAATAAAAaTTAGAAAAAaTaTTaTTTTTCtAtaAATaaaaCtATTgATAATAATTATAAACTCTGATAAAAAAGACAACGACGGAGGAATACCACTATTGGATAAAAAaGTTATTATAAAAACAATTCTTATTATTAAACTAGATATTATAAACCTATTTATAAAATAAATTATACGTGAGTTAGATAAATgATAATATTCaCCAATTAAATagaaTaTTAATGtTGaAGTGtaA…	YFLHLWLPKAHVEAPTSASMLLAGLLLKLGTCGFLRLMKSMSFNYNNVWIYISLVGMILAAVCCVFQSDSKSLAAYSSITHMSFLLLSLSMMMISTKMASLMMMLAHGYTSTLMFYLIGEYYHLSNSRMIYFMNSFMMSSLMMSIVFMMTFLSNSGIPP	gi|288900704|ref|YP_003433738.1| NADH dehydrogenase subunit 4 [Trichostrongylus vitrinus]	IPR001750: NADH:ubiquinone/plastoquinone oxidoreductase; IPR003918: NADH:ubiquinone oxidoreductase;	GO:0008137): NADH dehydrogenase (ubiquinone) activity;	GO:0042773): ATP synthesis coupled electron transport; GO:0055114): oxidation-reduction process;	---
isogroup00054	yes	isotig00420	CTGATCAAAaaaaCAAGTTAGTATATTATTGTTAGTCAAAAAaTGTTATATATCATAAAAATTATTATATAtACAATTCCCATGTTTCAATTATTAAAATTTATAAATATTTTACCTATAAATGAATTAACAATTAAAAaCAACGAATAATAGAAAGTTACTATAAAATAAATAAAAATTAGAAAAAaTATTATTTTTCTATAAATGAAACTATTAATAATAATTATAAACTCTGATAAAAAAGACAACGACGGAGGAATACCACTATTGGATAAAAAaGTTATTATAAAAACAATTCTTATTATTAAACTAGATATTATAAACCTATTTATAAAATAAATTATACGTGAGTTAGATAAATgATAATATTCaCCAATTAAATagaaTaTTAATGtTGaA…	YFLHLWLPKAHVEAPTSASMLLAGLLLKLGTCGFLRLMKSMSFNYNNVWIYISLVGMILAAVCCVFQSDSKSLAAYSSITHMSFLLLSLSMMMISTKMASLMMMLAHGYTSTLMFYLIGEYYHLSNSRMIYFMNSFMMSSLMMSIVFMMTFLSNSGIPP	gi|288900704|ref|YP_003433738.1| NADH dehydrogenase subunit 4 [Trichostrongylus vitrinus]	IPR001750: NADH:ubiquinone/plastoquinone oxidoreductase; IPR003918: NADH:ubiquinone oxidoreductase;	GO:0008137): NADH dehydrogenase (ubiquinone) activity;	GO:0042773): ATP synthesis coupled electron transport; GO:0055114): oxidation-reduction process;	---
isogroup00054	yes	isotig00421	GTTAGTATATTATTGTTAATCAAAAaaTGTTATATATCATAAAAATTATTATATAcACAATTCCCATGTTCCAATTATTAAaaTTtATAAaTATTTtACCTATGAATGAATTAAcAaTTAAAAaCAaCGAATAATaGAAAGTTACTaTAAAATaAAtaaaaaTTaGaaaaaatAttATTTTtCTaTAAATGAAACTATTGaTAATAATTATAAACTCTGATAAAAAAGACAACGACGGAGGAATACCACTATTGGATAAAAAaGTTATTATAAAAACAATTCTTATTATTAAACTAGATATTATAAACCTATTTATAAAATAAATTATACGTGAGTTAGATAAATgATAATATTCaCCAATTAAATagaaTaTTAATGtTGaAGTGtaAcCgTGtGCta…	YFLHLWLPKAHVEAPTSASMLLAGLLLKLGTCGFLRLMKSMSFNYNNVWIYISLVGMILAAVCCVFQSDSKSLAAYSSITHMSFLLLSLSMMMISTKMASLMMMLAHGYTSTLMFYLIGEYYHLSNSRMIYFMNSFMMSSLMMSIVFMMTFLSNSGIPPSLSFLSEFMIIINSFIYSKMMFFLIFIYFMVTFYYSLFLIVNSFMGKMFMNFNNW	gi|288900704|ref|YP_003433738.1| NADH dehydrogenase subunit 4 [Trichostrongylus vitrinus]	IPR001750: NADH:ubiquinone/plastoquinone oxidoreductase; IPR003918: NADH:ubiquinone oxidoreductase;	GO:0008137): NADH dehydrogenase (ubiquinone) activity;	GO:0042773): ATP synthesis coupled electron transport; GO:0055114): oxidation-reduction process;	---
isogroup00054	yes	isotig00422	ggaaaTGTAAATTCATACATTATTACAATTAAATCTTATACTTTTtATTAAaCGTAAAAaCCaCAAGTACCTAGTTTTAATAACAACCCCGCCAATAACATACTAGCTGATGTGGGCGCTTCTACATGCGCTTtAGGTAATCACAAATGCAAAAAaTAAACTGGAAaCTTtATTATAAAaCATAAAGTCAAAaTAAAAaCATTTCTCATCTTAAAAAaaTTAAAATAACATAAACTTAACATTATATTACTTTTAAAATAAACAAATAAAAaGGAAATGAACATAATCTAGCATAAAACAACAAaTAATAAGATGAATTAATTTTTtCAATTTGTCTACCAAACCcTAAAATTaTCACTAAAATAGGAAATATTGACATTTCAAAAAATATATACAACA…	LIDSYIYVLLIFMMIFIHGIVMLSEVNYNILLLSEMLVMISMMFFVSSNMLMLYMFFEMSMFPILVMILGFGSQIEKINSSYYLLFYASLCSFPFFVYFKSNMMLSLCYFNFFKMSNVFILTLCFMMKFPVYFLHLWLPKAHVEAPTSASMLLAGLLLKLGTCGFRLMKSMSFNCNNVWIYIS	gi|288900704|ref|YP_003433738.1| NADH dehydrogenase subunit 4 [Trichostrongylus vitrinus] gi|429222093|ref|YP_007183183.1| NADH dehydrogenase subunit 4 (mitochondrion) [Dictyocaulus eckerti]	IPR001750: NADH:ubiquinone/plastoquinone oxidoreductase; IPR003918: NADH:ubiquinone oxidoreductase;	GO:0008137): NADH dehydrogenase (ubiquinone) activity;	GO:0042773): ATP synthesis coupled electron transport; GO:0055114): oxidation-reduction process;	---
isogroup00055	yes	isotig00423	TTTGCCAAaTTTTTATTCTCTCCCGTTCAGTCTACATATATACTACTCAATATATATCACTATAATCGAATAGAATACATATAACGTCCAAGACGTGGGACATAAACGAGAATAATCGACAAATCTCTACATATCCTCTCTGCGCCCTGGTGAGCCATCTGGCTCAACGGAATTCGCCGTAGCAGCTACTCAAGACACATTTATTGTACATTAGACGaTGATGTCTGAGAGGATAATAATTGCATATTCACATAGAAATAATAGTCTAAACAAATTATAGTACACAAACAAACAAAAAAcgTCTATAAGCTACAAGCAGCaTaAGCGAACGCAGGAAGAGGAaGaTCgcGCGCGTGCGCaGGCATCGCATAAAAATAAGCAAaTCCATTATCATTGATT…	VYHHYLSHRSIFALINDNGFAYFYAMPAHARDLPLPAFAYAACSL	no hit	---	---	---	---
isogroup00055	yes	isotig00424	TTTGCCAAaTTTTTATTCTCTCCCGTTCAGTCTACATATATACTACTCAATATATATCACTATAATCGAATAGAATACATATAACGTCCAAGACGTGGGACATAAACGAGAATAATCGACAAATCTCTACATATCCTCTCTGCGCCCTGGTGAGCCATCTGGCTCAACGGAATTCGCCGTAGCAGCTACTCAAGACACATTTATTGTACATTAGACGaTGATGTCTGAGAGGATAATAATTGCATATTCACATAGAAATAATAGTCTAAACAAATTATAGTACACAAACAAACAAAAAAcgTCTATAAGCTACAAGCAGCaTaAGCGAACGCAGGAAGAGGAaGaTCgcGCGCGTGCGCaGGCATCGCATAAAAATAAGCAAaTCCATTATCATTGATT…	VYHHYLSHRSIFALINDNGFAYFYAMPAHARDLPLPAFAYAACSL	no hit	---	---	---	---
isogroup00055	yes	isotig00425	ACAAACTTTTATTCTCTCCCGTTCAGTCTACATATATACTACTCAATATATCACTATAATCGAATAGAATACATATAACGTCCAAGACGTGGGACATAAACGAGAATAATCGACAAATCTCTATCCTCTCTGCGCCCTGGAGAGCCATCTGGCTGGACGGAACTCGCCGTAGCACTTACTCAAGACACATTTATTGTACATTGGACGaTGATGTCTGAGAGGATAATAATTGCATATTCACATAGAAATAATAGTCTAAACAAATTATAGTACACAAACAAACAAAAAAcgTCTATAAGCTACAAGCAGCaTaAGCGAACGCAGGAAGAGGAaGaTCgcGCGCGTGCGCaGGCATCGCATAAAAATAAGCAAaTCCATTATCATTGATTAGTGCAAAAA…	TRIIDKSLSSLRPGEPSGWTELAVALTQDTFIVHWTMMSERIIIAYSHRNNSLNKL	no hit	---	---	---	---
isogroup00055	yes	isotig00426	ACAAACTTTTATTCTCTCCCGTTCAGTCTACATATATACTACTCAATATATCACTATAATCGAATAGAATACATATAACGTCCAAGACGTGGGACATAAACGAGAATAATCGACAAATCTCTATCCTCTCTGCGCCCTGGAGAGCCATCTGGCTGGACGGAACTCGCCGTAGCACTTACTCAAGACACATTTATTGTACATTGGACGaTGATGTCTGAGAGGATAATAATTGCATATTCACATAGAAATAATAGTCTAAACAAATTATAGTACACAAACAAACAAAAAAcgTCTATAAGCTACAAGCAGCaTaAGCGAACGCAGGAAGAGGAaGaTCgcGCGCGTGCGCaGGCATCGCATAAAAATAAGCAAaTCCATTATCATTGATTAGTGCAAAAA…	TRIIDKSLSSLRPGEPSGWTELAVALTQDTFIVHWTMMSERIIIAYSHRNNSLNKL	no hit	---	---	---	---
isogroup00055	yes	isotig00427	TTTGCCAAaTTTTTATTCTCTCCCGTTCAGTCTACATATATACTACTCAATATATATCACTATAATCGAATAGAATACATATAACGTCCAAGACGTGGGACATAAACGAGAATAATCGACAAATCTCTACATATCCTCTCTGCGCCCTGGTGAGCCATCTGGCTCAACGGAATTCGCCGTAGCAGCTACTCAAGACACATTTATTGTACATTAGACGaTGATGTCTGAGAGGATAATAATTGCATATTCACATAGAAATAATAGTCTAAACAAATTATAGTACACAAACAAACAAAAAAcgTCTATAAGCTACAAGCAGCaTaAGCGAACGCAGGAAGAGGAaGaTCgcGCGCGTGCGCaGGCATCGCATAAAAATAAGCAAaTCCATTATCATTGATT…	VYHHYLSHRSIFALINDNGFAYFYAMPAHARDLPLPAFAYAACSL	no hit	---	---	---	---
isogroup00055	yes	isotig00428	ACAAACTTTTATTCTCTCCCGTTCAGTCTACATATATACTACTCAATATATCACTATAATCGAATAGAATACATATAACGTCCAAGACGTGGGACATAAACGAGAATAATCGACAAATCTCTATCCTCTCTGCGCCCTGGAGAGCCATCTGGCTGGACGGAACTCGCCGTAGCACTTACTCAAGACACATTTATTGTACATTGGACGaTGATGTCTGAGAGGATAATAATTGCATATTCACATAGAAATAATAGTCTAAACAAATTATAGTACACAAACAAACAAAAAAcgTCTATAAGCTACAAGCAGCaTaAGCGAACGCAGGAAGAGGAaGaTCgcGCGCGTGCGCaGGCATCGCATAAAAATAAGCAAaTCCATTATCATTGATTAGTGCAAAAA…	TRIIDKSLSSLRPGEPSGWTELAVALTQDTFIVHWTMMSERIIIAYSHRNNSLNKL	no hit	---	---	---	---
isogroup00055	yes	isotig00429	ATGTCTGAGAGGATAATAATTGCATATTCACATAGAAATAATAGTCTAAACAAATTATAGTACACAAACAAACAAGAAACATCTATAAGCTACAAGCAGCATAAGCGAACGCAGGAAGAGGAAGGTCGCGCGTGCGCAGGCATCGCATGAAAATAAGCAAaTCCATTATCATTGATTAGTGCAAAAATCGATCGATGAGATAGATAGTGATGATaCACTCAgTGGCATGGAATAGACCCGCaTAGTTAAGTCTAAGTCTGAAAGTCCTAAGTGTTTGACACAAAAGCCATAGCTCCCATTTCAGGgTTGCTCTTCaTTTtCTTTTCTGAAGAAAAGAAGGCTaTGTTTTTTtCtGAAGCTAtGATTCGCACCAGTACTAAGCTGAGGTATGCGAGtgGC…	NNAQIYYRNLFPPLAYLSLVLVRIIASEKNIAFFSSEKKMKSNPEMGAMAFVSNT	no hit	---	---	---	---
isogroup00055	yes	isotig00430	ATGTCTGAGAGGATAATAATTGCATATTCACATAGAAATAATAGTCTAAACAAATTATAGTACACAAACAAACAAGAAACATCTATAAGCTACAAGCAGCATAAGCGAACGCAGGAAGAGGAAGGTCGCGCGTGCGCAGGCATCGCATGAAAATAAGCAAaTCCATTATCATTGATTAGTGCAAAAATCGATCGATGAGATAGATAGTGATGATaCACTCAgTGGCATGGAATAGACCCGCaTAGTTAAGTCTAAGTCTGAAAGTCCTAAGTGTTTGACACAAAAGCCATAGCTCCCATTTCAGGgTTGCTCTTCaTTTtCTTTTCTGAAGAAAAGAAGGCTaTGTTTTTTtCtGAAGCTAtGATTCGCACCAGTACTAAGCTGAGGTATGCGAGtgGC…	MFCTIXDIFCAFFFYPLLGFACEITRKFITVIFPPLAYLSLVLVRIIASEKNIAFFSSEKKMKSNPEMGAMAFVSNTXD	no hit	---	---	---	---
isogroup00055	yes	isotig00431	ATGTCTGAGAGGATAATAATTGCATATTCACATAGAAATAATAGTCTAAACAAATTATAGTACACAAACAAACAAGAAACATCTATAAGCTACAAGCAGCATAAGCGAACGCAGGAAGAGGAAGGTCGCGCGTGCGCAGGCATCGCATGAAAATAAGCAAaTCCATTATCATTGATTAGTGCAAAAATCGATCGATGAGATAGATAGTGATGATACACTCAGTGGCATGGAATAGACCCGCATAGTTAAGTCTAAGTCTGAAAGTCCTAAGTGTTTGACACAAAAGCCATAGCTCCCATTTTAGgGTTGCTCTTCATTTTCTGTTTCTGAAGCTATGATTCGCACCAGTACTAAGCTGAGGTATGCGAGTGGCGGGAAGATTACGGTAATaAATTTGCG…	LIFNVLHDCDIFCAFFFYPLLGFACEITRKFITVIFPPLAYLSLVLVRIIASETENEEQP	no hit	---	---	---	---
isogroup00055	yes	isotig00432	TTTGCCAAaTTTTTATTCTCTCCCGTTCAGTCTACATATATACTACTCAATATATATCACTATAATCGAATAGAATACATATAACGTCCAAGACGTGGGACATAAACGAGAATAATCGACAAATCTCTACATATCCTCTCTGCGCCCTGGTGAGCCATCTGGCTCAACGGAATTCGCCGTAGCAGCTACTCAAGACACATTTATTGTACATTAGACGaTGATGTCTGAGAGGATAATAATTGCATATTCACATAGaaaTAATAGTCTAAACAAATTATAGTACACAAACAAACAAGAAACATCTATAAGCTACAAGCAGCATAAGCGAACGTaGGAAGAGGAAGGTCGCGCGTGCGCAGGCATCGCATAAAAaTAaGCAAATCCATTATCATTGATTAG…	VYHHYLSHRSIFALINDNGFAYFYAMPAHARPSSSYVRLCCL	no hit	---	---	---	---
isogroup00055	yes	isotig00433	ACAAACTTTTATTCTCTCCCGTTCAGTCTACATATATACTACTCAATATATCACTATAATCGAATAGAATACATATAACGTCCAAGACGTGGGACATAAACGAGAATAATCGACAAATCTCTATCCTCTCTGCGCCCTGGAGAGCCATCTGGCTGGACGGAACTCGCCGTAGCACTTACTCAAGACACATTTATTGTACATTGGACGaTGATGTCTGAGAGGATAATAATTGCATATTCACATAGAAATAATAGTCTAAACAAATTATAGTACACAAACAAACAAGAAACATCTATAAGCTACAAGCAGCATAAGCGAACGTaGGAAGAGGAAGGTCGCGCGTGCGCAGGCATCGCATAAAAaTAaGCAAATCCATTATCATTGATTAGTGCAAAAATC…	TRIIDKSLSSLRPGEPSGWTELAVALTQDTFIVHWTMMSERIIIAYSHRNNSLNKL	no hit	---	---	---	---
isogroup00056	yes	isotig00434	TTTTTtTTtttTttAACTCGATGCATTTATTCCttGCCGTGTACTGAGTGATCACTTTGAACGAGATCaGCCTCTGCGGTGGTACCGACGGTGAGACAGCGGAAAATAGGTGTACCCTGGAGTGTAAGGCCCTTCtCTGTAGGTGAGCATAAGAGTAGCATATGCCGCCGGATTTTTGAACCATAGTTCCCACAGCTTTTtACTGCGCTCTTTTTtGCTGAGCTTTTTGTCATCGTAAATGGCTTCAAAGCTTTTCTTCATATCgGGCAGcGCTTTGAAAACGTCATCGGATTGCGTTGTTACCACTgcttaagcaGTGGTAACAACGCATCCGAAAGAAGACGACGTAGCaGTTTCGTTCTCCAAGTTCGACTTTCTCATAAGAAACGAAAaGAAAAa…	KFTGKDYRSLINKVEKREEKLDKLREKEPEKAVQLEQDIKWNRAVSKAKGIKVKDNKELLQKGLKRKEKMKEKRKEKWSNRESNVEREKAKKQEKRKENLQKRIDDKKKHKLQAMRKKGRIL	gi|32564526|ref|NP_871983.1| Protein ZK546.14, isoform b [Caenorhabditis elegans]	IPR007019: Surfeit locus 6;	---	---	---
isogroup00056	yes	isotig00435	TTTTTtTTtttTttAACTCGATGCATTTATTCCttGCCGTGTACTGAGTGATCACTTTGAACGAGATCaGCCTCTGCGGTGGTACCGACGGTGAGACAGCGGAAAATAGGTGTACCCTGGAGTGTAAGGCCCTTCtCTGTAGGTGAGCATAAGAGTAGCATATGCCGCCGGATTTTTGAACCATAGTTCCCACAGCTTTTtACTGCGCTCTTTTTtGCTGAGCTTTTTGTCATCGTAAATGGCTTCAAAGCTTTTCTTCATATCgGGCAGcGCTTTGAAAACGTCATCGGATTGCGTTGTTACCACTgcttaagcaGTGGTAACAACGCATCCGAAAGAAGACGACGTAGCaGTTTCGTTCTCCAAGTTCGACTTTCTCATAAGAAACGAAAaGAAAAa…	KFTGKDYRSLINKVEKREEKLDKLREKEPEKAVQLEQDIKWNRAVSKAKGIKVKDNKELLQKGLKRKEKMKEKRKEKWSNRESNVEREKAKKQEKRKENLQKRIDDKKKHKLQAMRKKGRIL	gi|32564526|ref|NP_871983.1| Protein ZK546.14, isoform b [Caenorhabditis elegans]	IPR007019: Surfeit locus 6;	---	---	---
isogroup00056	yes	isotig00436	GAAATCAAaGAAGCGACCCGCTACTCAGTCTGCTGAAGTGGATGCGAAAAAAACCAAATTCGATGTGAAACCAGTGCAATGTGAAACGAAAGATCGAACACTAGATATCATGGAGCAACGCGAACAGGCAATTCGAAAACTGCAGGAAAAACTGAAGATCATGAAAGAGACACGTCAATCGAAAAAGAAAGCAAGCTCTGATCCGTCAGCAGCTCTAAAATTTGAGCAAGAGCGGAAACTGAAGAGACGCATGAGTAAAATAAAGATGAAGCAGCGAAGGTCAGAGCAAAAGCAAaGTAAAGCCAACGGATCCAAGGAGGGATCACAGGCGGCAGTAAAGGGTGAGCATCCGAAAGAAGACGACGTAGCaGTTTCGTTCTCCAAGTTCGACTTTCTCAT…	REQAIRKLQEKLKIMKETRQSKKKASSDPSAALKFEQERKLKRRMSKIKMKQRRSEQKQSKANGSKEGSQAAVKGEHPKEDDVAVSFSKFDFLIRNEKKKKRLSTAEKNKFTGKDYRSLINKVEKREEKLDKLREKEPEKAVQLEQDIKWNRAVSKAKGIKVKDNKELLQKGLKRKEKM	gi|170578984|ref|XP_001894625.1| Surfeit locus protein 6 containing protein [Brugia malayi] gi|17537899|ref|NP_494907.1| Protein ZK546.14, isoform a [Caenorhabditis elegans]	IPR007019: Surfeit locus 6;	---	---	---
isogroup00056	yes	isotig00437	GAAATCAAaGAAGCGACCCGCTACTCAGTCTGCTGAAGTGGATGCGAAAAAAACCAAATTCGATGTGAAACCAGTGCAATGTGAAACGAAAGATCGAACACTAGATATCATGGAGCAACGCGAACAGGCAATTCGAAAACTGCAGGAAAAACTGAAGATCATGAAAGAGACACGTCAATCGAAAAAGAAAGCAAGCTCTGATCCGTCAGCAGCTCTAAAATTTGAGCAAGAGCGGAAACTGAAGAGACGCATGAGTAAAATAAAGATGAAGCAGCGAAGGTCAGAGCAAAAGCAAaGTAAAGCCAACGGATCCAAGGAGGGATCACAGGCGGCAGTAAAGGGTGAGCATCCGAAAGAAGACGACGTAGCaGTTTCGTTCTCCAAGTTCGACTTTCTCAT…	REQAIRKLQEKLKIMKETRQSKKKASSDPSAALKFEQERKLKRRMSKIKMKQRRSEQKQSKANGSKEGSQAAVKGEHPKEDDVAVSFSKFDFLIRNEKKKKRLSTAEKNKFTGKDYRSLINKVEKREEKLDKLREKEPEKAVQLEQDIKWNRAVSKAKGIKVKDNKELLQKGLKRKEKM	gi|170578984|ref|XP_001894625.1| Surfeit locus protein 6 containing protein [Brugia malayi] gi|17537899|ref|NP_494907.1| Protein ZK546.14, isoform a [Caenorhabditis elegans]	IPR007019: Surfeit locus 6;	---	---	---
isogroup00056	yes	isotig00438	TTTTTtTTtttTttAACTCGATGCATTTATTCCttGCCGTGTACTGAGTGATCACTTTGAACGAGATCaGCCTCTGCGGTGGTACCGACGGTGAGACAGCGGAAAATAGGTGTACCCTGGAGTGTAAGGCCCTTCtCTGTAGGTGAGCATAAGAGTAGCATATGCCGCCGGATTTTTGAACCATAGTTCCCACAGCTTTTtACTGCGCTCTTTTTtGCTGAGCTTTTTGTCATCGTAAATGGCTTCAAAGCTTTTCTTCATATCgGGCAGcGCTTTGAAAACGTCATCGGATTGCGTTGTTACCACTgcttaagcaGTGGTAACAACGCATCCGAAAGAAGACGACGTAGCaGTTTCGTTCTCCAAGTTCGACTTTCTCATAAGAAACGAAAaGAAAAa…	MASKLFFISGSALKTSSDCVVTTAXSSGNNASERRRRSSFVLQVRLSHKKRKEKEKIEYCREKQKFTGKDYRSLINKVEKREEKLDKLREKEPEKAVQLEQDIKWNRAVSKAKGIKVKDNKELLQKGLKRKEKMKEKRKEKWSNRESNVEREKAKKQEKRKGKIYQEKELDRQEKDNKLARQMRKKGRILVKITSXVFLSFCLLLYFRCCVFLSNS	no hit	IPR007019: Surfeit locus 6;	---	---	---
isogroup00056	yes	isotig00439	GAAATCAAaGAAGCGACCCGCTACTCAGTCTGCTGAAGTGGATGCGAAAAAAACCAAATTCGATGTGAAACCAGTGCAATGTGAAACGAAAGATCGAACACTAGATATCATGGAGCAACGCGAACAGGCAATTCGAAAACTGCAGGAAAAACTGAAGATCATGAAAGAGACACGTCAATCGAAAAAGAAAGCAAGCTCTGATCCGTCAGCAGCTCTAAAATTTGAGCAAGAGCGGAAACTGAAGAGACGCATGAGTAAAATAAAGATGAAGCAGCGAAGGTCAGAGCAAAAGCAAaGTAAAGCCAACGGATCCAAGGAGGGATCACAGGCGGCAGTAAAGGGTGAGCATCCGAAAGAAGACGACGTAGCaGTTTCGTTCTCCAAGTTCGACTTTCTCAT…	REQAIRKLQEKLKIMKETRQSKKKASSDPSAALKFEQERKLKRRMSKIKMKQRRSEQKQSKANGSKEGSQAAVKGEHPKEDDVAVSFSKFDFLIRNEKKKKRLSTAEKNKSKFTGKDYRSLINKVEKREEKLDKLREKEPEKAVQLEQDIKWNRAVSKAKGIKVKDNKELLQKGL	gi|341885061|gb|EGT40996.1| hypothetical protein CAEBREN_11730 [Caenorhabditis brenneri]	IPR007019: Surfeit locus 6;	---	---	---
isogroup00056	yes	isotig00440	CAGTGGTAACAACGCATCCGAAaGAAGACGACgTAgcGGTTTCGTTCTCCAAGTTCGACTTTCTCATgAGAAACGAAAAGAAAAaGAAAAGATTGAGTACTgCAGAGAAAAACAAAAGTTCACAGGCAAGGATTACAGATCTCTAATCAaCAAGGTCGAaAAGAGAGAAGAAAAGCTCGACAAACTCAGGGAAAAaGAGCCAGAAAAAGCCGTTCAACTCGAACAAGATATCAAATGGAATCGCGCTGTAAGCAAAGCAAAGGGCATCAAAGTGAAGGATAACAAGGAGCTGCTGCAGAAAGGGCTGAAACGAAAGGAGAAAATGAAAGAGAAGCGGAAGGAAAAGTGGTCAAATAGAGAGTCAAATGTTGAGAGAGAAAAAGCTAAGAAGCAAGAAAA…	KFTGKDYRSLINKVEKREEKLDKLREKEPEKAVQLEQDIKWNRAVSKAKGIKVKDNKELLQKGLKRKEKMKEKRKEKWSNRESNVEREKAKKQEKRKENLQKRIDDKKKHKLQAMRKKGRIL	gi|170578984|ref|XP_001894625.1| Surfeit locus protein 6 containing protein [Brugia malayi] gi|32564526|ref|NP_871983.1| Protein ZK546.14, isoform b [Caenorhabditis elegans]	IPR007019: Surfeit locus 6;	---	---	---
isogroup00056	yes	isotig00441	CAGTGGTAACAACGCATCCGAAaGAAGACGACgTAgcGGTTTCGTTCTCCAAGTTCGACTTTCTCATgAGAAACGAAAAGAAAAaGAAAAGATTGAGTACTgCAGAGAAAAACAAAAGTTCACAGGCAAGGATTACAGATCTCTAATCAaCAAGGTCGAaAAGAGAGAAGAAAAGCTCGACAAACTCAGGGAAAAaGAGCCAGAAAAAGCCGTTCAACTCGAACAAGATATCAAATGGAATCGCGCTGTAAGCAAAGCAAAGGGCATCAAAGTGAAGGATAACAAGGAGCTGCTGCAGAAAGGGCTGAAACGAAAGGAGAAAATGAAAGAGAAGCGGAAGGAAAAGTGGTCAAATAGAGAGTCAAATGTTGAGAGAGAAAAAGCTAAGAAGCAAGAAAA…	KFTGKDYRSLINKVEKREEKLDKLREKEPEKAVQLEQDIKWNRAVSKAKGIKVKDNKELLQKGLKRKEKMKEKRKEKWSNRESNVEREKAKKQEKRKENLQKRIDDKKKHKLQAMRKKGRIL	gi|170578984|ref|XP_001894625.1| Surfeit locus protein 6 containing protein [Brugia malayi] gi|32564526|ref|NP_871983.1| Protein ZK546.14, isoform b [Caenorhabditis elegans]	IPR007019: Surfeit locus 6;	---	---	---
isogroup00056	yes	isotig00442	CAGTGGTAACAACGCATCCGAAaGAAGACGACgTAgcGGTTTCGTTCTCCAAGTTCGACTTTCTCATgAGAAACGAAAAGAAAAaGAAAAGATTGAGTACTgCAGAGAAAAACAAAAGTTCACAGGCAAGGATTACAGATCTCTAATCAaCAAGGTCGAaAAGAGAGAAGAAAAGCTCGACAAACTCAGGGAAAAaGAGCCAGAAAAAGCCGTTCAACTCGAACAAGATATCAAATGGAATCGCGCTGTAAGCAAAGCAAAGGGCATCAAAGTGAAGGATAACAAGGAGCTGCTGCAGAAAGGGCTGAAACGAAAGGAGAAAATGAAAGAGAAGCGGAAGGAAAAGTaGGTCAAATAGAGAGTCAAATGTTGAGAGAGAAAAAGCTaagaagcaagaaa…	XSGNNASERRRRSGFVLQVRLSHEKRKEKEKIEYCREKQKFTGKDYRSLINKVEKREEKLDKLREKEPEKAVQLEQDIKWNRAVSKAKGIKVKDNKELLQKGLKRKEKMKEKRKEKWSNRESNVEREKAKKQEKRKGKIYQEKELDRQEKDNKLARQMRKKGRILVKITSXVFLSFCLLLYFRCCVFLSNS	no hit	IPR007019: Surfeit locus 6;	---	---	---
isogroup00056	yes	isotig00443	TTTTTtTTtttTttAACTCGATGCATTTATTCCttGCCGTGTACTGAGTGATCACTTTGAACGAGATCaGCCTCTGCGGTGGTACCGACGGTGAGACAGCGGAAAATAGGTGTACCCTGGAGTGTAAGGCCCTTCtCTGTAGGTGAGCATAAGAGTAGCATATGCCGCCGGATTTTTGAACCATAGTTCCCACAGCTTTTtACTGCGCTCTTTTTtGCTGAGCTTTTTGTCATCGTAAATGGCTTCAAAGCTTTTCTTCATATCgGGCAGcGCTTTGAAAACGTCATCGGATTGCATCTTCGCAGTTTTCCACCACTTGCCAATCCACGGCGAATTCGGAATAtATTTGACCTTCGcTGGAGtttttCCTCCTTTGCCTTCGCCTCAGAGTCGCTCGAT…	MASKLFFISGSALKTSSDCIFAVFHHLPIHGEFGIYLTFAGVFPPLPSPQIARCIGDEKGEYHKENQRKLVHPX	no hit	---	---	---	---
isogroup00057	yes	isotig00444	ttcaaaaTGCCTTATTTATTATGAAaGATTGTGATGAGAATACGATACATATATGTTGTCTAACGATTACCCGATGATTTTTAAGCAAGTAAATGtTTCTAtaaACAACGGAACATTTTTAAGCAAGTAAATGTTTCTATAAACACTGGAACACTAACTTGTTACAAATATAATAGATTAAATCAATAAAAGACTACTGTGATATGAATATGAATCATGACCAATACGATAAAGATATCAGCAATGAGTTTTAATGTGTTCGCATACACATACCCCACTATGATCAAATCGATGaCGCACTAATAACAGCAAAGAAGCACAAACAAACAAGGAGCAAATAAGTATCTGCAACAAAAGGTAATTTATATGAAATTCACGACCTTCCTGAGAAAACTCCAA…	XVKAASRILVKRQKTVGTRMGSEVAKIIDTNGGKEKAVRKLLRKELGLREPVEPPTPRDSPRKRPPPASKESRDVKQKRV	no hit	---	---	---	---
isogroup00057	yes	isotig00445	tCcAAaaTGCCTtATTTATTATGAAAGATTGTGATGAGAATACGATACATATATGTTGTCTAACGAtTACCCGATGATTTTTAAGCAAGTAAATGTTTCTATAAACACTGGAACACTAACTTGTTACAAATATAATAGATTAAATCAATAAAAGACTACTGTGATATGAATATGAATCATGACCAATACGATAAAGATATCAGCAATGAGTTTTAATGTGTTCGCATACACATACCCCACTATGATCAAATCGATGaCGCACTAATAACAGCAAAGAAGCACAAACAAACAAGGAGCAAATAAGTATCTGCAACAAAAGGTAATTTATATGAAATTCACGACCTTCCTGAGAAAACTCCAATTATCAGATCATTTCAGACAAAAAAAAaCACAAAAACA…	XVKAASRILVKRQKTVGTRMGSEVAKIIDTNGGKEKAVRKLLRKELGLREPVEPPTPRDSPRKRPPPASKESRDVKQKRV	no hit	---	---	---	---
isogroup00057	yes	isotig00446	ttcaaaaTGCCTTATTTATTATGAAaGATTGTGATGAGAATACGATACATATATGTTGTCTAACGATTACCCGATGATTTTTAAGCAAGTAAATGtTTCTAtaaACAACGGAACATTTTTAAGCAAGTAAATGTTTCTATAAACAACGGAACACTAACTCGTTACATATATAATAGATTAAATCAATAAAAGACtACTGTGATATGAATATGAATCATGACCAATACGATAAAGATATCAACAATGAGTTTTAATGTGTTCGCACACACATACCCAACTATGATCAAATCGATGACGCACTAATAACAGCAAAGAAGCACAAACAAACAAGGaGCAAATAAGTATCTGCAACAAAAGGTAATTTATATGAAATTCACGACCTTCCTGAGAAAACTCCAA…	QQRSTNKQGANKYLQQKVIYMKFTTFLRKLQLSDHFRKKTKTQNKLRSTRISKPNRCLH	no hit	---	---	---	---
isogroup00057	yes	isotig00447	tCcAAaaTGCCTtATTTATTATGAAAGATTGTGATGAGAATACGATACATATATGTTGTCTAACGAtTACCCGATGATTTTTAAGCAAGTAAATGTTTCTATAAACAACGGAACACTAACTCGTTACATATATAATAGATTAAATCAATAAAAGACtACTGTGATATGAATATGAATCATGACCAATACGATAAAGATATCAACAATGAGTTTTAATGTGTTCGCACACACATACCCAACTATGATCAAATCGATGACGCACTAATAACAGCAAAGAAGCACAAACAAACAAGGaGCAAATAAGTATCTGCAACAAAAGGTAATTTATATGAAATTCACGACCTTCCTGAGAAAACTCCAATTATCAGATCATtTCAGAAAAAAAaCAAAAACACAAAA…	QQRSTNKQGANKYLQQKVIYMKFTTFLRKLQLSDHFRKKTKTQNKLRSTRISKPNRCLH	no hit	---	---	---	---
isogroup00057	yes	isotig00448	ttcaaaaTGCCTTATTTATTATGAAaGATTGTGATGAGAATACGATACATATATGTTGTCTAACGATTACCCGATGATTTTTAAGCAAGTAAATGtTTCTAtaaACAACGGAACATTTTTAAGCAAGTAAATGTTTCTATAAACAACGGAACACTAACTCGTTACATATATAATAGATTAAATCAATAAAAGACtACTGTGATATGAATATGAATCATGACCAATACGATAAAGATATCAGCAATGAGTTTTAATGTGTTCGCATTCACATACCCCACTATGATCAAATCGATGACGCACTAATAAGAGCAAAGAAGCACAAACAAACAAGAAGCAAATAAGTATCTgCAACAAAAGGTAATTTATATGAAATTCACGACCTTCCTgAGAAAACTCCAA…	LEFSQEGREFHINYLLLQILICFLFVCASLLLLVRHRFDHSGVCECEHIKTHC	no hit	---	---	---	---
isogroup00057	yes	isotig00449	tCcAAaaTGCCTtATTTATTATGAAAGATTGTGATGAGAATACGATACATATATGTTGTCTAACGAtTACCCGATGATTTTTAAGCAAGTAAATGTTTCTATAAACAACGGAACACTAACTCGTTACATATATAATAGATTAAATCAATAAAAGACtACTGTGATATGAATATGAATCATGACCAATACGATAAAGATATCAGCAATGAGTTTTAATGTGTTCGCATTCACATACCCCACTATGATCAAATCGATGACGCACTAATAAGAGCAAAGAAGCACAAACAAACAAGAAGCAAATAAGTATCTgCAACAAAAGGTAATTTATATGAAATTCACGACCTTCCTgAGAAAACTCCAATTaaTCaGaTCATTTCaGaCaaaaaaaGaCaaaaacaC…	LEFSQEGREFHINYLLLQILICFLFVCASLLLLVRHRFDHSGVCECEHIKTHC	no hit	---	---	---	---
isogroup00057	yes	isotig00450	ttcaaaaTGCCTTATTTATTATGAAaGATTGTGATGAGAATACGATACATATATGTTGTCTAACGATTACCCGATGATTTTTAAGCAAGTAAATGtTTCTAtaaACAACGGAACATTTTTAAGCAAGTAAATGTTTCTATAAACAACGGAACACTAACTCGTTACATATATAATAGATTAAATCAATAAAAGACtACTGTGATATGAATATGAATCATGACCAATACGATAAAGATATCAGCAATGAGTTTTAATGTGTTCGCATTCACATACCCCACTATGATCAAATCGATGACGCACTAATAAGAGCAAAGAAGCACAAACAAACAAGAAGCAAATAAGTATCTgCAACAAAAGGTAATTTATATGAAATTCACGACCTTCCTgAGAAAACTCCAA…	MTNTIKISAMSFNVFAFTYPTMIKSMTTNKSKEAQTNKKXNKYLQQKVIYMKFTTFLRKLQLSDHFRQKKQKHKINYAQQGYLNQIVACTKLMADMTCSQPPNYLGSSDVLHPLMLDIAAFLLMQEEAFYEGYPLVLVVQQVHAIPTLSVTX	no hit	---	---	---	---
isogroup00057	yes	isotig00451	tCcAAaaTGCCTtATTTATTATGAAAGATTGTGATGAGAATACGATACATATATGTTGTCTAACGAtTACCCGATGATTTTTAAGCAAGTAAATGTTTCTATAAACAACGGAACACTAACTCGTTACATATATAATAGATTAAATCAATAAAAGACtACTGTGATATGAATATGAATCATGACCAATACGATAAAGATATCAGCAATGAGTTTTAATGTGTTCGCATTCACATACCCCACTATGATCAAATCGATGACGCACTAATAAGAGCAAAGAAGCACAAACAAACAAGAAGCAAATAAGTATCTgCAACAAAAGGTAATTTATATGAAATTCACGACCTTCCTgAGAAAACTCCAATTGTcAGaTCaTTTCaGaCaAAAaAAaCaaaaaCaCaa…	MTNTIKISAMSFNVFAFTYPTMIKSMTTNKSKEAQTNKKXNKYLQQKVIYMKFTTFLRKLQLSDHFRQKKQKHKINYAQQGYLNQIVACTKLMADMTCSQPPNYLGSSDVLHPLMLDIAAFLLMQEEAFYEGYPLVLVVQQVHAIPTLSVTX	no hit	---	---	---	---
isogroup00057	yes	isotig00452	TTACATATATAATAGATTAAaTCAATAAAAGACTACTGTGATATGAAtATCAATCATGaCCAATACGATAAaGATATCaGCtAATGAaGTTTTtAATGTGTTCGCATTCACATACCCCACTATGATCAAATCGATGaCGCaCTAATaAGAGCaAagaaGCaCaAAaCaAaCaaGaAaGCAAATAAGTATCTGcaAaCaAAaGGttAaTTTaatATGAAATTCACGACCTTCCTgAGAAAACTCCAATTaaTCaGaTCATTTCaGaCaaaaaaaGaCaaaaacAaCaAAATaaacTAaTagcTCAACAAGGaTatTtaAaccaaGttGCCtGCacTAAGCTGATGAGCTAATATGACCTGCTCACAGCCTCCAAATTATCTGAAGGTCGAGTGATGCTTT…	MTNTIKISANEVFNVFAFTYPTXDQIDDALIRAKKHKTNKKANKYLQQKVNLIEIHDLPEKTPINQIISDKKRQKQQNKLIAQQGYLNQVACTKLMANMTCSQPPNYLKVDDALHPLMLDIAAFLLMQEEAFYEGYPLVLVVQQVHAIPTLSVTTSELX	no hit	---	---	---	---
isogroup00057	yes	isotig00453	TTACATATATAATAGATTAAaTCAATAAAAGACTACTGTGATATGAAtATCAATCATGACCAATACGATAAAGATATCAGCAATGaGTTTTAATGTGTTCGCATtCACATACCCCACTATGATCAAaTCGATGaCGCaCTAATaAGAGCaAAagaaGCAaCaAAaCaAAaCaAGAaGCAAATAAGTATCTGcaAaCAAAaGGttaaTTTATATaGAAATTCACGACCTTCCTgAGAAAACTCCAATTGTcAGaTCaTTTCaGaCaAAAaAAACaaaaCaCaaaaTaAaCTaCGCTCaaCaaGGATaTCtaaaCCaaaTCgTTGCCTGCACTaaGCTGATGAGCTGACATGACCTGCTCACAGCCTCCAAATTATTtGGGGTCgAGTGACGTTTTACACC…	VSANKRLIYIEIHDLPEKTPIVRSFQTKKTKHKINYAQQGYLNQIVACTKLMS	no hit	---	---	---	---
isogroup00058	yes	isotig00454	TATCCccTGTGTGtCCTTGGCAGTCncttttAgTTtttttttCtATAAATTTATCTGTTAACATGTAAGTACATTCTTTGTACAATATGTGAAACGAGCTATTCGCAATGAAGAAACTATACATAGGAATATGAAAGAACGTTGTAAACACGAcGGAATTCCGAAAAGAGAAATGTAGTAGACGGAAACAATACAACAATACTGAAGCAGAAAAATTATCTGAATCATCTGTACAAAGGCGCAATTACAGCGGCATAACACAGATTGACATAAAGATGCACAGAGAACGAGAAACggAAAGaaaGGAAccggaaattgaattaGTGCACAAACaagTAATTAGAAAGGTTTAGTCCAGAACTCTTGCTCGTCGCCGAGCTGCATCACATAATCGAATCC…	RCLMELRRGADPCTLHCLQFSPCSRFLAASSDKGTIHIFAVRESSDAKRGLLHKVGLSKGEKRSSVQISLEPRVLACGFIKASSSSMQSIVAICQDGSYHRFSFGDDGSTKREGFDYVMQLGDEQEF	gi|146332319|gb|ABQ22665.1| WD repeat domain phosphoinositide interacting protein 4-like protein [Callithrix jacchus]	IPR015943: WD40/YVTN repeat-like-containing domain;	GO:0005515): protein binding;	---	---
isogroup00058	yes	isotig00455	TtCTATAAATTTATCTGTTAAAATGTAAGTACATTCTTTGTACAACGTGTGAAACGAGCTAATCGCAATGAAGAAACTATACATAGGAATATGAAAGAACGCTGTAAACACGAAGGAATTCCGAAAAGAGAAACGTAGTAGACGGAAACAATACAACATTACTGGAGCAGAAAAATTATCTGAATCATCTGTACAATTACAGCGGCATAACACAGATTGACATAAAGATGCACAGAGAACGAGAAACGGAAAGGAAGGAACCGGAAATTGAATTAGTGCACAAACAAGTGATTAAAAAGGTTTAGTCCAGAACTCTTGCTCGTCGCCGAGCTGCATCACATAATCGAATCCTTCCCGTTTCGTAGAGCCATCGTCACCAAAGGAGAACCTGTGGTAAGA…	RCLMELRRGADPCTLHCLQFSPCSRFLAASSDKGTIHIFAVRESSDAKRGLLHKVGLSKGEKRSSVQISLEPRVLACGFIKASSSSMQSIVAICQDGSYHRFSFGDDGSTKREGFDYVMQLGDEQEF	gi|146332319|gb|ABQ22665.1| WD repeat domain phosphoinositide interacting protein 4-like protein [Callithrix jacchus]	IPR015943: WD40/YVTN repeat-like-containing domain;	GO:0005515): protein binding;	---	---
isogroup00058	yes	isotig00456	TtCTATAAATTTATCTGTTAAAATGTAAGTACATTCTTTGTACAACGTGTGAAACGAGCTAATCGCAATGAAGAAACTATACATAGGAATATGAAAGAACGCTGTAAACACGAAGGAATTCCGAAAAGAGAAACGTAGTAGACGGAAACAATACAACATTACTGGAGCAGAAAAATTATCTGAATCATCTGTACAATTACAGCGGCATAACACAGATTGACATAAAGATGCACAGAGAACGAGAAACGGAAAGGAAGGAACCGGAAATTGAATTAGTGCACAAACAAGTGATTAAAAAGGTTTAGTCCAGAACTCTTGCTCGTCGCCGAGCTGCATCACATAATCGAATCCTTCCCGTTTCGTAGAGCCATCGTCACCAAAGGAGAACCTGTGGTAAGA…	RCLMELRRGADPCTLHCLQFSPCSRFLAASSDKGTIHIFAVRESSDAKRGLLHKVGLSKGEKRSSVQISLEPRVLACGFIKASSSSMQSIVAICQDGSYHRFSFGDDGSTKREGFDYVMQLGDEQEF	gi|146332319|gb|ABQ22665.1| WD repeat domain phosphoinositide interacting protein 4-like protein [Callithrix jacchus]	IPR015943: WD40/YVTN repeat-like-containing domain;	GO:0005515): protein binding;	---	---
isogroup00058	yes	isotig00457	TCTATAAATTtATCTGTTAACATGTAAGTACATTCTTTGTACAACGTGTGAAACGAGCTAATCGCAATGAAGAAACTATACATAGGAATATGAAAGAACGCTGTAAACACGAAGGAATTCCGATTCCGTAGTAGACGGAAACAATACAACATTACTGGAGCAGAAAAATTATCTGAATCATCTGTACAATTACAGCGGCATAACACAGATTGACATAAAGATGCACAGAGAACGAGAAACGGAAAGGAAGGAACCGGAAATTGAATTAGTGCACAAACAAGTGATTAAAAAGGTTTAGTCCAGAACTCTTGCTCGTCGCCGAGCTGCATCACATAATCGAATCCTTCCCGTTTCGTAGAGCCATCGTCACCAAAGGAGAACCTGTGGTAAGACCCGTCC…	RCLMELRRGADPCTLHCLQFSPCSRFLAASSDKGTIHIFAVRESSDAKRGLLHKVGLSKGEKRSSVQISLEPRVLACGFIKASSSSMQSIVAICQDGSYHRFSFGDDGSTKREGFDYVMQLGDEQEF	gi|146332319|gb|ABQ22665.1| WD repeat domain phosphoinositide interacting protein 4-like protein [Callithrix jacchus]	IPR015943: WD40/YVTN repeat-like-containing domain;	GO:0005515): protein binding;	---	---
isogroup00058	yes	isotig00458	TTTTTtCTATAAATTTATCTGTTaacaTGTAAGTACATTCTTTGTACAAtaTGTGAAACGAGCTAtTCGCAATGAAGAAACTATACAtAGGAATATGAAAGAACGCTGTAAACACGAAGGAATTCCGAAAAGcGAAACGTAGTAgAcGGAAACAAtACAACATTACTGgAGCAGAAAAaTtATCTAAaTCATCTGTACAAAGGCGCAATTACAGCGGCATAACACAGATTGACATAAAGATGCACAGAGAACGAGAAACggAAAGaaaGGAAccggaaattgaattaGTGCACAAACaagTAATTAGAAAGGTTTAGTCCAGAACTCTTGCTCGTCGCCGAGCTGCATCACATAATCGAATCCTTCCCGTTTCGTAGAGCCATCGTCACCAAAGGAGAA…	RCLMELRRGADPCTLHCLQFSPCSRFLAASSDKGTIHIFAVRESSDAKRGLLHKVGLSKGEKRSSVQISLEPRVLACGFIKASSSSMQSIVAICQDGSYHRFSFGDDGSTKREGFDYVMQLGDEQEF	gi|146332319|gb|ABQ22665.1| WD repeat domain phosphoinositide interacting protein 4-like protein [Callithrix jacchus]	IPR015943: WD40/YVTN repeat-like-containing domain;	GO:0005515): protein binding;	---	---
isogroup00058	yes	isotig00459	CTATAAATTTATCTGTTGAAATGTGAGTACATTTTTtGTACAACGTGTGAAACGAGCTAATCGCAATGAAAAAAaaaaCTaTACATGGGAATACGAAAGAACGTTGTAAACACGCAGGAATTCCGAAAAGAGAAGTGTAGTAGACGGAAATAATACAACACTACTGGAAGCAAaTTATaatCTGAATCATCTGTACAAAGGCGCAATTACAGCGGCATAACACAGATTGACATAAAGATGCACAGAGAACGAGAAACggAAAGaaaGGAAccggaaattgaattaGTGCACAAACaagTAATTAGAAAGGTTTAGTCCAGAACTCTTGCTCGTCGCCGAGCTGCATCACATAATCGAATCCTTCCCGTTTCGTAGAGCCATCGTCACCAAAGGAGAATC…	RCLMELRRGADPCTLHCLQFSPCSRFLAASSDKGTIHIFAVRESSDAKRGLLHKVGLSKGEKRSSVQISLEPRVLACGFIKASSSSMQSIVAICQDGSYHRFSFGDDGSTKREGFDYVMQLGDEQEF	gi|146332319|gb|ABQ22665.1| WD repeat domain phosphoinositide interacting protein 4-like protein [Callithrix jacchus]	IPR015943: WD40/YVTN repeat-like-containing domain;	GO:0005515): protein binding;	---	---
isogroup00058	yes	isotig00460	TCTATAAATTtATCTGTTAACATGTAAGTACATTCTTTGTACAACGTGTGAAACGAGCTAATCGCAATGAAGAAACTATACATAGGAATATGAAAGAACGCTGTAAACACGAAGGAATTCCGATTCCGTAGTAGACGGAAACAATACAACATTACTGGAGCAGAAAAATTATCTGAATCATCTGTACAATTACAGCGGCATAACACAGATTGACATAAAGATGCACAGAGAACGAGAAACGGAAAGGAAGGAACCGGAAATTGAATTAGTGCACAAACAAGTGATTAAAAAGGTTTAGTCCAGAACTCTTGCTCGTCGCCGAGCTGCATCACATAATCGAATCCTTCCCGTTTCGTAGAGCCATCGTCACCAAAGGAGAACCTGTGGTAAGACCCGTCC…	RCLMELRRGADPCTLHCLQFSPCSRFLAASSDKGTIHIFAVRESSDAKRGLLHKVGLSKGEKRSSVQISLEPRVLACGFIKASSSSMQSIVAICQDGSYHRFSFGDDGSTKREGFDYVMQLGDEQEF	gi|146332319|gb|ABQ22665.1| WD repeat domain phosphoinositide interacting protein 4-like protein [Callithrix jacchus]	IPR015943: WD40/YVTN repeat-like-containing domain;	GO:0005515): protein binding;	---	---
isogroup00058	yes	isotig00461	TATCCccTGTGTGtCCTTGGCAGTCncttttAgTTtttttttCtATAAATTTATCTGTTAACATGTAAGTACATTCTTTGTACAATATGTGAAACGAGCTATTCGCAATGAAGAAACTATACATAGGAATATGAAAGAACGTTGTAAACACGAcGGAATTCCGAAAAGAGAAATGTAGTAGACGGAAACAATACAACAATACTGAAGCAGAAAAATTATCTGAATCATCTGTACAAAGGCGCAATTACAGCGGCATAACACAGATTGACATAAAGATGCACAGAGAACGAGAAACaGAAAGaAAaGGAACcGGAAATtggaaTTaaGTGCACaAAaCaAaGTAATTaaaaaGGTTTaaGTCCaaGaAaCTCTTGCTCGTCGCCGAGCTGCATCACatAa…	GADPCTLHCLQFSPCSRFLAASSDKGTIHIFAVRESSDAKRGLLHKVGLSKGEKRSSVQISLEPRVLACGFIKASSSSMQSIVAICQDGSYHRFSFGDGWLYETGR	gi|148701967|gb|EDL33914.1| WD repeat domain 45, isoform CRA_c [Mus musculus] gi|341878740|gb|EGT34675.1| hypothetical protein CAEBREN_11641 [Caenorhabditis brenneri]	IPR011046: WD40 repeat-like-containing domain; IPR015943: WD40/YVTN repeat-like-containing domain;	GO:0005515): protein binding;	---	---
isogroup00058	yes	isotig00462	TTTTTtCTATAAATTTATCTGTTaacaTGTAAGTACATTCTTTGTACAAtaTGTGAAACGAGCTAtTCGCAATGAAGAAACTATACAtAGGAATATGAAAGAACGCTGTAAACACGAAGGAATTCCGAAAAGcGAAACGTAGTAgAcGGAAACAAtACAACATTACTGgAGCAGAAAAaTtATCTAAaTCATCTGTACAAAGGCGCAATTACAGCGGCATAACACAGATTGACATAAAGATGCACAGAGAACGAGAAACaGAAAGaAAaGGAACcGGAAATtggaaTTaaGTGCACaAAaCaAaGTAATTaaaaaGGTTTaaGTCCaaGaAaCTCTTGCTCGTCGCCGAGCTGCATCACatAaTCGAATCcTtCCCGTTtCGTAGAGCCATccGTCACc…	GADPCTLHCLQFSPCSRFLAASSDKGTIHIFAVRESSDAKRGLLHKVGLSKGEKRSSVQISLEPRVLACGFIKASSSSMQSIVAICQDGSYHRFSFGDGWLYETGR	gi|156391861|ref|XP_001635768.1| predicted protein [Nematostella vectensis] gi|341878740|gb|EGT34675.1| hypothetical protein CAEBREN_11641 [Caenorhabditis brenneri]	IPR011046: WD40 repeat-like-containing domain; IPR015943: WD40/YVTN repeat-like-containing domain;	GO:0005515): protein binding;	---	---
isogroup00058	yes	isotig00463	CTATAAATTTATCTGTTGAAATGTGAGTACATTTTTtGTACAACGTGTGAAACGAGCTAATCGCAATGAAAAAAaaaaCTaTACATGGGAATACGAAAGAACGTTGTAAACACGCAGGAATTCCGAAAAGAGAAGTGTAGTAGACGGAAATAATACAACACTACTGGAAGCAAaTTATaatCTGAATCATCTGTACAAAGGCGCAATTACAGCGGCATAACACAGATTGACATAAAGATGCACAGAGAACGAGAAACaGAAAGaAAaGGAACcGGAAATtggaaTTaaGTGCACaAAaCaAaGTAATTaaaaaGGTTTaaGTCCaaGaAaCTCTTGCTCGTCGCCGAGCTGCATCACatAaTCGAATCcTtCCCGTTtCGTAGAGCCATccGTCACcAA…	GADPCTLHCLQFSPCSRFLAASSDKGTIHIFAVRESSDAKRGLLHKVGLSKGEKRSSVQISLEPRVLACGFIKASSSSMQSIVAICQDGSYHRFSFGDGWLYETGR	gi|156391861|ref|XP_001635768.1| predicted protein [Nematostella vectensis] gi|341878740|gb|EGT34675.1| hypothetical protein CAEBREN_11641 [Caenorhabditis brenneri]	IPR011046: WD40 repeat-like-containing domain; IPR015943: WD40/YVTN repeat-like-containing domain;	GO:0005515): protein binding;	---	---
isogroup00059	yes	isotig00464	GTCAGCAGCTTTTCCCTGTGCAATTGAGAATGGAAGAGTCATTAGAGGAGCGAATAGCTGCGATCGAAAGGACCCTGGGTGTTGACGAATGCACGGATGTAAAGGCGAAGGATTTTGATGTAGCGGCACTGCAAGCAAGGCTGACGAAGTTGGGCTTGGATCGAGTTATGAAAATTCCCTCAGCGAAATTGAAGAAGCTCAAGAACCTTACAAACCATCCACATAATCAATCACTTTCTGAGAAATTGACTACCATTGAGTTTTGTGAAAGTCTCATTCGACGGCGAGCTGAACTTCTTAAGGAGTTCCACGAGCGATTGGAGGTAGTCCTGAACACTGACAAGATCGGGTTGgTTCCTCAACAAaTGCAGGAGCTTGATGCCATGCGAGAAGATATCG…	LEERIAAIERTLGVDECTDVKAKDFDVAALQARLTKLGLDRVMKIPSAKLKKLKNLTNHPHNQSLSEKLTTIEFCESLIRRRAELLKEFHERLEVVLNTDKIGLVPQQMQELDAMREDIEKGLEEWKKYTMELDTFKTEYFSIIGALRERLDEMDKVISLSEKDSQA	gi|268563482|ref|XP_002646947.1| Hypothetical protein CBG21358 [Caenorhabditis briggsae]	---	---	---	---
isogroup00059	yes	isotig00465	CACTGCCTCGTTTTCTGGTTTACCGGCGggTGTCAaCAGTTtttCCCTGTGCAATTGAGAATGGAAGAGTCATTAGAGGAGCGAATAGCTGCGATCGAAAGGACCCTGGGTATTGACGAATGCACGGATGTAAAGGCGAAAGATTTTGATGTAGCGGCACTGCAAGCAAGGCTGACGAAGTTGGGCTTGGATCGAGTTATGAAAATTCCCTCAGCAAAATTGAAGAAGCTCAAGAACCTTACAAACCATCCACATAATCAATCACTTTCTGAGAAATTGACtACGATTGAGTTTTGTGAAAGTCTCATTCGACGACGAGCTGAACTTCTTAAGGAGTTCCACGAGCGATTGGAGGttATGTTTAtTTGGCAATTAaTCaTTGTTACCGTATAGAGCTTT…	HCLVFWFTGGCQQFFPVQLRMEESLEERIAAIERTLGIDECTDVKAKDFDVAALQARLTKLGLDRVMKIPSAKLKKLKNLTNHPHNQSLSEKLTTIEFCESLIRRRAELLKEFHERLEVMFIWQLIIVTDRAFIKVIFAMPMLSVLFCSALYLLLFTGFHFFIFLVVLNTDKIGLVPQQMQELDAIREDIEKGLEEWKKYTMELDTFKTEYFSIIGALRERLDEMDKVISLSEKDSQAXI	gi|268563482|ref|XP_002646947.1| Hypothetical protein CBG21358 [Caenorhabditis briggsae]	---	---	---	---
isogroup00059	yes	isotig00466	GCACTACGTCGTCTTCTGGCTCACAGGCGAGTGTCATCAGTTTTTCCCTGTTAAATTGAGAATGGAAGAGTCATTAGAGGAGCGAATAGCTGCGATCGAAAGGACCCTGGGTATTGACGAATGCACGGATGTGAAAGCAAAAGATTTCGATGTAGCAGCATTGCAAGCAAGGCTGACGAAGTTGGGCTTGGATCGAGTTATGAAAATTCCTTCAGCAAAATTGAAGAAGCTCAAGAACCTTACAAACCATCCACATAATCAATCACTTTCTGAGAAATTGACtACGATTGAGTTTTGTGAAAGTCTCATTCGACGACGAGCTGAACTTCTTAAGGAGTTCCACGAGCGATTGGAGGttATGTTTAtTTGGCAATTAaTCaTTGTTACCGTATAGAGCTT…	XHYVVFWLTGECHQFFPVKLRMEESLEERIAAIERTLGIDECTDVKAKDFDVAALQARLTKLGLDRVMKIPSAKLKKLKNLTNHPHNQSLSEKLTTIEFCESLIRRRAELLKEFHERLEVMFIWQLIIVTDRAFIKVIFAMPMLSVLFCSALYLLLFTGFHFFIFLVVLNTDKIGLVPQQMQELDAIREDIEKGLEEWKKYTMELDTFKTEYFSIIGALRERLDEMDKVISLSEKDSQAXI	gi|268563482|ref|XP_002646947.1| Hypothetical protein CBG21358 [Caenorhabditis briggsae]	---	---	---	---
isogroup00059	yes	isotig00467	TAGTTTCTCCCTGTGAAATTGAGAATGGAAGAGTCATTAGAGGAGCGAATAGCTGCGATCGAAAGGACCCTGGGTATTGACGAATGCACGGATGTGAAAGCAAAAGATTTCGATGTAGCGGCATTGCAAGCAAGGCTGACGAAGTTGGGCTTGGATCGAGTTATGAAAATTCCTTCAGCGAAATTGAAGAAGCTCAAGAATCTTACAAACCATCCACATAATCAATCACTTTCTGAGAAATTGACtACGATTGAGTTTTGTGAAAGTCTCATTCGACGACGAGCTGAACTTCTTAAGGAGTTCCACGAGCGATTGGAGGttATGTTTAtTTGGCAATTAaTCaTTGTTACCGTATAGAGCTTTCaTCaAaGTTATAtTTGCAATGCCTATGTTGTCtGT…	MEESLEERIAAIERTLGIDECTDVKAKDFDVAALQARLTKLGLDRVMKIPSAKLKKLKNLTNHPHNQSLSEKLTTIEFCESLIRRRAELLKEFHERLEVMFIWQLIIVTDRAFIKVIFAMPMLSVLFCSALYLLLFTGFHFFIFLVVLNTDKIGLVPQQMQELDAIREDIEKGLEEWKKYTMELDTFKTEYFSIIGALRERLDEMDKVISLSEKDSQAXI	gi|268563482|ref|XP_002646947.1| Hypothetical protein CBG21358 [Caenorhabditis briggsae]	---	---	---	---
isogroup00059	yes	isotig00468	CACTGCCTCGTTTTCTGGTTTACCGGCGggTGTCAaCAGTTtttCCCTGTGCAATTGAGAATGGAAGAGTCATTAGAGGAGCGAATAGCTGCGATCGAAAGGACCCTGGGTATTGACGAATGCACGGATGTAAAGGCGAAAGATTTTGATGTAGCGGCACTGCAAGCAAGGCTGACGAAGTTGGGCTTGGATCGAGTTATGAAAATTCCCTCAGCAAAATTGAAGAAGCTCAAGAACCTTACAAACCATCCACATAATCAATCACTTTCTGAGAAATTGACtACGATTGAGTTTTGTGAAAGTCTCATTCGACGACGAGCTGAACTTCTTAAGGAGTTCCACGAGCGATTGGAGGTGGTCCTGAACACTGACAAGATCGGGTTGGTTCCTCAACAAATG…	LEERIAAIERTLGIDECTDVKAKDFDVAALQARLTKLGLDRVMKIPSAKLKKLKNLTNHPHNQSLSEKLTTIEFCESLIRRRAELLKEFHERLEVVLNTDKIGLVPQQMQELDAIRDDIEKGLEEWKKYTMELDTFKTEYFSIIGALRERLDEMDKVISLSEKDSQA	gi|268563482|ref|XP_002646947.1| Hypothetical protein CBG21358 [Caenorhabditis briggsae]	---	---	---	---
isogroup00059	yes	isotig00469	GCACTACGTCGTCTTCTGGCTCACAGGCGAGTGTCATCAGTTTTTCCCTGTTAAATTGAGAATGGAAGAGTCATTAGAGGAGCGAATAGCTGCGATCGAAAGGACCCTGGGTATTGACGAATGCACGGATGTGAAAGCAAAAGATTTCGATGTAGCAGCATTGCAAGCAAGGCTGACGAAGTTGGGCTTGGATCGAGTTATGAAAATTCCTTCAGCAAAATTGAAGAAGCTCAAGAACCTTACAAACCATCCACATAATCAATCACTTTCTGAGAAATTGACtACGATTGAGTTTTGTGAAAGTCTCATTCGACGACGAGCTGAACTTCTTAAGGAGTTCCACGAGCGATTGGAGGTGGTCCTGAACACTGACAAGATCGGGTTGGTTCCTCAACAAAT…	LEERIAAIERTLGIDECTDVKAKDFDVAALQARLTKLGLDRVMKIPSAKLKKLKNLTNHPHNQSLSEKLTTIEFCESLIRRRAELLKEFHERLEVVLNTDKIGLVPQQMQELDAIRDDIEKGLEEWKKYTMELDTFKTEYFSIIGALRERLDEMDKVISLSEKDSQA	gi|268563482|ref|XP_002646947.1| Hypothetical protein CBG21358 [Caenorhabditis briggsae]	---	---	---	---
isogroup00059	yes	isotig00470	TAGTTTCTCCCTGTGAAATTGAGAATGGAAGAGTCATTAGAGGAGCGAATAGCTGCGATCGAAAGGACCCTGGGTATTGACGAATGCACGGATGTGAAAGCAAAAGATTTCGATGTAGCGGCATTGCAAGCAAGGCTGACGAAGTTGGGCTTGGATCGAGTTATGAAAATTCCTTCAGCGAAATTGAAGAAGCTCAAGAATCTTACAAACCATCCACATAATCAATCACTTTCTGAGAAATTGACtACGATTGAGTTTTGTGAAAGTCTCATTCGACGACGAGCTGAACTTCTTAAGGAGTTCCACGAGCGATTGGAGGTGGTCCTGAACACTGACAAGATCGGGTTGGTTCCTCAACAAATGCAGGAGCTTGATGCCATTCGAGATGATATCGAGAAG…	LEERIAAIERTLGIDECTDVKAKDFDVAALQARLTKLGLDRVMKIPSAKLKKLKNLTNHPHNQSLSEKLTTIEFCESLIRRRAELLKEFHERLEVVLNTDKIGLVPQQMQELDAIRDDIEKGLEEWKKYTMELDTFKTEYFSIIGALRERLDEMDKVISLSEKDSQA	gi|268563482|ref|XP_002646947.1| Hypothetical protein CBG21358 [Caenorhabditis briggsae]	---	---	---	---
isogroup00059	yes	isotig00471	GTCAGCAGCTTTTCCCTGTGCAATTGAGAATGGAAGAGTCATTAGAGGAGCGAATAGCTGCGATCGAAAGGACCCTGGGTGTTGACGAATGCACGGATGTAAAGGCGAAGGATTTTGATGTAGCGGCACTGCAAGCAAGGCTGACGAAGTTGGGCTTGGATCGAGTTATGAAAATTCCCTCAGCGAAATTGAAGAAGCTCAAGAACCTTACAAACCATCCACATAATCAATCACTTTCTGAGAAATTGACTACCATTGAGTTTTGTGAAAGTCTCATTCGACGGCGAGCTGAACTTCTTAAGGAGTTCCACGAGCGATTGGAGGTGGTCCTGAACACTGACAAGATCGGGTTGGTTCCTCAACAAATGCAGGAGCTTGATGCCATTCGAGAAGATATCG…	LEERIAAIERTLGVDECTDVKAKDFDVAALQARLTKLGLDRVMKIPSAKLKKLKNLTNHPHNQSLSEKLTTIEFCESLIRRRAELLKEFHERLEVVLNTDKIGLVPQQMQELDAIREDIEKGLEEWKKYTMELDTFKTEYFSIIGALRERLDEMDKVISLSEKDSQA	gi|268563482|ref|XP_002646947.1| Hypothetical protein CBG21358 [Caenorhabditis briggsae]	---	---	---	---
isogroup00060	yes	isotig00472	TAACAACGCATCCGACGCGGGGgAACATTGTGgACATTGTGgTGTGATGACTGTACTACGTGCTCTCCTCATTTTATCCCTCGCCGCATTTGTGTCAGTCAAGACACTCAGCGCTGAAACCGAATGTAACTCCTGCAAAGTGATTATCGGTGACGTGAAAGCAGTAGCAACCGGTGCTACGGAAAGTCTTGAAGTGTTCCTGAGAGAGAccGTTAAGAATGTTTGCCAACGaTATGTGACGATTaAaaCCTCTGGAAGAAGTCTGTGAAATCGTCGAACAAAAACTTCTACACGCACTGTTTGAGTGGATTGAAAAGAAAGAAGGCCAAATTGATCCGGACGTGGACTGCCAATACATCCGCCTTTGCCCACGTCCAAAAGGATTCGAAACATTCCTCA…	XNNASDAGEHCGHCGVMTVLRALLILSLAAFVSVKTLSAETECNSCKVIIGDVKAVATGATESLEVFLRETVKNVCQRYVTIKTLEEVCEIVEQKLLHALFEWIEKKEGQIDPDVDCQYIRLCPRPKGFETFLRMLKVPDVPPLQXY	no hit	IPR008139: Saposin B; IPR011001: Saposin-like;	---	---	---
isogroup00060	yes	isotig00473	TAACAACGCATCCGACGCGGGGgAACATTGTGgACATTGTGgTGTGATGACTGTACTACGTGCTCTCCTCATTTTATCCCTCGCCGCATTTGTGTCAGTCAAGACACTCAGCGCTGAAACCGAATGTAACTCCTGCAAAGTGATTATCGGTGACGTGAAAGCAGTAGCAACCGGTGCTACGGAAAGTCTTGAAGTGTTCCTGAGAGAGAccGTTAAGAATGTTTGCCAACGaTATGTGACGATTAaaCCTCTGGAAGAAGTCTGtGAACTTGTCGAACAgaAAcTTCtACACGCACTGtTTGAGTGGatTCaAAAGaAAGAAGGcCAAATTGATcCGGACATGGACTGCCAATACATCCGCCTTTGCCCACGTcCAAAAGGATTCGAAACATTCCTCAG…	XNNASDAGEHCGHCGVMTVLRALLILSLAAFVSVKTLSAETECNSCKVIIGDVKAVATGATESLEVFLRETVKNVCQRYVTIKPLEEVCELVEQKLLHALFEWIQKKEGQIDPDMDCQYIRLCPRPKGFETFLRMLKVSDVPPLQXY	no hit	IPR008139: Saposin B; IPR011001: Saposin-like;	---	---	---
isogroup00060	yes	isotig00474	TAACaacGCATCCGACGCgggggAAGTGAGAACATTGTGAaCATtGTGgTGTGATGACTGTACTACGTGCTCTCCTCATTTTATCCCTCGCCGCATTTGTGTCAGTCAAGACACTCAGCGCTGAAACCGAATGTAACTCCTGCAAAGTGATTATCGGTGACGTGAAAGCAGTAGCAACCGGTGCTACGGAAAGTCTTGAAGTGTTCCTGAGAGAGACCGTTAAGAATGTTTGCCAACGATATGTGACGATTAAACCTtGGAAGAAGTCTGTGAAATCGTCGAACAAAAACTTCTACACGCACTGTTTGAGTGGATTGAAAAGAAAGAAGGCCAAATTGATCCGGACGTGGACTGCCAATACATCCGCCTTTGCCCACGTCCAAAAGGATTCGAAACATT…	MTVLRALLILSLAAFVSVKTLSAETECNSCKVIIGDVKAVATGATESLEVFLRETVKNVCQRYVTIKPWKKSVKSSNKNFYXALFEWIEKKEGQIDPDVDCQYIRLCPRPKGFETFLRMLKVPDVPPLQXY	no hit	IPR008139: Saposin B; IPR011001: Saposin-like;	---	---	---
isogroup00061	no	isotig00475	TAACAACGCATCCGACTTACTGATGAAAAGATTCGGAGAAAAAGAAGAGTTGGATGCAATGTTGGAAAATCACACACTAAAAACAATTGCTGATGTTTGGTGCGATATGGATGAGGAGGAAAGAGACAAGCAATTCATGAAAACACTTATGGAGTCGGTACAGCCGTTGCCAGCCGAACCGTTCGCCTATGAGTACTACTTTCGTAGGACATTTATCGACAAACCGTTTAATCACTTGCTGAAAGCAATTCGcGAACTCTACAATGCTCATCAAACGCAGTCCGATACTACAGGATATTAGCGACGAGAACcATCCAGCCAGCGCTTGCCCTCATGCTATGCTGTGCATAGCCCTAGAAACCGCTTCATTTCATGTTATTCTGTTCCTCACAGAGAGAG…	DLLMKRFGEKEELDAMLENHTLKTIADVWCDMDEEERDKQFMKTLMESVQPLPAEPFAYEYYFRRTFIDKPFNHLLKAIRELY	gi|268564588|ref|XP_002639154.1| Hypothetical protein CBG14981 [Caenorhabditis briggsae]	---	---	---	---
isogroup00062	yes	isotig00476	TCgttATCCAAAAaGTTCATTATTAGTACACAGGAATTTCATAAGATCGAGAACGTGAAGCCTTCACATAAAACTTTTGTAGGAAAAAAaGGAAAGCAAAACGAAAGTGAGAAAAGAATATGGATCGACACTATCACATACAAAAATAAACGAATATGTAGACAGGGAGTAtCATCGAGGAATACCGTAATCATGATAAGACCTCACATTTAAGAACTTTGTGATAAAGTCATAACTACATTTaAAtTTtCTtaGTaAAAaCAAATCatCaGAGACGAtCGAGAGATCAtAGATTTCTCATGGGCATCGTGAtATGTTCCCCACGGATCCTTCTTACCAATCTGATGTCCTTATTCATAATTGTTACACGGCGAGCATGGATTGCAGCCAAATTGGTAT…	RSLRSKGEGTSESAAIKIKKHTRRGVKALREIRHLQRTTELQIPRIAFHRLVRDIANDLAKKMGVTEEYRWQANALLALQEAGEVYLTCMFEDTNLAAIHARRVTIMNKDIRLVRRIRGEHITM	gi|10834842|gb|AAG22849.1| histone H3 [Ancylostoma caninum]	IPR000164: Histone H3; IPR007125: Histone core; IPR009072: Histone-fold;	GO:0003677): DNA binding;	GO:0006334): nucleosome assembly;	GO:0000786): nucleosome;
isogroup00062	yes	isotig00477	TGTCCAAAAaGTTCATTATTAGTACACAGGAATTTCATAAGATCGAGAACGTGgAGCCTTCACATAAAACTTTTGTAGGAAAAAaaGGAAaGCAAAACGAAAGTGAGAAAAGAATATGGATCGACACTATCACATACAAAAATAAACGAATATGTAGACAGGGAGTAtCATCGAGGAATACCGTAATCATGATAAGACCTCACATTTAAGAACTTTGTGATAAAGTCATAACTACATTTaAAtTTtCTtaGTaAAAaCAAATCatCaGAGACGAtCGAGAGATCAtAGATTTCTCATGGGCATCGTGAtATGTTCCCCACGGATCCTTCTTACCAATCTGATGTCCTTATTCATAATTGTTACACGGCGAGCATGGATTGCAGCCAAATTGGTATCCTC…	RSLRSKGEGTSESAAIKIKKHTRRGVKALREIRHLQRTTELQIPRIAFHRLVRDIANDLAKKMGVTEEYRWQANALLALQEAGEVYLTCMFEDTNLAAIHARRVTIMNKDIRLVRRIRGEHITM	gi|10834842|gb|AAG22849.1| histone H3 [Ancylostoma caninum]	IPR000164: Histone H3; IPR007125: Histone core; IPR009072: Histone-fold;	GO:0003677): DNA binding;	GO:0006334): nucleosome assembly;	GO:0000786): nucleosome;
isogroup00062	yes	isotig00478	TCgttATCCAAAAaGTTCATTATTAGTACACAGGAATTTCATAAGATCGAGAACGTGAAGCCTTCACATAAAACTTTTGTAGGAAAAAAaGGAAAGCAAAACGAAAGTGAGAAAAGAATATGGATCGACACTATCACATACAAAAATAAACGAATATGTAGACAGGGAGTAtCATCGAGGAATACCGTAATCATGATAAGACCTCACATTTAAGAACTTTGTGATAAAGTCATAACTACATTTaAAtTTtCTtaGTaAAAaCAAATCatCaGAGACGAtCGAGAGATCAtAGATTTCTCATGGGCATCGTGAtATGTTCCCCACGGATCCTTCTTACCAATCTGATGTCCTTATTCATAATTGTTACACGGCGAGCATGGATTGCAGCCAAATTGGTAT…	NRRLETKRSLRSKGEGTSESVAIKIKKHTKRGVKALREIRHLQRTTELQIPRIAFHRLVRDIANDLARKMGVTEEYRWQANALLALQEAGEVYLTCMFEDTNLAAIHARRVTIMNKDIRLVRRIRGEHITM	gi|10834842|gb|AAG22849.1| histone H3 [Ancylostoma caninum]	IPR000164: Histone H3; IPR007125: Histone core; IPR009072: Histone-fold;	GO:0003677): DNA binding;	GO:0006334): nucleosome assembly;	GO:0000786): nucleosome;
isogroup00062	yes	isotig00479	TGTCCAAAAaGTTCATTATTAGTACACAGGAATTTCATAAGATCGAGAACGTGgAGCCTTCACATAAAACTTTTGTAGGAAAAAaaGGAAaGCAAAACGAAAGTGAGAAAAGAATATGGATCGACACTATCACATACAAAAATAAACGAATATGTAGACAGGGAGTAtCATCGAGGAATACCGTAATCATGATAAGACCTCACATTTAAGAACTTTGTGATAAAGTCATAACTACATTTaAAtTTtCTtaGTaAAAaCAAATCatCaGAGACGAtCGAGAGATCAtAGATTTCTCATGGGCATCGTGAtATGTTCCCCACGGATCCTTCTTACCAATCTGATGTCCTTATTCATAATTGTTACACGGCGAGCATGGATTGCAGCCAAATTGGTATCCTC…	NRRLETKRSLRSKGEGTSESVAIKIKKHTKRGVKALREIRHLQRTTELQIPRIAFHRLVRDIANDLARKMGVTEEYRWQANALLALQEAGEVYLTCMFEDTNLAAIHARRVTIMNKDIRLVRRIRGEHITM	gi|10834842|gb|AAG22849.1| histone H3 [Ancylostoma caninum]	IPR000164: Histone H3; IPR007125: Histone core; IPR009072: Histone-fold;	GO:0003677): DNA binding;	GO:0006334): nucleosome assembly;	GO:0000786): nucleosome;
isogroup00062	yes	isotig00480	TCgttATCCAAAAaGTTCATTATTAGTACACAGGAATTTCATAAGATCGAGAACGTGAAGCCTTCACATAAAACTTTTGTAGGAAAAAAaGGAAAGCAAAACGAAAGTGAGAAAAGAGACACTATCACATACaAAAATAAACGAATaTGTAGACAgGGAGTATCATCGAGGAATACCGTAATCATGATAAGACCTCaCATTtAAGAACTTTGTGATAAAGTCATAACTACATTTGAATTTCTTAGTAAACAaTCATCAGAGACGATCGAGAGATCACAGATTTCTCATGGGCATCGTGACATGTTCCCCACGAATCCTTCTTACCAATCTGATGTCCTTAGTCATAATTGTTACACGGCGAGCATGGATTGCAGCCaAaTTgGTaTCCtcgaACAtGcA…	KRSLRNKDVGTSESAVIKVKKHTRRGVKALREIRHLQRTTELQIPRIAFHRLVRDIANELAKKMGVTEEYRWQANALLALQEAGEVYLTCMFEDTNLAAIHARRVTIMTKDIRLVRRIRGEHVTM	gi|10834842|gb|AAG22849.1| histone H3 [Ancylostoma caninum]	IPR000164: Histone H3; IPR007125: Histone core; IPR009072: Histone-fold;	GO:0003677): DNA binding;	GO:0006334): nucleosome assembly;	GO:0000786): nucleosome;
isogroup00062	yes	isotig00481	TCgttATCCAAAAaGTTCATTATTAGTACACAGGAATTTCATAAGATCGAGAACGTGAAGCCTTCACATAAAACTTTTGTAGGAAAAAAaGGAAAGCAAAACGAAAGTGAGAAAAGAATATGGATCGACACTATCACATACAAAAATAAACGAATATGTAGACAGGGAGTAtCATCGAGGAATACCGTAATCATGATAAGACCTCACATTTAAGAACTTTGTGATAAAGTCATAACTACATTtgAATTTCTTaGTAAAACAAaTCATCAGAGACGATCGAGAGATCatAGATTTCTCATGGgCAtCGTgACATGTTcCCCacGAATcCTTCTTaCCAATCTGATGTcCTTAGTCATAATTGTTACACGGCGAGCATGGATTGCAGCCAAATTGGTATCC…	KRSLRSKGEGSSESAVIKVIKHTKRGVKALREIRHLQRTTELQIPRIAFHRLVRDIANEIAKKMGVTEEYRWQANALLALQEAGEVYLTCMFEDTNLAAIHARRVTIMTKDIRLVRRIRGEHVTM	gi|10834842|gb|AAG22849.1| histone H3 [Ancylostoma caninum]	IPR000164: Histone H3; IPR007125: Histone core; IPR009072: Histone-fold;	GO:0003677): DNA binding;	GO:0006334): nucleosome assembly;	GO:0000786): nucleosome;
isogroup00062	yes	isotig00482	TGTCCAAAAaGTTCATTATTAGTACACAGGAATTTCATAAGATCGAGAACGTGgAGCCTTCACATAAAACTTTTGTAGGAAAAAaaGGAAaGCAAAACGAAAGTGAGAAAAGAATATGGATCGACACTATCACATACAAAAATAAACGAATATGTAGACAGGGAGTAtCATCGAGGAATACCGTAATCATGATAAGACCTCACATTTAAGAACTTTGTGATAAAGTCATAACTACATTtgAATTTCTTaGTAAAACAAaTCATCAGAGACGATCGAGAGATCatAGATTTCTCATGGgCAtCGTgACATGTTcCCCacGAATcCTTCTTaCCAATCTGATGTcCTTAGTCATAATTGTTACACGGCGAGCATGGATTGCAGCCAAATTGGTATCCTCGA…	KRSLRSKGEGSSESAVIKVIKHTKRGVKALREIRHLQRTTELQIPRIAFHRLVRDIANEIAKKMGVTEEYRWQANALLALQEAGEVYLTCMFEDTNLAAIHARRVTIMTKDIRLVRRIRGEHVTM	gi|10834842|gb|AAG22849.1| histone H3 [Ancylostoma caninum]	IPR000164: Histone H3; IPR007125: Histone core; IPR009072: Histone-fold;	GO:0003677): DNA binding;	GO:0006334): nucleosome assembly;	GO:0000786): nucleosome;
isogroup00062	yes	isotig00483	TGTCCAAAAaGTTCATTATTAGTACACAGGAATTTCATAAGATCGAGAACGTGgAGCCTTCACATAAAACTTTTGTAGGAAAAAAGGAAagCAAAACGAAAGTGAGAAAAGAGACACTATCACATATAAAAATAAACGAATATGTAGACAGGGAGTATCATCGAGGAATACCGCAATCATGATAAGACCTCACATTTAAGAACTTTGTGATAAAGTCATAACTACATTTAAATTTCTCAGTAAAACAAaTCATCAGAGACGATCGAGAGATCATaGATTTtCTCATGGgCAtCGTgACATGTTcCCCacGAATcCTTCTTaCCAATCTGATGTcCTTAGTCATAATTGTTACACGGCGAGCATGGATTGCAGCCAAATTGGTATCCTCGAACATGCACG…	KRSLRSKGEGSSESAVIKVIKHTKRGVKALREIRHLQRTTELQIPRIAFHRLVRDIANEIAKKMGVTEEYRWQANALLALQEAGEVYLTCMFEDTNLAAIHARRVTIMTKDIRLVRRIRGEHVTM	gi|10834842|gb|AAG22849.1| histone H3 [Ancylostoma caninum]	IPR000164: Histone H3; IPR007125: Histone core; IPR009072: Histone-fold;	GO:0003677): DNA binding;	GO:0006334): nucleosome assembly;	GO:0000786): nucleosome;
isogroup00063	yes	isotig00484	TTtaTtCAACCGAGTTTATTCGTTCACGAACTAATGATAACATTACAGGATGATGACTGAACCTATCAAACAGGAAAGGAACCAAATGAAAcgAACGTAACTTAGAATATGTATTcACAATGTGACCCGCTCAAAAACAGCAGTGAAATTACTATTCGCAATATGAAGAAGTTGCTCCTGGAACATACTTATCAAATGCTCTTGGGATATCCTTGAACGTCTCAAGCACTTCACTTGACACGCAGACGCCAATGCAAGCTTTTGCTAACGCGTGGATTTTTGCTTGCTGAGAGAAGCAGACTAATGAGAGGAAAGTTTAAATCGTGGCTAGAAGTTTTCCACCTGCACATCATGCGGCTAGAGGTAATTGATGGTCCTCTGCCGACAACAACGGTTGCA…	TSQALHLTRRRQCKLLLTRGFLLAERSRLMRGKFKSWLEVFHLHIMRLEVIDGPLPTTTVADCQV	no hit	---	---	---	---
[truncated: 37,097 more rows]
