# Supplementary material for: Identification and characterization of alternative splicing in parasitic nematode transcriptomes
Source: Parasit Vectors. 2014 Apr 1;7:151. doi: 10.1186/1756-3305-7-151 (PMC3997825; doi:10.1186/1756-3305-7-151)
Supplement: Additional file 13: Table S13 — Alternatively spliced and non-alternatively spliced isogroups associated with InterPro protein domains. [file 1756-3305-7-151-S13.xlsx]

## Sheet: Sheet1
	Number of isogroups containing IPR domain that are NOT alternatively spliced									Number of isogroups containing IPR domain that ARE alternatively spliced
IPR Domain	A. caninum	C. oncophora	D. viviparus	N. americanus	O. dentatum	O. flexuosa	O. ostertagi	T. circumcincta	T. colubriformis	A. caninum	C. oncophora	D. viviparus	N. americanus	O. dentatum	O. flexuosa	O. ostertagi	T. circumcincta	T. colubriformis
IPR000001	0	0	0	0	0	0	0	0	0	0	0	1	0	0	0	1	1	0
IPR000003	0	0	1	1	0	0	1	0	0	0	0	0	0	0	0	0	0	0
IPR000007	0	1	0	1	2	1	2	0	2	1	1	0	0	0	0	1	0	0
IPR000008	13	6	7	20	14	2	16	18	13	15	10	11	6	10	2	20	6	2
IPR000009	1	0	0	0	1	3	0	1	0	1	4	2	0	0	0	1	0	0
IPR000010	5	4	0	5	7	2	2	5	7	5	3	2	3	4	2	2	0	1
IPR000011	1	0	0	0	1	0	0	1	1	0	0	0	0	0	0	2	1	0
IPR000014	0	2	2	1	0	0	4	1	5	3	0	2	2	0	0	1	3	1
IPR000020	0	0	0	0	0	0	0	0	0	1	0	0	0	0	0	0	0	0
IPR000022	2	2	3	2	4	0	3	4	5	1	2	1	1	2	0	3	1	0
IPR000023	0	0	0	1	1	3	2	1	1	2	1	2	1	3	0	1	1	1
IPR000031	0	5	1	1	0	0	0	1	0	0	2	0	0	0	0	1	1	0
IPR000033	2	3	5	7	3	1	6	1	0	2	2	1	0	2	2	8	0	0
IPR000034	1	1	2	0	1	0	5	1	0	1	2	0	0	0	1	2	0	0
IPR000037	0	0	1	0	0	0	0	0	0	0	0	0	0	0	0	0	0	0
IPR000038	1	2	3	0	2	1	1	2	3	1	2	1	0	1	0	1	1	0
IPR000039	1	4	0	1	1	1	0	2	3	1	2	1	0	0	0	1	0	0
IPR000040	0	0	1	0	0	1	0	0	0	0	0	0	0	0	0	0	0	0
IPR000043	1	4	1	1	1	1	4	1	3	0	4	1	0	0	0	1	1	2
IPR000047	1	3	4	0	5	1	6	1	1	1	1	8	0	5	0	2	2	0
IPR000048	1	10	2	5	7	2	5	1	2	5	8	2	6	2	0	10	6	0
IPR000049	1	0	0	0	0	0	0	0	0	0	0	0	0	0	0	0	1	0
IPR000054	2	3	0	1	1	1	1	3	4	1	0	1	0	0	0	0	0	0
IPR000056	1	2	1	1	0	2	0	1	4	0	2	0	0	1	0	1	0	0
IPR000058	0	4	1	0	2	0	2	5	6	3	3	5	1	3	1	3	3	0
IPR000059	0	0	0	0	0	0	0	0	0	1	0	1	0	0	0	1	1	0
IPR000061	1	1	0	0	3	0	1	2	0	3	1	1	1	1	0	5	3	0
IPR000072	1	0	0	0	2	0	1	1	1	0	1	0	1	1	0	0	0	0
IPR000073	3	2	5	6	4	0	6	9	4	3	2	5	2	5	0	8	5	2
IPR000077	1	3	1	1	1	0	0	2	1	0	0	1	0	0	0	1	1	0
IPR000082	1	0	1	0	1	0	4	0	1	1	2	1	0	0	0	1	1	0
IPR000086	10	7	4	6	8	3	8	10	10	4	5	9	3	5	1	10	5	4
IPR000089	0	7	0	2	2	0	8	1	3	1	2	4	1	1	0	6	2	0
IPR000092	4	0	3	3	1	0	1	1	1	0	2	2	0	2	0	2	2	1
IPR000095	2	5	0	1	2	1	4	2	1	3	3	3	1	1	1	3	4	0
IPR000096	1	0	0	0	0	0	0	2	0	0	0	0	0	0	0	0	0	0
IPR000097	0	0	0	1	0	0	0	0	0	0	0	0	0	0	0	1	1	0
IPR000101	4	6	3	1	7	0	4	1	3	2	2	1	1	5	1	0	1	0
IPR000103	1	1	0	0	0	0	0	1	0	0	0	0	0	0	0	1	2	0
IPR000106	1	1	0	1	1	0	0	1	2	0	0	0	0	0	0	1	0	0
IPR000108	1	2	4	1	0	0	0	1	4	3	2	0	3	3	1	7	5	0
IPR000109	1	1	1	1	1	0	1	0	0	1	1	1	0	0	0	0	1	0
IPR000111	3	3	1	2	1	0	3	1	0	0	0	1	0	1	0	0	0	0
IPR000114	1	2	0	1	0	0	0	0	1	0	1	1	0	1	0	2	1	1
IPR000116	0	0	0	0	0	0	0	0	0	1	0	0	0	0	0	0	0	0
IPR000118	1	4	2	1	1	0	0	2	1	0	1	0	0	0	0	2	0	1
IPR000119	0	0	0	0	1	0	0	0	0	0	0	0	0	0	0	0	0	0
IPR000120	8	8	3	1	11	0	10	5	8	3	8	3	0	6	2	5	1	4
IPR000127	0	1	1	0	1	0	1	0	0	1	1	1	0	0	1	2	1	1
IPR000131	1	1	0	1	2	1	1	0	2	0	3	1	0	0	0	1	1	0
IPR000132	1	1	0	0	1	0	0	1	1	0	0	1	0	0	0	2	0	0
IPR000133	2	3	1	2	2	0	1	3	2	2	0	2	0	0	2	1	0	0
IPR000135	0	0	0	0	1	1	0	1	2	1	1	1	1	0	0	1	0	1
IPR000138	0	0	0	0	0	0	0	0	0	0	0	0	0	1	0	0	0	0
IPR000146	2	6	2	1	2	1	3	7	5	3	3	2	0	1	0	0	0	0
IPR000150	0	1	0	0	0	0	1	1	0	0	1	0	1	0	0	1	0	0
IPR000152	14	14	10	2	4	2	25	6	3	9	6	2	0	1	5	7	3	2
IPR000156	0	0	2	2	4	1	0	2	1	2	2	1	1	3	0	3	2	1
IPR000157	0	0	0	0	1	0	1	1	1	1	0	1	1	1	0	0	1	0
IPR000159	6	8	3	6	4	0	10	8	7	1	1	3	3	2	1	6	1	1
IPR000160	0	0	0	0	0	0	0	0	0	0	1	0	0	0	0	0	0	0
IPR000163	2	4	2	2	2	1	1	4	3	0	2	1	0	1	0	1	1	1
IPR000164	6	10	3	5	11	2	4	7	13	1	3	4	1	2	0	4	0	4
IPR000169	17	12	4	18	48	3	43	21	20	13	3	7	7	24	2	23	10	7
IPR000172	0	0	0	0	0	0	0	1	0	1	2	1	0	0	0	1	0	0
IPR000175	8	10	15	5	9	6	11	10	5	4	12	12	2	2	3	6	5	0
IPR000177	1	0	0	0	1	0	0	0	0	0	1	0	0	0	0	0	0	0
IPR000182	12	15	5	12	11	1	9	12	15	7	7	6	6	17	2	13	3	5
IPR000183	0	1	1	2	3	0	0	2	4	1	0	0	0	0	0	3	2	0
IPR000184	0	1	0	1	1	0	1	0	2	0	0	0	0	0	0	0	1	0
IPR000192	2	3	2	2	5	2	6	6	7	4	4	4	0	3	0	4	2	1
IPR000194	4	2	1	5	0	0	3	1	2	0	8	1	0	3	1	4	3	1
IPR000195	6	6	5	12	13	4	8	6	4	8	4	14	3	2	4	9	7	3
IPR000196	2	1	1	0	1	1	1	2	4	0	2	1	1	1	0	0	0	0
IPR000197	0	4	0	1	0	0	1	1	0	0	1	0	1	0	0	0	0	0
IPR000198	6	12	8	10	7	2	13	9	3	11	6	10	4	8	2	12	9	0
IPR000203	0	0	1	0	0	0	0	0	0	0	0	0	0	0	0	1	1	0
IPR000209	2	7	1	2	10	0	2	1	1	2	2	3	2	2	0	3	4	0
IPR000210	21	25	6	8	13	3	18	20	9	12	6	10	7	8	3	18	18	0
IPR000212	0	0	0	0	0	0	0	0	0	0	0	0	0	0	0	1	0	0
IPR000215	9	22	2	8	15	0	3	7	6	6	7	1	1	8	0	3	1	3
IPR000217	5	12	5	10	14	8	10	8	20	10	10	9	2	3	4	6	4	1
IPR000218	1	5	0	1	2	2	3	6	4	2	3	2	1	1	1	1	0	1
IPR000219	8	5	3	6	10	3	14	11	3	3	2	10	3	2	2	12	6	1
IPR000222	3	2	3	2	6	1	1	3	0	5	3	5	0	2	2	6	1	0
IPR000223	2	2	0	0	1	0	0	2	4	0	0	2	1	0	0	1	0	0
IPR000225	1	8	2	5	4	1	4	6	1	2	2	3	0	3	1	3	4	1
IPR000228	1	3	1	0	2	1	1	0	1	0	0	0	0	0	0	1	1	1
IPR000231	1	1	2	1	1	1	1	3	5	1	1	1	0	0	0	0	0	1
IPR000232	0	0	1	0	0	0	1	1	0	1	1	0	0	0	0	0	0	0
IPR000233	0	0	0	1	1	0	0	0	0	0	0	0	0	0	1	1	0	0
IPR000234	2	0	0	1	0	0	0	0	0	1	0	0	0	0	0	0	0	0
IPR000235	4	5	0	3	2	2	1	6	6	1	3	2	0	2	0	2	1	2
IPR000237	0	0	0	2	0	2	1	1	6	1	0	1	0	1	0	2	2	1
IPR000238	0	0	0	0	0	0	0	1	0	0	0	0	0	0	0	1	0	1
IPR000239	2	0	1	0	1	0	1	3	0	0	0	0	0	0	1	2	0	0
IPR000241	0	2	0	0	2	0	2	1	2	1	0	1	0	0	1	0	0	0
IPR000242	25	44	33	25	48	6	24	41	29	10	12	22	8	10	5	13	16	6
IPR000243	0	1	0	3	1	0	3	0	2	0	2	0	0	2	0	1	2	0
IPR000244	1	2	0	1	1	0	0	1	0	0	1	1	0	0	0	1	1	1
IPR000245	2	3	0	2	1	0	0	1	3	1	6	3	1	2	0	4	1	3
IPR000246	1	2	1	2	2	1	2	0	1	1	1	1	0	0	0	0	1	1
IPR000253	2	5	2	3	3	3	4	6	5	5	2	7	0	1	1	9	4	0
IPR000260	0	0	0	0	0	0	0	3	0	0	0	0	0	0	0	0	0	0
IPR000261	2	1	1	1	1	0	1	3	1	3	3	0	0	1	0	4	1	0
IPR000262	0	4	1	0	1	0	0	1	3	1	1	0	0	1	0	1	0	0
IPR000264	1	0	0	0	0	0	0	0	0	0	0	0	0	0	0	0	0	0
IPR000265	0	0	0	0	0	0	0	1	0	0	0	0	0	0	0	0	0	0
IPR000266	1	3	2	1	1	4	1	5	3	1	1	0	0	1	0	1	0	0
IPR000268	1	3	0	1	1	1	1	1	1	0	1	0	0	0	0	0	1	0
IPR000269	0	0	0	0	0	0	0	1	0	0	0	0	0	0	0	0	0	0
IPR000270	4	1	1	2	3	3	1	0	1	2	4	2	1	1	1	3	3	0
IPR000271	1	0	0	0	0	0	0	0	0	0	0	0	0	0	0	0	0	0
IPR000272	0	0	0	0	0	0	0	0	1	0	0	0	0	0	0	0	0	0
IPR000276	42	27	20	30	47	3	55	19	13	47	13	37	12	10	1	25	3	1
IPR000277	2	1	0	0	3	0	0	0	0	1	4	1	2	4	0	2	1	2
IPR000281	0	0	0	0	0	0	0	0	0	1	0	0	0	0	0	0	0	0
IPR000283	0	0	1	0	0	0	0	0	0	1	1	0	0	1	0	1	1	0
IPR000286	6	5	7	4	8	3	5	8	6	5	4	6	2	2	1	7	3	3
IPR000289	1	0	0	0	1	0	1	1	4	0	1	1	0	0	0	0	0	0
IPR000297	2	2	0	3	2	0	2	4	3	0	1	2	0	0	0	0	0	1
IPR000298	6	4	4	1	2	6	14	3	5	1	6	0	1	0	2	5	1	1
IPR000299	13	7	8	5	17	2	10	6	6	10	8	8	8	8	3	13	6	5
IPR000300	2	0	0	0	2	0	1	2	0	0	0	2	0	1	0	4	1	0
IPR000301	4	3	2	4	2	0	2	2	2	4	3	4	1	2	0	7	5	0
IPR000304	0	2	0	2	2	0	0	2	1	2	0	2	0	0	0	1	0	1
IPR000305	11	0	0	0	1	0	8	2	1	6	2	0	3	0	0	1	0	0
IPR000306	1	1	3	8	2	0	2	4	7	5	1	3	1	1	3	12	5	1
IPR000307	0	0	0	0	1	0	0	2	2	0	1	1	0	0	0	1	0	0
IPR000308	1	5	4	0	2	0	1	1	1	1	8	1	1	0	1	2	2	1
IPR000313	1	0	1	0	0	1	1	0	0	0	1	0	0	0	0	0	0	0
IPR000315	1	1	0	3	0	0	4	2	1	3	0	3	0	1	1	2	3	0
IPR000322	7	8	3	3	18	1	4	2	4	3	3	2	1	7	1	4	3	0
IPR000323	1	2	2	1	3	0	1	2	1	2	5	1	1	0	0	0	0	0
IPR000326	0	2	5	2	5	2	2	3	6	3	2	6	2	1	0	5	4	1
IPR000327	3	1	0	0	3	1	1	0	0	0	0	4	0	1	0	1	1	0
IPR000329	0	0	0	0	0	0	0	0	1	0	0	0	0	0	0	0	0	0
IPR000330	7	6	7	5	4	1	6	11	6	7	7	5	2	2	2	13	4	0
IPR000331	0	0	1	1	5	0	2	2	1	5	0	4	0	0	0	2	1	0
IPR000337	3	0	0	1	0	0	1	1	0	2	0	0	0	0	0	1	1	0
IPR000340	4	3	5	2	9	2	10	4	6	9	4	7	7	2	2	7	9	1
IPR000341	0	0	0	0	0	0	1	0	0	0	0	0	0	0	0	1	0	0
IPR000342	4	4	3	3	8	3	3	6	2	5	4	7	3	3	2	10	3	0
IPR000344	4	3	1	0	1	0	1	1	0	0	1	2	0	1	0	2	0	0
IPR000347	0	0	0	0	0	0	0	0	0	0	1	0	0	0	0	0	0	0
IPR000352	1	1	2	1	3	1	2	1	1	2	2	1	0	0	1	1	1	1
IPR000357	2	4	3	5	2	0	8	4	5	2	3	4	0	0	1	6	2	0
IPR000358	2	5	2	1	1	0	1	0	3	0	3	1	0	1	0	1	1	1
IPR000361	2	3	1	2	1	0	0	2	4	0	4	1	0	1	0	2	2	1
IPR000362	2	0	0	1	1	0	1	0	0	0	0	1	1	2	0	2	2	0
IPR000367	1	0	0	1	2	0	1	1	0	0	0	1	0	0	0	0	0	0
IPR000372	1	0	0	0	0	0	4	0	0	3	0	0	0	0	0	0	1	0
IPR000374	0	2	2	1	1	0	4	1	2	1	0	0	0	1	0	3	1	1
IPR000375	2	0	1	1	1	0	0	1	0	0	1	0	1	2	1	3	1	0
IPR000380	3	3	1	0	0	1	5	3	1	0	1	3	0	0	0	4	1	0
IPR000385	1	0	0	1	0	0	0	0	0	0	0	0	0	0	0	0	0	0
IPR000387	18	28	17	20	25	4	23	30	20	12	10	16	12	7	5	16	20	5
IPR000398	1	4	1	1	1	0	0	0	2	0	0	0	0	0	1	1	1	0
IPR000399	0	0	1	0	0	0	1	0	0	0	0	0	0	0	0	0	1	0
IPR000402	1	0	1	1	4	1	1	1	2	1	1	2	1	0	1	2	1	1
IPR000403	4	10	3	9	10	4	8	8	10	3	3	8	1	3	2	4	4	2
IPR000406	0	1	1	1	1	1	1	3	1	1	0	1	0	0	1	0	0	0
IPR000407	1	3	0	1	2	0	0	1	1	2	0	1	1	0	0	2	1	0
IPR000408	1	7	4	4	4	0	4	5	0	3	1	4	2	1	1	4	1	2
IPR000409	3	1	1	0	1	0	0	3	0	0	1	0	1	1	0	3	0	0
IPR000413	0	1	0	3	1	0	2	3	0	0	0	0	0	0	0	1	0	0
IPR000415	1	0	0	0	0	0	0	0	0	0	0	1	0	0	0	1	0	1
IPR000418	2	2	2	1	2	1	2	0	2	1	1	4	1	1	0	2	2	0
IPR000421	1	0	0	1	2	0	2	1	0	2	2	1	0	0	0	1	0	0
IPR000424	0	2	1	1	0	1	1	3	0	1	2	0	0	1	0	0	0	1
IPR000425	7	6	3	4	5	1	6	4	7	4	2	4	1	7	2	5	2	1
IPR000426	4	3	5	1	3	1	2	3	2	4	8	2	0	4	0	5	3	0
IPR000432	0	4	1	0	1	0	1	1	1	1	1	3	0	1	1	1	3	1
IPR000433	0	0	0	2	0	0	1	0	3	2	1	1	2	2	0	3	2	0
IPR000436	8	7	7	0	5	5	14	3	4	8	9	5	0	3	1	5	0	0
IPR000438	0	0	1	0	0	0	1	0	0	0	0	0	0	0	0	0	0	0
IPR000439	2	2	1	1	2	1	2	0	3	1	2	0	0	0	1	0	1	1
IPR000440	1	1	0	0	1	0	1	0	2	0	0	0	0	0	1	0	1	1
IPR000445	0	0	0	0	1	0	1	1	0	1	1	1	0	0	0	0	0	0
IPR000447	0	1	1	0	0	0	0	0	0	2	0	0	0	0	0	1	1	0
IPR000449	1	5	2	2	5	2	4	5	7	3	2	3	3	1	1	3	4	0
IPR000454	0	0	0	0	1	1	1	2	2	1	0	1	1	2	0	0	0	0
IPR000456	1	1	1	1	0	0	1	0	1	1	1	1	0	1	0	0	1	1
IPR000462	2	0	2	2	3	0	2	3	1	4	2	3	1	2	0	4	1	0
IPR000463	5	7	3	5	6	1	0	6	11	1	1	1	0	2	2	2	0	1
IPR000465	0	0	0	0	0	0	0	1	1	1	0	1	0	0	0	1	1	0
IPR000467	2	4	4	10	4	5	2	8	7	9	6	4	2	5	1	13	10	6
IPR000469	0	0	0	0	0	0	1	0	2	0	0	1	1	0	0	0	0	0
IPR000472	3	3	4	2	7	0	4	1	6	6	1	2	1	4	0	0	1	1
IPR000473	2	1	0	0	0	0	1	1	3	0	0	1	0	1	1	0	0	0
IPR000477	78	22	8	12	3	3	52	7	3	53	20	3	11	0	0	19	3	0
IPR000483	1	0	0	0	2	0	3	1	1	0	0	0	0	0	0	3	1	0
IPR000488	2	1	1	3	1	0	3	3	2	1	2	2	1	1	0	2	0	1
IPR000489	0	0	1	1	0	0	1	0	0	1	0	1	0	0	0	0	1	0
IPR000493	0	0	0	1	0	0	2	0	0	1	0	0	0	0	0	0	0	0
IPR000494	5	4	2	2	9	1	8	12	2	4	3	7	2	6	0	0	7	0
IPR000500	0	0	0	0	0	0	0	0	1	0	0	0	0	0	0	0	0	0
IPR000504	39	50	36	48	38	12	55	78	67	65	69	59	28	40	12	86	44	32
IPR000509	0	3	0	1	1	0	1	3	2	1	1	1	0	0	1	1	0	1
IPR000511	1	2	2	1	1	0	1	1	2	0	1	0	0	0	0	1	0	0
IPR000519	2	0	0	0	2	0	1	0	0	0	1	0	0	0	0	1	0	0
IPR000529	1	1	0	0	0	0	0	0	0	0	1	1	0	0	0	1	1	0
IPR000530	2	2	1	1	1	1	0	2	3	1	1	0	0	0	0	1	0	1
IPR000533	2	5	2	0	0	1	5	0	1	1	6	1	2	1	1	1	1	1
IPR000534	1	0	0	0	0	0	0	0	0	0	0	0	0	0	0	0	0	0
IPR000535	22	39	22	14	26	8	10	28	34	3	12	20	4	9	4	7	14	6
IPR000536	4	21	4	16	23	0	23	16	35	11	4	7	10	15	3	19	10	4
IPR000537	0	0	1	1	0	1	0	0	0	2	2	0	0	1	0	1	2	0
IPR000539	1	2	0	2	3	1	3	1	1	1	0	2	1	1	0	4	0	0
IPR000541	0	0	0	1	0	0	0	0	0	0	0	0	0	0	0	1	1	0
IPR000542	7	17	4	3	10	5	9	2	16	3	9	5	1	3	2	7	3	3
IPR000544	1	3	1	1	0	0	0	1	3	0	1	2	0	1	0	1	0	0
IPR000547	0	0	1	2	0	0	1	0	0	0	0	1	0	1	0	1	1	0
IPR000548	0	0	0	0	0	0	0	1	0	0	0	0	0	0	0	0	0	0
IPR000552	1	0	1	1	3	0	1	0	3	1	1	1	0	0	0	1	2	0
IPR000554	2	6	1	0	0	1	1	3	3	1	0	1	1	1	0	1	0	1
IPR000555	2	4	4	2	5	0	2	4	4	4	6	6	2	4	2	7	4	1
IPR000557	2	13	2	6	4	0	3	4	6	1	10	5	2	1	1	4	4	4
IPR000558	0	9	1	5	5	7	4	2	6	2	1	2	0	3	0	2	0	1
IPR000559	3	4	2	2	4	0	2	0	3	0	2	0	0	2	0	1	0	0
IPR000560	12	14	4	9	17	0	10	9	6	3	7	7	2	9	3	7	2	1
IPR000562	0	0	0	0	0	0	0	0	0	0	0	0	0	0	0	0	1	0
IPR000566	8	6	1	3	3	0	0	4	8	0	1	1	0	0	0	1	0	1
IPR000568	2	2	0	0	0	1	12	4	6	1	1	0	1	0	0	0	0	0
IPR000569	2	2	6	4	6	3	4	3	8	3	6	3	2	2	6	7	4	3
IPR000571	8	9	12	12	7	2	8	10	7	15	13	9	2	10	5	20	13	2
IPR000572	0	0	0	0	0	0	1	1	0	1	1	1	0	2	0	0	0	0
IPR000573	0	4	0	0	0	0	0	1	3	0	1	0	0	2	0	3	0	2
IPR000577	3	3	1	3	5	2	4	2	3	2	6	2	2	1	2	2	1	1
IPR000580	0	1	1	1	0	0	0	2	1	0	0	1	0	0	0	2	0	0
IPR000582	5	6	2	5	5	1	6	8	6	3	4	5	0	3	0	2	1	1
IPR000583	2	1	2	0	2	0	1	1	0	2	1	1	1	0	0	2	1	0
IPR000584	0	0	0	0	1	0	1	1	0	1	1	2	2	0	1	1	0	0
IPR000585	3	5	3	3	4	1	3	3	0	2	1	1	0	2	0	3	0	2
IPR000587	1	1	0	0	0	0	1	1	0	0	0	0	0	0	0	0	0	0
IPR000589	1	2	1	1	2	1	1	2	3	1	1	0	0	1	0	1	0	0
IPR000590	0	0	0	0	0	0	1	1	0	1	0	0	0	0	0	0	0	0
IPR000591	1	6	1	1	1	0	1	0	2	5	0	4	1	0	0	3	3	1
IPR000592	1	2	1	1	0	1	1	4	2	2	0	0	0	1	0	0	0	0
IPR000593	0	0	0	0	0	1	0	0	0	0	0	0	0	0	0	0	0	0
IPR000594	5	3	2	3	2	2	3	2	2	4	6	4	0	3	1	6	5	0
IPR000595	2	2	5	5	4	0	4	2	3	3	4	4	4	1	1	6	3	0
IPR000597	2	4	2	2	1	2	1	1	5	1	2	2	0	1	1	2	2	2
IPR000601	0	0	0	0	1	0	1	1	0	0	0	0	0	0	0	0	0	0
IPR000602	0	0	2	2	0	3	2	1	0	6	2	0	0	0	0	2	2	0
IPR000605	0	0	0	0	0	1	0	0	0	0	0	0	0	0	0	0	0	0
IPR000606	1	2	0	0	0	0	2	2	1	0	0	0	0	0	0	0	0	0
IPR000608	16	18	6	14	14	5	10	17	21	9	12	14	3	9	6	14	6	3
IPR000609	0	0	1	2	0	0	3	0	0	1	1	1	0	0	0	1	0	1
IPR000611	0	0	0	0	0	0	3	0	0	0	0	0	0	0	0	2	0	0
IPR000612	9	11	3	6	9	1	6	5	7	2	7	3	0	0	0	5	1	2
IPR000615	7	4	5	4	10	0	9	3	1	9	5	4	3	4	3	3	1	0
IPR000620	2	0	1	1	1	1	2	0	0	2	1	1	0	0	0	2	2	1
IPR000623	0	0	0	0	1	0	0	0	0	0	0	0	0	0	0	0	0	0
IPR000626	16	42	9	14	11	7	14	16	21	11	14	18	3	7	4	13	12	5
IPR000629	2	4	7	11	5	2	7	13	0	3	2	3	0	1	0	16	6	2
IPR000630	2	1	1	1	3	1	1	1	3	0	1	0	0	1	0	1	1	1
IPR000631	1	2	2	1	1	1	1	1	2	0	1	1	0	1	0	1	0	1
IPR000633	0	0	0	0	1	0	0	0	0	1	1	0	0	0	0	1	1	0
IPR000634	0	0	1	1	0	0	0	0	0	0	0	0	0	1	0	0	0	0
IPR000637	0	0	0	0	1	0	0	1	0	0	0	0	0	0	0	0	0	0
IPR000639	0	0	2	3	1	0	1	2	0	1	0	0	0	1	0	1	1	0
IPR000640	2	2	2	3	4	1	2	2	7	2	3	2	1	0	2	4	2	2
IPR000642	0	3	1	2	0	0	1	0	4	0	0	0	1	1	0	2	2	0
IPR000644	3	4	8	6	10	2	6	7	2	4	1	6	2	2	0	12	3	5
IPR000647	2	1	1	1	0	1	0	1	1	1	1	0	0	0	0	1	0	0
IPR000648	5	3	6	2	3	1	0	2	3	1	3	5	1	2	2	2	1	1
IPR000649	2	4	2	1	5	1	1	3	3	3	1	4	2	1	0	2	1	1
IPR000651	0	2	2	1	1	2	3	1	0	4	0	3	0	0	1	3	2	0
IPR000652	0	4	1	1	0	0	0	2	6	1	1	0	0	1	1	1	1	0
IPR000653	0	0	1	0	0	0	0	0	0	0	0	0	0	0	0	0	0	0
IPR000654	0	0	0	1	1	0	1	0	1	1	2	1	0	0	0	0	1	1
IPR000659	0	2	0	1	3	0	1	0	0	1	2	1	0	1	0	0	1	0
IPR000663	0	0	0	0	1	0	0	0	0	0	0	0	0	0	0	0	0	0
IPR000664	0	0	1	0	0	0	0	1	0	0	0	0	0	0	0	2	1	0
IPR000668	23	34	6	23	65	7	51	21	26	15	12	7	6	32	4	21	9	6
IPR000672	1	1	0	0	1	0	5	1	0	0	1	1	1	2	0	2	1	1
IPR000674	0	0	0	0	0	0	2	0	0	0	0	0	0	0	0	0	0	0
IPR000679	3	2	5	1	3	0	2	3	3	2	1	5	3	1	0	4	2	0
IPR000682	1	2	0	3	1	1	2	2	2	1	1	1	0	1	1	1	1	0
IPR000684	0	0	1	0	0	0	0	0	0	0	0	0	0	1	0	0	0	0
IPR000685	0	1	0	0	0	0	0	0	0	0	0	0	0	0	0	0	0	0
IPR000687	0	1	1	0	1	0	2	1	0	1	0	2	2	1	0	1	2	0
IPR000689	0	0	0	0	0	0	0	0	0	0	0	0	0	0	0	1	0	0
IPR000690	1	3	1	1	0	3	2	2	1	1	3	1	1	4	1	2	1	2
IPR000692	1	4	1	1	2	1	1	0	2	1	2	1	0	0	1	2	1	0
IPR000695	2	0	1	1	2	0	1	0	0	1	1	1	1	1	0	2	0	0
IPR000697	2	1	1	0	1	0	0	2	1	2	3	1	1	1	1	3	1	0
IPR000698	0	0	1	0	2	1	1	1	2	1	1	0	1	0	0	1	0	0
IPR000699	1	2	0	0	0	0	3	1	0	0	1	1	0	0	0	3	0	0
IPR000700	0	0	0	0	0	0	1	0	0	1	0	0	0	0	0	0	0	0
IPR000701	1	3	1	0	0	1	0	1	4	0	1	0	1	1	0	0	0	0
IPR000702	1	3	0	1	2	1	0	4	4	1	1	1	0	0	0	1	0	0
IPR000704	1	1	1	2	1	1	2	1	3	0	2	1	0	1	1	2	0	1
IPR000705	0	1	0	0	1	0	2	1	0	1	0	2	0	0	0	1	0	0
IPR000711	2	3	0	0	0	0	1	3	2	0	1	2	0	1	1	1	0	0
IPR000712	0	0	0	1	2	0	1	0	1	1	0	1	0	0	0	1	1	0
IPR000715	1	1	0	1	1	0	0	1	1	0	0	2	0	0	0	1	0	0
IPR000716	2	6	0	2	2	0	2	2	2	1	5	2	0	1	0	3	0	0
IPR000717	3	12	2	7	4	0	5	8	14	1	3	3	4	3	1	11	5	6
IPR000718	11	30	9	6	17	3	15	14	30	4	13	6	7	4	0	7	5	5
IPR000719	110	134	126	106	193	43	128	166	109	121	95	128	76	61	43	128	111	17
IPR000720	0	1	1	1	2	0	6	2	3	2	3	1	2	1	0	2	0	0
IPR000722	0	1	0	0	0	0	6	3	0	0	1	0	1	0	0	1	1	0
IPR000726	1	1	1	0	0	0	1	0	0	0	0	0	0	1	0	0	0	0
IPR000727	6	5	4	9	4	2	6	7	13	3	5	7	2	3	0	8	5	2
IPR000728	1	0	1	0	1	0	1	1	0	0	1	0	1	0	1	1	1	0
IPR000730	1	3	0	1	1	0	0	0	2	1	1	1	0	0	0	1	1	0
IPR000731	8	4	2	4	4	1	12	4	1	6	4	7	3	2	1	13	4	0
IPR000738	1	1	1	2	0	0	0	0	0	1	2	0	0	1	0	3	1	1
IPR000740	0	1	2	1	1	0	0	1	2	1	1	0	0	0	1	1	0	0
IPR000741	5	10	1	2	0	1	3	2	8	0	8	3	1	2	1	1	3	1
IPR000742	34	37	27	7	22	8	51	17	14	32	17	17	6	3	7	33	10	1
IPR000744	2	3	0	1	1	0	0	1	5	1	1	3	1	1	1	2	1	0
IPR000747	0	0	0	0	0	0	1	0	0	0	0	1	0	0	0	0	0	0
IPR000749	2	8	3	1	3	1	5	3	7	0	0	0	1	1	0	2	1	1
IPR000751	1	0	0	0	1	0	1	1	1	1	0	2	0	0	0	1	1	0
IPR000753	0	0	0	0	0	0	0	2	1	0	0	0	0	0	0	0	0	0
IPR000754	3	7	3	0	3	3	3	6	5	1	2	2	2	1	0	1	1	1
IPR000756	1	3	1	1	3	1	2	3	1	0	1	3	0	1	1	3	0	1
IPR000757	0	0	1	0	0	0	0	0	0	0	0	0	0	0	0	0	0	0
IPR000760	2	5	1	3	0	0	3	3	3	1	1	4	0	3	0	2	0	3
IPR000764	1	0	1	2	1	1	1	1	2	2	0	0	0	2	0	2	2	0
IPR000767	0	0	0	0	0	0	0	0	0	0	0	0	0	0	0	1	0	0
IPR000770	1	0	0	0	0	0	1	0	0	0	0	0	0	0	0	0	0	0
IPR000771	0	0	0	0	0	0	0	1	0	0	0	0	0	0	0	0	0	0
IPR000772	0	2	4	5	1	1	4	1	5	1	2	4	2	4	0	6	3	3
IPR000778	0	1	0	0	1	0	0	1	0	0	0	1	0	0	0	0	0	0
IPR000781	1	2	1	1	1	0	2	2	2	0	0	0	0	0	0	0	0	1
IPR000782	1	1	2	1	5	0	0	1	0	2	0	2	0	0	0	1	0	0
IPR000783	0	0	1	1	0	0	1	4	2	0	1	0	0	1	0	0	0	1
IPR000788	0	0	1	1	2	1	1	0	1	0	1	0	0	1	0	2	1	1
IPR000789	1	3	1	1	1	0	0	2	2	0	0	0	0	0	0	1	0	0
IPR000793	2	5	0	3	1	0	1	3	5	0	4	1	0	2	0	4	1	0
IPR000794	5	8	5	3	2	0	4	5	2	1	3	1	0	0	1	1	0	0
IPR000795	3	6	10	9	13	2	8	6	2	11	10	7	3	7	1	15	12	0
IPR000796	2	4	1	3	5	1	3	3	5	2	6	1	0	2	0	2	1	2
IPR000798	1	0	0	2	0	0	2	2	1	3	2	1	1	1	0	2	1	1
IPR000800	0	0	0	0	0	0	1	1	0	2	0	0	0	0	0	1	0	0
IPR000801	1	1	1	1	0	0	0	0	2	0	1	0	0	1	1	1	1	0
IPR000804	1	4	2	3	2	1	2	3	2	2	1	2	0	1	0	1	0	0
IPR000806	0	1	0	1	0	0	0	2	2	1	0	1	0	1	0	1	0	0
IPR000808	0	0	0	1	0	0	0	0	1	0	0	0	0	1	0	1	1	0
IPR000811	2	2	1	2	0	1	2	2	2	0	1	1	0	1	0	0	0	1
IPR000812	1	4	1	0	2	1	1	2	2	1	0	1	1	0	0	1	1	0
IPR000814	2	1	4	2	2	0	1	1	4	0	3	1	1	0	1	1	1	1
IPR000816	1	0	0	0	0	0	0	0	0	0	0	1	0	0	0	0	0	0
IPR000818	0	1	1	1	1	0	2	1	0	1	0	1	0	1	0	0	0	0
IPR000819	0	1	2	2	0	0	0	1	1	0	1	0	0	0	2	1	0	0
IPR000827	0	0	1	0	0	0	0	0	0	0	0	0	0	0	0	0	0	0
IPR000832	4	3	3	2	5	0	3	3	1	1	2	4	1	1	4	2	0	0
IPR000834	7	11	6	3	4	5	7	6	6	5	5	8	1	6	3	11	4	1
IPR000836	2	2	3	2	1	0	3	4	6	1	1	2	3	3	0	4	2	3
IPR000837	0	0	0	0	0	0	0	0	0	1	0	1	1	1	1	1	2	0
IPR000842	1	0	1	0	1	0	0	1	1	0	0	0	1	0	0	1	0	0
IPR000845	3	5	4	5	1	0	2	3	4	3	3	1	0	4	1	1	1	2
IPR000850	5	6	2	6	4	2	3	3	6	3	4	4	1	3	3	5	2	3
IPR000851	1	1	0	1	1	0	3	2	3	2	3	2	1	2	2	2	0	0
IPR000857	5	1	1	1	2	0	3	1	0	2	2	1	0	4	0	3	0	0
IPR000859	16	18	5	9	17	1	50	12	22	5	9	7	5	6	5	28	3	5
IPR000861	0	0	0	0	1	0	1	0	0	0	0	0	2	0	0	1	1	0
IPR000863	4	10	2	2	3	0	3	2	3	1	0	3	0	0	1	2	0	0
IPR000866	10	8	4	1	5	2	3	4	8	3	6	1	2	3	1	5	5	5
IPR000867	0	1	0	1	1	0	0	0	0	1	0	0	0	0	0	0	0	0
IPR000868	1	0	0	2	2	1	3	0	2	1	1	1	0	1	0	2	1	1
IPR000872	1	0	1	0	0	1	2	1	1	1	1	0	0	0	0	0	1	0
IPR000873	18	20	11	13	28	2	16	12	22	14	12	11	6	16	0	20	8	4
IPR000876	2	1	0	1	2	1	1	4	2	1	2	1	0	0	0	0	0	1
IPR000877	0	1	0	0	0	0	0	0	0	0	0	0	0	0	0	0	0	0
IPR000878	0	0	0	0	1	0	0	1	0	1	1	1	0	0	0	1	0	0
IPR000879	0	0	0	1	0	0	0	0	0	0	0	0	0	0	0	0	0	0
IPR000883	9	8	2	1	2	2	71	8	10	5	9	1	1	1	1	22	2	1
IPR000884	13	8	5	6	9	1	16	6	4	2	12	8	2	1	3	7	3	1
IPR000885	0	0	0	0	0	0	0	0	1	0	0	0	0	0	0	0	0	0
IPR000888	1	1	1	0	2	0	1	1	2	0	0	0	0	0	0	0	0	0
IPR000889	3	10	3	3	4	1	3	2	4	1	2	1	0	1	0	4	4	3
IPR000891	1	0	0	1	0	0	0	1	4	0	1	3	0	2	0	2	1	1
IPR000892	0	0	1	0	1	0	1	3	3	1	2	0	1	0	0	0	0	1
IPR000894	0	4	0	0	0	0	0	0	0	0	1	0	0	0	0	0	0	0
IPR000895	2	3	2	0	0	0	15	2	2	0	1	0	0	0	0	7	0	0
IPR000897	1	0	1	2	0	0	1	0	1	1	2	1	0	1	0	2	2	1
IPR000898	0	1	0	1	1	0	0	1	0	0	0	1	0	0	0	1	1	0
IPR000900	0	0	0	0	0	1	1	0	1	1	1	0	1	1	0	1	1	0
IPR000903	0	2	0	1	1	0	1	0	2	1	0	1	0	0	0	1	1	0
IPR000904	2	3	1	1	2	0	5	2	0	1	2	2	2	0	0	2	2	0
IPR000905	2	2	0	1	2	2	2	1	0	1	2	2	0	2	0	1	1	2
IPR000906	0	1	1	0	0	0	0	0	1	1	1	0	1	0	0	2	0	0
IPR000907	0	1	0	0	0	0	0	0	0	0	0	0	0	0	0	0	0	0
IPR000909	2	3	2	1	0	2	3	2	0	3	0	1	2	1	1	4	2	0
IPR000910	8	10	5	7	10	3	7	11	11	6	12	11	3	2	1	13	2	2
IPR000911	1	2	0	2	3	1	1	4	4	3	2	3	0	2	1	2	1	2
IPR000915	4	1	0	1	1	0	1	4	2	0	1	1	0	0	1	1	0	1
IPR000917	1	1	2	0	0	0	4	0	3	0	1	0	0	0	0	0	1	0
IPR000918	0	1	0	1	1	0	0	0	0	1	1	1	0	1	0	2	1	0
IPR000922	0	0	0	0	1	0	2	1	0	2	0	3	0	0	1	0	0	0
IPR000924	2	5	4	4	1	2	1	1	3	3	3	4	1	2	3	3	2	2
IPR000928	0	0	1	1	0	1	1	1	0	0	0	0	0	0	0	0	0	0
IPR000933	1	1	1	1	1	0	1	1	1	0	0	1	0	0	0	0	0	0
IPR000938	0	5	3	3	3	0	1	0	1	4	3	1	1	1	1	5	4	1
IPR000940	2	1	1	0	2	3	4	1	1	3	1	2	2	1	0	1	0	2
IPR000941	2	1	1	0	0	0	0	0	2	0	0	0	1	1	0	1	1	0
IPR000943	0	0	0	0	1	0	0	0	0	0	0	0	0	0	0	0	0	0
IPR000945	1	0	0	0	3	0	0	0	0	1	0	2	0	0	1	1	0	0
IPR000948	0	1	0	0	0	0	0	0	0	0	0	0	0	0	0	0	0	0
IPR000949	0	2	3	1	2	0	1	3	3	4	2	3	0	1	1	5	1	0
IPR000953	3	4	3	3	1	0	7	6	5	11	10	2	5	5	1	11	5	3
IPR000956	1	0	0	0	0	0	0	0	0	0	0	0	0	0	0	0	0	0
IPR000959	0	0	1	0	2	0	1	0	1	0	0	1	1	0	0	1	1	0
IPR000960	2	0	2	2	0	0	5	1	0	1	2	0	0	1	0	1	1	0
IPR000961	2	3	4	10	5	3	5	3	9	2	2	3	5	2	0	17	10	2
IPR000967	1	1	1	0	2	0	0	2	0	0	0	1	0	2	0	1	0	0
IPR000969	0	0	0	0	0	0	1	0	0	0	0	1	1	0	0	0	1	1
IPR000971	10	13	6	13	7	0	14	9	7	7	9	3	2	5	1	9	6	4
IPR000977	0	0	0	0	0	0	0	0	0	0	0	0	0	0	0	2	1	0
IPR000979	0	0	1	1	1	0	0	2	0	1	0	0	0	0	0	1	0	1
IPR000980	19	9	16	12	28	5	22	36	9	7	8	20	3	9	2	16	14	3
IPR000988	3	5	1	2	1	1	1	2	6	1	2	3	0	1	0	2	0	0
IPR000990	13	17	9	8	22	5	18	5	11	19	13	15	4	3	5	10	4	3
IPR000994	1	9	1	5	3	3	4	5	10	2	2	8	3	4	4	7	4	3
IPR000995	1	0	0	1	0	0	0	0	0	0	0	0	0	0	0	0	0	0
IPR000996	0	0	1	1	1	0	1	1	0	1	1	1	0	0	0	1	0	1
IPR000997	1	0	2	3	2	0	4	2	3	0	0	1	2	0	1	0	0	1
IPR000998	0	0	0	0	0	0	2	0	0	0	0	1	0	0	0	0	0	0
IPR000999	0	1	3	1	2	1	2	1	1	0	1	1	0	2	0	1	2	1
IPR001002	0	1	1	0	0	0	1	0	0	0	0	0	0	0	0	0	0	0
IPR001005	1	3	4	7	3	1	5	5	4	5	3	6	1	2	0	9	7	2
IPR001006	1	0	0	1	1	0	0	0	2	0	0	0	0	0	0	1	0	0
IPR001007	1	2	1	1	3	1	1	1	0	1	0	0	0	0	0	0	0	0
IPR001012	2	7	0	3	1	0	3	4	4	1	4	2	3	0	1	5	4	4
IPR001014	1	0	0	0	0	0	1	3	1	0	0	0	0	0	0	0	0	0
IPR001015	1	1	1	0	0	0	1	0	1	0	0	0	0	1	0	0	1	0
IPR001016	0	0	0	0	0	0	0	0	0	0	0	0	0	0	0	2	0	0
IPR001017	1	10	2	3	3	3	0	1	2	3	2	0	1	3	0	5	4	0
IPR001019	5	7	6	11	13	5	7	4	9	13	6	6	3	1	1	4	1	1
IPR001021	0	0	1	0	0	0	0	0	0	0	0	0	0	0	0	0	0	0
IPR001023	6	11	5	8	14	3	8	5	5	4	12	4	3	2	3	6	3	4
IPR001024	3	2	2	1	4	1	3	1	0	0	0	3	1	0	0	1	1	0
IPR001025	0	1	2	1	1	0	1	3	2	3	2	0	0	0	0	3	2	0
IPR001026	0	0	1	1	1	0	1	1	0	2	2	1	0	1	1	1	1	0
IPR001030	4	1	1	2	1	0	1	1	1	1	2	2	1	3	0	3	1	0
IPR001031	0	0	0	2	0	0	1	0	0	0	0	0	0	1	0	0	0	0
IPR001033	1	0	0	1	0	0	1	1	0	0	0	0	0	0	0	1	1	0
IPR001036	0	0	0	0	0	0	0	0	1	0	0	0	0	0	0	1	0	0
IPR001037	0	0	0	0	0	0	0	0	0	2	0	0	0	0	0	0	0	0
IPR001040	3	3	2	2	1	0	3	3	5	1	2	2	1	2	1	1	1	0
IPR001041	4	1	0	3	4	0	6	3	1	4	4	4	1	2	0	5	3	2
IPR001044	0	0	0	0	0	0	0	0	0	1	0	0	1	0	0	0	0	0
IPR001045	5	7	0	4	7	1	3	4	8	4	2	2	0	2	0	3	2	2
IPR001046	2	1	0	1	0	3	1	0	0	0	1	2	0	2	0	0	0	1
IPR001047	1	0	0	1	1	0	1	0	0	1	0	1	0	0	0	0	0	1
IPR001048	0	0	0	0	0	0	0	0	0	1	1	0	0	0	0	1	0	0
IPR001050	1	0	0	0	1	0	0	0	0	0	1	1	0	0	0	1	1	0
IPR001054	6	7	9	3	19	3	13	10	10	7	4	5	4	5	2	10	1	0
IPR001055	1	0	0	1	1	0	1	1	1	0	0	1	0	0	0	0	1	0
IPR001057	0	0	0	0	0	0	0	0	0	0	0	0	0	0	0	1	0	0
IPR001058	0	0	0	0	0	0	0	0	1	0	0	0	1	0	0	0	0	0
IPR001060	1	2	1	2	2	0	2	5	1	3	2	1	1	0	0	2	1	0
IPR001063	2	4	0	1	1	0	0	5	5	0	2	1	1	0	1	2	0	1
IPR001064	0	0	0	0	0	0	0	0	1	0	0	0	0	0	0	0	0	0
IPR001067	1	0	0	0	1	0	2	0	1	0	1	1	1	0	0	1	1	0
IPR001071	1	0	0	0	0	0	0	1	0	0	0	0	0	0	0	1	0	0
IPR001075	1	1	0	1	0	0	0	0	0	0	0	0	0	1	1	1	0	0
IPR001078	3	5	3	4	1	1	3	1	4	0	5	1	1	1	1	4	4	1
IPR001079	16	27	4	15	16	2	10	12	17	7	24	9	3	8	4	13	7	5
IPR001084	0	1	0	1	1	0	0	0	1	1	1	1	0	1	0	2	0	0
IPR001085	1	8	0	0	0	1	1	0	3	0	4	1	1	1	2	0	1	2
IPR001087	2	1	1	1	0	0	3	2	2	2	0	1	0	2	0	2	1	0
IPR001089	0	0	0	0	0	0	0	1	0	0	0	0	0	0	0	0	0	0
IPR001090	0	0	0	0	0	2	0	0	0	1	0	0	0	0	0	1	1	0
IPR001092	12	11	9	3	9	4	7	5	8	7	9	11	2	5	1	11	7	2
IPR001093	2	0	1	2	3	4	3	1	3	1	3	4	1	1	0	2	1	0
IPR001094	2	0	1	2	2	0	2	1	1	2	1	0	0	0	0	0	1	0
IPR001096	5	4	3	0	5	1	5	7	5	0	11	4	1	3	0	4	2	2
IPR001098	2	2	0	1	2	0	3	1	3	1	2	2	0	1	0	1	1	1
IPR001101	1	0	1	1	1	0	1	2	1	0	2	0	0	0	0	3	0	0
IPR001104	1	2	1	2	0	0	1	3	2	2	2	1	0	1	3	2	0	1
IPR001106	1	0	1	2	0	0	2	0	0	0	0	0	0	1	0	0	0	1
IPR001107	7	3	5	7	7	2	5	5	4	2	4	7	2	2	1	5	2	3
IPR001108	2	4	3	2	4	1	1	2	5	1	2	1	0	1	0	2	1	0
IPR001110	0	0	0	0	0	0	1	1	0	0	0	0	0	1	0	0	0	0
IPR001111	0	1	0	0	1	1	2	1	0	2	1	1	1	0	0	1	1	0
IPR001114	1	2	0	1	1	0	1	0	2	0	4	1	0	1	0	1	1	1
IPR001117	0	0	0	1	0	0	0	0	0	0	0	1	0	0	0	1	1	0
IPR001124	1	5	3	2	6	3	5	3	5	3	2	4	0	1	0	6	0	0
IPR001125	3	2	0	2	4	1	3	3	7	2	2	5	2	2	0	3	0	0
IPR001126	1	1	3	1	0	0	4	1	0	2	0	2	0	0	1	0	0	0
IPR001128	23	45	6	7	37	1	24	11	78	14	20	6	3	12	0	17	3	2
IPR001129	0	0	0	0	0	0	0	3	0	0	0	0	0	0	0	0	0	0
IPR001130	1	2	1	0	5	1	2	3	3	2	2	2	1	0	1	3	1	2
IPR001131	0	0	0	1	0	0	0	2	2	0	0	1	0	0	0	3	0	1
IPR001132	3	4	2	2	2	4	4	7	5	3	1	3	3	3	1	4	0	1
IPR001133	0	0	0	0	0	0	0	1	0	0	0	0	0	0	0	0	0	0
IPR001134	13	2	2	3	3	0	5	5	1	2	2	1	0	1	0	4	0	0
IPR001135	0	2	0	1	0	1	0	1	3	0	1	0	0	0	1	1	0	0
IPR001138	0	0	0	1	0	0	0	0	0	0	0	0	0	0	0	0	1	0
IPR001139	4	5	2	1	5	0	0	2	7	0	2	0	1	3	1	2	0	1
IPR001140	10	10	7	8	16	2	15	11	0	12	7	6	2	10	0	13	7	0
IPR001141	1	5	1	1	1	2	1	1	5	1	0	0	0	0	0	2	1	2
IPR001147	0	1	0	1	1	0	1	2	3	0	1	0	0	0	1	1	0	1
IPR001148	4	8	4	2	6	1	1	8	3	2	4	2	1	6	1	4	1	2
IPR001152	1	1	0	0	0	1	0	1	1	0	0	2	0	0	0	0	0	0
IPR001154	0	0	0	1	0	0	2	1	1	0	0	3	0	0	0	1	2	0
IPR001155	0	0	1	3	5	0	1	2	4	3	0	0	0	4	0	3	1	0
IPR001156	1	0	0	0	0	0	0	1	0	0	0	0	0	0	0	0	0	0
IPR001158	2	2	1	1	1	0	2	2	0	1	1	2	1	0	0	2	2	0
IPR001159	3	3	1	4	3	1	8	7	5	3	3	7	1	2	0	4	4	2
IPR001161	0	0	0	0	0	0	0	0	1	0	0	1	1	1	0	1	1	0
IPR001163	17	26	6	12	9	3	11	19	21	5	19	11	3	8	5	11	4	9
IPR001164	4	3	1	1	3	0	2	5	0	3	2	3	1	1	0	5	3	0
IPR001166	1	1	2	1	2	0	2	0	0	1	0	0	0	0	0	0	0	0
IPR001170	0	0	0	0	1	0	0	0	0	1	0	0	0	0	0	1	0	0
IPR001171	0	1	2	1	0	0	1	2	2	0	1	0	0	0	0	0	0	1
IPR001173	2	3	6	2	6	0	2	3	3	5	3	2	1	6	1	11	6	0
IPR001176	0	0	0	0	0	0	0	2	0	0	0	1	1	1	0	4	1	0
IPR001177	0	0	0	0	0	0	1	0	1	0	0	0	0	0	0	0	1	0
IPR001179	7	7	5	5	5	0	6	6	7	1	5	4	1	3	2	7	3	2
IPR001180	1	0	2	1	1	1	2	1	2	0	2	3	1	3	1	4	2	0
IPR001189	1	1	1	1	1	1	0	1	1	1	1	1	0	0	0	1	0	1
IPR001190	2	1	0	0	0	0	1	2	0	0	1	1	0	0	0	1	0	0
IPR001192	1	1	0	2	2	1	6	2	0	1	1	1	2	0	0	3	1	0
IPR001193	1	1	0	0	0	0	0	1	0	0	0	0	0	0	0	1	0	0
IPR001194	0	0	0	2	1	1	4	2	0	2	3	0	0	0	0	3	2	0
IPR001196	1	0	0	1	1	0	1	2	0	1	0	1	0	0	0	0	0	1
IPR001197	2	0	0	1	2	0	0	0	1	0	0	0	0	0	0	0	0	0
IPR001199	2	5	4	4	13	3	5	4	8	7	6	6	1	4	1	7	3	2
IPR001202	10	5	3	5	6	1	8	5	4	6	7	10	3	1	1	9	8	1
IPR001204	0	8	3	2	4	0	2	2	4	3	4	4	1	2	1	1	1	1
IPR001205	0	0	0	0	0	0	0	1	0	0	0	0	0	0	0	0	0	0
IPR001206	1	2	1	2	5	3	4	3	1	1	1	2	0	1	1	5	2	0
IPR001208	2	0	5	3	13	0	4	4	1	0	1	1	1	7	2	4	3	5
IPR001209	2	4	1	2	1	2	1	1	7	1	0	1	0	1	0	1	0	0
IPR001210	2	3	0	1	1	1	1	2	3	0	1	1	0	0	0	1	0	0
IPR001211	3	1	1	1	8	0	0	1	2	0	1	0	1	4	0	2	1	1
IPR001212	0	0	0	0	1	0	2	0	0	0	1	1	0	0	0	0	2	0
IPR001214	4	3	6	6	4	2	3	8	11	6	3	9	3	3	3	13	6	3
IPR001216	1	1	1	1	1	0	0	0	0	1	1	1	0	1	0	2	1	0
IPR001217	1	2	1	0	0	0	3	2	2	1	2	0	1	1	1	1	1	1
IPR001221	0	0	0	0	0	0	0	0	0	0	0	0	0	0	0	1	0	0
IPR001222	3	5	1	2	5	0	4	7	6	0	2	3	1	0	1	0	0	0
IPR001223	0	4	0	3	4	0	5	4	7	2	1	3	0	4	1	1	1	0
IPR001227	2	2	1	1	0	0	2	1	2	1	0	2	0	1	0	1	0	0
IPR001231	0	0	0	0	0	0	0	0	1	0	0	0	0	0	0	0	0	0
IPR001232	5	7	1	5	4	0	5	7	9	0	0	5	0	3	1	2	2	4
IPR001233	1	2	0	1	0	0	0	1	1	1	1	1	0	1	1	2	0	1
IPR001236	2	2	3	4	1	1	1	3	1	2	2	1	0	3	0	2	2	1
IPR001241	0	0	0	2	0	0	1	0	1	1	0	1	0	0	0	1	2	0
IPR001245	24	32	33	23	52	8	36	46	26	20	17	23	13	14	8	25	24	8
IPR001247	2	3	1	2	3	2	4	4	4	3	3	6	1	1	1	4	3	0
IPR001250	3	3	1	1	2	0	3	1	0	2	1	1	0	1	0	1	0	0
IPR001251	7	3	3	7	9	0	9	9	3	7	2	9	2	8	4	9	2	0
IPR001252	0	0	0	2	0	0	0	1	0	0	0	0	0	0	0	2	2	2
IPR001253	1	3	0	2	1	0	1	0	0	2	0	2	0	2	0	2	2	2
IPR001254	6	47	13	7	52	0	13	34	33	5	13	8	2	8	1	2	17	8
IPR001258	1	2	5	3	3	0	8	3	3	2	2	3	2	1	0	7	4	0
IPR001261	1	0	0	1	1	0	2	1	0	0	1	2	1	1	0	1	1	0
IPR001263	1	2	2	0	2	1	4	1	0	2	0	0	0	2	2	1	3	0
IPR001265	0	0	0	0	0	0	0	0	0	0	0	0	0	0	0	1	0	0
IPR001266	1	3	1	1	0	3	1	5	2	0	3	0	0	1	0	0	0	2
IPR001267	1	0	0	1	1	0	1	0	2	0	1	1	0	1	0	0	1	0
IPR001268	0	5	1	0	0	0	1	0	1	1	0	0	1	1	0	0	1	1
IPR001269	3	7	3	1	3	2	2	5	6	3	1	3	0	2	1	3	2	1
IPR001270	0	1	0	0	0	0	0	0	0	1	1	0	0	2	0	1	0	0
IPR001272	0	0	1	0	0	0	0	0	0	0	0	0	0	0	0	0	0	0
IPR001273	0	3	2	0	3	1	1	3	2	2	1	2	1	1	0	3	0	0
IPR001275	3	2	2	1	4	1	3	1	3	3	2	3	2	3	0	3	0	0
IPR001278	0	4	1	1	3	1	3	2	2	1	3	2	1	0	1	0	1	2
IPR001279	3	2	3	4	7	0	2	5	9	3	3	4	0	5	2	8	4	1
IPR001282	0	1	1	1	1	0	0	1	1	1	1	1	0	1	0	1	0	0
IPR001283	86	21	14	44	89	2	55	45	18	30	10	26	20	46	0	46	28	9
IPR001285	0	0	1	0	1	0	0	1	2	1	1	0	1	0	0	1	1	0
IPR001289	1	1	0	0	3	0	0	0	0	0	0	1	0	0	0	1	0	0
IPR001292	0	0	0	0	0	0	0	0	0	1	0	0	0	0	0	0	0	0
IPR001293	0	0	0	0	1	0	0	0	0	0	0	0	0	0	0	0	0	0
IPR001295	1	1	1	0	2	0	2	3	2	1	1	1	1	0	0	1	1	0
IPR001296	0	4	1	2	0	0	1	2	2	0	1	2	0	1	0	3	1	1
IPR001298	0	0	2	5	6	2	3	5	2	2	2	1	3	1	1	4	1	1
IPR001300	2	1	2	1	6	0	3	1	0	3	4	5	2	3	1	3	4	1
IPR001303	4	1	2	0	0	2	3	0	0	0	2	1	0	2	0	0	1	0
IPR001304	27	66	3	7	42	1	47	60	41	13	27	8	4	19	2	17	20	17
IPR001305	1	0	1	3	1	1	1	2	1	0	0	2	0	0	0	3	1	0
IPR001307	2	0	0	1	0	0	1	0	0	0	0	0	1	3	0	0	1	0
IPR001309	2	1	1	1	2	0	2	1	0	1	0	2	0	0	0	1	1	0
IPR001310	2	3	0	2	2	1	1	4	7	1	4	3	0	0	1	2	1	0
IPR001312	5	6	3	8	10	1	4	2	6	3	5	2	0	0	3	4	4	1
IPR001313	0	1	2	4	6	0	2	2	0	1	1	3	0	0	0	3	2	1
IPR001314	0	0	2	4	15	0	7	10	7	3	3	2	1	3	0	0	11	2
IPR001315	2	2	0	1	1	0	2	0	2	0	0	0	0	0	0	1	2	0
IPR001317	0	0	1	1	0	0	1	1	0	0	0	0	0	0	0	0	0	0
IPR001320	1	1	2	1	4	0	2	0	0	0	0	1	0	0	0	1	0	0
IPR001322	0	6	3	4	1	2	2	2	8	1	6	1	0	1	1	7	5	1
IPR001326	0	1	0	2	0	0	2	3	2	0	2	3	0	1	0	4	2	1
IPR001327	1	2	2	4	1	0	4	3	0	0	0	3	1	4	1	5	6	2
IPR001330	4	2	3	2	4	1	1	3	3	0	2	1	1	0	0	2	1	1
IPR001331	0	0	0	1	0	0	1	1	0	0	0	0	0	0	0	3	1	1
IPR001337	0	0	0	0	0	1	0	1	0	0	0	0	0	0	0	0	0	0
IPR001339	0	0	1	1	0	1	2	1	0	0	1	0	0	0	0	0	0	1
IPR001344	0	8	0	0	0	0	0	0	0	0	0	0	0	0	0	0	0	0
IPR001345	1	0	1	1	0	0	0	1	0	0	0	0	1	1	0	2	1	0
IPR001346	0	0	0	0	0	0	0	0	1	0	0	0	0	0	0	0	0	0
IPR001347	0	1	1	3	1	0	1	0	1	0	2	1	0	1	0	0	0	0
IPR001349	2	3	0	1	2	0	1	4	3	1	1	1	1	1	0	1	1	0
IPR001351	3	1	0	1	1	0	1	1	1	1	1	1	0	0	1	1	1	0
IPR001352	0	1	0	1	0	0	1	1	1	1	2	1	0	1	2	1	0	1
IPR001353	14	24	10	12	16	10	11	8	17	7	18	7	2	12	5	9	10	10
IPR001356	19	17	22	9	32	5	34	9	9	13	8	32	3	14	6	19	10	1
IPR001357	3	9	3	7	6	2	5	15	8	7	6	7	3	10	1	14	6	5
IPR001359	0	0	0	0	2	0	0	0	0	0	0	0	0	0	0	0	0	0
IPR001360	2	2	0	0	7	0	1	1	2	0	0	2	0	1	0	0	0	0
IPR001365	1	9	0	2	1	1	1	4	4	1	1	3	1	2	0	3	1	0
IPR001368	0	0	0	0	1	0	1	1	0	1	1	1	0	0	0	2	0	0
IPR001369	1	2	2	2	0	0	2	1	4	2	1	1	0	2	1	1	1	1
IPR001370	0	1	0	0	1	0	2	1	2	1	1	2	1	0	0	0	0	0
IPR001372	3	5	0	2	1	3	2	4	5	1	1	4	0	2	0	1	1	1
IPR001373	4	2	4	9	5	2	5	5	4	6	3	4	0	4	0	3	3	1
IPR001374	0	0	0	3	4	1	2	0	0	1	0	0	0	3	0	2	1	0
IPR001375	6	13	3	7	5	2	3	2	15	0	3	2	0	2	3	5	0	5
IPR001377	2	9	1	1	3	1	1	2	2	0	2	2	0	1	0	1	0	1
IPR001380	1	4	0	1	1	0	2	7	4	1	8	1	0	0	1	1	0	1
IPR001382	2	11	1	1	3	1	5	3	4	6	2	7	1	3	1	3	3	1
IPR001387	1	1	0	0	1	0	0	2	2	0	0	1	1	0	0	1	0	0
IPR001388	2	5	3	4	3	1	3	4	6	2	3	0	1	2	0	2	1	3
IPR001392	1	2	2	3	2	0	2	2	1	3	0	1	0	2	0	3	1	0
IPR001393	1	1	1	1	0	0	2	1	1	0	1	0	0	2	0	0	1	0
IPR001394	9	14	6	11	17	6	17	15	10	10	9	8	3	2	6	13	10	2
IPR001395	11	28	6	6	12	2	17	17	25	1	12	5	2	12	2	6	7	5
IPR001398	1	8	2	2	3	2	3	5	4	1	0	2	0	1	0	1	0	2
IPR001401	1	1	0	2	2	0	1	2	0	3	2	2	1	2	1	5	3	0
IPR001403	0	0	0	0	0	0	0	0	0	0	0	0	0	0	0	0	1	0
IPR001404	4	7	2	4	8	3	6	7	5	2	5	3	2	2	3	4	0	3
IPR001406	2	4	0	0	3	0	1	1	0	1	0	3	0	0	0	3	1	1
IPR001408	0	1	2	1	1	1	2	3	1	0	0	2	2	0	0	3	0	0
IPR001409	0	0	0	0	1	0	0	0	0	0	0	0	0	0	0	0	0	0
IPR001412	2	0	3	1	1	0	2	2	0	6	6	2	2	1	1	9	5	0
IPR001423	0	0	0	0	0	0	0	1	0	0	0	0	0	0	0	1	0	0
IPR001424	7	5	0	5	6	2	4	3	4	3	1	3	0	2	0	3	1	2
IPR001431	2	1	0	2	3	0	1	3	1	1	3	3	0	0	0	3	2	0
IPR001433	0	2	1	3	2	0	1	2	2	0	0	3	0	2	0	5	1	2
IPR001436	9	30	6	9	12	0	31	21	53	8	13	15	6	14	0	32	9	12
IPR001440	4	3	9	6	16	2	16	12	10	7	6	6	5	3	0	12	6	4
IPR001441	1	2	0	1	0	0	1	2	2	0	1	2	1	1	1	2	0	1
IPR001442	2	2	0	1	1	0	3	1	2	0	0	1	1	0	1	0	0	0
IPR001446	0	0	0	0	0	0	0	2	0	0	0	0	0	0	0	0	0	0
IPR001450	1	2	0	2	1	0	4	1	2	1	1	1	0	1	0	2	3	0
IPR001451	0	2	0	2	1	0	1	2	1	0	1	0	0	1	0	2	2	2
IPR001452	21	13	18	17	13	2	18	15	24	12	12	12	12	10	5	35	20	5
IPR001453	0	3	1	2	0	0	2	3	3	2	0	1	0	0	0	3	0	3
IPR001457	0	0	0	0	0	1	0	0	1	0	1	0	0	0	0	0	0	0
IPR001461	18	51	3	19	32	1	30	22	17	7	28	3	8	10	1	20	10	3
IPR001464	8	5	2	3	14	4	1	2	6	0	6	3	2	3	1	3	2	1
IPR001465	1	2	0	1	0	0	7	2	2	1	1	1	0	1	0	2	1	1
IPR001466	10	7	4	2	26	3	8	3	5	2	4	5	2	6	0	3	4	1
IPR001469	1	2	1	0	0	0	3	0	1	0	1	0	1	2	0	1	1	1
IPR001473	1	2	1	0	0	0	0	0	0	1	0	1	0	0	0	1	1	0
IPR001474	0	0	2	0	1	0	1	1	1	0	0	0	1	0	0	1	1	0
IPR001478	19	30	20	21	26	7	34	21	16	23	19	25	13	8	7	26	20	5
IPR001480	0	0	0	0	0	0	0	0	1	0	0	0	0	0	0	0	0	0
IPR001482	0	0	1	1	1	0	0	0	0	0	0	0	0	0	0	0	1	0
IPR001487	3	7	3	10	8	2	7	6	9	6	6	5	3	3	0	7	5	3
IPR001494	1	0	1	1	0	0	1	1	1	3	0	0	1	0	0	4	4	0
IPR001496	0	0	0	0	0	1	2	2	0	1	0	1	3	1	0	1	2	2
IPR001497	0	0	1	0	0	0	0	2	1	1	0	0	0	0	0	0	0	0
IPR001498	0	0	1	0	0	0	1	2	3	0	1	1	0	0	0	0	0	0
IPR001503	6	5	2	1	6	0	3	2	3	2	1	2	2	0	0	4	1	1
IPR001505	2	5	0	0	0	1	1	2	11	0	1	0	0	0	0	0	0	1
IPR001506	38	19	16	13	30	2	64	15	23	22	9	18	8	7	3	28	6	5
IPR001507	15	11	15	3	18	5	16	8	1	5	6	16	1	3	3	7	1	0
IPR001508	0	0	2	0	0	0	2	0	0	0	0	0	0	0	0	1	0	0
IPR001509	6	6	5	4	3	2	7	6	5	3	9	5	1	7	2	6	5	2
IPR001510	2	0	0	0	1	0	0	0	0	0	2	0	0	0	0	2	1	0
IPR001515	1	3	1	1	2	1	1	3	4	3	2	2	0	0	0	1	1	0
IPR001519	3	3	2	1	0	1	0	2	3	0	1	0	0	1	0	1	1	1
IPR001523	3	1	1	2	4	1	2	0	1	5	1	4	0	0	0	2	1	0
IPR001525	0	3	0	0	0	0	2	1	0	2	1	0	1	1	0	2	1	0
IPR001526	0	1	0	1	0	0	1	3	1	0	1	0	0	0	0	0	0	0
IPR001529	2	3	0	0	2	0	2	2	1	0	0	2	1	0	0	0	0	0
IPR001533	2	0	0	1	0	0	5	4	2	0	0	1	0	1	0	3	0	0
IPR001534	57	105	17	37	49	12	45	53	89	15	40	23	11	24	4	31	12	28
IPR001537	1	2	0	0	2	0	3	0	3	0	0	0	1	0	0	0	0	0
IPR001540	0	1	0	0	1	0	3	2	4	0	2	1	0	1	0	0	1	0
IPR001542	0	0	0	0	1	0	0	0	0	0	0	0	0	0	0	0	0	0
IPR001544	2	2	1	0	5	1	1	1	0	0	2	2	1	0	0	1	0	0
IPR001545	0	0	0	0	0	0	0	0	1	0	0	0	0	0	0	0	0	0
IPR001547	0	1	0	0	0	0	0	0	0	0	0	0	0	0	0	0	0	0
IPR001548	2	1	2	0	2	0	0	1	0	0	1	0	0	0	0	1	0	0
IPR001555	1	0	0	2	1	0	0	0	0	0	0	0	0	0	0	1	1	0
IPR001557	1	1	2	2	0	0	1	2	2	1	0	0	0	2	1	0	0	0
IPR001563	5	15	1	3	12	0	10	5	7	5	8	1	0	3	0	7	3	1
IPR001564	1	6	0	1	2	2	1	6	2	1	0	2	0	0	0	1	0	0
IPR001565	2	1	2	4	4	0	3	2	2	2	0	4	1	1	0	3	2	2
IPR001567	0	4	1	1	1	2	4	1	0	0	0	1	0	2	0	1	1	1
IPR001568	0	2	1	1	2	1	0	0	0	1	0	1	0	1	0	1	0	0
IPR001569	1	2	1	1	1	0	1	3	3	0	1	1	0	0	0	1	0	0
IPR001576	1	1	1	1	2	0	0	1	2	1	1	0	1	1	1	1	0	0
IPR001577	0	1	2	1	2	1	0	3	0	2	1	2	0	1	0	1	0	0
IPR001578	3	3	1	3	3	2	1	2	2	0	1	3	0	2	1	2	1	2
IPR001579	0	0	0	0	1	0	2	1	0	1	0	0	0	2	0	1	0	0
IPR001580	1	0	2	1	1	1	4	3	4	2	4	1	1	1	2	1	1	2
IPR001584	10	5	0	2	3	0	20	1	2	9	4	2	4	0	0	5	1	0
IPR001585	0	3	1	1	1	0	0	1	2	2	1	0	0	0	0	1	0	1
IPR001589	4	2	1	4	0	1	2	3	1	4	2	1	0	0	1	6	4	1
IPR001590	2	2	1	0	0	0	4	2	0	1	1	2	1	1	0	4	2	0
IPR001593	3	6	2	1	2	1	4	0	3	1	4	1	1	2	0	1	1	2
IPR001594	6	5	4	4	5	3	8	6	5	4	3	8	0	4	0	5	4	0
IPR001597	1	0	0	1	1	0	0	0	2	0	1	0	0	0	0	1	0	0
IPR001599	0	0	0	1	0	0	1	0	0	0	1	1	0	0	0	0	0	0
IPR001604	1	1	0	0	0	1	1	1	4	0	1	0	0	1	0	0	0	0
IPR001605	1	0	0	3	0	1	2	0	0	0	1	2	1	1	0	0	1	0
IPR001606	0	0	2	2	0	0	1	1	3	3	1	0	1	0	1	4	3	0
IPR001607	3	1	2	1	2	0	1	6	3	2	1	0	0	1	0	4	2	1
IPR001608	1	0	2	2	4	0	0	1	2	0	0	1	0	1	0	1	0	0
IPR001609	13	14	9	8	9	7	26	2	1	11	11	3	3	1	3	10	9	0
IPR001610	0	0	0	0	0	0	1	0	0	1	0	0	0	0	0	0	0	0
IPR001611	21	22	13	18	26	4	30	19	12	22	14	22	8	5	3	27	12	5
IPR001612	1	1	1	1	0	0	2	1	4	1	1	2	0	1	1	0	0	0
IPR001613	0	0	0	0	0	0	1	0	0	0	0	0	0	0	0	1	0	1
IPR001614	0	0	0	1	1	0	0	0	0	1	1	1	0	0	0	1	1	0
IPR001619	4	9	5	3	8	2	3	5	6	3	1	4	1	4	0	4	2	3
IPR001623	17	10	10	12	21	4	10	12	11	13	19	11	4	5	1	19	15	6
IPR001627	4	4	4	0	3	1	6	4	1	3	4	6	0	1	1	5	2	0
IPR001628	22	17	12	11	13	4	15	13	2	21	16	14	7	9	4	24	10	0
IPR001630	0	0	1	0	0	0	1	0	0	0	1	0	1	0	0	0	1	0
IPR001631	0	0	1	0	0	0	0	0	0	0	0	0	1	0	0	1	1	0
IPR001632	2	1	0	1	2	0	1	0	1	1	1	3	1	1	2	2	3	0
IPR001633	0	1	1	0	0	0	0	0	0	0	0	1	0	0	0	0	1	0
IPR001636	1	5	1	1	1	0	0	1	0	0	2	1	0	0	0	1	1	0
IPR001638	0	0	0	0	2	0	2	0	0	0	0	0	0	0	0	1	0	0
IPR001645	1	1	0	1	3	0	2	1	0	1	1	1	0	1	0	1	0	0
IPR001646	0	0	0	0	0	0	0	0	0	1	0	0	0	0	0	0	0	0
IPR001648	3	2	1	3	3	1	2	3	4	0	1	3	0	0	1	1	1	1
IPR001650	8	12	11	23	14	6	24	22	24	15	11	22	6	16	5	48	22	9
IPR001653	0	1	0	0	0	0	0	0	0	0	0	0	0	0	0	0	0	0
IPR001656	0	0	1	0	1	1	1	2	1	0	1	0	0	0	0	1	1	1
IPR001657	1	0	1	1	1	0	1	0	3	0	0	1	0	0	0	2	0	0
IPR001660	6	2	4	5	7	3	5	4	5	6	7	6	0	4	1	13	6	0
IPR001661	2	5	4	5	9	7	1	2	7	5	2	2	3	4	3	5	2	0
IPR001662	0	3	0	1	0	1	0	2	2	0	2	0	0	0	0	1	0	0
IPR001664	3	6	5	6	4	4	2	7	11	4	5	3	1	3	2	7	5	1
IPR001666	1	2	1	5	1	1	5	3	2	5	3	4	0	1	3	1	1	1
IPR001670	0	2	1	1	5	0	3	2	1	1	0	0	0	1	0	1	0	0
IPR001671	0	0	0	0	0	0	1	0	0	0	0	1	0	0	0	0	0	0
IPR001672	1	4	0	0	0	1	1	0	1	1	1	1	1	1	0	1	1	0
IPR001674	0	1	0	1	1	0	1	0	2	0	0	0	0	0	0	0	0	0
IPR001675	0	0	0	0	0	0	0	0	1	0	0	0	0	0	0	0	0	0
IPR001678	0	1	1	1	2	1	0	2	3	3	1	0	0	2	0	5	2	0
IPR001680	40	45	35	49	53	7	58	64	65	42	31	57	17	39	12	77	53	21
IPR001681	0	0	0	0	0	0	1	0	0	0	0	0	0	0	0	0	0	0
IPR001683	5	4	3	1	4	1	5	7	4	5	5	7	2	5	0	9	4	1
IPR001684	1	0	0	0	1	0	1	0	1	0	1	1	0	0	0	0	1	0
IPR001694	4	9	2	2	1	1	21	1	4	3	3	0	1	0	1	7	0	1
IPR001697	1	4	3	4	3	4	0	1	2	2	3	2	1	1	1	2	4	2
IPR001698	1	1	0	1	1	0	0	0	0	0	0	1	0	0	0	1	1	1
IPR001699	4	4	4	0	2	1	4	0	0	1	1	4	2	1	0	2	0	1
IPR001705	1	0	0	0	0	0	0	1	0	0	0	0	0	0	0	0	0	0
IPR001708	1	3	1	2	0	1	2	1	3	0	0	1	0	1	0	1	2	2
IPR001709	0	2	0	2	2	0	1	2	0	1	0	2	0	2	0	3	1	2
IPR001711	3	1	1	2	2	0	4	0	0	1	2	0	0	0	1	2	0	0
IPR001713	0	0	0	0	0	0	0	2	1	0	0	0	0	0	0	0	0	0
IPR001714	0	0	0	2	0	0	1	1	0	1	0	2	0	2	0	1	1	0
IPR001715	14	13	13	16	11	8	11	14	11	11	15	15	2	7	4	16	13	6
IPR001719	0	7	1	0	2	0	2	0	4	1	0	0	0	0	0	0	1	0
IPR001720	1	2	3	0	2	0	2	2	0	1	1	0	0	0	0	1	0	0
IPR001723	1	1	5	7	7	0	8	6	0	0	0	2	6	2	0	10	6	0
IPR001727	0	3	0	0	2	0	0	1	2	0	0	1	0	0	0	1	0	0
IPR001728	0	0	0	0	0	1	0	1	0	0	0	0	0	0	0	1	0	0
IPR001729	0	1	0	0	0	0	0	0	0	0	0	0	0	0	0	0	0	0
IPR001732	1	1	0	0	0	1	1	3	0	0	0	0	0	1	0	0	0	0
IPR001733	1	3	1	1	1	0	1	1	2	2	0	0	0	0	0	0	1	0
IPR001734	0	2	0	1	2	1	1	2	1	2	1	2	1	1	0	2	0	0
IPR001736	3	1	2	1	3	0	1	2	2	0	4	2	1	0	1	3	3	0
IPR001737	1	1	2	0	2	0	0	2	1	1	1	1	0	0	4	2	0	0
IPR001738	0	0	0	0	1	0	0	1	0	0	0	0	0	0	0	1	0	0
IPR001739	1	1	0	0	0	0	0	0	0	1	1	1	1	0	0	1	1	0
IPR001747	0	0	4	1	0	0	1	4	1	0	0	0	0	0	0	2	1	0
IPR001748	2	1	0	1	1	0	0	2	1	0	1	1	0	0	0	1	0	1
IPR001750	6	16	0	4	1	2	19	6	8	1	6	2	0	0	1	11	2	2
IPR001751	1	0	0	0	0	0	0	1	3	0	0	0	0	0	0	0	0	1
IPR001752	9	12	6	7	5	1	17	3	10	8	9	4	5	2	1	7	11	2
IPR001753	6	10	0	8	7	2	6	8	9	5	8	7	1	5	1	7	3	2
IPR001754	0	1	0	0	0	0	2	0	2	0	0	1	0	0	1	0	1	0
IPR001757	6	2	2	6	9	1	10	6	0	3	5	4	9	5	1	12	10	0
IPR001762	1	1	3	1	0	0	1	1	0	1	0	0	1	1	0	4	2	0
IPR001763	6	12	4	2	3	1	5	5	15	4	6	7	1	4	1	5	3	1
IPR001765	1	2	0	1	1	0	2	2	2	0	2	2	0	1	0	1	1	1
IPR001766	5	3	7	2	5	1	4	1	1	5	4	4	5	0	0	5	4	0
IPR001767	1	2	5	1	2	0	2	0	4	0	2	3	0	0	1	2	0	0
IPR001770	1	0	2	0	1	2	1	2	2	0	1	1	0	0	0	1	0	0
IPR001772	1	0	0	1	2	0	4	0	1	0	0	2	0	0	0	1	0	0
IPR001774	1	0	0	0	0	1	0	3	0	0	0	1	0	0	0	1	1	0
IPR001780	2	2	0	1	0	1	0	2	3	1	1	1	0	1	1	2	0	0
IPR001781	15	16	16	14	21	3	14	17	19	8	17	17	8	10	2	14	9	6
IPR001787	1	2	0	0	1	0	1	4	0	0	0	1	0	0	0	0	0	0
IPR001789	0	0	0	0	0	0	0	0	0	0	0	0	1	0	0	0	0	0
IPR001790	1	5	2	2	2	0	1	1	1	2	3	1	0	2	0	3	2	1
IPR001791	7	2	2	4	8	8	10	3	3	6	5	8	0	1	1	11	3	0
IPR001794	1	1	1	1	1	0	1	0	0	0	0	0	0	0	0	0	0	0
IPR001796	1	2	1	2	1	0	1	3	3	1	1	0	0	0	0	1	1	1
IPR001799	2	2	1	1	3	0	3	1	0	1	3	4	0	1	1	1	1	0
IPR001804	3	8	2	4	3	1	3	4	5	2	4	3	2	3	1	4	2	2
IPR001805	2	1	0	0	0	0	0	1	1	1	1	1	0	1	0	1	0	0
IPR001806	30	24	21	27	34	5	21	26	18	25	22	27	9	15	7	37	15	4
IPR001807	10	8	7	6	10	1	11	3	4	7	4	2	1	4	2	3	3	3
IPR001810	18	8	8	6	14	6	17	14	1	16	2	6	4	8	2	18	5	0
IPR001811	0	0	1	0	0	0	0	1	1	0	0	0	0	0	0	0	0	0
IPR001813	4	4	0	3	3	1	4	8	8	1	2	2	0	1	0	1	0	2
IPR001816	0	2	0	0	0	1	0	3	1	1	0	1	2	1	0	1	0	0
IPR001818	1	4	2	1	2	1	2	0	1	1	3	1	0	2	0	2	0	0
IPR001820	14	6	1	1	4	0	4	3	1	3	1	1	0	1	0	5	0	1
IPR001827	1	1	0	1	1	0	1	0	0	1	0	3	1	1	0	1	1	0
IPR001828	9	3	1	3	3	1	4	3	0	6	4	2	2	0	0	7	1	0
IPR001830	0	2	0	0	0	0	2	1	0	1	1	0	1	0	0	0	1	0
IPR001834	0	0	0	2	2	0	0	0	1	2	0	1	0	1	0	2	1	1
IPR001837	0	0	1	0	1	0	0	1	0	1	2	0	2	0	0	1	0	1
IPR001838	4	0	0	3	0	4	2	0	0	1	0	1	0	1	0	0	0	0
IPR001839	3	1	0	3	1	0	2	2	1	1	0	1	0	0	0	2	2	0
IPR001841	26	32	15	24	20	6	30	30	22	23	21	26	10	11	9	44	34	10
IPR001844	0	0	0	1	0	0	1	1	0	0	0	1	0	0	1	0	0	0
IPR001846	1	1	1	2	2	1	2	3	2	0	1	1	0	0	0	2	1	2
IPR001848	4	4	4	2	5	1	0	6	5	0	2	2	1	0	1	3	1	2
IPR001849	15	13	13	26	8	4	20	17	7	12	10	17	6	4	5	27	10	0
IPR001853	2	2	0	2	6	0	0	1	3	0	2	0	0	3	0	3	0	0
IPR001854	2	4	0	1	1	1	2	2	4	0	2	1	0	1	0	1	0	0
IPR001857	0	1	1	0	1	1	0	2	1	0	1	0	0	0	0	1	0	0
IPR001858	1	1	0	1	1	1	2	1	2	0	0	1	1	1	1	2	0	1
IPR001859	1	0	0	1	0	0	0	2	1	0	0	1	0	0	0	0	0	1
IPR001863	4	1	1	0	2	0	0	1	0	0	0	2	0	1	0	2	0	0
IPR001865	1	3	2	2	1	0	0	2	2	1	2	1	0	2	2	2	0	1
IPR001867	0	0	0	0	0	0	1	0	0	0	0	0	0	0	0	0	0	0
IPR001870	2	4	3	5	3	1	2	6	4	4	3	6	1	1	1	10	4	0
IPR001873	12	9	4	4	11	0	24	0	14	10	5	7	3	6	2	12	2	0
IPR001876	4	0	1	2	1	0	3	4	4	2	2	1	0	1	1	2	1	1
IPR001878	14	3	6	8	3	3	12	8	7	5	5	6	1	1	2	10	4	1
IPR001879	1	2	0	0	0	0	4	1	1	1	0	2	1	1	0	1	1	0
IPR001881	14	16	15	6	5	3	24	8	3	16	6	2	1	1	5	12	3	2
IPR001882	0	3	0	1	0	0	4	0	2	0	0	2	0	1	0	2	0	0
IPR001884	1	1	2	1	1	0	1	1	2	1	1	1	0	0	1	1	0	1
IPR001888	12	13	0	12	5	0	5	0	9	16	16	0	2	1	0	3	1	0
IPR001891	3	1	2	2	3	0	3	3	0	1	4	2	0	6	2	3	4	0
IPR001892	2	1	0	1	3	0	0	4	3	0	3	1	0	0	0	1	0	1
IPR001893	0	2	1	1	1	0	1	1	1	2	1	0	0	0	0	1	0	0
IPR001894	0	0	0	0	0	0	0	1	0	0	0	0	0	0	0	0	0	0
IPR001895	1	5	1	2	3	0	3	1	0	5	1	5	2	1	0	4	2	1
IPR001898	5	2	3	1	5	0	2	1	0	0	3	5	1	0	0	2	1	0
IPR001900	2	0	1	2	1	0	2	0	1	0	2	2	1	2	2	3	3	0
IPR001901	2	3	0	0	1	0	0	4	4	0	0	1	0	0	0	1	0	0
IPR001905	0	1	1	3	2	0	1	0	0	2	0	1	0	0	0	0	0	0
IPR001906	0	0	0	0	0	0	0	0	0	0	0	1	0	0	0	0	0	0
IPR001907	1	3	0	1	1	1	0	1	1	0	2	2	0	0	1	1	0	1
IPR001909	0	0	0	0	0	0	0	0	1	0	0	0	0	0	0	0	0	0
IPR001910	0	2	0	3	4	0	1	0	0	0	0	0	0	1	0	0	0	0
IPR001911	0	3	0	1	0	0	1	0	1	1	1	1	0	0	0	0	1	0
IPR001912	2	1	0	1	1	1	1	2	0	0	1	2	0	0	0	1	0	1
IPR001915	0	1	0	3	1	0	1	1	2	0	1	1	0	1	1	1	0	2
IPR001916	0	0	0	0	0	0	0	1	0	0	0	0	0	0	0	0	0	0
IPR001917	0	2	2	1	1	0	0	1	0	0	0	0	0	1	0	1	0	0
IPR001921	2	5	1	1	0	1	2	0	3	0	2	1	0	1	0	1	1	0
IPR001925	2	2	1	1	2	1	1	2	3	0	1	1	1	0	1	1	0	1
IPR001926	5	13	4	8	15	0	5	8	10	3	6	5	1	7	0	8	5	2
IPR001930	12	10	2	7	15	3	24	8	7	4	4	7	2	8	1	13	10	1
IPR001931	0	1	0	0	1	0	0	3	2	1	1	1	0	0	0	1	0	1
IPR001932	10	5	5	10	10	3	4	8	4	8	5	10	1	5	4	9	5	1
IPR001936	1	0	0	2	2	0	0	2	0	1	0	0	0	0	0	2	0	0
IPR001937	0	0	2	0	0	0	1	0	1	0	1	0	0	1	0	0	0	0
IPR001938	0	2	0	0	0	0	0	0	1	0	0	0	0	0	0	0	0	0
IPR001944	2	2	1	3	3	0	3	1	2	1	2	2	0	2	0	0	1	0
IPR001945	0	0	0	0	0	0	0	0	0	0	0	0	0	1	0	1	2	1
IPR001948	1	4	4	1	2	1	1	3	2	0	2	2	0	0	0	1	1	1
IPR001949	0	0	0	1	0	0	0	0	3	0	1	0	0	0	0	1	1	0
IPR001950	5	5	3	3	1	2	2	5	4	0	3	0	0	1	0	2	2	3
IPR001951	4	7	5	2	4	1	3	6	14	3	2	1	0	3	0	2	1	1
IPR001952	1	1	0	0	0	0	2	2	1	0	1	0	0	0	0	0	0	0
IPR001958	0	0	1	0	1	0	0	0	1	0	1	1	0	0	0	3	2	0
IPR001962	3	0	0	1	2	0	2	1	0	1	1	3	0	0	1	1	0	1
IPR001965	7	11	4	9	14	0	12	4	10	8	3	13	3	3	0	21	22	1
IPR001969	12	9	2	2	8	1	18	12	4	3	13	2	4	1	0	13	8	1
IPR001971	4	6	1	2	0	0	4	4	2	0	2	2	0	2	2	1	1	0
IPR001972	6	5	6	4	8	4	3	2	9	3	3	6	2	2	1	4	0	2
IPR001975	2	1	3	0	0	1	2	1	3	0	0	0	1	1	0	0	1	1
IPR001976	1	2	0	2	2	2	2	3	4	1	1	1	0	0	0	0	0	0
IPR001977	0	1	1	1	1	1	1	2	3	1	1	0	0	1	1	1	0	1
IPR001978	3	3	1	5	3	0	2	6	4	2	6	3	1	1	2	8	0	3
IPR001985	1	0	1	2	0	0	1	0	1	1	1	1	1	1	0	0	1	0
IPR001990	0	0	0	0	0	0	0	1	0	0	0	0	0	0	0	0	0	0
IPR001991	1	6	6	4	9	1	5	2	3	4	5	2	4	4	0	5	0	0
IPR001995	5	3	1	0	0	1	1	1	1	5	2	0	0	0	1	4	1	0
IPR001997	0	0	0	0	0	0	0	0	0	0	0	0	0	0	0	0	0	1
IPR001999	1	1	1	1	0	0	1	1	0	0	1	1	0	1	1	2	0	1
IPR002000	1	1	0	1	1	0	2	1	1	0	0	0	0	0	0	0	0	1
IPR002002	0	0	0	0	0	0	0	0	0	0	0	1	0	0	0	0	0	0
IPR002004	0	0	0	0	0	0	1	1	1	0	1	0	1	0	0	1	0	0
IPR002007	9	13	10	5	18	5	15	3	4	2	3	4	0	1	4	4	2	0
IPR002011	0	0	0	1	0	0	1	0	0	0	0	0	0	0	0	0	0	0
IPR002013	1	2	2	1	4	2	4	5	2	5	2	1	1	1	1	2	0	0
IPR002014	1	2	1	1	1	3	0	0	2	1	2	2	0	1	0	4	3	0
IPR002015	0	0	1	1	2	0	0	0	0	0	0	0	1	3	1	2	0	1
IPR002016	0	1	0	0	0	0	0	0	0	0	0	0	0	0	0	0	0	0
IPR002017	4	7	4	12	7	4	6	5	1	3	9	2	6	2	4	9	6	0
IPR002018	20	17	4	13	23	5	15	9	14	11	12	12	4	11	3	9	3	2
IPR002020	2	4	1	2	1	1	0	1	2	0	2	1	0	1	1	2	0	2
IPR002023	1	1	1	1	1	0	1	2	2	1	1	1	1	0	1	0	1	0
IPR002024	0	0	0	0	0	0	0	0	0	0	0	1	0	0	0	0	0	0
IPR002030	0	0	0	1	0	0	0	0	0	0	0	0	0	1	0	0	1	0
IPR002035	13	10	3	6	32	3	32	22	7	11	11	9	5	10	1	18	11	2
IPR002041	0	3	1	13	2	1	12	15	2	2	1	1	2	1	0	20	6	1
IPR002043	0	0	0	0	0	0	1	1	2	1	0	1	0	1	0	0	0	0
IPR002044	0	1	0	0	0	0	0	1	0	2	0	1	0	0	0	2	0	0
IPR002048	21	28	13	25	18	3	22	21	40	11	17	22	7	18	5	26	10	10
IPR002049	9	8	6	3	5	1	18	5	5	6	10	10	1	3	1	8	3	1
IPR002052	3	1	2	2	3	0	4	3	5	1	2	3	0	0	2	0	0	0
IPR002053	0	0	0	0	1	0	0	0	2	0	0	0	1	1	0	2	2	0
IPR002056	1	2	2	0	1	1	2	1	1	0	1	0	1	0	0	1	0	0
IPR002058	1	1	0	2	2	0	4	5	2	1	0	2	1	0	1	3	2	0
IPR002059	3	3	2	2	2	1	2	2	2	1	2	1	1	1	0	3	1	2
IPR002060	0	0	0	0	0	0	1	0	1	1	0	0	1	1	0	0	1	0
IPR002067	2	4	6	6	9	3	4	9	5	7	3	3	4	2	2	8	6	2
IPR002068	11	68	12	14	16	5	48	28	75	10	38	16	7	17	1	37	9	14
IPR002070	1	0	0	0	0	0	1	0	0	0	0	1	1	0	0	1	0	0
IPR002073	5	6	3	2	7	0	2	4	1	5	3	2	6	0	1	5	0	1
IPR002075	3	2	2	3	5	0	3	5	4	1	3	2	2	0	0	3	1	1
IPR002076	5	8	4	3	3	2	9	6	20	4	7	5	3	4	1	3	3	5
IPR002077	0	0	1	1	0	0	3	0	0	1	1	0	0	0	0	1	1	0
IPR002078	1	0	1	1	2	0	0	0	0	1	3	1	0	1	0	3	3	0
IPR002082	0	0	1	1	1	0	2	0	5	0	0	1	0	1	0	0	1	1
IPR002083	2	2	2	4	3	1	4	6	6	5	4	2	0	3	0	6	2	0
IPR002085	6	10	3	4	5	0	4	5	9	2	6	4	2	6	2	5	5	2
IPR002087	0	0	0	0	1	0	0	0	0	0	0	0	0	1	0	0	1	0
IPR002088	2	1	2	0	1	1	2	0	1	0	2	1	1	1	0	0	2	0
IPR002090	0	0	0	1	0	0	2	0	1	1	0	0	0	0	1	0	0	0
IPR002092	0	0	0	0	2	1	2	1	1	1	1	1	0	0	0	1	0	0
IPR002097	3	4	2	3	2	1	2	2	4	0	3	4	0	1	0	1	2	2
IPR002099	1	2	0	2	1	1	2	2	3	3	0	2	2	2	0	3	1	0
IPR002100	0	0	2	0	1	0	0	1	1	3	2	1	2	0	1	2	1	0
IPR002104	0	0	0	0	1	0	0	0	0	1	1	0	0	1	0	1	0	0
IPR002108	5	6	1	2	1	1	1	5	1	2	5	3	3	4	0	3	0	3
IPR002109	6	13	3	4	4	2	7	10	10	3	6	6	1	2	1	6	2	4
IPR002110	24	35	23	23	41	10	37	39	17	28	13	27	12	8	5	35	18	5
IPR002112	0	2	1	0	0	0	0	0	0	1	1	1	1	1	0	1	0	1
IPR002113	2	3	4	4	2	1	2	3	2	5	2	1	1	2	0	2	2	2
IPR002115	0	1	0	1	1	0	0	1	2	0	0	0	0	0	0	1	0	0
IPR002117	0	0	0	0	1	0	0	0	0	0	0	0	0	0	0	0	0	0
IPR002119	2	4	6	2	7	2	2	2	4	2	3	2	1	5	2	6	3	1
IPR002121	1	0	1	0	2	0	1	0	0	0	0	0	1	1	0	2	0	0
IPR002123	4	3	2	5	3	1	5	7	5	6	6	7	2	5	2	10	2	0
IPR002124	0	1	1	1	1	0	0	2	1	0	1	0	0	0	0	1	0	1
IPR002125	2	4	3	3	6	0	2	7	10	4	8	3	1	0	0	2	0	2
IPR002126	7	21	7	0	1	1	21	8	4	7	7	6	1	0	1	11	2	1
IPR002129	4	6	1	6	8	0	5	9	6	5	7	6	1	3	1	8	4	2
IPR002130	9	17	7	12	15	5	11	15	19	6	6	10	2	8	3	8	9	7
IPR002131	0	1	0	0	0	0	0	1	0	0	0	0	0	0	0	1	0	0
IPR002132	1	1	2	2	2	0	2	5	3	2	3	1	1	0	1	1	0	1
IPR002133	0	5	0	2	0	1	1	0	5	0	1	1	0	1	1	1	1	0
IPR002136	1	2	2	1	2	0	3	2	2	1	2	1	1	1	1	1	1	2
IPR002138	1	1	1	1	1	0	1	0	0	0	0	1	0	0	0	0	1	0
IPR002139	1	0	0	1	1	0	1	1	0	1	1	2	0	1	0	1	1	0
IPR002140	0	3	2	0	2	1	0	1	1	1	1	0	1	1	0	1	0	2
IPR002143	2	4	0	2	0	0	0	3	2	1	4	2	1	2	2	4	1	1
IPR002146	0	1	0	0	0	0	0	0	0	0	0	0	0	0	0	0	0	0
IPR002151	0	0	0	0	1	0	0	1	0	0	0	1	1	0	0	1	0	0
IPR002152	0	0	0	0	0	0	0	1	0	0	0	0	0	0	0	0	0	0
IPR002153	0	1	0	1	2	1	1	0	0	0	0	0	0	0	0	3	0	0
IPR002155	3	15	6	3	5	0	2	2	6	3	6	3	1	3	2	5	4	5
IPR002156	1	1	1	1	1	1	0	2	0	2	1	1	0	2	0	3	2	3
IPR002157	0	0	1	0	0	1	0	0	0	0	0	0	0	0	0	0	0	0
IPR002159	6	2	5	2	3	0	2	1	5	1	5	3	1	4	1	3	1	0
IPR002164	1	4	0	1	1	2	1	7	2	3	2	2	1	1	0	2	1	1
IPR002165	1	1	0	0	1	0	4	1	0	1	0	1	1	0	0	2	1	0
IPR002167	0	0	0	0	1	0	2	1	0	0	0	1	1	0	0	0	0	0
IPR002168	0	0	2	1	1	0	0	0	0	0	0	1	0	1	1	2	0	0
IPR002171	6	7	3	2	2	3	2	3	2	0	1	1	0	0	0	3	1	2
IPR002172	10	12	8	4	6	4	22	9	9	10	12	8	8	5	3	18	1	1
IPR002173	0	1	0	0	0	0	1	2	0	0	0	0	0	0	0	1	0	1
IPR002178	0	0	0	0	0	0	1	0	0	0	0	0	0	0	0	0	0	0
IPR002180	0	1	0	0	0	0	0	0	0	0	0	0	0	0	0	0	0	0
IPR002181	5	3	1	2	7	2	2	6	8	1	1	0	1	0	0	1	1	2
IPR002182	0	0	1	0	0	0	0	1	1	1	0	0	0	1	0	1	0	0
IPR002184	1	0	0	0	1	0	2	0	0	0	0	0	0	0	0	0	0	0
IPR002189	0	1	1	1	0	0	1	0	0	1	0	1	0	1	1	1	1	1
IPR002190	0	0	0	0	0	0	1	0	0	0	0	1	0	1	0	1	1	0
IPR002194	0	4	3	1	4	1	2	3	0	7	9	1	5	4	0	8	3	0
IPR002195	0	0	1	0	0	0	2	0	0	0	0	1	0	0	0	0	0	0
IPR002198	24	42	17	24	39	4	29	20	27	23	29	17	6	26	5	28	11	6
IPR002202	2	0	2	0	0	0	0	1	1	1	1	0	1	1	0	1	1	0
IPR002204	0	0	1	0	0	0	1	0	0	1	1	0	0	0	0	0	0	0
IPR002205	1	1	2	1	2	0	2	3	1	0	2	1	1	1	0	1	1	1
IPR002207	0	1	0	0	0	0	0	0	0	0	0	0	0	0	0	0	0	0
IPR002208	1	2	2	1	1	1	1	0	3	0	1	0	0	0	0	1	1	0
IPR002209	0	0	0	0	0	0	0	1	0	0	0	0	0	0	0	0	0	0
IPR002213	20	55	12	16	73	0	19	13	57	18	21	11	4	23	0	21	6	1
IPR002218	0	1	0	1	3	0	0	2	0	1	0	1	0	0	0	1	1	0
IPR002219	11	3	3	6	4	2	14	8	2	9	6	8	3	5	0	15	8	2
IPR002222	2	2	0	1	1	1	0	1	1	1	4	1	0	0	0	0	1	1
IPR002223	40	23	11	33	48	0	25	12	21	12	13	7	8	22	3	16	3	12
IPR002225	1	1	1	0	2	0	2	0	1	1	1	1	0	4	0	0	1	0
IPR002226	2	0	1	1	0	0	0	1	1	0	1	1	0	1	0	2	1	0
IPR002227	7	1	0	1	4	2	3	3	1	4	3	5	1	1	0	5	0	0
IPR002229	1	2	2	2	10	0	1	0	0	1	1	0	0	2	0	0	1	0
IPR002241	3	3	1	3	2	0	3	3	1	0	0	1	0	1	0	0	0	1
IPR002253	0	0	0	0	0	0	2	0	0	0	0	0	0	0	0	0	1	0
IPR002254	0	0	0	0	0	0	0	0	0	0	0	1	0	0	0	0	0	0
IPR002257	0	0	0	1	0	0	1	0	1	0	0	1	0	0	0	1	0	0
IPR002259	5	5	1	1	5	1	5	2	0	2	1	3	1	3	1	1	1	0
IPR002286	0	0	0	0	0	0	0	0	0	0	0	0	0	0	0	1	0	0
IPR002289	0	0	0	0	0	0	1	0	0	0	0	0	0	0	0	0	0	0
IPR002290	57	2	64	75	91	0	90	130	39	69	3	73	56	33	1	112	91	6
IPR002291	0	0	0	0	0	0	1	1	0	0	0	0	0	0	0	0	0	0
IPR002293	4	9	5	5	16	3	8	3	6	6	4	7	3	5	3	9	3	1
IPR002296	1	0	0	0	1	0	1	0	0	0	0	0	0	0	0	0	0	0
IPR002297	3	0	0	0	1	0	3	0	1	1	1	1	0	0	0	1	1	1
IPR002298	1	2	0	1	1	0	1	1	2	0	1	1	0	0	0	1	0	0
IPR002300	7	2	3	2	3	2	5	1	0	6	5	3	1	2	1	4	4	0
IPR002301	0	0	0	0	0	0	1	0	0	0	0	0	0	1	0	1	1	0
IPR002302	1	0	0	0	0	0	1	0	0	1	0	1	0	1	0	0	0	0
IPR002303	2	2	2	1	2	0	2	0	2	3	3	1	1	0	1	2	2	1
IPR002305	2	2	1	1	2	1	1	2	0	2	1	3	0	2	1	4	3	1
IPR002306	2	3	0	2	0	2	0	5	5	1	1	3	0	2	1	2	1	0
IPR002307	2	1	1	0	2	0	0	0	0	0	1	0	0	0	0	1	2	0
IPR002312	0	3	1	2	1	0	5	2	4	1	1	1	0	0	0	2	1	2
IPR002313	0	0	0	0	0	0	1	0	0	0	0	0	0	0	0	0	0	0
IPR002314	0	2	4	5	3	1	2	5	3	4	1	3	0	4	4	5	3	1
IPR002315	1	3	2	1	7	0	1	2	3	1	1	3	0	2	0	1	1	1
IPR002316	0	0	1	1	0	0	1	2	0	1	0	0	0	2	0	1	0	0
IPR002317	2	3	0	2	3	1	1	3	6	1	3	2	0	0	1	1	0	1
IPR002318	2	2	0	0	1	0	1	1	1	0	1	0	1	0	0	1	1	0
IPR002319	0	2	1	0	2	0	2	2	2	1	2	3	1	2	0	1	0	0
IPR002320	1	0	1	2	1	1	0	0	1	1	2	0	0	0	0	2	1	0
IPR002326	1	2	0	1	0	0	1	0	2	0	0	1	0	1	0	1	1	0
IPR002327	1	3	1	1	3	0	1	4	4	1	1	1	1	0	0	1	0	0
IPR002328	2	1	0	2	0	0	0	0	0	1	0	2	0	4	0	2	1	0
IPR002337	0	0	1	1	0	0	0	2	0	0	0	0	0	0	0	0	0	0
IPR002338	0	0	0	0	0	0	0	1	2	0	0	0	0	0	0	0	0	0
IPR002343	0	0	0	0	0	0	0	3	0	2	1	2	1	1	0	1	0	0
IPR002344	0	0	1	1	0	1	0	1	0	1	1	0	0	1	0	1	0	0
IPR002345	4	0	0	0	0	0	0	0	0	0	0	0	0	0	0	0	0	0
IPR002346	0	0	0	1	0	0	0	0	0	0	1	0	1	0	0	1	0	0
IPR002347	20	26	12	21	33	2	30	20	29	17	8	12	5	21	2	26	12	7
IPR002348	0	0	0	0	0	0	1	1	0	1	0	1	0	0	0	0	0	0
IPR002350	1	1	2	0	2	0	2	2	0	1	2	1	0	0	0	3	1	0
IPR002352	0	0	0	0	0	0	1	0	0	0	0	0	0	0	0	0	0	0
IPR002353	0	0	0	0	1	0	1	0	0	0	0	0	0	0	0	0	0	0
IPR002355	0	0	1	0	0	0	0	1	0	0	0	0	0	0	0	0	0	0
IPR002359	0	0	0	1	0	0	0	3	3	1	0	1	0	0	0	1	0	0
IPR002364	0	0	0	0	0	0	1	1	0	0	0	0	0	1	0	1	0	0
IPR002369	1	0	1	0	1	1	0	0	0	1	2	0	0	1	0	1	1	0
IPR002372	0	1	0	0	1	0	0	0	0	1	0	0	1	0	0	0	0	0
IPR002373	0	0	0	0	0	0	1	0	1	0	1	1	1	1	0	1	2	0
IPR002374	0	0	0	0	1	0	0	0	1	0	0	0	1	0	0	1	0	0
IPR002376	2	0	1	2	2	0	1	1	0	0	2	0	0	0	0	2	1	0
IPR002379	4	8	0	3	3	1	1	6	10	3	9	5	2	4	0	4	1	4
IPR002391	1	0	0	1	0	0	0	0	0	0	0	0	0	2	0	0	0	0
IPR002394	7	1	1	2	2	0	7	0	0	3	1	5	2	0	0	3	0	0
IPR002398	1	2	1	1	1	0	2	0	0	0	0	1	0	0	0	0	1	0
IPR002401	15	21	4	4	23	0	19	6	52	10	11	4	3	9	0	14	3	2
IPR002402	0	0	0	0	1	0	0	0	1	2	0	0	0	1	0	0	0	0
IPR002403	0	4	0	0	1	0	1	1	9	0	1	1	0	0	0	1	0	0
IPR002404	0	0	0	0	0	0	2	0	0	0	1	0	0	0	0	0	2	0
IPR002405	0	0	0	0	1	0	0	0	0	0	0	1	0	0	0	0	0	0
IPR002406	0	0	0	0	1	0	0	0	0	0	0	0	0	0	0	0	0	0
IPR002413	14	0	0	2	9	0	13	11	7	5	0	1	0	11	0	12	13	5
IPR002415	1	3	2	1	1	0	0	0	2	0	0	0	0	0	0	2	2	1
IPR002420	1	1	0	1	0	0	2	1	0	0	0	1	0	0	0	0	1	0
IPR002423	7	27	7	6	12	5	11	10	18	8	15	5	6	6	4	8	4	8
IPR002429	2	13	1	2	1	4	9	4	12	1	3	0	1	1	0	2	0	1
IPR002433	0	2	2	0	2	0	0	2	3	2	1	0	0	0	0	3	2	0
IPR002449	1	0	0	0	0	0	0	1	0	0	0	0	0	0	0	0	0	0
IPR002452	3	4	1	5	9	2	3	4	11	4	6	6	1	2	0	4	2	0
IPR002453	2	3	3	3	4	2	4	1	4	2	1	2	1	1	1	2	2	0
IPR002454	0	0	0	0	0	0	1	1	0	0	0	0	0	0	0	0	0	1
IPR002455	2	0	1	0	2	1	0	1	0	1	1	2	1	2	0	2	0	0
IPR002456	1	0	0	0	1	0	0	1	0	1	0	0	2	0	0	2	0	0
IPR002461	0	0	0	0	0	0	0	0	1	0	0	0	0	0	0	0	0	0
IPR002464	3	1	0	2	2	0	5	3	3	0	2	3	0	0	0	6	7	0
IPR002466	1	0	1	2	1	0	1	0	2	0	1	0	0	0	0	1	1	1
IPR002467	0	1	0	1	0	0	1	1	0	0	0	0	0	1	1	0	0	0
IPR002468	0	1	1	1	0	2	0	0	2	1	1	1	0	1	0	1	1	0
IPR002469	1	0	3	0	1	0	1	2	1	0	3	0	0	2	0	2	1	0
IPR002470	4	1	1	3	6	1	1	1	2	0	1	0	0	0	2	1	0	0
IPR002471	1	3	0	2	2	0	0	1	0	0	1	0	0	0	0	2	0	1
IPR002472	1	3	1	1	1	1	1	0	1	0	1	0	0	0	1	0	0	1
IPR002473	0	0	0	0	0	0	0	1	0	0	0	0	0	0	0	0	0	0
IPR002474	1	1	0	0	0	0	1	1	0	0	0	1	0	0	0	0	0	0
IPR002475	0	0	0	1	2	0	1	0	1	1	0	1	0	0	0	1	1	0
IPR002477	1	2	0	0	3	0	0	0	0	1	2	0	0	0	0	2	0	0
IPR002478	1	1	1	1	1	0	1	3	7	1	1	2	0	2	0	3	2	1
IPR002482	2	1	2	0	1	0	0	1	4	2	2	0	0	0	0	2	1	0
IPR002483	0	1	1	1	2	0	0	1	1	1	2	2	2	1	2	3	2	1
IPR002485	3	2	3	0	1	0	3	0	1	0	1	0	0	1	0	1	0	0
IPR002486	13	28	38	23	30	6	53	10	2	7	18	32	11	2	9	38	0	0
IPR002489	0	0	0	1	1	0	1	0	1	0	0	0	0	0	0	0	0	0
IPR002490	2	10	3	5	3	1	0	6	3	5	3	2	1	4	0	5	2	1
IPR002492	1	0	0	1	0	0	2	0	3	6	2	0	1	1	0	1	0	0
IPR002495	0	0	0	0	0	0	1	0	0	2	1	2	2	1	0	1	1	0
IPR002498	1	2	1	2	2	1	3	1	2	3	0	0	0	1	0	2	2	0
IPR002500	0	0	0	1	2	0	0	1	3	0	0	0	0	0	0	1	0	1
IPR002501	2	0	1	0	1	0	1	0	0	0	0	1	0	1	0	1	2	1
IPR002502	1	0	0	0	1	0	0	0	0	0	0	0	0	0	0	0	0	0
IPR002504	0	1	1	1	1	0	1	2	0	2	1	0	0	1	1	1	0	0
IPR002515	0	0	0	0	0	0	0	0	1	0	1	1	0	0	0	1	0	0
IPR002516	1	0	1	0	3	0	1	0	0	1	0	0	0	0	0	1	0	0
IPR002524	6	3	6	5	13	2	7	4	8	4	4	4	1	5	2	7	4	4
IPR002525	0	0	0	0	0	0	0	0	0	0	0	1	0	0	0	0	0	0
IPR002529	1	1	0	2	1	1	2	2	0	1	1	1	0	2	0	0	1	1
IPR002539	1	3	0	1	0	0	1	2	2	0	0	1	0	0	0	1	0	0
IPR002542	3	0	1	1	0	0	1	1	1	0	0	2	0	0	0	1	0	0
IPR002544	6	7	3	8	15	1	9	6	16	5	7	5	1	2	0	9	0	4
IPR002547	0	3	1	0	1	0	0	0	2	0	0	0	1	1	0	1	1	0
IPR002549	0	1	0	1	0	0	1	0	0	1	0	0	0	0	0	1	1	0
IPR002550	0	0	1	1	3	0	0	1	0	0	1	0	1	0	0	3	0	0
IPR002552	0	0	0	0	1	0	0	0	0	0	0	0	0	0	0	0	0	0
IPR002553	1	7	6	3	6	1	4	2	1	7	6	5	1	3	1	7	6	0
IPR002554	1	0	1	0	1	0	3	4	0	2	2	2	0	1	0	1	0	0
IPR002557	5	14	3	1	6	0	7	6	13	4	4	2	2	4	2	7	6	3
IPR002558	1	0	1	3	0	0	1	0	3	1	3	1	0	0	0	2	1	0
IPR002562	0	0	1	1	0	0	0	0	2	2	1	1	2	1	0	4	3	0
IPR002568	0	0	0	0	0	0	0	1	0	0	0	0	0	0	0	0	0	0
IPR002569	1	2	0	1	0	2	0	2	1	0	1	1	0	1	0	0	0	1
IPR002573	2	1	1	0	2	3	3	3	3	3	5	5	1	3	0	1	0	0
IPR002575	1	3	0	0	1	0	1	1	0	1	0	0	0	0	0	1	0	0
IPR002579	0	3	2	1	0	0	0	1	4	2	2	0	0	1	0	1	1	1
IPR002586	1	0	0	0	0	0	0	0	0	0	1	0	0	0	0	1	0	0
IPR002587	1	0	1	0	4	0	0	0	0	0	0	0	1	1	0	1	0	0
IPR002589	0	1	0	2	2	0	0	3	0	1	1	2	0	0	0	1	1	1
IPR002591	0	2	1	0	5	0	5	2	1	4	1	2	2	3	1	4	7	1
IPR002601	1	1	1	1	4	0	3	0	3	0	0	1	0	0	0	2	0	0
IPR002602	6	9	7	5	7	3	6	7	11	3	2	12	0	0	0	8	1	1
IPR002603	0	16	0	0	2	0	3	0	1	2	5	0	0	2	0	3	0	0
IPR002610	0	1	0	0	1	0	2	1	0	2	0	2	1	1	0	2	1	0
IPR002611	0	0	0	0	0	0	0	0	0	0	0	0	0	2	0	0	0	0
IPR002616	1	2	0	1	1	1	2	2	4	1	0	2	1	3	1	0	0	1
IPR002618	2	6	1	3	9	0	1	2	7	0	0	3	0	4	1	4	2	1
IPR002619	2	3	2	2	4	1	1	1	8	3	4	2	0	1	0	3	3	2
IPR002622	3	2	1	0	0	0	2	1	3	2	3	1	2	0	0	2	1	2
IPR002624	0	0	1	1	1	0	0	1	0	1	1	0	0	0	0	1	0	1
IPR002625	0	0	0	0	0	0	0	0	0	0	0	1	0	0	0	0	0	0
IPR002627	1	0	0	1	1	1	0	0	0	0	2	1	0	0	0	1	1	0
IPR002628	0	1	0	0	0	0	0	0	0	0	0	0	0	0	0	0	0	0
IPR002629	0	1	0	0	0	0	0	0	0	0	0	0	0	0	0	0	0	0
IPR002634	4	4	2	2	1	2	1	2	5	0	0	2	0	1	0	2	1	0
IPR002637	1	3	1	1	2	1	1	1	2	0	0	0	0	0	0	0	0	0
IPR002638	1	1	1	1	0	0	0	1	2	0	1	0	0	1	0	2	1	0
IPR002640	1	1	0	1	3	0	1	0	0	0	0	0	0	0	0	1	0	0
IPR002641	1	0	4	2	6	0	0	4	1	5	3	5	3	3	2	6	2	0
IPR002645	2	2	4	6	2	0	4	3	3	0	5	3	2	2	0	3	2	0
IPR002646	0	0	1	0	1	0	0	0	0	1	1	0	0	1	1	1	0	0
IPR002650	0	2	0	0	1	0	0	0	1	0	1	1	0	0	0	1	1	0
IPR002652	3	1	1	1	1	1	1	2	0	1	0	1	0	1	0	2	0	0
IPR002653	0	1	0	1	2	1	1	1	0	2	2	1	1	0	0	1	1	0
IPR002654	0	1	0	0	0	0	0	1	0	0	0	1	0	1	1	1	0	0
IPR002655	1	10	0	2	0	0	3	4	7	1	1	2	0	0	0	4	0	2
IPR002656	2	0	0	2	4	0	1	4	0	1	0	3	1	1	0	2	1	0
IPR002657	1	0	1	2	0	0	1	0	1	1	1	1	0	2	0	2	1	0
IPR002659	9	6	3	2	6	0	7	2	2	2	2	2	1	5	1	2	1	0
IPR002661	0	1	0	1	0	0	0	0	1	1	0	1	0	1	0	1	1	0
IPR002666	2	2	2	1	3	0	1	0	4	1	0	4	0	1	1	2	0	0
IPR002668	0	0	0	0	0	0	0	0	0	0	0	0	0	1	0	0	0	0
IPR002671	1	1	0	1	0	0	1	3	3	0	2	1	0	1	1	1	0	1
IPR002672	1	6	0	1	0	0	2	5	2	0	0	1	0	1	1	0	0	1
IPR002673	0	2	0	0	0	0	0	2	3	1	0	1	0	0	0	2	0	0
IPR002674	1	0	1	1	1	2	2	3	2	1	2	0	0	0	0	0	0	0
IPR002675	1	3	1	1	2	1	2	1	5	0	1	0	0	0	0	0	0	0
IPR002677	2	2	1	1	1	0	2	1	1	0	0	0	0	0	0	0	1	0
IPR002687	4	1	1	3	0	1	1	1	1	2	0	1	0	2	0	2	2	2
IPR002691	0	0	0	1	4	0	0	0	0	1	1	1	1	0	0	1	1	0
IPR002695	0	1	1	3	1	0	1	0	1	1	2	1	1	1	0	0	1	0
IPR002696	0	0	0	1	0	0	0	0	0	0	0	0	0	0	0	0	0	0
IPR002698	1	1	0	0	1	0	0	0	0	0	0	1	1	0	0	0	0	0
IPR002699	1	2	1	1	1	0	1	1	0	0	1	0	0	1	1	0	0	1
IPR002710	0	0	1	0	1	0	1	0	0	1	1	0	1	0	0	1	2	0
IPR002713	0	1	3	0	0	1	1	0	4	1	1	1	2	2	0	2	2	2
IPR002715	2	6	2	1	1	1	4	2	3	1	4	2	1	1	1	2	1	1
IPR002717	2	2	1	4	2	0	3	4	5	2	0	3	1	3	1	4	2	1
IPR002719	0	0	1	0	0	0	0	0	0	0	0	0	0	0	0	1	1	0
IPR002720	0	1	0	0	0	0	0	0	0	1	0	0	0	0	1	1	1	0
IPR002728	3	1	1	0	4	0	0	2	2	0	1	1	0	1	1	2	0	0
IPR002730	1	1	1	0	1	0	1	1	1	0	1	0	0	0	0	0	0	0
IPR002731	0	0	1	0	0	0	0	1	0	0	0	1	0	1	0	1	0	1
IPR002733	1	0	0	1	2	0	1	1	0	0	1	1	0	0	1	1	0	1
IPR002734	0	0	0	0	0	0	0	0	0	1	0	0	0	0	0	0	0	0
IPR002735	1	1	2	1	1	0	0	2	4	1	2	1	2	2	1	2	2	0
IPR002737	1	1	0	1	1	0	1	1	1	1	0	1	1	0	1	1	0	1
IPR002738	0	2	1	1	2	1	1	1	0	1	0	0	0	0	0	1	0	0
IPR002740	1	0	0	0	0	0	0	0	0	0	0	0	0	0	0	0	0	0
IPR002744	0	0	0	1	1	1	0	0	2	1	1	1	0	0	0	1	0	1
IPR002745	0	0	0	0	0	0	0	1	0	0	0	0	0	0	0	0	0	0
IPR002755	1	0	1	1	1	0	0	2	2	0	1	0	0	1	1	1	0	1
IPR002759	0	0	0	0	1	0	1	1	0	0	0	0	0	0	0	0	1	0
IPR002761	1	0	0	1	0	0	1	0	1	0	0	1	1	1	1	1	0	0
IPR002769	1	3	0	0	0	0	1	1	3	1	1	1	1	1	1	0	1	0
IPR002773	1	2	0	1	1	0	1	1	2	0	0	1	0	1	0	0	0	0
IPR002775	0	0	0	0	1	1	0	0	2	1	1	1	0	1	0	1	1	0
IPR002777	4	5	2	1	1	1	2	4	7	0	2	2	2	2	1	2	3	2
IPR002778	1	0	0	1	0	0	0	4	2	0	0	1	0	0	0	1	1	0
IPR002779	1	0	0	1	0	0	0	2	0	0	1	1	0	1	0	1	0	1
IPR002781	1	1	0	1	0	0	2	0	1	2	0	0	1	2	0	2	1	1
IPR002782	0	0	0	0	2	0	0	0	1	0	1	1	0	0	0	1	0	0
IPR002784	1	1	1	1	1	1	2	2	3	1	1	0	0	1	0	0	1	0
IPR002791	2	3	2	1	3	0	3	1	3	2	0	1	1	1	0	0	1	0
IPR002792	0	0	0	0	0	1	1	1	1	0	0	1	0	0	1	0	0	0
IPR002804	1	0	1	0	0	0	0	0	2	0	1	0	0	0	0	1	1	0
IPR002809	2	2	0	1	2	0	0	1	2	0	3	2	1	2	2	1	1	1
IPR002811	0	0	2	0	2	0	1	1	1	0	0	0	0	0	0	0	1	0
IPR002815	0	1	0	0	0	0	0	2	0	0	0	1	0	0	0	1	0	0
IPR002816	0	0	1	1	1	0	0	1	0	1	0	0	0	0	0	1	0	0
IPR002817	0	1	0	0	0	0	0	0	0	0	0	0	0	0	0	0	0	0
IPR002818	1	10	0	1	1	1	0	0	6	1	2	2	0	1	0	1	1	1
IPR002820	0	0	0	0	1	0	0	0	0	0	0	0	0	0	0	0	0	0
IPR002821	0	1	0	0	0	0	1	1	0	1	0	0	0	0	0	1	0	0
IPR002833	0	0	0	1	0	1	0	0	1	1	1	2	0	1	0	1	1	0
IPR002836	1	0	0	1	1	1	1	1	3	0	1	0	1	0	0	0	0	0
IPR002842	0	2	1	1	0	1	2	1	1	1	1	1	0	1	1	0	0	1
IPR002843	2	2	0	1	0	0	1	1	3	1	2	1	0	1	0	1	0	0
IPR002848	0	0	0	0	0	1	0	0	0	0	0	0	0	0	0	0	0	0
IPR002853	1	0	0	0	0	0	0	1	0	0	0	1	0	0	0	1	0	0
IPR002857	1	1	0	0	0	0	0	1	0	1	1	0	0	0	0	1	0	0
IPR002859	0	0	0	0	0	0	1	1	0	1	0	0	0	0	0	0	0	0
IPR002860	0	0	0	0	0	0	0	1	0	0	0	0	0	0	0	0	0	0
IPR002861	0	1	0	1	0	1	3	1	0	2	0	1	0	0	1	2	0	0
IPR002867	2	5	4	7	9	0	2	3	4	2	5	5	0	1	0	4	2	0
IPR002870	3	0	2	0	0	0	2	2	0	1	0	0	0	0	1	1	0	0
IPR002871	0	11	0	1	0	1	0	0	3	1	4	1	0	1	0	1	1	0
IPR002872	1	2	0	1	0	0	1	0	0	0	0	0	0	1	0	1	1	0
IPR002876	0	0	0	1	0	0	2	4	1	0	1	1	0	1	0	0	0	0
IPR002877	3	2	4	2	3	3	3	1	1	1	3	3	1	2	0	5	3	1
IPR002884	0	2	1	2	3	0	2	1	1	0	2	2	0	2	0	3	1	1
IPR002885	1	0	1	0	1	0	2	1	0	0	1	0	0	0	0	2	0	0
IPR002888	0	1	0	1	0	0	2	0	0	2	1	0	1	0	0	2	0	0
IPR002889	1	1	0	0	0	0	1	0	0	0	0	0	0	0	0	0	1	0
IPR002890	0	0	0	1	0	0	0	1	0	1	1	0	1	0	0	1	1	0
IPR002891	1	0	0	1	0	0	0	0	0	1	1	1	0	0	0	1	1	0
IPR002893	4	2	0	3	2	0	1	3	0	3	3	1	1	4	0	3	2	0
IPR002900	0	0	0	0	0	0	0	1	1	0	0	0	0	0	0	0	0	0
IPR002905	1	2	0	0	1	0	1	1	4	1	0	1	1	0	0	1	1	0
IPR002906	1	3	1	1	1	0	0	2	3	1	1	1	0	1	1	0	1	0
IPR002908	1	1	1	1	1	0	1	0	1	0	0	0	0	0	0	1	0	0
IPR002909	0	2	1	1	0	0	2	2	0	4	0	0	1	0	0	3	1	0
IPR002912	0	0	0	1	1	0	2	1	2	1	2	1	0	0	0	1	0	0
IPR002913	6	6	4	7	3	2	7	2	2	3	2	5	1	3	2	9	2	5
IPR002915	1	2	1	0	0	0	0	1	3	0	2	0	0	1	1	1	0	0
IPR002917	2	5	1	5	4	1	1	5	8	3	0	6	0	5	3	9	3	0
IPR002918	1	6	4	1	2	0	4	0	2	1	7	3	0	1	1	1	0	0
IPR002919	35	20	7	12	37	1	5	4	14	8	11	3	1	14	0	8	2	4
IPR002921	11	5	1	9	9	0	5	7	9	9	4	5	1	7	1	9	4	2
IPR002925	1	1	0	1	3	0	0	1	1	1	2	0	0	0	0	2	0	0
IPR002928	1	8	8	8	16	5	13	2	11	3	7	5	3	2	0	9	4	1
IPR002930	1	4	0	1	7	0	0	1	3	0	1	2	0	1	1	1	0	0
IPR002931	2	0	0	1	0	0	2	1	0	0	1	2	0	0	0	0	0	0
IPR002932	0	0	0	2	0	0	3	0	0	1	1	0	0	0	0	0	1	0
IPR002933	3	3	1	5	2	0	7	4	3	2	1	3	1	3	0	1	1	0
IPR002934	2	0	1	1	1	0	3	3	0	2	1	3	0	0	0	1	1	0
IPR002935	1	4	1	1	4	1	1	2	1	0	0	1	0	1	0	0	0	1
IPR002937	0	8	3	4	6	0	5	5	9	3	2	4	2	4	0	7	1	1
IPR002938	0	0	1	2	0	1	1	1	3	0	0	1	0	0	0	2	0	0
IPR002939	0	0	0	4	0	0	2	2	3	0	2	0	1	0	2	3	2	2
IPR002942	6	1	1	4	4	2	3	4	5	1	3	5	1	1	1	2	0	3
IPR002957	0	0	0	0	0	0	0	0	1	0	0	0	0	0	0	0	0	0
IPR002968	1	0	0	0	0	0	0	0	0	0	0	0	0	0	0	0	0	0
IPR002971	1	0	0	0	0	0	0	0	0	0	0	0	0	0	0	0	0	0
IPR002972	1	0	0	0	0	0	0	0	0	0	0	0	0	0	0	0	0	0
IPR002993	1	1	1	0	0	0	1	3	3	1	2	1	1	1	0	0	0	0
IPR002994	1	1	0	1	0	1	2	2	1	0	1	1	0	0	1	0	0	0
IPR002995	0	0	1	1	1	0	1	1	2	1	1	0	0	0	1	0	0	0
IPR002999	0	3	0	3	3	1	3	0	2	3	1	5	0	2	2	3	2	1
IPR003000	1	0	2	1	4	0	2	3	2	3	3	4	2	2	0	2	3	1
IPR003005	0	0	1	0	0	0	1	1	0	1	1	0	1	1	0	0	0	0
IPR003006	2	0	0	0	0	2	0	2	0	0	0	0	0	0	0	0	0	0
IPR003008	4	6	4	8	10	5	7	5	9	9	8	8	2	3	4	6	4	0
IPR003010	7	6	2	1	6	0	5	7	5	3	3	3	3	1	0	4	0	2
IPR003014	12	11	6	3	6	3	10	3	3	5	9	7	1	2	1	5	2	1
IPR003016	0	2	0	0	2	0	2	1	1	1	2	1	1	0	1	2	2	0
IPR003018	0	0	1	0	1	0	0	1	0	2	0	0	1	0	0	1	0	0
IPR003020	4	6	6	4	7	1	3	2	2	1	1	3	2	1	0	3	0	0
IPR003021	1	0	0	0	0	0	1	2	1	0	0	1	0	0	1	0	0	0
IPR003024	0	0	0	1	0	0	0	1	0	0	0	0	0	0	0	1	0	0
IPR003029	2	2	2	5	3	3	6	4	3	2	2	2	1	3	0	4	4	0
IPR003031	0	0	0	0	0	0	0	0	0	0	0	0	1	0	0	1	1	0
IPR003032	0	0	1	1	0	0	0	1	0	0	1	0	0	0	0	3	0	0
IPR003033	3	6	0	4	3	0	3	1	11	0	3	1	0	1	0	4	2	2
IPR003034	2	0	0	2	2	0	0	3	3	3	3	2	2	1	1	5	2	1
IPR003038	1	0	1	1	1	0	0	2	1	1	1	1	0	0	0	1	0	1
IPR003042	0	0	0	2	0	0	0	1	2	0	0	0	0	0	0	2	1	0
IPR003068	0	0	0	0	0	0	0	1	0	0	0	0	0	0	0	0	0	0
IPR003070	0	0	0	0	0	0	0	1	0	0	0	0	0	0	0	0	0	0
IPR003074	0	0	0	0	0	0	0	1	0	0	0	0	0	0	0	0	0	0
IPR003080	1	0	0	0	0	0	0	2	0	0	0	0	0	0	0	0	0	0
IPR003081	0	0	0	0	0	0	0	2	0	0	0	0	0	0	0	0	0	0
IPR003084	2	1	3	2	2	0	1	2	0	2	2	1	1	0	0	3	1	0
IPR003088	1	3	1	1	3	0	1	4	3	1	1	1	1	0	0	1	0	0
IPR003091	3	2	1	4	11	0	2	2	1	6	1	3	2	0	0	7	0	0
IPR003092	0	0	0	0	0	0	1	0	0	0	0	0	0	0	0	2	0	0
IPR003093	0	1	0	1	1	0	1	0	0	1	0	1	0	0	0	0	1	0
IPR003094	5	5	2	3	1	0	2	1	1	1	1	3	1	3	1	2	1	1
IPR003095	12	4	8	7	18	2	7	7	5	13	14	8	2	5	1	17	10	1
IPR003096	3	3	3	4	2	1	3	3	3	1	6	3	0	3	0	2	3	3
IPR003097	0	1	1	1	1	0	2	3	0	1	2	1	0	2	0	1	1	0
IPR003100	2	2	1	0	1	1	8	5	0	1	3	1	1	0	0	2	4	0
IPR003101	0	1	0	0	0	0	0	0	1	0	0	0	0	0	0	0	0	0
IPR003102	1	0	0	0	1	0	1	0	0	0	1	0	0	0	0	0	1	1
IPR003103	0	0	0	2	1	1	0	3	4	0	0	0	0	0	0	1	0	0
IPR003104	0	0	0	1	0	0	0	1	0	0	0	0	0	0	0	4	2	0
IPR003105	0	1	0	0	0	0	0	0	0	0	0	0	0	0	0	0	0	0
IPR003107	2	4	1	4	5	0	3	2	4	4	2	4	1	2	2	5	6	0
IPR003108	0	0	0	1	0	0	0	0	1	0	0	0	0	0	0	1	0	0
IPR003109	1	0	0	1	0	1	1	1	0	1	0	1	1	0	0	1	0	0
IPR003111	1	0	1	2	0	0	0	0	0	2	0	0	0	1	1	3	2	0
IPR003112	1	2	2	0	1	0	2	0	1	1	0	0	0	1	0	0	0	0
IPR003113	1	0	1	0	0	0	1	0	0	0	0	0	0	0	0	0	0	0
IPR003114	2	0	1	1	0	1	1	3	0	1	0	0	0	0	0	0	0	0
IPR003116	1	1	0	0	0	0	0	0	0	0	0	0	0	0	0	1	1	0
IPR003117	0	1	1	2	1	1	0	1	0	2	0	1	0	0	0	2	1	0
IPR003118	0	2	2	0	0	0	1	0	0	2	1	0	1	0	0	2	1	0
IPR003119	1	0	0	0	0	0	0	0	0	0	0	0	0	0	0	0	0	0
IPR003121	0	0	1	4	1	2	0	1	0	0	1	0	0	0	0	2	1	0
IPR003123	1	0	0	2	0	1	3	1	0	2	1	0	0	0	0	0	0	2
IPR003124	1	5	0	1	3	0	2	1	2	3	2	2	0	0	0	7	0	0
IPR003125	0	0	0	0	0	0	0	0	1	0	0	0	0	0	0	0	0	0
IPR003126	0	0	1	1	1	0	2	1	2	4	0	1	0	0	0	2	3	0
IPR003128	0	1	0	0	1	0	1	0	1	0	0	0	1	0	0	1	1	0
IPR003130	1	0	1	2	0	0	0	0	0	0	0	1	0	0	0	1	0	0
IPR003131	17	7	3	3	6	1	5	3	4	8	4	5	2	7	0	10	2	0
IPR003134	0	3	1	1	2	0	0	1	0	1	2	0	0	1	0	1	0	0
IPR003137	1	1	0	1	1	0	3	1	0	1	1	2	0	1	0	2	1	0
IPR003140	1	2	0	1	1	0	2	0	1	0	0	1	0	0	1	0	2	1
IPR003146	2	1	1	0	2	0	2	1	0	3	2	1	0	2	1	2	0	0
IPR003150	0	0	1	0	0	0	1	0	0	0	0	0	1	0	0	1	0	0
IPR003151	0	0	1	0	0	0	1	0	0	0	1	1	1	0	0	2	0	0
IPR003152	1	2	0	1	1	1	3	1	4	0	1	0	1	1	0	1	2	1
IPR003153	2	0	0	0	1	0	0	0	0	1	0	1	0	0	0	1	0	0
IPR003156	0	1	0	0	0	0	0	0	1	0	2	0	0	0	0	1	0	1
IPR003162	2	1	1	1	1	1	0	1	0	0	1	0	0	0	0	1	0	0
IPR003164	0	0	0	1	0	0	1	0	1	0	0	0	0	0	0	0	0	0
IPR003165	5	5	1	4	8	0	6	6	12	2	9	7	3	1	2	2	2	2
IPR003166	0	0	0	0	0	0	0	1	0	1	0	1	0	0	1	1	0	0
IPR003169	1	5	0	1	2	1	0	5	6	2	0	1	1	0	1	3	1	1
IPR003170	0	0	1	0	0	0	0	0	0	0	0	0	0	0	0	0	0	0
IPR003171	0	0	0	0	0	0	0	0	0	2	1	2	0	1	0	1	1	0
IPR003172	1	2	1	0	1	0	0	1	1	0	1	0	0	0	0	1	1	1
IPR003173	1	2	0	1	1	0	2	3	2	0	2	1	0	0	0	2	1	1
IPR003175	2	0	2	1	2	0	0	0	1	0	2	1	0	0	0	2	1	0
IPR003177	2	0	0	0	0	0	0	2	0	0	0	0	0	0	0	0	0	0
IPR003185	1	0	1	0	1	0	1	1	0	0	1	0	0	0	0	2	0	0
IPR003186	1	0	1	1	1	0	0	2	0	0	0	0	1	0	0	1	0	1
IPR003191	0	1	1	1	0	0	2	0	1	1	0	0	2	0	0	0	1	0
IPR003194	2	2	0	1	2	0	2	1	3	1	1	2	1	0	1	0	0	0
IPR003195	1	1	0	1	2	1	1	2	1	2	0	1	0	0	0	1	0	0
IPR003196	1	2	1	1	1	1	0	1	2	1	0	1	0	0	0	1	0	0
IPR003197	1	2	2	1	1	1	1	2	4	1	1	0	0	1	0	0	0	0
IPR003198	1	4	3	3	1	0	1	2	4	2	1	0	0	4	0	3	1	1
IPR003199	1	1	0	2	0	0	1	0	0	0	0	1	0	1	0	3	0	0
IPR003204	1	0	0	1	2	0	0	2	3	0	3	1	0	0	0	1	0	0
IPR003205	0	0	0	0	0	0	0	1	0	0	0	0	0	0	0	0	0	0
IPR003210	0	0	1	1	0	0	0	1	1	1	1	1	0	1	0	1	0	0
IPR003213	4	2	1	1	0	1	1	4	4	0	1	1	0	2	1	2	1	0
IPR003226	1	2	0	0	4	1	0	0	1	0	1	1	1	1	0	1	1	0
IPR003228	0	0	0	0	0	0	1	1	1	1	1	1	1	1	0	0	0	0
IPR003231	2	1	1	2	2	0	0	1	6	0	0	1	0	0	0	2	1	1
IPR003248	0	0	0	0	0	0	0	1	0	0	0	0	0	0	0	0	0	0
IPR003256	0	0	1	1	0	0	1	1	0	1	0	0	0	1	0	0	1	1
IPR003265	0	1	1	1	1	0	2	1	0	1	1	1	0	0	0	0	0	0
IPR003280	1	0	3	2	3	0	4	3	0	1	0	0	2	1	0	11	1	0
IPR003286	24	4	0	1	3	0	30	0	0	28	5	0	0	0	0	10	0	0
IPR003293	0	0	0	0	2	0	1	0	0	1	1	0	0	0	0	0	0	0
IPR003306	0	0	0	0	0	1	0	0	0	0	0	0	0	0	0	0	0	0
IPR003307	0	1	1	2	0	0	1	2	3	1	1	1	0	0	1	2	1	2
IPR003309	0	0	0	0	0	0	0	0	0	1	0	0	0	0	0	0	0	0
IPR003311	0	2	0	0	0	0	0	0	0	0	0	0	0	0	0	0	0	0
IPR003315	0	1	0	0	0	0	1	0	0	0	0	0	1	0	0	0	1	0
IPR003316	2	2	0	1	2	1	4	2	0	2	2	4	0	0	0	0	1	0
IPR003323	1	2	4	2	4	1	4	2	2	2	3	3	1	1	0	2	3	1
IPR003333	3	5	0	0	2	0	8	0	0	0	3	1	0	0	0	0	0	1
IPR003338	0	2	0	0	0	0	1	0	0	1	0	1	0	0	0	2	1	0
IPR003339	0	0	0	0	0	0	0	0	1	0	0	0	0	0	0	0	0	0
IPR003341	0	0	1	0	0	0	0	0	0	0	0	0	0	0	0	1	0	0
IPR003343	0	0	0	0	0	0	1	0	0	0	0	0	0	0	0	0	0	0
IPR003347	0	2	5	2	5	0	2	2	2	4	3	4	1	1	1	8	5	0
IPR003349	0	3	1	0	0	0	0	0	0	1	0	1	0	0	0	1	2	0
IPR003350	0	0	0	2	3	0	2	1	0	4	0	1	0	0	0	0	0	0
IPR003354	0	0	0	0	0	0	0	0	0	0	1	0	0	0	0	0	0	0
IPR003358	0	3	0	1	0	1	0	2	1	1	2	2	0	1	0	1	0	0
IPR003365	0	0	0	0	0	1	0	0	0	0	0	0	0	0	0	0	0	0
IPR003377	1	1	1	0	0	0	0	1	2	1	0	0	0	1	0	1	0	0
IPR003378	1	2	3	0	2	1	0	3	4	3	0	1	1	2	0	3	1	0
IPR003379	0	0	0	1	0	0	1	0	2	0	0	1	0	1	0	1	1	0
IPR003380	0	0	0	0	1	0	1	0	0	1	1	1	0	0	0	1	1	0
IPR003382	2	1	0	1	1	0	0	0	0	0	1	1	0	0	0	1	1	1
IPR003386	1	2	0	1	1	1	1	1	1	1	0	2	1	0	0	0	0	0
IPR003388	0	2	0	0	0	0	0	0	1	1	1	1	1	1	0	1	1	0
IPR003392	25	28	15	13	27	12	30	8	10	21	12	21	5	5	7	11	8	3
IPR003395	2	2	6	3	0	1	3	0	2	3	2	2	0	1	0	4	4	3
IPR003397	1	4	2	1	0	0	1	2	6	1	1	1	1	2	0	2	2	2
IPR003402	2	1	2	0	0	0	1	0	1	0	0	1	0	2	0	2	1	0
IPR003404	0	0	0	0	0	0	0	1	0	0	0	0	0	0	0	0	0	0
IPR003406	4	0	3	0	1	2	1	1	2	4	0	1	1	2	1	2	1	0
IPR003409	0	0	0	1	0	1	0	1	0	2	1	2	0	0	0	1	0	0
IPR003410	1	0	0	0	0	0	2	0	0	1	0	1	0	0	0	0	0	0
IPR003417	1	0	0	0	0	0	0	0	0	0	0	1	0	0	0	0	0	0
IPR003422	2	1	2	0	2	1	2	4	3	0	2	1	0	1	0	0	1	1
IPR003428	0	6	0	1	0	1	0	3	3	1	2	1	0	1	0	1	1	0
IPR003437	0	0	0	0	0	0	0	0	0	0	0	0	0	0	0	1	0	0
IPR003439	10	22	10	24	31	2	26	11	34	16	9	11	4	10	2	28	16	8
IPR003442	0	0	1	0	0	0	0	0	0	0	0	1	0	0	0	0	0	0
IPR003448	0	0	1	1	2	0	0	0	0	1	0	0	0	0	0	1	1	0
IPR003470	0	0	0	1	0	0	0	0	0	0	0	0	0	0	0	0	0	0
IPR003480	0	2	0	0	0	0	0	0	0	0	0	0	0	0	0	0	0	0
IPR003492	3	5	2	2	6	1	9	4	0	3	4	1	1	4	1	1	1	0
IPR003511	3	0	0	1	2	0	0	2	1	0	2	2	1	0	1	2	1	1
IPR003521	1	0	1	0	0	0	0	0	0	0	1	0	0	0	0	1	1	1
IPR003523	0	0	1	3	1	0	0	0	0	2	0	0	0	0	1	1	0	0
IPR003527	0	0	1	3	0	0	3	5	0	2	0	0	1	0	0	5	2	0
IPR003533	1	1	0	0	1	0	4	1	0	2	3	0	1	0	0	1	0	0
IPR003545	1	1	0	0	0	0	0	0	0	0	0	0	0	0	0	1	1	0
IPR003560	0	2	0	0	0	0	0	0	1	0	1	0	0	1	0	0	0	0
IPR003565	1	2	1	0	0	0	1	0	1	0	0	0	0	1	0	0	1	0
IPR003577	23	11	21	26	32	4	20	26	22	26	8	24	8	14	2	38	13	4
IPR003578	24	3	19	26	33	3	19	22	20	21	4	18	7	11	2	33	12	4
IPR003579	31	28	25	33	36	4	26	33	25	26	15	28	9	15	6	42	16	4
IPR003582	16	23	19	21	41	5	81	23	56	11	12	13	3	12	2	42	8	11
IPR003583	0	0	0	0	0	0	0	0	0	0	0	0	0	0	0	1	0	0
IPR003585	1	0	0	0	1	0	0	0	0	0	0	1	0	0	0	1	1	0
IPR003586	0	0	3	0	1	0	2	0	2	0	1	2	0	0	0	2	0	0
IPR003587	0	1	1	0	1	0	1	0	1	0	0	1	0	0	0	2	0	0
IPR003590	1	0	0	1	0	0	2	1	0	0	0	2	0	1	0	1	2	0
IPR003591	10	4	10	9	18	3	21	15	2	17	3	15	5	3	0	21	10	0
IPR003593	2	1	3	22	7	0	22	15	8	5	0	7	4	8	0	55	27	3
IPR003594	2	1	3	5	3	1	4	6	3	5	3	4	4	2	1	5	2	0
IPR003595	11	20	13	15	14	3	16	26	8	4	6	8	8	4	2	10	15	5
IPR003596	2	0	0	0	0	0	1	0	0	0	0	1	0	1	0	2	1	0
IPR003597	2	0	0	0	0	2	0	1	0	0	0	0	0	0	1	0	0	0
IPR003598	21	8	7	22	13	1	32	26	7	19	7	7	11	3	0	33	11	2
IPR003599	24	4	7	30	14	0	36	28	6	25	6	11	12	5	0	34	13	3
IPR003601	1	0	0	0	0	0	1	0	0	0	0	0	0	0	0	2	1	0
IPR003602	0	0	0	0	0	0	1	1	0	0	0	2	0	0	0	0	0	0
IPR003603	0	0	0	0	1	0	0	0	0	0	0	1	0	0	0	1	1	1
IPR003604	4	5	1	1	5	4	6	3	2	1	3	5	0	4	1	4	4	2
IPR003605	0	0	0	1	0	0	1	1	0	1	0	0	0	1	1	0	1	0
IPR003606	0	0	0	0	0	0	0	0	0	0	0	1	1	0	0	1	0	0
IPR003607	0	0	0	1	1	0	1	3	0	1	0	1	2	0	0	7	0	0
IPR003608	0	4	2	3	1	0	4	3	0	1	1	2	0	0	0	3	0	1
IPR003609	11	6	7	2	6	3	11	3	2	6	6	7	1	2	4	5	1	1
IPR003612	0	1	1	0	0	0	0	0	0	0	0	0	0	0	0	0	0	0
IPR003613	2	4	1	1	1	0	2	2	4	1	2	0	0	2	0	3	3	0
IPR003616	0	2	1	4	1	1	0	1	5	2	0	1	1	1	0	5	3	1
IPR003617	1	1	0	1	0	0	1	2	0	1	0	2	1	1	1	1	0	1
IPR003618	0	0	0	3	2	0	2	1	1	0	1	2	0	0	2	0	1	0
IPR003619	3	1	3	0	2	1	3	3	0	3	7	1	1	1	0	3	0	0
IPR003644	0	0	0	1	1	0	0	0	1	0	1	2	1	1	0	4	0	0
IPR003645	1	3	1	1	3	0	1	1	1	1	2	2	0	1	1	5	1	1
IPR003648	2	0	1	1	0	0	1	0	0	0	1	1	0	2	1	1	1	0
IPR003649	0	0	0	1	0	0	1	0	0	0	0	1	0	0	0	2	1	0
IPR003651	0	0	0	0	0	0	1	0	0	0	0	0	0	0	0	0	0	0
IPR003652	0	0	0	0	1	0	0	0	1	1	0	1	0	0	0	0	0	0
IPR003653	3	3	2	3	3	1	4	4	2	2	1	3	0	0	1	2	1	1
IPR003656	1	1	3	0	0	0	1	2	0	3	3	3	0	2	1	4	2	0
IPR003659	0	0	0	0	1	0	2	1	0	1	0	0	0	0	0	1	0	0
IPR003663	2	1	0	1	1	0	3	1	1	0	0	2	1	1	0	1	1	0
IPR003673	0	2	2	0	2	0	0	0	0	1	0	1	0	0	0	1	1	0
IPR003674	0	2	3	3	3	1	0	1	0	1	1	0	0	0	1	1	0	0
IPR003675	1	0	1	0	0	1	0	1	0	0	0	1	0	0	0	1	0	0
IPR003677	25	57	6	11	41	1	31	13	42	8	32	3	1	21	0	20	8	9
IPR003680	0	0	0	0	0	0	0	0	0	0	0	0	0	0	0	0	0	1
IPR003689	6	9	7	7	7	5	4	7	5	6	5	6	6	8	3	8	4	2
IPR003690	0	0	0	0	0	0	1	1	0	1	0	2	0	0	0	0	1	0
IPR003692	0	1	0	0	3	0	1	1	3	0	1	2	0	1	0	1	1	0
IPR003694	0	0	0	0	0	0	0	0	0	0	0	0	0	0	0	1	0	0
IPR003697	0	0	0	0	0	0	1	0	1	0	1	1	0	0	0	0	0	0
IPR003698	0	2	0	1	0	0	1	2	1	1	1	1	0	1	1	1	0	0
IPR003701	0	0	1	0	0	0	1	0	0	1	1	1	0	0	0	0	0	0
IPR003702	0	7	3	2	1	0	3	4	6	3	3	1	1	2	1	2	1	2
IPR003703	0	4	1	1	3	0	1	0	5	3	3	2	0	1	0	3	4	0
IPR003714	0	0	0	0	0	0	0	0	0	0	0	0	0	0	1	0	0	0
IPR003719	1	1	1	1	2	0	0	0	1	0	1	2	0	0	0	1	0	0
IPR003726	1	2	1	1	0	1	3	1	0	1	1	1	0	1	0	0	1	0
IPR003732	1	2	0	1	5	0	0	2	0	0	1	1	0	0	0	2	0	1
IPR003734	1	2	0	0	0	0	0	0	1	1	0	1	1	1	1	1	1	0
IPR003736	1	3	0	1	1	0	1	2	2	1	0	2	0	1	0	1	0	1
IPR003737	1	0	0	1	0	1	1	1	0	0	1	1	0	1	0	0	0	1
IPR003746	1	1	0	0	1	0	1	1	0	0	2	1	1	0	1	0	0	0
IPR003749	1	0	0	0	0	0	0	0	0	1	0	0	0	0	0	0	0	0
IPR003750	1	1	0	0	0	0	0	1	0	0	0	1	0	1	0	1	0	0
IPR003757	0	1	0	0	0	0	0	0	0	0	1	0	0	0	0	0	0	0
IPR003759	1	1	0	0	1	0	1	0	0	0	0	0	1	0	0	0	0	0
IPR003764	0	0	0	0	0	0	0	1	0	0	0	0	0	0	0	1	0	0
IPR003767	1	4	3	1	3	0	5	2	1	1	3	2	1	1	0	1	2	1
IPR003769	0	0	0	1	0	0	0	0	0	0	0	0	0	0	0	0	1	0
IPR003780	2	1	1	2	0	0	0	0	2	0	1	0	0	1	0	1	1	0
IPR003781	0	0	2	2	1	0	1	1	1	2	2	1	0	1	0	1	2	0
IPR003782	2	1	1	1	0	1	1	1	0	0	0	0	0	1	1	0	0	0
IPR003788	0	1	0	1	0	0	0	0	0	2	1	1	0	1	0	1	1	0
IPR003812	0	0	0	0	1	0	1	2	0	0	1	1	1	1	0	0	0	1
IPR003817	0	1	0	0	1	1	0	0	1	1	1	1	1	0	0	1	1	0
IPR003819	1	4	0	1	0	0	2	1	4	0	1	1	1	2	0	3	1	0
IPR003822	1	1	1	1	0	1	2	0	0	0	1	0	0	0	0	0	1	0
IPR003825	0	0	0	0	0	0	0	0	1	0	0	0	0	0	0	0	0	0
IPR003837	1	0	1	1	1	1	2	0	0	0	0	0	0	1	0	0	1	1
IPR003839	0	1	0	0	0	0	0	0	0	0	0	0	0	0	0	0	0	0
IPR003841	0	0	0	0	0	0	2	0	0	1	0	2	0	0	0	0	0	0
IPR003846	0	0	0	0	0	0	0	0	1	0	0	0	0	0	0	1	0	0
IPR003859	5	4	4	3	2	1	1	2	4	2	3	2	0	0	0	3	1	0
IPR003874	0	1	0	0	1	0	1	1	0	1	1	1	0	1	0	0	0	0
IPR003877	3	4	2	6	4	1	2	6	4	4	2	5	1	1	1	11	4	0
IPR003879	0	0	0	0	0	0	0	2	0	0	0	0	0	0	0	0	0	0
IPR003882	0	0	0	0	0	0	0	0	0	0	1	0	0	0	0	1	1	0
IPR003886	2	0	1	0	0	0	1	2	0	1	1	1	1	0	1	2	0	0
IPR003887	1	0	1	0	1	0	0	0	1	0	2	1	0	1	0	1	3	1
IPR003888	0	1	0	1	0	0	0	0	0	0	0	0	0	0	0	1	0	0
IPR003889	0	0	0	1	0	0	0	0	0	0	1	0	0	0	0	1	0	0
IPR003890	0	2	1	1	5	0	1	0	2	2	2	1	0	0	0	6	7	0
IPR003891	1	3	2	1	1	1	0	0	3	0	0	0	0	1	0	2	2	0
IPR003892	1	3	2	2	1	0	3	2	2	2	0	1	0	2	1	2	0	0
IPR003894	0	0	0	0	0	0	0	0	0	1	1	1	0	1	0	0	1	0
IPR003902	0	1	0	0	0	0	0	0	0	0	0	0	0	0	0	0	0	0
IPR003903	0	2	1	1	0	0	3	1	1	0	1	0	0	0	0	2	2	1
IPR003917	0	0	0	0	0	1	0	0	1	0	0	0	0	0	0	0	0	0
IPR003918	1	3	0	1	0	0	0	1	2	0	1	0	0	0	1	1	0	1
IPR003923	0	0	0	1	1	0	0	3	2	1	1	1	0	1	0	1	0	1
IPR003929	0	1	0	2	1	1	0	0	1	1	1	0	0	0	0	2	1	0
IPR003937	0	0	0	0	1	0	1	1	0	0	0	0	0	0	0	0	0	0
IPR003938	0	1	0	0	0	0	0	0	0	2	0	1	0	0	0	1	1	0
IPR003949	0	0	0	0	0	0	1	0	0	1	0	0	0	0	0	0	0	0
IPR003952	0	1	0	0	1	0	1	1	0	1	1	1	0	0	0	0	0	0
IPR003953	0	3	1	4	5	0	3	2	3	4	2	2	0	0	1	1	1	0
IPR003954	0	0	1	3	2	1	1	3	1	3	2	2	3	1	0	11	4	3
IPR003956	0	1	0	0	1	0	1	1	0	1	1	1	1	0	0	0	0	0
IPR003957	0	1	0	0	1	0	1	1	0	1	1	1	1	0	0	0	0	0
IPR003958	5	6	3	2	4	0	7	6	1	4	3	5	1	1	1	0	1	2
IPR003959	9	10	15	20	23	3	11	22	15	16	11	20	3	15	6	32	17	7
IPR003960	2	5	3	12	6	0	3	13	10	0	3	7	2	5	3	18	7	4
IPR003961	23	11	10	17	15	3	38	19	10	17	10	11	8	6	2	24	18	0
IPR003967	0	0	0	1	0	0	0	0	0	1	0	0	0	0	0	1	0	0
IPR003968	1	0	0	2	5	0	2	0	0	2	0	3	0	0	0	4	0	0
IPR003971	1	0	0	0	1	0	0	0	0	1	0	0	0	1	0	1	0	0
IPR003972	0	0	0	0	0	0	0	0	0	0	0	1	0	0	0	1	0	0
IPR003973	0	0	0	1	0	0	0	0	0	0	0	0	0	0	0	0	0	0
IPR003974	2	0	0	0	0	0	1	0	0	1	0	0	2	0	0	2	0	0
IPR003975	0	0	0	0	1	2	0	0	0	0	0	0	0	0	0	1	0	0
IPR003977	1	0	1	1	1	1	0	0	0	0	1	1	0	0	0	1	1	1
IPR004000	11	30	11	9	7	4	17	15	19	8	26	6	3	8	2	13	5	4
IPR004001	1	8	4	6	4	0	7	7	8	4	3	1	3	0	1	7	1	2
IPR004003	0	0	1	0	1	0	1	0	3	0	1	0	1	0	0	0	0	0
IPR004006	0	1	1	0	0	0	1	0	1	1	1	0	0	1	0	1	1	0
IPR004007	1	0	0	0	0	1	0	0	2	0	0	1	0	2	0	0	0	0
IPR004009	2	7	2	2	0	0	5	0	0	5	3	1	0	0	0	2	2	0
IPR004010	1	0	1	1	1	0	1	0	0	0	0	0	0	0	0	0	0	0
IPR004012	2	0	4	2	1	0	2	4	1	5	3	3	1	1	1	7	2	1
IPR004014	4	1	1	2	0	1	4	2	0	6	6	2	1	0	3	6	5	0
IPR004015	1	1	0	1	1	0	0	1	0	0	0	1	0	0	0	1	0	0
IPR004018	1	1	0	1	1	0	0	1	1	1	0	0	1	0	0	1	1	0
IPR004022	0	0	0	1	0	0	0	0	1	1	1	0	0	0	0	2	2	0
IPR004023	0	1	1	1	1	2	0	3	3	0	0	1	0	0	0	2	0	1
IPR004031	1	0	0	0	1	0	2	1	0	1	0	0	1	1	0	1	1	0
IPR004033	1	1	0	1	4	0	0	1	6	0	1	1	0	1	0	1	1	1
IPR004035	0	0	0	0	0	0	0	0	0	0	0	0	0	1	0	0	0	0
IPR004036	0	0	0	0	1	0	1	1	0	1	1	1	0	0	0	0	0	0
IPR004037	1	4	1	2	1	0	1	1	4	0	1	1	0	0	0	2	2	1
IPR004038	6	13	5	5	4	4	3	6	15	4	4	4	0	1	1	3	3	3
IPR004041	0	2	0	0	0	0	0	0	0	0	0	0	0	0	0	0	0	0
IPR004044	1	0	0	1	1	0	1	0	1	1	0	1	0	0	1	1	1	0
IPR004045	12	14	3	4	5	5	7	5	4	1	9	5	2	10	3	5	4	2
IPR004046	4	13	3	9	14	2	10	14	33	1	4	1	2	4	2	10	4	3
IPR004057	0	0	0	0	1	0	0	0	0	1	0	1	0	0	0	0	0	0
IPR004083	0	4	2	1	0	0	2	2	0	2	0	0	0	0	0	0	0	0
IPR004087	5	4	6	8	11	1	7	7	9	9	5	10	7	4	3	14	9	6
IPR004088	6	8	9	7	11	3	9	7	10	10	14	10	6	4	5	14	8	7
IPR004092	1	1	0	2	2	0	2	2	1	1	0	2	1	1	1	2	1	1
IPR004094	0	0	0	0	0	0	1	1	2	0	0	0	0	0	1	0	0	0
IPR004095	1	3	1	3	0	0	0	1	4	0	1	0	0	2	1	4	3	0
IPR004098	0	1	0	1	0	0	1	0	3	0	0	0	0	1	0	0	1	0
IPR004099	1	7	2	5	1	1	4	3	8	1	3	2	1	2	3	5	5	4
IPR004100	1	0	4	5	2	0	1	1	0	2	4	1	0	2	0	4	2	0
IPR004101	1	2	0	1	1	0	0	0	1	0	1	0	0	0	0	1	0	0
IPR004102	0	0	1	2	2	0	3	0	1	0	0	1	0	3	0	1	1	0
IPR004106	3	0	1	1	3	1	0	1	0	0	2	0	0	0	1	1	0	0
IPR004107	0	0	0	0	0	0	0	0	0	1	0	0	0	0	0	0	0	0
IPR004108	1	0	0	1	0	0	0	1	0	0	0	1	0	1	0	1	0	0
IPR004112	0	0	1	0	0	0	1	0	1	0	0	0	0	0	1	0	0	0
IPR004113	0	4	0	2	4	2	2	0	3	0	1	1	1	1	1	2	2	0
IPR004114	0	0	1	1	0	0	2	0	5	1	0	0	0	1	0	0	1	0
IPR004115	0	0	0	0	1	0	1	0	0	0	0	0	0	0	0	0	0	0
IPR004119	0	1	0	0	0	0	1	0	1	0	0	2	1	0	0	0	0	0
IPR004122	1	2	1	1	2	0	3	1	2	0	2	1	0	1	0	2	0	1
IPR004123	1	1	0	1	0	0	0	1	2	0	1	1	0	1	0	2	0	1
IPR004125	0	0	1	1	0	0	0	0	2	0	0	0	0	2	0	1	1	0
IPR004126	0	0	0	0	0	0	0	1	0	0	0	0	0	0	0	0	0	0
IPR004127	1	6	1	0	4	1	1	1	4	3	1	3	2	1	0	3	2	1
IPR004129	1	2	1	3	3	0	2	0	4	4	2	3	1	2	1	3	2	0
IPR004130	3	4	2	1	2	1	2	1	6	0	3	2	1	0	2	1	2	0
IPR004133	1	1	0	0	1	0	0	0	0	0	0	1	0	0	0	2	0	0
IPR004139	1	2	0	1	1	0	2	1	2	0	0	2	0	0	0	0	0	0
IPR004140	2	2	1	0	0	0	1	1	2	0	0	0	0	1	1	1	1	0
IPR004142	2	3	3	2	3	3	1	1	2	2	2	0	2	1	0	1	1	1
IPR004143	1	2	2	1	1	0	0	1	4	0	1	2	1	1	1	2	1	0
IPR004147	1	0	2	0	0	1	0	1	0	2	1	0	1	1	0	3	2	0
IPR004148	2	1	4	1	3	1	1	4	1	2	2	1	2	2	1	2	2	0
IPR004151	2	4	3	1	6	0	8	0	2	4	0	1	0	2	0	1	1	0
IPR004152	0	0	0	1	0	0	0	0	1	1	2	0	0	1	1	2	1	0
IPR004153	0	0	0	0	0	0	1	1	1	1	0	0	1	0	0	0	0	0
IPR004154	5	8	1	9	7	0	2	2	9	2	3	5	0	2	1	8	5	5
IPR004155	0	2	1	1	1	0	0	1	4	1	2	0	0	0	0	1	1	1
IPR004156	4	7	2	5	8	1	6	3	2	2	4	6	1	3	0	5	0	0
IPR004160	2	3	1	6	2	0	4	3	8	3	3	2	0	1	0	8	3	3
IPR004161	1	3	2	5	8	1	4	5	4	5	5	4	1	4	2	12	7	2
IPR004162	2	1	0	1	0	1	0	1	0	0	1	1	0	1	0	1	0	0
IPR004163	1	0	0	0	0	0	0	0	0	0	1	0	0	0	0	1	1	0
IPR004164	0	1	0	0	1	0	0	0	0	0	0	0	0	1	0	1	1	0
IPR004165	1	1	0	1	3	0	1	1	2	2	1	3	0	1	0	1	1	0
IPR004166	0	0	1	0	1	0	0	0	0	1	1	0	0	0	0	1	1	0
IPR004167	2	0	2	0	1	0	1	0	0	0	2	0	1	1	0	2	3	0
IPR004170	1	1	0	0	0	1	2	0	1	0	1	0	0	0	0	1	1	0
IPR004171	0	3	0	0	1	1	1	0	0	0	0	2	1	1	0	0	1	0
IPR004172	0	1	1	1	0	0	1	3	0	2	2	1	0	0	0	2	0	0
IPR004177	0	0	0	0	1	0	1	0	0	2	1	2	1	0	0	1	1	0
IPR004178	0	0	1	2	1	1	1	1	1	0	1	1	0	0	0	3	0	0
IPR004179	0	4	0	4	0	0	1	1	5	2	1	2	0	3	1	4	2	0
IPR004181	0	1	1	1	1	0	1	0	0	0	0	1	0	1	0	1	1	0
IPR004182	2	2	0	1	1	0	2	4	0	2	3	3	1	2	0	2	2	2
IPR004192	2	1	1	2	2	0	0	0	1	0	0	0	0	0	0	1	1	0
IPR004193	0	1	0	0	1	0	0	0	0	1	0	0	0	0	0	1	1	0
IPR004198	0	0	0	0	0	0	0	0	0	0	0	0	1	0	0	1	0	0
IPR004201	0	0	0	0	0	0	1	0	0	1	0	0	0	0	0	2	2	0
IPR004202	4	0	0	1	1	0	1	1	2	0	1	1	0	1	0	0	1	1
IPR004203	0	1	0	0	1	1	0	1	2	1	0	1	1	0	0	1	0	0
IPR004204	2	1	1	1	1	0	1	2	3	0	1	0	0	1	0	0	1	0
IPR004205	2	1	0	1	0	1	1	4	3	0	0	0	0	1	0	0	0	0
IPR004210	0	0	1	0	0	0	0	0	1	0	0	0	0	0	0	0	0	0
IPR004211	0	1	0	0	0	0	0	0	0	0	0	0	0	0	0	0	0	0
IPR004217	3	7	2	3	3	1	3	6	6	2	2	3	0	0	1	1	0	1
IPR004223	0	1	0	0	1	0	1	1	0	0	0	1	0	2	0	1	1	0
IPR004226	2	1	1	1	0	0	0	3	1	0	0	0	0	1	0	0	0	1
IPR004238	0	0	0	0	2	0	1	2	1	2	0	0	0	2	0	3	1	1
IPR004240	1	2	4	2	4	4	2	1	3	3	3	1	2	0	1	3	2	0
IPR004241	2	2	0	2	3	2	1	3	4	1	2	1	1	0	1	2	1	1
IPR004244	0	0	0	0	0	0	0	1	0	0	0	0	0	0	0	0	0	0
IPR004245	6	3	6	0	16	0	5	7	4	2	0	6	0	5	0	4	7	2
IPR004254	3	2	2	3	8	3	2	3	2	1	3	3	2	1	1	2	2	2
IPR004262	0	1	0	1	0	0	1	0	2	0	0	0	0	0	0	0	0	0
IPR004263	0	0	2	0	0	0	1	0	0	1	1	0	0	1	0	2	1	0
IPR004273	3	1	2	1	6	2	1	1	0	0	1	0	0	1	0	1	1	1
IPR004274	4	5	1	4	1	2	1	4	1	3	4	3	0	2	0	6	1	0
IPR004277	1	1	0	1	0	1	3	1	0	1	1	1	0	0	0	0	0	0
IPR004281	0	0	0	0	0	1	0	0	0	0	0	0	0	0	0	0	0	0
IPR004294	0	3	1	1	0	0	2	0	3	1	2	0	0	2	0	1	1	0
IPR004296	0	8	7	1	5	0	3	9	3	0	2	3	0	0	0	1	3	0
IPR004299	5	4	1	3	7	0	3	6	1	1	2	5	2	2	3	5	1	2
IPR004301	0	0	1	0	0	0	0	0	0	0	0	0	0	0	0	0	0	0
IPR004307	1	5	0	1	0	0	2	1	0	0	1	1	0	1	2	0	1	1
IPR004308	3	1	1	2	0	1	1	1	1	0	1	1	0	1	1	0	0	0
IPR004313	2	2	2	0	1	0	6	0	8	1	2	1	2	2	0	2	2	1
IPR004316	4	6	1	2	1	0	6	1	7	4	1	6	2	3	1	3	2	1
IPR004323	1	1	0	2	1	0	1	1	1	0	0	1	0	0	0	0	0	1
IPR004327	0	2	0	0	1	0	1	2	3	1	1	1	0	0	0	0	0	0
IPR004328	2	0	4	2	2	1	2	2	0	2	2	1	0	2	1	4	3	0
IPR004331	0	0	0	0	0	1	1	1	0	1	0	0	0	0	0	0	0	0
IPR004340	0	0	0	0	1	0	1	0	0	0	0	0	0	0	0	0	0	0
IPR004342	0	1	1	0	1	0	2	1	0	0	0	0	0	0	0	0	0	1
IPR004343	0	0	0	0	0	0	1	0	0	1	0	1	1	0	0	0	1	0
IPR004344	2	5	2	2	5	0	2	3	0	3	1	4	0	1	0	2	3	1
IPR004345	4	6	3	4	7	2	4	7	9	3	2	5	2	3	1	2	0	0
IPR004353	1	1	0	1	2	0	1	1	1	0	1	1	0	0	0	0	0	0
IPR004358	0	0	1	0	0	0	0	0	1	0	0	0	0	0	0	0	0	0
IPR004360	1	3	1	3	1	0	4	1	5	2	3	2	2	4	1	3	2	2
IPR004361	1	0	0	1	0	0	0	0	2	0	0	0	0	1	0	1	1	0
IPR004364	2	12	1	5	3	4	6	8	12	2	5	1	0	2	1	3	1	2
IPR004365	2	1	1	2	2	0	4	5	0	1	3	3	0	2	0	1	2	0
IPR004367	0	1	0	2	1	0	2	1	1	0	0	1	0	0	0	3	3	1
IPR004368	0	1	0	0	0	0	0	0	0	0	0	0	0	0	0	0	0	0
IPR004388	0	0	0	0	0	0	0	0	0	0	0	0	0	0	0	1	0	0
IPR004394	0	2	0	0	0	1	0	1	1	0	0	0	0	0	0	0	0	0
IPR004396	0	0	0	1	0	0	0	1	0	0	0	0	0	0	0	1	0	0
IPR004403	1	2	0	1	1	0	0	0	2	1	0	1	1	0	0	1	1	0
IPR004405	1	3	1	1	1	0	0	0	2	0	0	1	0	0	1	1	1	0
IPR004408	0	0	0	0	1	0	0	1	1	1	0	1	2	1	1	1	1	0
IPR004416	0	0	0	0	0	0	0	0	0	0	0	0	0	0	0	1	0	0
IPR004434	0	0	0	0	0	0	1	1	0	0	0	0	2	0	0	3	1	0
IPR004443	0	0	1	1	0	1	0	1	1	1	1	0	0	1	0	1	0	1
IPR004455	0	1	0	0	2	0	0	1	0	2	1	1	0	0	0	1	0	0
IPR004457	1	2	0	1	0	0	0	1	0	0	1	1	0	2	1	1	0	0
IPR004467	1	0	0	0	1	0	1	1	1	1	0	0	1	1	0	1	1	0
IPR004468	0	0	0	0	0	0	1	0	0	0	0	0	0	0	0	0	0	0
IPR004469	0	0	0	0	0	0	0	0	0	0	0	0	0	0	0	1	1	0
IPR004480	0	5	1	3	1	1	1	1	4	2	2	1	0	1	0	2	1	2
IPR004487	1	2	1	2	0	1	1	3	1	1	0	1	0	2	0	0	0	1
IPR004489	2	2	0	1	0	0	1	1	1	0	2	1	0	2	0	3	1	2
IPR004493	0	0	0	0	0	0	0	0	0	0	0	0	0	0	0	1	0	0
IPR004499	0	0	0	1	0	0	0	1	0	0	0	1	0	1	0	1	0	0
IPR004504	0	0	0	1	0	0	0	0	0	0	0	0	0	0	0	0	0	0
IPR004506	1	0	0	0	0	0	2	0	1	0	0	1	0	1	0	0	0	0
IPR004514	0	0	0	0	0	0	0	0	0	0	0	0	0	0	0	1	0	0
IPR004516	0	2	1	2	1	1	0	1	0	1	1	1	0	1	0	1	0	2
IPR004521	0	1	1	0	1	0	1	2	5	1	1	1	0	1	0	2	1	1
IPR004522	0	0	0	0	0	0	1	0	0	0	0	0	0	0	0	0	0	0
IPR004523	0	0	0	0	0	0	1	0	0	0	0	0	0	0	0	0	0	0
IPR004524	2	5	2	1	1	0	1	0	2	0	0	0	0	0	0	1	0	0
IPR004526	0	0	0	0	0	0	0	0	0	0	0	0	0	0	0	1	0	0
IPR004529	0	0	0	0	0	0	0	0	0	0	0	0	0	0	0	1	0	0
IPR004531	0	0	0	0	0	0	0	0	0	0	0	0	0	0	0	1	0	0
IPR004536	1	0	1	0	1	0	0	2	0	0	0	0	1	0	0	1	0	0
IPR004539	0	0	0	2	0	0	1	1	0	0	0	0	0	0	0	1	0	0
IPR004541	0	3	0	2	3	0	1	1	3	3	2	2	0	1	0	2	1	0
IPR004545	0	0	0	0	0	0	0	0	0	0	0	0	0	0	0	1	1	0
IPR004547	1	3	1	1	0	0	1	1	3	0	0	1	0	1	0	0	0	0
IPR004551	0	0	0	0	1	1	0	1	0	1	1	2	0	0	0	1	0	0
IPR004552	0	0	0	2	0	0	0	1	1	0	0	1	0	0	0	0	0	0
IPR004554	0	0	0	0	0	0	0	0	0	0	0	0	0	0	0	1	0	0
IPR004557	0	0	0	0	0	0	1	0	1	0	0	0	0	0	0	0	0	0
IPR004567	0	0	0	1	0	0	0	1	0	0	0	0	0	0	0	1	1	0
IPR004571	0	0	0	0	0	0	0	0	0	0	0	0	0	0	0	1	1	0
IPR004575	1	0	0	0	1	0	0	0	1	0	1	1	1	0	0	1	1	0
IPR004578	0	0	0	0	0	0	0	0	0	0	0	0	0	0	0	1	0	0
IPR004579	0	0	1	0	1	0	0	0	0	1	0	1	0	0	0	1	1	0
IPR004582	0	0	0	0	0	0	0	0	0	0	0	0	0	0	0	0	1	0
IPR004583	1	3	0	1	1	2	1	0	0	0	0	1	0	0	0	2	2	0
IPR004589	4	2	2	1	5	0	5	2	1	2	2	2	0	1	1	4	3	0
IPR004591	0	0	0	0	0	0	0	0	0	0	0	0	0	0	0	1	0	0
IPR004595	0	0	0	1	0	0	0	0	1	0	0	0	0	0	1	0	0	0
IPR004598	1	1	0	1	0	0	0	1	2	0	1	1	0	1	0	1	0	2
IPR004600	0	1	0	0	1	0	0	1	0	1	0	1	1	1	0	1	0	1
IPR004607	0	0	1	1	0	0	1	1	0	0	0	0	0	0	0	0	0	0
IPR004621	0	0	0	0	0	0	0	0	0	0	0	0	0	0	0	1	1	0
IPR004625	0	0	0	0	1	0	0	0	1	1	0	1	1	1	0	0	0	0
IPR004631	0	0	0	1	9	0	1	0	0	1	3	1	1	1	0	2	1	1
IPR004640	1	0	0	1	0	0	0	0	1	0	0	1	0	0	0	1	0	1
IPR004649	0	0	0	0	0	0	0	1	0	0	0	0	0	0	0	1	0	0
IPR004680	1	0	0	0	0	0	0	0	0	0	0	0	0	0	0	0	0	0
IPR004686	5	4	3	2	2	0	2	0	6	0	1	2	1	2	1	2	1	0
IPR004687	0	0	0	0	1	0	0	0	0	0	0	0	0	0	0	0	0	0
IPR004689	1	1	1	2	3	1	4	2	0	2	0	4	1	2	1	1	2	2
IPR004709	2	2	0	0	1	0	3	3	1	2	1	3	3	1	0	4	0	0
IPR004728	1	2	0	1	1	0	0	1	4	0	2	1	0	0	1	1	1	1
IPR004729	0	0	0	0	0	0	0	0	0	0	0	0	0	0	0	1	0	0
IPR004730	0	0	0	1	0	0	0	1	0	0	0	0	0	0	0	1	0	0
IPR004734	0	0	0	0	0	0	0	0	0	0	0	0	0	0	0	1	0	0
IPR004739	0	0	0	1	0	0	0	0	0	0	0	0	0	0	0	0	1	0
IPR004768	0	0	0	0	0	0	1	0	0	0	0	0	0	0	0	0	0	0
IPR004769	0	0	0	0	0	0	0	0	0	0	0	0	0	0	0	1	0	0
IPR004788	1	1	0	1	1	0	1	0	2	0	1	1	0	0	0	0	1	1
IPR004790	3	0	4	2	1	1	1	2	6	0	2	1	0	1	0	1	0	1
IPR004802	0	0	0	0	0	0	0	0	0	0	0	0	0	0	0	1	1	1
IPR004803	0	0	0	0	0	0	0	1	0	0	0	0	0	0	0	0	0	0
IPR004806	0	1	0	1	0	1	1	1	1	0	0	0	0	0	0	0	0	0
IPR004808	0	2	0	1	1	1	0	0	2	1	0	2	0	1	0	1	1	0
IPR004815	0	0	0	0	0	0	0	0	0	0	0	0	0	0	0	1	0	0
IPR004820	4	3	4	3	4	0	5	3	2	3	1	1	1	2	0	3	3	1
IPR004821	2	2	4	2	3	0	3	2	2	3	0	0	1	2	0	1	1	1
IPR004823	1	2	1	0	0	0	0	1	0	0	0	1	0	0	0	1	0	0
IPR004826	1	1	0	0	0	0	0	0	0	0	0	1	0	1	0	1	0	0
IPR004827	8	9	9	4	5	2	8	6	7	8	9	12	7	7	3	10	6	4
IPR004835	0	0	0	0	0	0	1	0	0	0	0	0	0	0	0	0	1	0
IPR004836	0	1	1	2	1	1	1	1	1	1	1	1	0	2	0	3	0	1
IPR004837	2	4	2	4	2	1	3	1	2	3	1	4	2	2	0	5	0	1
IPR004838	0	4	0	2	2	1	1	1	1	1	1	1	0	1	0	2	1	1
IPR004839	4	10	3	10	6	3	7	9	12	5	9	8	1	9	0	9	6	4
IPR004841	3	5	4	8	14	3	8	7	0	10	6	8	4	7	0	13	3	0
IPR004843	19	10	20	15	28	3	17	25	5	12	6	17	9	11	7	15	16	4
IPR004853	0	1	1	3	0	1	2	3	1	0	1	3	2	1	0	3	1	2
IPR004854	2	0	1	1	0	0	1	1	1	0	1	0	0	1	1	0	1	1
IPR004855	1	2	1	0	1	0	0	1	0	1	1	1	0	0	0	1	0	1
IPR004856	3	2	1	1	1	1	2	1	2	0	0	3	1	1	0	1	2	1
IPR004859	2	1	2	1	0	0	0	2	0	0	1	0	0	0	0	2	0	0
IPR004864	0	1	0	0	0	0	0	0	0	0	0	0	0	0	0	0	0	0
IPR004870	1	2	2	0	0	0	0	0	0	1	1	1	0	1	1	1	1	0
IPR004871	0	3	0	1	2	3	2	1	3	1	2	4	0	0	1	2	2	1
IPR004875	0	0	0	0	0	0	0	1	2	1	0	0	1	0	0	0	0	0
IPR004877	2	2	2	2	2	0	2	1	2	1	0	2	0	0	0	4	1	0
IPR004878	0	0	0	0	0	0	1	1	2	0	0	0	0	0	0	0	0	0
IPR004879	2	1	1	0	1	0	1	2	2	1	3	1	1	4	0	2	0	0
IPR004881	0	1	1	0	0	0	0	0	0	0	0	0	0	0	0	0	0	0
IPR004882	2	1	1	2	2	0	0	2	1	2	2	2	1	1	1	3	1	0
IPR004887	2	1	0	0	1	0	0	1	0	0	0	1	0	0	0	1	0	0
IPR004888	0	0	1	1	2	3	0	1	1	2	2	1	0	0	0	1	0	0
IPR004895	1	1	0	1	0	1	0	1	0	0	0	1	0	1	0	1	0	1
IPR004906	1	1	1	0	2	0	3	1	0	1	1	0	1	2	0	0	1	1
IPR004907	2	0	1	1	1	1	1	1	1	0	3	0	0	0	1	0	0	0
IPR004908	0	2	0	0	0	0	1	1	2	2	1	1	1	1	0	0	0	0
IPR004910	3	2	3	1	1	1	3	3	1	1	2	2	0	2	2	1	0	1
IPR004911	6	7	1	5	6	0	8	4	7	0	4	4	0	4	0	2	0	1
IPR004918	1	2	0	0	1	0	0	0	2	0	1	1	1	1	0	1	1	0
IPR004926	0	1	0	0	0	0	0	0	0	0	0	0	0	0	0	0	0	0
IPR004932	0	1	0	0	0	0	0	1	1	1	1	1	0	1	0	1	0	0
IPR004934	1	1	0	1	1	0	0	1	3	2	2	4	1	1	0	3	1	0
IPR004938	0	2	0	0	0	0	0	0	0	0	0	0	0	0	0	0	0	0
IPR004939	0	2	2	1	1	0	2	0	2	1	1	0	0	0	1	0	1	0
IPR004942	1	4	0	1	1	0	1	1	4	1	2	2	0	2	0	2	1	0
IPR004944	0	1	2	0	0	0	1	0	0	1	0	0	1	0	0	0	0	0
IPR004947	9	7	2	2	3	0	7	2	1	2	1	2	0	1	2	1	0	0
IPR004948	0	0	0	0	0	0	0	0	0	0	0	0	0	0	0	1	0	0
IPR004950	0	1	0	1	1	0	2	0	0	1	1	0	0	0	0	0	0	0
IPR004951	1	0	0	0	3	0	0	0	0	0	0	0	0	0	0	0	0	0
IPR004953	1	2	0	0	0	0	0	2	3	0	0	1	1	0	0	2	0	1
IPR004971	1	1	2	0	1	0	0	1	0	0	1	0	0	1	0	1	0	0
IPR004977	1	3	1	1	1	1	1	3	4	2	1	0	0	0	1	1	0	0
IPR004978	0	0	1	1	0	0	0	0	0	0	0	0	0	0	0	0	0	0
IPR004979	3	7	1	1	4	3	4	2	0	2	3	3	0	1	0	2	2	2
IPR004981	1	2	0	1	0	0	0	0	0	0	1	1	0	1	0	2	0	0
IPR004987	0	0	0	0	1	0	0	0	0	1	0	1	0	0	0	1	0	0
IPR004988	3	3	4	4	5	0	4	2	2	3	2	3	0	2	0	2	0	2
IPR004991	1	0	0	1	0	0	0	1	1	1	0	1	1	1	0	2	0	0
IPR005000	1	2	1	1	2	0	1	0	1	0	3	0	0	1	0	0	1	0
IPR005002	0	2	0	1	2	0	0	1	4	1	0	1	0	0	1	2	0	0
IPR005011	1	2	0	2	0	2	1	0	3	1	1	2	0	1	1	1	1	0
IPR005013	2	5	0	1	0	0	0	1	4	0	0	1	0	1	0	1	1	0
IPR005016	1	1	0	0	0	1	2	1	0	1	2	1	1	1	0	2	1	1
IPR005018	4	8	8	4	4	1	6	3	6	4	5	3	1	2	1	10	2	0
IPR005024	7	6	2	6	4	3	5	8	9	3	7	5	3	7	1	6	4	7
IPR005026	0	1	0	1	1	0	1	0	1	1	0	1	0	0	0	0	1	0
IPR005027	3	3	2	1	7	1	2	2	1	3	0	3	0	0	0	2	0	0
IPR005031	0	0	0	1	1	0	1	1	1	0	1	1	0	0	0	0	0	0
IPR005033	0	0	0	0	2	0	0	2	1	2	2	2	0	0	0	2	0	0
IPR005034	0	1	0	0	0	0	0	0	1	0	0	0	0	0	0	1	1	0
IPR005036	0	0	1	1	2	0	1	1	1	1	2	1	0	0	0	1	2	0
IPR005037	1	2	0	1	1	0	2	1	0	1	0	2	1	1	0	1	1	1
IPR005043	0	0	0	0	1	0	0	0	0	0	1	1	0	1	1	1	1	0
IPR005044	1	1	0	0	0	0	0	0	0	0	0	0	0	0	0	0	0	0
IPR005045	1	4	0	2	0	2	1	0	3	3	1	1	0	1	0	0	1	0
IPR005049	1	1	0	0	2	0	1	0	0	2	0	0	0	0	0	0	0	0
IPR005050	0	1	0	0	0	0	0	0	0	0	0	0	0	0	0	0	0	0
IPR005052	0	1	1	2	3	0	3	4	1	2	1	2	0	0	0	1	0	3
IPR005061	0	1	0	0	0	0	1	1	1	1	0	1	0	1	0	1	0	0
IPR005062	3	3	4	2	6	0	2	1	2	1	2	1	1	2	1	3	2	1
IPR005065	0	1	1	1	0	0	0	0	0	1	1	0	1	1	0	1	1	2
IPR005066	0	1	0	1	0	1	1	2	0	0	1	1	0	1	0	0	0	0
IPR005069	0	3	2	1	3	0	1	1	1	1	0	2	0	2	1	1	0	0
IPR005071	1	0	0	1	0	0	0	0	0	0	0	0	0	1	0	0	0	0
IPR005078	2	3	3	0	0	1	0	2	2	0	1	0	1	2	1	3	0	0
IPR005089	0	1	0	0	0	0	0	0	0	0	0	0	0	1	0	0	0	0
IPR005097	0	0	1	1	0	0	1	2	0	2	2	1	1	2	0	1	0	2
IPR005100	0	0	0	0	0	0	0	1	0	1	0	0	1	0	0	1	0	0
IPR005101	0	0	0	0	0	0	0	0	0	0	0	0	0	0	1	0	0	0
IPR005106	1	1	0	0	1	0	0	1	0	0	0	0	0	1	0	0	1	0
IPR005107	0	0	0	0	0	0	1	0	0	1	0	0	0	0	0	1	0	0
IPR005108	1	0	0	0	1	0	0	0	1	0	0	0	0	2	0	0	0	0
IPR005110	1	0	1	0	0	0	0	1	0	0	1	0	0	1	0	1	0	0
IPR005111	0	0	0	1	0	0	0	0	0	0	0	0	0	0	0	1	0	1
IPR005112	1	1	0	4	0	1	1	2	0	1	2	1	0	0	0	3	1	0
IPR005113	1	2	1	1	0	0	4	1	0	4	1	0	0	0	1	3	2	0
IPR005120	1	1	1	1	0	0	1	1	1	0	0	0	0	0	1	0	0	0
IPR005121	0	1	1	0	0	0	1	0	1	0	0	1	1	1	0	0	0	1
IPR005122	0	0	0	0	0	0	1	1	2	1	1	1	0	1	0	0	0	0
IPR005123	1	1	1	3	2	1	4	5	17	1	0	1	1	2	2	7	3	4
IPR005124	1	1	0	1	1	0	1	1	1	0	5	2	0	0	0	1	1	2
IPR005129	1	0	1	0	1	0	1	1	1	0	0	0	1	0	0	2	0	0
IPR005135	38	12	9	12	12	4	28	7	18	26	4	9	4	5	3	17	7	0
IPR005137	0	1	0	1	3	0	1	0	1	1	0	1	0	0	0	0	0	0
IPR005139	0	0	1	0	1	0	0	0	0	0	0	0	0	0	0	0	0	0
IPR005140	1	1	0	0	2	0	0	0	1	1	0	1	1	0	0	2	2	0
IPR005141	0	0	0	0	1	0	0	0	0	0	0	2	0	0	1	2	2	0
IPR005142	1	4	1	2	0	0	0	0	3	0	0	0	0	0	0	2	2	0
IPR005144	1	1	0	0	0	0	0	2	0	0	0	0	0	0	0	1	1	0
IPR005146	0	0	0	0	0	1	1	0	0	0	0	0	0	1	0	1	1	0
IPR005147	0	0	0	0	0	0	0	1	0	0	0	0	0	0	0	1	0	0
IPR005148	0	0	0	0	1	0	1	0	0	0	1	0	0	0	0	0	1	0
IPR005155	1	0	0	1	0	0	0	1	2	0	1	1	0	1	0	1	1	0
IPR005160	1	0	0	1	1	0	0	0	1	0	0	0	0	0	0	2	0	1
IPR005161	0	1	0	0	0	0	0	0	0	1	0	0	0	0	0	1	2	0
IPR005162	4	0	0	0	0	0	0	0	0	4	0	0	0	0	0	0	0	0
IPR005164	0	0	0	0	0	0	0	1	0	0	0	0	0	0	0	0	0	0
IPR005172	0	2	1	1	2	0	1	1	2	0	0	0	0	0	0	0	0	1
IPR005173	0	0	1	0	0	0	0	0	0	0	0	0	0	0	0	0	0	0
IPR005176	1	0	1	1	0	1	0	1	2	1	0	1	0	1	0	2	0	0
IPR005178	4	4	1	3	4	2	1	6	5	3	2	2	1	2	1	5	0	0
IPR005189	0	0	0	0	0	0	0	0	1	0	0	0	0	0	0	1	0	0
IPR005197	0	0	0	0	0	0	0	1	0	0	0	0	0	0	0	0	0	0
IPR005198	0	0	0	0	0	0	0	0	0	0	0	0	0	0	0	1	0	0
IPR005201	0	2	0	0	1	0	0	0	1	1	1	1	0	0	0	1	1	0
IPR005202	0	1	0	0	0	0	0	0	0	0	0	0	0	0	0	0	0	0
IPR005221	0	2	0	0	1	1	0	0	0	1	1	1	1	0	0	1	1	0
IPR005225	28	24	26	35	42	5	26	30	19	31	23	33	8	18	5	41	21	4
IPR005248	2	1	0	1	0	0	1	1	0	0	0	1	0	0	0	1	1	0
IPR005282	0	0	0	1	0	0	1	2	1	0	0	0	0	0	0	1	0	0
IPR005293	0	0	0	0	0	0	1	0	0	0	0	0	0	0	0	1	0	0
IPR005294	1	0	0	1	0	0	1	0	0	0	1	0	0	0	1	1	1	1
IPR005301	2	4	1	3	6	3	1	3	2	3	1	3	0	0	1	3	2	1
IPR005302	0	2	2	3	4	0	4	2	10	0	0	2	0	3	0	2	0	0
IPR005303	2	0	0	1	0	0	3	0	3	1	2	2	0	2	0	0	0	0
IPR005304	0	1	1	1	2	0	0	0	1	1	0	0	0	0	0	1	1	0
IPR005312	14	5	4	6	0	1	15	1	0	9	9	1	3	0	0	4	0	0
IPR005314	1	2	2	0	2	0	0	1	0	0	0	0	0	0	0	1	1	0
IPR005317	1	3	0	2	0	0	1	1	2	0	0	1	0	1	0	1	0	1
IPR005324	1	0	0	1	0	0	0	2	3	1	2	1	1	1	0	2	0	0
IPR005326	1	1	1	1	1	1	1	2	3	0	1	0	0	0	0	1	1	0
IPR005331	8	1	1	1	8	0	4	2	0	4	2	4	1	3	0	4	0	1
IPR005334	1	2	1	1	1	1	2	3	1	1	2	2	0	1	0	0	1	0
IPR005336	3	9	1	1	5	2	2	3	7	2	0	2	2	2	0	1	2	0
IPR005339	0	1	1	1	0	0	1	1	2	0	1	0	0	0	2	0	1	1
IPR005341	1	3	0	1	1	0	1	1	0	0	0	1	0	0	0	0	1	1
IPR005343	1	1	0	0	3	0	0	0	3	1	0	1	1	1	0	1	1	0
IPR005344	0	2	1	1	2	0	0	1	1	1	0	0	0	0	0	1	0	1
IPR005345	0	2	1	1	0	0	0	1	1	0	1	0	0	1	0	1	0	1
IPR005349	2	1	0	1	1	0	2	0	2	1	1	1	0	0	0	1	1	1
IPR005351	1	2	0	1	1	1	0	2	3	1	1	1	0	0	1	1	0	0
IPR005365	1	1	1	0	0	0	1	0	1	0	1	0	0	1	0	0	1	0
IPR005366	0	1	1	0	1	0	0	1	2	1	2	0	0	0	1	1	0	0
IPR005373	0	3	0	0	0	1	0	1	1	1	0	1	1	1	0	1	0	1
IPR005375	1	2	1	0	1	0	1	3	2	0	3	1	1	0	0	0	0	1
IPR005377	1	1	0	1	2	0	1	0	1	0	1	1	0	1	0	0	1	0
IPR005378	3	2	1	0	2	1	0	1	0	0	0	1	0	0	1	1	1	0
IPR005408	0	0	0	1	0	0	1	1	0	0	0	0	0	0	0	0	0	0
IPR005418	0	0	0	0	0	0	0	0	1	0	0	0	0	0	0	0	0	0
IPR005442	0	0	1	0	0	0	1	0	0	1	0	1	0	0	0	0	0	0
IPR005446	1	0	0	0	0	0	1	0	0	0	0	0	0	0	0	0	0	0
IPR005455	3	4	2	3	2	1	2	2	2	0	3	4	0	1	0	1	2	2
IPR005467	0	0	1	0	0	0	0	1	2	0	0	1	1	0	0	1	0	0
IPR005471	0	0	0	0	0	0	0	1	0	0	0	1	0	0	0	1	1	0
IPR005474	1	1	1	1	0	1	0	0	0	0	1	0	0	1	0	1	1	0
IPR005475	3	2	2	4	2	2	0	0	2	0	3	3	0	2	1	5	5	1
IPR005476	0	5	2	2	0	1	1	0	7	0	2	2	0	1	0	3	2	2
IPR005479	3	1	1	3	2	0	4	4	0	1	2	2	1	0	0	4	3	1
IPR005480	0	1	0	0	0	0	1	0	0	0	0	0	0	0	0	0	0	0
IPR005481	2	0	1	1	0	0	2	4	0	2	3	0	1	0	0	4	2	0
IPR005482	1	0	0	2	0	0	1	0	0	1	0	2	1	1	0	4	1	1
IPR005483	2	0	1	0	0	0	3	1	0	0	1	0	0	0	0	0	1	0
IPR005484	2	3	2	1	2	1	0	2	1	1	3	0	1	1	0	2	1	2
IPR005485	4	5	3	1	1	2	1	3	3	1	4	0	1	2	0	2	1	2
IPR005492	0	0	0	0	0	0	0	0	1	0	0	0	0	0	0	0	0	0
IPR005514	0	1	0	0	2	0	0	3	2	1	2	1	0	2	0	0	0	0
IPR005515	0	1	0	0	0	0	0	1	0	0	0	0	0	0	0	0	0	0
IPR005516	0	1	0	0	0	0	0	0	0	0	0	0	0	0	0	0	0	0
IPR005517	0	1	1	0	1	0	1	0	1	0	0	1	0	0	1	3	3	1
IPR005519	0	1	0	0	0	0	0	0	0	0	0	0	0	0	0	0	0	0
IPR005522	1	1	2	4	2	1	0	2	4	1	2	3	0	1	1	2	3	0
IPR005533	1	0	1	0	0	0	3	2	0	1	2	0	0	0	0	1	0	0
IPR005542	1	1	1	2	1	0	0	2	0	1	1	1	0	0	0	1	0	1
IPR005549	1	0	0	1	0	0	0	0	0	0	1	0	0	0	0	1	1	0
IPR005550	1	0	0	0	1	0	0	0	0	1	1	0	0	0	0	1	1	0
IPR005552	2	1	0	1	6	0	1	4	4	3	3	1	0	1	0	0	2	0
IPR005554	1	0	1	1	0	1	2	0	0	0	1	2	0	1	1	1	1	0
IPR005559	1	1	1	0	0	0	1	1	1	0	0	0	0	0	0	0	0	0
IPR005570	0	1	0	1	1	0	2	2	2	1	1	1	0	0	0	1	0	1
IPR005571	1	1	2	1	0	0	2	2	2	0	1	0	0	1	0	0	0	1
IPR005574	2	4	1	2	2	1	1	2	1	0	0	1	0	0	0	1	0	1
IPR005576	3	2	1	0	0	1	0	1	2	0	1	0	0	2	0	2	0	0
IPR005578	0	0	0	1	0	0	0	0	0	1	1	1	0	1	0	1	1	0
IPR005579	0	0	0	0	0	0	0	1	0	0	0	0	0	0	0	0	0	0
IPR005595	1	1	0	1	1	0	0	1	2	1	1	1	0	0	0	1	0	0
IPR005599	3	3	1	1	4	1	5	4	1	1	1	1	2	1	1	2	0	1
IPR005606	0	0	1	1	0	0	1	2	1	0	1	0	0	0	0	0	0	1
IPR005607	1	0	1	2	0	0	0	2	0	0	0	1	0	1	0	3	1	2
IPR005609	1	1	1	1	0	1	0	2	2	0	0	0	0	1	0	1	0	0
IPR005612	0	1	0	1	1	0	2	2	1	0	1	2	0	0	1	2	0	2
IPR005615	2	1	0	0	1	1	2	1	3	1	0	1	0	0	0	1	0	0
IPR005617	0	1	1	1	0	0	1	1	0	1	0	0	0	0	0	0	1	0
IPR005621	0	0	0	0	0	0	0	0	1	0	0	0	0	0	0	0	0	0
IPR005627	1	3	1	1	0	0	0	0	0	0	2	1	0	1	0	1	1	1
IPR005631	2	0	1	1	1	0	0	1	1	1	1	0	0	0	1	1	0	1
IPR005633	2	1	1	2	2	0	1	2	2	1	2	1	0	1	1	1	1	0
IPR005635	0	3	0	0	0	0	0	2	2	1	1	1	1	1	0	1	0	0
IPR005636	0	1	0	0	1	1	0	0	2	0	0	1	0	1	1	1	0	0
IPR005637	0	0	0	1	0	0	1	0	0	0	0	1	0	0	0	0	1	0
IPR005645	1	0	1	1	1	0	1	0	1	0	1	0	0	0	0	0	0	0
IPR005647	0	0	0	0	0	0	0	0	4	0	1	1	0	0	0	1	1	0
IPR005651	1	1	1	0	2	0	0	1	1	0	1	0	0	0	0	1	0	1
IPR005654	1	2	0	1	2	0	0	1	2	1	0	1	0	1	0	1	0	0
IPR005677	0	0	0	0	0	0	0	0	0	0	0	0	1	0	0	0	0	0
IPR005678	1	0	0	0	0	0	0	0	0	0	0	1	0	0	0	1	1	0
IPR005679	1	1	0	0	1	1	0	1	1	0	1	1	0	0	0	1	0	0
IPR005680	1	0	0	1	1	0	0	3	2	0	0	1	0	0	0	1	0	0
IPR005683	2	1	0	0	1	0	1	0	1	0	1	1	0	0	1	0	1	1
IPR005703	0	0	0	1	1	0	1	0	1	1	0	1	0	0	0	1	1	0
IPR005706	0	2	0	1	1	0	0	1	0	1	2	1	0	1	1	1	0	1
IPR005707	1	1	2	1	0	0	0	2	2	0	1	0	0	1	1	1	0	0
IPR005708	0	2	0	0	6	0	1	2	3	1	1	1	1	1	0	1	0	0
IPR005710	1	1	0	1	1	1	1	2	1	0	1	1	0	0	0	1	0	1
IPR005711	0	0	0	1	0	0	1	1	1	1	0	1	0	1	0	0	0	0
IPR005713	1	0	0	1	1	0	0	1	1	0	0	1	0	0	0	0	1	1
IPR005716	3	3	0	2	1	1	1	5	1	1	3	1	0	2	0	1	0	2
IPR005719	0	0	0	0	0	0	1	1	0	0	0	0	0	0	0	1	1	0
IPR005720	0	0	0	0	0	0	0	0	0	0	0	0	0	0	0	1	0	0
IPR005721	1	2	0	0	1	0	0	4	4	0	1	1	1	0	1	1	0	1
IPR005722	0	1	0	1	0	0	2	1	2	0	5	0	0	1	0	1	1	0
IPR005723	0	0	0	1	0	0	0	0	0	0	0	0	0	0	0	1	0	0
IPR005725	0	0	0	0	0	0	0	0	0	0	0	0	0	0	0	1	0	0
IPR005727	1	2	0	1	0	0	0	1	1	0	1	1	0	1	0	1	0	0
IPR005729	1	1	2	1	2	0	0	2	4	0	1	1	0	0	0	1	0	0
IPR005731	0	1	0	0	0	0	0	0	0	0	0	0	0	0	0	0	0	0
IPR005746	3	7	7	5	8	2	4	8	6	6	4	5	1	3	2	7	6	4
IPR005749	1	0	0	1	0	1	1	4	1	0	0	1	0	1	0	0	0	0
IPR005755	3	1	1	1	0	1	0	0	0	0	2	0	0	1	0	1	1	1
IPR005756	2	1	0	0	1	1	0	3	4	1	1	1	1	0	0	0	1	1
IPR005764	0	0	0	0	0	0	0	1	1	0	0	0	1	1	0	1	0	0
IPR005772	1	4	0	1	0	0	0	2	2	0	4	1	0	1	0	1	1	0
IPR005775	0	0	0	0	0	0	0	0	0	0	0	0	0	0	0	1	0	0
IPR005780	0	0	0	0	1	0	0	0	0	0	0	0	0	0	0	0	0	0
IPR005782	0	0	0	0	0	0	0	0	0	0	0	0	0	0	0	1	0	0
IPR005786	2	1	1	0	5	1	1	1	0	0	2	2	1	0	0	1	0	0
IPR005788	0	1	3	3	4	0	2	3	1	3	0	2	1	1	0	4	2	1
IPR005792	0	0	0	2	0	0	0	1	0	0	0	0	0	0	0	3	1	0
IPR005793	1	0	0	0	0	0	0	0	0	0	0	0	0	0	0	0	1	0
IPR005797	1	4	1	1	0	1	9	5	3	0	2	1	2	0	1	1	0	0
IPR005798	3	15	2	0	0	2	7	1	5	1	3	0	1	1	2	4	0	0
IPR005804	3	5	3	6	5	1	3	0	7	3	3	5	0	4	1	5	5	2
IPR005805	1	0	0	2	0	0	1	0	1	0	0	0	0	0	0	1	1	0
IPR005809	1	2	2	2	1	0	4	2	2	1	3	1	0	1	0	1	1	1
IPR005810	0	1	2	2	0	0	1	1	1	1	0	0	0	1	0	2	1	0
IPR005811	0	4	3	4	0	0	3	3	3	1	2	1	0	1	0	3	2	1
IPR005813	1	1	2	0	0	0	1	1	2	0	1	0	0	0	0	0	0	1
IPR005814	3	10	4	3	13	0	4	4	7	4	9	5	2	3	0	6	3	2
IPR005816	4	1	2	0	4	0	2	0	0	0	2	3	0	2	1	1	1	0
IPR005817	7	3	4	3	8	0	2	1	5	1	3	4	0	2	1	1	1	2
IPR005818	1	5	1	4	3	1	4	2	15	2	6	5	2	1	0	3	4	4
IPR005819	1	5	2	0	1	0	1	3	8	0	5	1	3	0	0	2	1	2
IPR005821	12	6	6	12	16	2	17	4	1	17	5	4	5	0	2	18	2	0
IPR005822	5	3	1	2	0	2	1	2	3	1	3	0	0	2	0	2	2	1
[truncated: 3,692 more rows]
